# Supplementary material for: Transcriptome-scale spatial gene expression in rat arcuate nucleus during puberty
Source: Cell Biosci. 2022 Jan 21;12:8. doi: 10.1186/s13578-022-00745-2 (PMC8781439; doi:10.1186/s13578-022-00745-2)
Supplement: Supplementary file 2 — Additional file 2: Table S1. The basic information of spatial transcriptomics data. [file 13578_2022_745_MOESM2_ESM.xlsx]

## Sheet: Sheet1
Sample ID	d25	d35	d45
Number of Spots Under Tissue	4225	4317	3894
Number of Reads	473783294	470827812	549008714
Mean Reads per Spot	112138	109064	140988
Mean Reads Under Tissue per Spot	105361	101959	130260
Fraction of Spots Under Tissue	0.846354	0.864784	0.780048
Median Genes per Spot	5387	5259	4892.5
Median UMI Counts per Spot	32600	30077	25154
Valid Barcodes	0.971344	0.970558	0.973743
Valid UMIs	0.999872	0.99983	0.999849
Sequencing Saturation	0.525712	0.529671	0.67735
Q30 Bases in Barcode	0.939483	0.943698	0.962961
Q30 Bases in RNA Read	0.887304	0.877528	0.938936
Q30 Bases in UMI	0.902958	0.907322	0.936032
Reads Mapped to Genome	0.899227	0.874556	0.873998
Reads Mapped Confidently to Genome	0.826792	0.801238	0.801924
Reads Mapped Confidently to Intergenic Regions	0.10926	0.111768	0.115986
Reads Mapped Confidently to Intronic Regions	0.0230538	0.0268285	0.0317797
Reads Mapped Confidently to Exonic Regions	0.694478	0.662641	0.654159
Reads Mapped Confidently to Transcriptome	0.664369	0.630614	0.627341
Reads Mapped Antisense to Gene	0.00920817	0.0100945	0.00804075
Fraction Reads in Spots Under Tissue	0.970225	0.96734	0.957724
Total Genes Detected	19743	19811	19516
