# Supplementary material for: Transcriptome-scale spatial gene expression in rat arcuate nucleus during puberty
Source: Cell Biosci. 2022 Jan 21;12:8. doi: 10.1186/s13578-022-00745-2 (PMC8781439; doi:10.1186/s13578-022-00745-2)
Supplement: Supplementary file 3 — Additional file 3: Table S2. Information of DEGs with p-value less than 0.01 adjusted by MAST difference test method in all 14 clusters. [file 13578_2022_745_MOESM3_ESM.xlsx]

## Sheet: Table S2
gene	p_val	avg_logFC	cluster	product	GO_term	pathway	pathway_description
Pmch	0	1.044	1	pro-melanin-concentrating hormone	type 1 melanin-concentrating hormone receptor binding|nucleus|negative regulation of synaptic transmission, dopaminergic|positive regulation of cytosolic calcium ion concentration|glucose homeostasis|neuropeptide signaling pathway|chemical synaptic transmission|lactation|learning or memory|feeding behavior|drinking behavior|negative regulation of blood pressure|positive regulation of circadian sl…
Hcrt	0	1.866	1	hypocretin neuropeptide precursor	postsynapse|eating behavior|neuropeptide hormone activity|negative regulation of potassium ion transport|cytoplasm|regulation of neurotransmitter secretion|rough endoplasmic reticulum|phospholipase C-activating G-protein coupled receptor signaling pathway|positive regulation of cytosolic calcium ion concentration|protein kinase C-activating G-protein coupled receptor signaling pathway|neuropeptid…	rno04080	Neuroactive ligand-receptor interaction
Cartpt	0	1.696	1	CART prepropeptide	positive regulation of transmission of nerve impulse|positive regulation of epinephrine secretion|adult feeding behavior|cellular glucose homeostasis|negative regulation of glucagon secretion|cellular response to starvation|gastric acid secretion|somatostatin secretion|circadian regulation of gene expression|neuropeptide hormone activity|positive regulation of blood pressure|protein binding|extra…
Gal	0	3.464	1	galanin and GMAP prepropeptide	Golgi apparatus|inflammatory response|neuropeptide signaling pathway|nervous system development|feeding behavior|regulation of glucocorticoid metabolic process|negative regulation of cell proliferation|response to insulin|regulation of signaling receptor activity|response to immobilization stress|protein kinase A signaling|response to drug|neuronal cell body|positive regulation of apoptotic proce…	rno04080	Neuroactive ligand-receptor interaction
Calcr	0	4.467	1	calcitonin receptor	adenylate cyclase-modulating G-protein coupled receptor signaling pathway|adenylate cyclase-activating G-protein coupled receptor signaling pathway|activation of adenylate cyclase activity|activation of phospholipase C activity|positive regulation of cytosolic calcium ion concentration|calcitonin binding|protein transporter activity|positive regulation of gene expression|positive regulation of pe…	rno04080,rno04380	Neuroactive ligand-receptor interaction|Osteoclast differentiation
Gpx3	0	1.202	1	glutathione peroxidase 3	response to corticosterone|response to selenium ion|glutathione peroxidase activity|oxidation-reduction process|response to organic cyclic compound|cellular oxidant detoxification|response to drug|extracellular space|glutathione metabolic process|hydrogen peroxide catabolic process|response to oxidative stress|selenium binding|protein homotetramerization|response to molecule of fungal origin|resp…	rno00590,rno00480,rno04918	Arachidonic acid metabolism|Glutathione metabolism|Thyroid hormone synthesis
Baiap3	0	1.528	1	BAI1-associated protein 3	phospholipid binding|endoplasmic reticulum|G-protein coupled receptor signaling pathway	rno05202	Transcriptional misregulation in cancers
LOC691995	0	1.083	1	hypothetical protein LOC691995	integral component of membrane
Hap1	0	1.138	1	huntingtin-associated protein 1GO:0005769,GO:0005770,GO:0005776,GO:0005783,GO:0005813,GO:0008104,GO:0005814,GO:0010976,GO:0005829,GO:0015031,GO:0016234,GO:0017022,GO:0030425,GO:0017157,GO:0030426,GO:0031175,GO:0031410,GO:0031587,GO:0005102,GO:0047496,GO:0005515,GO:0032230,GO:0005634,GO:0048011,GO:0005737,GO:0005739,GO:1902857,GO:0048311,GO:0005764,GO:0048403,GO:1904115,GO:0048471,GO:0006605,GO:00…	rno04727,rno05016	GABAergic synapse|Huntington's disease
Trh	0	4.717	1	thyrotropin releasing hormone	positive regulation of insulin secretion|regulation of signaling receptor activity|extracellular region|eating behavior|negative regulation of glutamate secretion|nucleus|response to ethanol|cytoplasm|plasma membrane|signal transduction|positive regulation of gamma-aminobutyric acid secretion|adult walking behavior|response to corticosterone|thyrotropin-releasing hormone activity|negative regulat…	rno04080	Neuroactive ligand-receptor interaction
Pdyn	0	3.436	1	prodynorphin	neuronal cell body|extracellular region|cytoplasm|axon terminus|plasma membrane|neuropeptide signaling pathway|regulation of neurotransmitter secretion|chemical synaptic transmission|sensory perception|regulation of signaling receptor activity|opioid peptide activity|dendrite|neuropeptide hormone activity|opioid receptor binding|protein binding	rno05030,rno05031,rno05034	Cocaine addiction|Amphetamine addiction|Alcoholism
Gnas	0	1.094	1	GNAS complex locusGO:0004871,GO:0005159,GO:0005515,GO:0005886,GO:0005525,GO:0006112,GO:0006306,GO:0006357,GO:0007186,GO:0007188,GO:0016020,GO:0007189,GO:0016324,GO:0019904,GO:0030054,GO:0030425,GO:0030819,GO:0031224,GO:0001501,GO:0035255,GO:0031681,GO:0001664,GO:0031683,GO:0001726,GO:0035264,GO:0001894,GO:0035814,GO:0001934,GO:0040015,GO:0001958,GO:0040032,GO:0001965,GO:0042383,GO:0003924,GO:0047…	rno04015,rno04020,rno04072,rno04024,rno04540,rno04611,rno04911,rno04922,rno04923,rno04912,rno04913,rno04915,rno04921,rno04926,rno04918,rno04916,rno04924,rno04925,rno04927,rno04261,rno04270,rno04970,rno04971,rno04972,rno04976,rno04962,rno04961,rno04724,rno04728,rno04726,rno04730,rno04750,rno04713,rno04714,rno05200,rno05030,rno05031,rno05032,rno05034,rno05414,rno04934,rno05165,rno05146,rno05142,rno…	Rap1 signaling pathway|Calcium signaling pathway|Phospholipase D signaling pathway|cAMP signaling pathway|Gap junction|Platelet activation|Insulin secretion|Glucagon signaling pathway|Regulation of lipolysis in adipocyte|GnRH signaling pathway|Ovarian Steroidogenesis|Estrogen signaling pathway|Oxytocin signaling pathway|Relaxin signaling pathway|Thyroid hormone synthesis|Melanogenesis|Renin secre…
Vat1	0	1.228	1	vesicle amine transport 1	oxidoreductase activity|oxidation-reduction process|mitochondrial outer membrane|zinc ion binding|negative regulation of mitochondrial fusion
Resp18	0	1.006	1	regulated endocrine-specific protein 18	endoplasmic reticulum|Golgi apparatus|biological_process|secretory granule|perikaryon|rough endoplasmic reticulum lumen|in utero embryonic development|molecular_function|extracellular region
Ndn	0	1.008	1	necdin, MAGE family member	neurotrophin TRK receptor signaling pathway|central nervous system development|respiratory system process|respiratory gaseous exchange|protein binding|neuron development|negative regulation of cell proliferation|nucleus|axon extension|nucleoplasm|cytoplasm|glial cell migration|centrosome|multicellular organismal homeostasis|post-embryonic development|cytosol|genetic imprinting|sensory perception …
Ecel1	0	2.419	1	endothelin converting enzyme-like 1	metalloendopeptidase activity|intracellular|proteolysis|neuropeptide signaling pathway|integral component of membrane|intracellular signal transduction|metal ion binding|respiratory system process
Ly6h	0	1.056	1	lymphocyte antigen 6 complex, locus H	negative regulation of signaling receptor activity|acetylcholine receptor inhibitor activity|acetylcholine receptor binding|acetylcholine receptor signaling pathway
Arhgap36	0	3.073	1	Rho GTPase activating protein 36	signal transduction
Tstd1	0	2.309	1	thiosulfate sulfurtransferase like domain containing 1	cytoplasmic ribonucleoprotein granule|cytoplasm|cytosol
Gaa	0	1.005	1	glucosidase, alpha, acid	alpha-1,4-glucosidase activity|oligo-1,6-glucosidase activity|lysosome|glycogen metabolic process|carbohydrate binding|glycogen catabolic process|maltose alpha-glucosidase activity|vacuolar sequestering|muscle cell cellular homeostasis|neuromuscular process controlling posture|neuromuscular process controlling balance|maltose metabolic process|regulation of the force of heart contraction|diaphrag…	rno00052,rno00500,rno04142	Galactose metabolism|Starch and sucrose metabolism|Lysosome
Hpcal1	0	1.404	1	hippocalcin-like 1	calcium ion binding|membrane
Nnat	0	1.001	1	neuronatinGO:0007420,GO:0009749,GO:0030182,GO:0032024,GO:0032880,GO:0005737
Nrsn2	0	1.036	1	neurensin 2	transport vesicle|cytoplasmic vesicle|neuronal cell body|plasma membrane|integral component of membrane
Nap1l5	0	1.004	1	nucleosome assembly protein 1-like 5	nucleus|nucleosome assembly
Tmem130	0	1.002	1	transmembrane protein 130	Golgi apparatus|integral component of plasma membrane
Gabre	0	4.969	1	gamma-aminobutyric acid type A receptor epsilon subunit	chloride transport|signal transduction|gamma-aminobutyric acid signaling pathway|chemical synaptic transmission|benzodiazepine receptor activity|nervous system process|integral component of membrane|synaptic transmission, GABAergic|GABA-gated chloride ion channel activity|regulation of postsynaptic membrane potential|postsynapse|chemical synaptic transmission, postsynaptic|chloride transmembrane …	rno04080,rno04727,rno04723,rno05032,rno05033	Neuroactive ligand-receptor interaction|GABAergic synapse|Retrograde endocannabinoid signaling|Morphine addiction|Nicotine addiction
Gad1	0	1.376	1	glutamate decarboxylase 1	response to drug|intracellular|axon terminus|neuron projection terminus|cytoplasm|cell cortex|gamma-aminobutyric acid biosynthetic process|glutamate binding|carboxy-lyase activity|synapse|carboxylic acid metabolic process|protein heterodimerization activity|pyridoxal phosphate binding|protein N-terminus binding|presynaptic active zone|axon|glutamate decarboxylase activity|social behavior|inhibito…	rno00650,rno00250,rno00410,rno00430,rno04727,rno04940	Butanoate metabolism|Alanine, aspartate and glutamate metabolism|beta-Alanine metabolism|Taurine and hypotaurine metabolism|GABAergic synapse|Type I diabetes mellitus
Minar2	0	1.086	1	--	--	--	--
Scg2	0	1.009	1	secretogranin II	cytokine activity|extracellular space|regulation of signaling receptor activity|positive chemotaxis|secretory granule|induction of positive chemotaxis|dense core granule|neuronal dense core vesicle|negative regulation of endothelial cell apoptotic process|negative regulation of extrinsic apoptotic signaling pathway|MAPK cascade|angiogenesis|positive regulation of endothelial cell proliferation|in…
RGD1311744	0	2.209	1	--	--	--	--
Vat1l	0	1.398	1	vesicle amine transport 1-like	zinc ion binding|oxidoreductase activity|oxidation-reduction process
Pcbd1	0	1.304	1	pterin-4 alpha-carbinolamine dehydratase 1	identical protein binding|cellular_component|regulation of protein homodimerization activity|nucleus|positive regulation of transcription, DNA-templated|nucleoplasm|cytosol|protein homotetramerization|transcription, DNA-templated|protein heterooligomerization|L-phenylalanine metabolic process|oxidation-reduction process|tetrahydrobiopterin biosynthetic process|4-alpha-hydroxytetrahydrobiopterin d…	rno00790	Folate biosynthesis
AABR07040887.1	0	3.297	1	--	--	--	--
Adra2a	0	2.498	1	adrenoceptor alpha 2A	cytoplasm|plasma membrane|integral component of plasma membrane|DNA replication|positive regulation of cell migration|regulation of smooth muscle contraction|alpha-2C adrenergic receptor binding|signal transduction|G-protein coupled receptor signaling pathway|thioesterase binding|activation of protein kinase activity|activation of protein kinase B activity|receptor complex|heterotrimeric G-protei…	rno04022,rno04080	cGMP - PKG signaling pathway|Neuroactive ligand-receptor interaction
Zcchc12	0	1.029	1	zinc finger CCHC-type containing 12	zinc ion binding|nuclear speck|ligand-dependent nuclear receptor transcription coactivator activity|BMP signaling pathway|SUMO binding|positive regulation of ligand-dependent nuclear receptor transcription coactivator activity|nucleic acid binding|nucleus|transcription, DNA-templated
Gad2	0	1.365	1	glutamate decarboxylase 2	synapse|cytosol|protein heterodimerization activity|glutamate decarboxylation to succinate|perinuclear region of cytoplasm|chemical synaptic transmission|glutamate binding|cell junction|pyridoxal phosphate binding|axon|inhibitory synapse|synaptic vesicle membrane|anchored component of membrane|cytoplasmic vesicle|neurotransmitter biosynthetic process|Golgi membrane|response to drug|glutamate deca…	rno00650,rno00250,rno00410,rno00430,rno04727,rno04940	Butanoate metabolism|Alanine, aspartate and glutamate metabolism|beta-Alanine metabolism|Taurine and hypotaurine metabolism|GABAergic synapse|Type I diabetes mellitus
Caly	0	1.002	1	calcyon neuron-specific vesicular proteinGO:0048268,GO:0006897,GO:0007212,GO:0016021,GO:0016197,GO:0030659,GO:0031410,GO:0050780,GO:0032051,GO:0044877,GO:0005768,GO:0045807,GO:0005887	rno04728	Dopaminergic synapse
AABR07072264.4	0	2.241	1	--	--	--	--
Rab3b	0	1.813	1	RAB3B, member RAS oncogene family	Rab protein signal transduction|peptidyl-cysteine methylation|cytoplasm|perinuclear region of cytoplasm|GDP binding|cytosol|positive regulation of dopamine uptake involved in synaptic transmission|antigen processing and presentation|plasma membrane|regulation of vesicle size|intracellular protein transport|vesicle docking involved in exocytosis|synaptic vesicle|secretory granule|protein secretion…
Ppp1r17	0	2.712	1	protein phosphatase 1, regulatory subunit 17	nucleoplasm|regulation of phosphatase activity|phosphatase inhibitor activity|negative regulation of phosphoprotein phosphatase activity|protein phosphatase inhibitor activity|protein serine/threonine phosphatase inhibitor activity	rno04730	Long-term depression
Gprasp2	0	1.079	1	G protein-coupled receptor associated sorting protein 2	amyloid-beta binding|cytoplasm
Fxyd6	0	1.96	1	FXYD domain-containing ion transport regulator 6	integral component of membrane|sodium channel regulator activity|ion transmembrane transport|regulation of sodium ion transmembrane transporter activity|ion channel activity|plasma membrane|integral component of plasma membrane
Impact	0	1.017	1	impact RWD domain protein	negative regulation of protein complex assembly|negative regulation of protein autophosphorylation|cellular response to amino acid starvation|cellular response to glucose starvation|cellular response to acidic pH|cellular response to UV-C|ribosome binding|positive regulation of neuron differentiation|cellular response to benomyl|negative regulation of transcription from RNA polymerase II promoter…
Pld3	0	1.005	1	phospholipase D family, member 3	lipid catabolic process|N-acylphosphatidylethanolamine-specific phospholipase D activity|phospholipase D activity|endoplasmic reticulum membrane|integral component of membrane	rno00564,rno00565	Glycerophospholipid metabolism|Ether lipid metabolism
Itih3	0	1.016	1	inter-alpha trypsin inhibitor, heavy chain 3	hyaluronan metabolic process|serine-type endopeptidase inhibitor activity|extracellular region|negative regulation of endopeptidase activity
Spint2	0	1.543	1	serine peptidase inhibitor, Kunitz type, 2GO:0005886,GO:0006508,GO:0007163,GO:0008233,GO:0010951,GO:0016021,GO:0022408,GO:0060672,GO:0071711,GO:0071773,GO:2000146,GO:0001843,GO:2000178,GO:0004867,GO:0005737
Prmt2	0	1.275	1	protein arginine methyltransferase 2	cytosol|regulation of transcription, DNA-templated|beta-catenin binding|biological_process|histone-arginine N-methyltransferase activity|protein-arginine N-methyltransferase activity|peroxisome proliferator activated receptor binding|histone methylation|positive regulation of apoptotic process|peptidyl-arginine methylation, to asymmetrical-dimethyl arginine|negative regulation of DNA binding tran…
Pnck	0	1.18	1	pregnancy up-regulated nonubiquitous CaM kinase	calmodulin binding|ATP binding|intracellular|nucleus|cytoplasm|peptidyl-serine phosphorylation|peptidyl-threonine phosphorylation|intracellular signal transduction|protein serine/threonine kinase activity|calmodulin-dependent protein kinase activity
Tmx4	0	1.018	1	thioredoxin-related transmembrane protein 4	integral component of membrane|response to endoplasmic reticulum stress|cell redox homeostasis|protein disulfide isomerase activity|endoplasmic reticulum|protein folding
Peg3	0	1.005	1	paternally expressed 3	DNA binding transcription factor activity|nucleus|autophagosome|regulation of gene expression|sequence-specific DNA binding|positive regulation of transcription by RNA polymerase II|negative regulation of transcription by RNA polymerase II|nucleic acid binding
LOC100912195	0	1.077	1	protein BEX1-like	nucleus|cytoplasm
Pgrmc1	0	1.009	1	progesterone receptor membrane component 1	amyloid-beta complex|associative learning|positive regulation of protein localization to plasma membrane|endomembrane system|negative regulation of synapse organization|postsynaptic density|membrane|integral component of membrane|heme binding|smooth endoplasmic reticulum membrane|neuron projection|neuronal cell body|cell body|steroid binding|synapse|axon guidance|modification of synaptic structur…
RGD1560394	0	1.014	1	RGD1560394
Pafah1b3	0	2.031	1	platelet-activating factor acetylhydrolase 1b, catalytic subunit 3	cytosol|spermatogenesis|brain development|lipid catabolic process|identical protein binding|protein heterodimerization activity|platelet-activating factor acetyltransferase activity|1-alkyl-2-acetylglycerophosphocholine esterase activity|cytoplasm	rno00565	Ether lipid metabolism
Tspyl2	0	1.178	1	TSPY-like 2	negative regulation of DNA replication|negative regulation of cell growth|regulation of protein kinase activity|nucleus|nucleolus|nucleosome assembly
Nenf	0	1.027	1	neudesin neurotrophic factor	nucleoplasm|growth factor activity|regulation of signaling receptor activity|endomembrane system|membrane|negative regulation of appetite|positive regulation of MAPK cascade|metal ion binding|extracellular space|nucleus
Syt4	0	1.021	1	synaptotagmin 4	calcium-dependent phospholipid binding|Golgi apparatus|plasma membrane|calcium ion regulated exocytosis|vesicle fusion|regulation of calcium ion-dependent exocytosis|neurotransmitter secretion|syntaxin binding|cell junction|vesicle|regulation of endocytosis|negative regulation of catecholamine secretion|clathrin binding|somatodendritic compartment|protein homodimerization activity|neuron projecti…
Usp11	0	1.092	1	ubiquitin specific peptidase 11	nucleus|nucleoplasm|chromosome|cytosol|ubiquitin-dependent protein catabolic process|protein deubiquitination|cysteine-type endopeptidase activity|thiol-dependent ubiquitin-specific protease activity
Tmem179	0	1.061	1	transmembrane protein 179	integral component of membrane
Gprasp1	0	1.005	1	G protein-coupled receptor associated sorting protein 1	cytosol|endosome to lysosome transport|G-protein coupled receptor catabolic process|protein binding|nucleus|cytoplasm
Mboat7l1	0	1.055	1	membrane bound O-acyltransferase domain containing 7-like 1	integral component of membrane	rno00564	Glycerophospholipid metabolism
Maged1	0	1	1	MAGE family member D1	identical protein binding|JUN kinase activity|regulation of apoptotic process|nucleus|positive regulation of MAP kinase activity|cytosol|plasma membrane|regulation of transcription by RNA polymerase II|JUN phosphorylation|negative regulation of transcription, DNA-templated|circadian regulation of gene expression|positive regulation of transcription, DNA-templated|negative regulation of epithelial…	rno04722	Neurotrophin signaling pathway
Cd200	0	1.061	1	Cd200 molecule	homophilic cell adhesion via plasma membrane adhesion molecules|heterophilic cell-cell adhesion via plasma membrane cell adhesion molecules|cell recognition|integral component of membrane|signaling receptor activity|protein homodimerization activity|negative regulation of macrophage activation|regulation of immune response|cell adhesion molecule binding|signaling receptor binding|integral compone…
Crabp1	0	4.487	1	cellular retinoic acid binding protein 1	retinal binding|retinol binding|retinoic acid catabolic process|retinoic acid binding|cytoplasm|cytosol
Tmsb10	0	1	1	thymosin, beta 10	cytoplasm|cytoskeleton|actin filament organization|spermatid development|actin cytoskeleton organization|filamentous actin|sequestering of actin monomers|actin monomer binding
Ptprn	0	1.005	1	protein tyrosine phosphatase, receptor type, N	response to cAMP|insulin secretion involved in cellular response to glucose stimulus|cytokine-mediated signaling pathway|luteinization|positive regulation of type B pancreatic cell proliferation|neuronal cell body|second-messenger-mediated signaling|protein tyrosine phosphatase activity|perikaryon|cell junction|dense core granule maturation|response to estrogen|nucleus|endosome|Golgi apparatus|pl…	rno04940	Type I diabetes mellitus
Pja1	0	1.02	1	praja ring finger ubiquitin ligase 1	protein ubiquitination|protein catabolic process|ubiquitin protein ligase activity|cytoplasm
Bex2	0	1.002	1	brain expressed X-linked 2	regulation of apoptotic process|regulation of cell cycle|nucleus|cytoplasm|apoptotic process
Nkx2-1	0	5.435	1	NK2 homeobox 1	development of primary female sexual characteristics|anatomical structure formation involved in morphogenesis|neuron fate commitment|oligodendrocyte differentiation|lung saccule development|epithelial tube branching involved in lung morphogenesis|core promoter binding|intronic transcription regulatory region sequence-specific DNA binding|transcriptional activator activity, RNA polymerase II trans…
Podxl2	0	1.018	1	podocalyxin-like 2	integral component of membrane|leukocyte tethering or rolling
Saraf	0	1.001	1	store-operated calcium entry-associated regulatory factor	integral component of endoplasmic reticulum membrane|regulation of store-operated calcium entry|endoplasmic reticulum|calcium ion transport
Rasgrf1	0	1.01	1	RAS protein-specific guanine nucleotide-releasing factor 1GO:0005829,GO:0007264,GO:0008022,GO:0008283,GO:0016323,GO:0016327,GO:0035020,GO:0017016,GO:0019901,GO:0035023,GO:0030426,GO:0035254,GO:0043025,GO:0043547,GO:0090630,GO:0097440,GO:2000310,GO:0046578,GO:0001975,GO:0005088,GO:0005089,GO:0005096,GO:0005515,GO:0005622,GO:0005737,GO:0030971,GO:0031175,GO:0032869,GO:0034976,GO:0046579,GO:0048146,…	rno04014,rno04010,rno04510	Ras signaling pathway|MAPK signaling pathway|Focal adhesion
Serp2	0	1.018	1	stress-associated endoplasmic reticulum protein family member 2	protein transport|endoplasmic reticulum unfolded protein response|endoplasmic reticulum|endoplasmic reticulum membrane|protein glycosylation
Ctxn1	0	1.123	1	cortexin 1	central nervous system development|integral component of membrane
Rtn1	0	1.001	1	reticulon 1	smooth endoplasmic reticulum|endomembrane system|integral component of membrane|neuron differentiation|endoplasmic reticulum|endoplasmic reticulum membrane
Disp2	0	1.013	1	dispatched RND transporter family member 2	integral component of membrane
Nsg1	0	1.005	1	neuron specific gene family member 1	late endosome|endoplasmic reticulum|endoplasmic reticulum membrane|apoptotic process|amyloid precursor protein metabolic process|dopamine receptor signaling pathway|integral component of membrane|lysosomal lumen|endosomal transport|postsynaptic membrane|clathrin coat assembly|recycling endosome membrane|spontaneous synaptic transmission|postsynaptic endosome|neurotransmitter receptor transport, e…
Ldha	0	1.003	1	lactate dehydrogenase A	response to drug|L-lactate dehydrogenase activity|response to hydrogen peroxide|identical protein binding|protein binding|cytosol|lactate metabolic process|response to nutrient|response to glucose|positive regulation of apoptotic process|response to organic cyclic compound|response to estrogen|glucose catabolic process to lactate via pyruvate|cadherin binding|NAD metabolic process|post-embryonic …	rno00010,rno00620,rno00640,rno00270,rno04066,rno04922,rno05230	Glycolysis / Gluconeogenesis|Pyruvate metabolism|Propanoate metabolism|Cysteine and methionine metabolism|HIF-1 signaling pathway|Glucagon signaling pathway|Central carbon metabolism in cancer
Bex3	0	1.001	1	brain expressed X-linked 3	nucleus|cytoplasm|cytosol|biological_process|extrinsic apoptotic signaling pathway via death domain receptors|identical protein binding|metal ion binding|death receptor binding|nerve growth factor receptor binding|protein binding	rno04722	Neurotrophin signaling pathway
Rpl10	0	1	1	ribosomal protein L10	embryonic brain development|cytosolic large ribosomal subunit|RNA binding|structural constituent of ribosome|nucleus|cytoplasm|endoplasmic reticulum|protein-containing complex|smooth endoplasmic reticulum|negative regulation of apoptotic process|cytosol|translation regulator activity|translation|regulation of translation|ribosomal large subunit assembly|liver regeneration|negative regulation of t…	rno03010	Ribosome
Stmn2	0	1.004	1	stathmin 2	neuronal cell body|growth cone|cytoplasm|negative regulation of microtubule polymerization|endosome|calcium-dependent protein binding|Golgi apparatus|perinuclear region of cytoplasm|microtubule depolymerization|negative regulation of microtubule depolymerization|positive regulation of neuron projection development|positive regulation of microtubule depolymerization|negative regulation of neuron p…
Slc22a17	0	1	1	solute carrier family 22, member 17	integral component of organelle membrane|vacuolar membrane|sodium-independent organic anion transport|integral component of plasma membrane|iron ion homeostasis|signal transduction|organic anion transmembrane transporter activity|sodium-independent organic anion transmembrane transporter activity|transmembrane transport|organic anion transport|siderophore transport|transmembrane signaling recepto…
LOC108348172.1	0	1.001	1	--	--	--	--
Uchl1	0	1	1	ubiquitin C-terminal hydrolase L1	eating behavior|cell proliferation|thiol-dependent ubiquitin-specific protease activity|neuronal cell body|protein deubiquitination|nucleoplasm|ubiquitin binding|myelin sheath|cytoplasm|endoplasmic reticulum membrane|cytosol|ligase activity|plasma membrane|negative regulation of MAP kinase activity|sensory perception of pain|ubiquitin-dependent protein catabolic process|neuron projection terminus…	rno05012	Parkinson's disease
Zwint	0	1	1	ZW10 interacting kinetochore protein	intracellular membrane-bounded organelle|protein binding|protein N-terminus binding|nucleus|cell division|nucleoplasm|cytoplasm|cytosol|establishment of localization in cell|mitotic cell cycle checkpoint|nuclear body|mitotic sister chromatid segregation|dendrite|kinetochore|neuron projection|condensed chromosome kinetochore
Nsg2	0	1.01	1	neuron specific gene family member 2	lysosomal lumen|late endosome|clathrin coat assembly|Golgi apparatus|Golgi cis cisterna membrane|dopamine receptor signaling pathway|integral component of membrane|endosomal transport|dendrite|cytoplasmic vesicle membrane|early endosome membrane|clathrin light chain binding|multivesicular body membrane|endosome|trans-Golgi network membrane|early endosome
Bcat1	0	1	1	branched chain amino acid transaminase 1	branched-chain-amino-acid transaminase activity|cytoplasm|mitochondrion|cytosol|biological_process|branched-chain amino acid biosynthetic process|branched-chain amino acid catabolic process|leucine biosynthetic process|valine biosynthetic process|identical protein binding|L-leucine transaminase activity|L-valine transaminase activity|L-isoleucine transaminase activity	rno00270,rno00280,rno00290,rno00770	Cysteine and methionine metabolism|Valine, leucine and isoleucine degradation|Valine, leucine and isoleucine biosynthesis|Pantothenate and CoA biosynthesis
Gap43	0	1.013	1	growth associated protein 43	phosphatidylinositol phosphate binding|growth cone membrane|cytoplasm|lysophosphatidic acid binding|regulation of growth|plasma membrane|nervous system development|axon guidance|glial cell differentiation|postsynaptic density|tissue regeneration|cell fate commitment|axon choice point recognition|regulation of filopodium assembly|cell junction|axon development|axon|phosphatidylserine binding|cell …
Ubb	0	1	1	ubiquitin B	seminiferous tubule development|male gonad development|energy homeostasis|female gonad development|regulation of neuron death|hypothalamus gonadotrophin-releasing hormone neuron development|positive regulation of protein ubiquitination|neuron projection|neuronal cell body|myelin sheath|positive regulation of intrinsic apoptotic signaling pathway by p53 class mediator|mitochondrion transport along…	rno04144,rno04137,rno05012,rno05167	Endocytosis|Mitophagy - animal|Parkinson's disease|Kaposi's sarcoma-associated herpesvirus infection
Asb4	2.93466594513721e-318	3.597	1	ankyrin repeat and SOCS box-containing 4	nucleus|cytoplasm|enzyme binding|Cul2-RING ubiquitin ligase complex|Cul5-RING ubiquitin ligase complex|ubiquitin protein ligase binding|intracellular signal transduction|protein autoubiquitination|ubiquitin protein ligase activity|positive regulation of vasculogenesis|ubiquitin ligase complex|ubiquitin-protein transferase activity
Rab9b	1.9488172367385e-317	1.387	1	RAB9B, member RAS oncogene family	cytosol|intracellular protein transport|endomembrane system|GDP binding|endocytic vesicle|Rab protein signal transduction|retrograde transport, endosome to Golgi|identical protein binding|phagocytic vesicle|GTPase activity|GTP binding	rno05162	Measles
Dusp26	9.7681287519964e-316	1.093	1	dual specificity phosphatase 26 (putative)	negative regulation of ERK1 and ERK2 cascade|phosphoserine phosphatase activity|positive regulation of peptidyl-serine dephosphorylation|phosphoprotein phosphatase activity|protein tyrosine phosphatase activity|nucleus|cytoplasm|Golgi apparatus|protein dephosphorylation|protein tyrosine/serine/threonine phosphatase activity|peptidyl-tyrosine dephosphorylation|negative regulation of transcription …
LOC100361854	1.71369354753854e-314	1	1	ribosomal protein S26-like	structural constituent of ribosome|translation|cytosolic small ribosomal subunit|negative regulation of RNA splicing|polysomal ribosome|cadherin binding|cytoplasmic translation|mRNA binding
Calb2	5.29725828398806e-313	1.088	1	calbindin 2	neuronal cell body|cellular_component|terminal bouton|nucleus|cytoplasm|cytosol|synapse|regulation of cytosolic calcium ion concentration|gap junction|biological_process|vestibular calyx terminal|dendrite|molecular_function|regulation of presynaptic cytosolic calcium ion concentration|neuron projection|calcium ion binding|regulation of long-term synaptic potentiation
Tusc3	2.08125402048469e-312	1.031	1	tumor suppressor candidate 3	protein N-linked glycosylation via asparagine|mitochondrion|cognition|oligosaccharyltransferase complex|magnesium ion transmembrane transporter activity|magnesium ion transmembrane transport|magnesium ion transport|integral component of membrane|dolichyl-diphosphooligosaccharide-protein glycotransferase activity	rno00510,rno04141	N-Glycan biosynthesis|Protein processing in endoplasmic reticulum
Nts	0	2.417	1	neurotensin	regulation of blood vessel size|neuropeptide hormone activity|response to mineralocorticoid|extracellular region|response to corticosterone|hyperosmotic response|visual learning|regulation of signaling receptor activity|transport vesicle|response to estradiol|cellular response to lithium ion|response to cocaine|cellular response to dexamethasone stimulus|neuronal cell body|response to antipsychot…	rno04080	Neuroactive ligand-receptor interaction
Pdxp	2.74363e-307	1.031	1	pyridoxal phosphatase	cytosol|plasma membrane|cell-cell junction|protein dephosphorylation|lamellipodium|regulation of mitotic nuclear division|midbody|positive regulation of actin filament depolymerization|regulation of cytokinesis|heat shock protein binding|ruffle membrane|pyridoxal phosphatase activity|magnesium ion binding|protein homodimerization activity|phosphoserine phosphatase activity|contractile ring|phosph…	rno00750	Vitamin B6 metabolism
Sgsm1	3.82704e-305	1.34	1	small G protein signaling modulator 1	cytoplasm|cytosol|intracellular protein transport|endomembrane system|Rab GTPase binding|cytoplasmic vesicle membrane|regulation of vesicle fusion|positive regulation of transcription by RNA polymerase II|activation of GTPase activity|GTPase activator activity|intracellular
Slc32a1	2.5862e-304	1.66	1	solute carrier family 32 member 1	presynaptic active zone|dendrite|synaptic vesicle|cell tip|neuron projection|amino acid transmembrane transporter activity|inhibitory synapse|intracellular organelle|glycine transmembrane transporter activity|gamma-aminobutyric acid:proton symporter activity|gamma-aminobutyric acid transport|dendrite terminus|glycine transport|neurotransmitter loading into synaptic vesicle|neuron projection termi…	rno04727,rno04723,rno04721,rno05032,rno05033	GABAergic synapse|Retrograde endocannabinoid signaling|Synaptic vesicle cycle|Morphine addiction|Nicotine addiction
Hacd3	5.73074e-302	1.019	1	3-hydroxyacyl-CoA dehydratase 3	nuclear membrane|cytosol|very long-chain fatty acid biosynthetic process|I-kappaB kinase/NF-kappaB signaling|JNK cascade|Rho protein signal transduction|3-hydroxyacyl-CoA dehydratase activity|positive regulation of viral genome replication|enzyme binding|positive regulation by virus of viral protein levels in host cell|sphingolipid biosynthetic process|very-long-chain 3-hydroxyacyl-CoA dehydratas…	rno00062,rno01040	Fatty acid elongation|Biosynthesis of unsaturated fatty acids
MGC109340	7.93883e-301	1.071	1	similar to Microsomal signal peptidase 23 kDa subunit (SPase 22 kDa subunit) (SPC22/23)	integral component of membrane|organelle membrane|protein targeting to ER|signal peptidase complex|signal peptide processing|peptidase activity	rno03060	Protein export
Penk	1.87142e-300	1.714	1	proenkephalin	plasma membrane|neuropeptide signaling pathway|chemical synaptic transmission|aging|sensory perception|locomotory behavior|response to radiation|locomotory exploration behavior|response to toxic substance|neuronal cell body|regulation of signaling receptor activity|glial cell proliferation|perikaryon|response to morphine|axon terminus|response to ethanol|response to calcium ion|opioid peptide act…
Tubb2a	6.56366e-298	1.001	1	tubulin, beta 2A class IIa	structural constituent of cytoskeleton|GTP binding|cytoplasm|microtubule|cytoskeleton organization|microtubule-based process|microtubule cytoskeleton organization|mitotic cell cycle|GTPase activity	rno04145,rno04540	Phagosome|Gap junction
Hyi	5.2514e-296	1.995	1	hydroxypyruvate isomerase	hydroxypyruvate isomerase activity|racemase and epimerase activity, acting on carbohydrates and derivatives	rno00630	Glyoxylate and dicarboxylate metabolism
Rit2	2.87426e-294	1.03	1	Ras-like without CAAX 2	regulation of ERK1 and ERK2 cascade|intracellular signal transduction|Ras protein signal transduction|GTPase activity|dendritic tree|identical protein binding|positive regulation of neuron projection development|neuron projection|protein binding|positive regulation of MAPK cascade|calmodulin binding|GTP binding|nucleus|cell body|negative regulation of neuron projection development|cytoplasm|regul…
Syt5	1.23325e-292	1.161	1	synaptotagmin 5	protein heterodimerization activity|syntaxin binding|calcium ion binding|perinuclear region of cytoplasm|synaptic vesicle endocytosis|cell junction|calcium-dependent phospholipid binding|calcium ion-regulated exocytosis of neurotransmitter|phosphatidylinositol-4,5-bisphosphate binding|plasma membrane|clathrin binding|vesicle fusion|recycling endosome membrane|integral component of membrane|proxim…
Stmn3	1.30593e-291	1.001	1	stathmin 3	neuron projection|cytoplasmic microtubule organization|cytoplasm|regulation of GTPase activity|neuron projection development|Golgi apparatus|microtubule depolymerization|protein C-terminus binding|tubulin binding|protein domain specific binding|perinuclear region of cytoplasm|regulation of cytoskeleton organization|negative regulation of Rac protein signal transduction|growth cone|protein binding…
Erp29	3.42681e-290	1.011	1	endoplasmic reticulum protein 29	melanosome|endoplasmic reticulum|protein homodimerization activity|negative regulation of protein secretion|endoplasmic reticulum lumen|smooth endoplasmic reticulum|protein folding|intracellular protein transport|chaperone binding|protein secretion|regulation of endoplasmic reticulum stress-induced intrinsic apoptotic signaling pathway|cell surface|positive regulation of gene expression|negative …	rno04141	Protein processing in endoplasmic reticulum
Ndfip1	2.58634e-287	1	1	Nedd4 family interacting protein 1	cellular iron ion homeostasis|vacuolar transport|signal transduction|endosome membrane|negative regulation of gene expression|integral component of membrane|positive regulation of protein catabolic process|metal ion transport|negative regulation of isotype switching to IgE isotypes|cell junction|regulation of isotype switching to IgG isotypes|dendrite|perinuclear region of cytoplasm|WW domain bin…
Rab26	1.53266e-286	1.561	1	RAB26, member RAS oncogene family	Golgi to plasma membrane protein transport|GMP binding|GTPase activity|transport vesicle membrane|GTP binding|regulated exocytosis|secretory granule membrane|endosome|intracellular protein transport|vesicle docking involved in exocytosis|synaptic vesicle|protein localization to plasma membrane|protein secretion|intrinsic component of plasma membrane|endomembrane system|Rab protein signal transduc…
Syngr3	1.03471e-285	1.013	1	synaptogyrin 3	neuromuscular junction|positive regulation of transporter activity|SH2 domain binding|regulated exocytosis|synapse|protein N-terminus binding|synaptic vesicle|integral component of membrane|synaptic vesicle membrane
Rpl22l1	2.02558e-281	1	1	ribosomal protein L22 like 1	cytosolic large ribosomal subunit|cytoplasmic translation|RNA binding|structural constituent of ribosome	rno03010	Ribosome
Alg2	1.74741e-279	1.016	1	ALG2, alpha-1,3/1,6-mannosyltransferase	protein glycosylation in endoplasmic reticulum|cellular_component|nucleus|protein heterodimerization activity|cytoplasm|endoplasmic reticulum membrane|cytosol|dolichol-linked oligosaccharide biosynthetic process|protein N-terminus binding|oligosaccharide-lipid intermediate biosynthetic process|calcium-dependent protein binding|biological_process|perinuclear region of cytoplasm|actin cytoskeleton|…	rno00510	N-Glycan biosynthesis
Usp29	1.96744e-277	1.212	1	ubiquitin specific peptidase 29	protein deubiquitination|thiol-dependent ubiquitinyl hydrolase activity|G1/S transition of mitotic cell cycle|nucleus|ubiquitin-dependent protein catabolic process
Sod1	1.43535e-273	1	1	superoxide dismutase 1, soluble	response to carbon monoxide|cellular response to oxidative stress|cellular response to potassium ion|regulation of multicellular organism growth|response to drug|regulation of GTPase activity|response to hydrogen peroxide|myelin sheath|negative regulation of neuron apoptotic process|superoxide anion generation|response to ethanol|negative regulation of cholesterol biosynthetic process|hydrogen pe…	rno04146,rno04213,rno05014,rno05016,rno05020	Peroxisome|Longevity regulating pathway - multiple species|Amyotrophic lateral sclerosis (ALS)|Huntington's disease|Prion diseases
Dlx1	6.04952e-267	3.806	1	distal-less homeobox 1	nucleus|transcription, DNA-templated|regulation of transcription by RNA polymerase II|proximal/distal pattern formation|subpallium development|odontogenesis of dentin-containing tooth|hippocampus development|negative regulation of neuron apoptotic process|positive regulation of cell differentiation|negative regulation of Notch signaling pathway|cellular response to transforming growth factor beta…
Dlk1	6.43166e-267	4.953	1	delta like non-canonical Notch ligand 1	negative regulation of Notch signaling pathway|molecular_function|positive regulation of bone resorption|calcium ion binding|embryonic skeletal system development|cellular_component|extracellular space|post-embryonic development|external side of plasma membrane|regulation of gene expression|negative regulation of vascular endothelial cell proliferation|integral component of membrane|cell differen…
Ece2	5.20257e-266	1.696	1	endothelin-converting enzyme 2	metallopeptidase activity|integral component of membrane|peptide hormone processing
Flywch1	6.13046e-264	1.008	1	FLYWCH-type zinc finger 1	nuclear body|nucleoplasm|cytosol
Atp6v0c	8.55139e-264	1	1	ATPase H+ transporting V0 subunit C	lysosomal lumen acidification|ATP hydrolysis coupled proton transport|integral component of membrane|positive regulation of Wnt signaling pathway|ubiquitin protein ligase binding|ATPase coupled ion transmembrane transporter activity|proton-transporting ATPase activity, rotational mechanism|vacuolar proton-transporting V-type ATPase, V0 domain|lysosome|Golgi apparatus	rno00190,rno04145,rno04142,rno04966,rno04721,rno05323,rno05152	Oxidative phosphorylation|Phagosome|Lysosome|Collecting duct acid secretion|Synaptic vesicle cycle|Rheumatoid arthritis|Tuberculosis
Isl1	4.30265e-263	5.768	1	ISL LIM homeobox 1	outflow tract septum morphogenesis|outflow tract morphogenesis|endocardial cushion morphogenesis|cardiac right ventricle morphogenesis|regulation of secondary heart field cardioblast proliferation|DNA binding|chromatin binding|ligand-dependent nuclear receptor binding|protein binding|nucleus|spinal cord motor neuron cell fate specification|spinal cord motor neuron differentiation|visceral motor n…	rno04550	Signaling pathways regulating pluripotency of stem cells
Eef1b2	8.4977e-263	1	1	eukaryotic translation elongation factor 1 beta 2	nucleus|cytoplasm|endoplasmic reticulum|eukaryotic translation elongation factor 1 complex|translational elongation|response to ethanol|molecular_function|translation elongation factor activity|cellular_component
Amigo2	7.17285e-261	1.998	1	adhesion molecule with Ig like domain 2	homophilic cell adhesion via plasma membrane adhesion molecules|heterophilic cell-cell adhesion via plasma membrane cell adhesion molecules|brain development|integral component of membrane|negative regulation of apoptotic process|negative regulation of programmed cell death|positive regulation of synapse assembly|cell-cell adhesion|protein binding|nucleus|integral component of plasma membrane
Gstm2	1.74795e-259	1.047	1	glutathione S-transferase mu 2	cytoplasm|cytosol|plasma membrane|glutathione metabolic process|protein-containing complex|xenobiotic metabolic process|response to genistein|aging|xenobiotic catabolic process|sensory perception of smell|protein homodimerization activity|cellular detoxification of nitrogen compound|glutathione binding|cellular response to caffeine|cellular oxidant detoxification|response to catechin|glutathione …	rno00480,rno00980,rno00982,rno00983,rno05200,rno05204,rno05225,rno05418,rno01524	Glutathione metabolism|Metabolism of xenobiotics by cytochrome P450|Drug metabolism - cytochrome P450|Drug metabolism - other enzymes|Pathways in cancer|Chemical carcinogenesis|Hepatocellular carcinoma|Fluid shear stress and atherosclerosis|Platinum drug resistance
Calb1	6.30438e-258	1.181	1	calbindin 1	cytoplasm|cytosol|learning or memory|short-term memory|long-term memory|terminal bouton|locomotory behavior|zinc ion binding|dendritic spine|retina layer formation|cell body|synapse|regulation of synaptic plasticity|regulation of cytosolic calcium ion concentration|vitamin D binding|calcium ion binding|intracellular|nucleus|axon|dendrite|metanephric part of ureteric bud development|vitamin D meta…	rno04961	Endocrine and other factor-regulated calcium reabsorption
Igsf1	8.8664e-258	1.056	1	immunoglobulin superfamily, member 1	coreceptor activity|membrane|integral component of membrane|inhibin binding|signaling receptor activity|extracellular region|regulation of transcription, DNA-templated|signal transduction
Pam	2.50492e-255	1.04	1	peptidylglycine alpha-amidating monooxygenase	copper ion binding|calcium ion binding|protein binding|extracellular space|trans-Golgi network|plasma membrane|regulation of transcription by RNA polymerase II|ovulation cycle process|peptide metabolic process|secretory granule|central nervous system development|transport vesicle membrane|heart development|secretory granule membrane|L-ascorbic acid binding|response to estradiol|regulation of acti…
Scn9a	3.60599e-249	4.34	1	sodium voltage-gated channel alpha subunit 9	sodium ion binding|voltage-gated sodium channel activity|regulation of ion transmembrane transport|sodium ion transmembrane transport|cation channel activity|plasma membrane|integral component of plasma membrane|inflammatory response|response to toxic substance|cell projection|post-embryonic development|rhythmic excitation|neuronal action potential|behavioral response to pain|voltage-gated sodium…	rno04742	Taste transduction
Hspa5	7.18689e-248	1.001	1	heat shock protein family A member 5	endoplasmic reticulum|endoplasmic reticulum lumen|endoplasmic reticulum membrane|smooth endoplasmic reticulum|endoplasmic reticulum-Golgi intermediate compartment|enzyme binding|plasma membrane|protein domain specific binding|ER overload response|cerebellum structural organization|response to unfolded protein|cerebellar Purkinje cell layer development|integral component of endoplasmic reticulum m…	rno03060,rno04141,rno04612,rno04918,rno05020	Protein export|Protein processing in endoplasmic reticulum|Antigen processing and presentation|Thyroid hormone synthesis|Prion diseases
Cpne5	7.26794e-248	1.882	1	copine 5	neuron projection|neuronal cell body|positive regulation of dendrite extension
Sulf1	6.5337e-247	2.932	1	sulfatase 1	glomerular filtration|arylsulfatase activity|calcium ion binding|N-acetylglucosamine-6-sulfatase activity|extracellular space|cell surface|positive regulation of vascular endothelial growth factor production|negative regulation of cell migration|esophagus smooth muscle contraction|positive regulation of BMP signaling pathway|glomerular basement membrane development|cartilage condensation|vascular…
AABR07037520.1	1.13286e-246	1.341	1	--	--	--	--
Npvf	1.04114e-245	6.878	1	neuropeptide VF precursor	neuropeptide signaling pathway|sensory perception of pain|negative regulation of gonadotropin secretion|signaling receptor binding|extracellular region
Rps5	2.04455e-245	1	1	ribosomal protein S5GO:0022627,GO:0003729,GO:0003735,GO:0005515,GO:0005840,GO:0006412,GO:0006450,GO:0008150,GO:0015935,GO:0000028,GO:0019843,GO:0003723	rno03010	Ribosome
Efnb3	2.54022e-244	1.835	1	ephrin B3	axon guidance|adult walking behavior|integral component of membrane|axon choice point recognition|T cell costimulation|ephrin receptor binding|ephrin receptor signaling pathway|plasma membrane|negative regulation of axonogenesis	rno04360	Axon guidance
Tubb2b	4.86018e-244	1.043	1	tubulin, beta 2B class IIb	positive regulation of axon guidance|cytoskeleton organization|neuron migration|microtubule-based process|molecular_function|GTPase activity|structural constituent of cytoskeleton|GTP binding|biological_process|cellular_component|microtubule cytoskeleton|cytoplasm|microtubule cytoskeleton organization|protein heterodimerization activity|microtubule|mitotic cell cycle	rno04145,rno04540	Phagosome|Gap junction
Epdr1	6.48319e-243	1.136	1	ependymin related 1	cell-matrix adhesion|calcium ion binding|extracellular space|lysosome
Agt	1.39307e-242	1.002	1	angiotensinogen	uterine smooth muscle contraction|cellular response to mechanical stimulus|positive regulation of branching involved in ureteric bud morphogenesis|positive regulation of blood vessel diameter|positive regulation of protein kinase C activity|regulation of extracellular matrix assembly|positive regulation of gap junction assembly|regulation of cardiac conduction|cellular response to angiotensin|pos…	rno04924,rno04614,rno04270,rno05410	Renin secretion|Renin-angiotensin system|Vascular smooth muscle contraction|Hypertrophic cardiomyopathy (HCM)
Stub1	5.18899e-242	1.002	1	STIP1 homology and U-box containing protein 1	cytoplasm|endoplasmic reticulum|cytosol|ubiquitin-dependent protein catabolic process|protein quality control for misfolded or incompletely synthesized proteins|regulation of glucocorticoid metabolic process|protein ubiquitination|negative regulation of protein binding|enzyme binding|positive regulation of proteasomal ubiquitin-dependent protein catabolic process|kinase binding|ubiquitin-ubiquiti…	rno04141,rno04120	Protein processing in endoplasmic reticulum|Ubiquitin mediated proteolysis
Rpl27a	7.65473e-242	1	1	ribosomal protein L27a	structural constituent of ribosome|endoplasmic reticulum|cytosol|translation|biological_process|cytosolic large ribosomal subunit|cytosolic ribosome|cytoplasmic translation|molecular_function|RNA binding	rno03010	Ribosome
Rftn1	1.36365e-241	2.658	1	raftlin lipid raft linker 1	antigen receptor-mediated signaling pathway|cytoplasm|T cell receptor signaling pathway|B cell receptor signaling pathway|endosome|plasma membrane|protein transport into membrane raft|interleukin-17 production|protein localization to membrane raft|dsRNA transport|toll-like receptor 3 signaling pathway|growth|response to exogenous dsRNA|membrane raft assembly|membrane raft|T cell antigen processin…
Tppp3	8.83081e-241	1.133	1	tubulin polymerization-promoting protein family member 3	microtubule|tubulin binding|positive regulation of protein polymerization|microtubule polymerization|perinuclear region of cytoplasm|microtubule bundle|microtubule bundle formation
Hpcal4	2.36812e-240	1.189	1	hippocalcin-like 4	intracellular|signal transduction|protein C-terminus binding|protein domain specific binding|calcium channel regulator activity|calcium ion binding
Rps27	3.76055e-238	1	1	ribosomal protein S27	nucleus|rRNA processing|translation|biological_process|cytosolic small ribosomal subunit|metal ion binding|ribosomal small subunit assembly|molecular_function|structural constituent of ribosome	rno03010	Ribosome
Slc7a3	3.38725e-235	1.854	1	solute carrier family 7 member 3	lysine transport|basic amino acid transmembrane transporter activity|ornithine transport|integral component of membrane|arginine transmembrane transporter activity|L-lysine transmembrane transporter activity|regulation of TOR signaling|L-arginine import across plasma membrane|L-ornithine transmembrane transport|arginine transport|L-ornithine transmembrane transporter activity|L-lysine transmembra…
Mtch1	2.55243e-234	1	1	mitochondrial carrier 1	membrane|integral component of membrane|positive regulation of apoptotic process|mitochondrion|activation of cysteine-type endopeptidase activity involved in apoptotic process
Sparc	1.59594e-232	1	1	secreted protein acidic and cysteine rich	basement membrane|extracellular space|intracellular|nucleus|cytoplasm|lung development|platelet alpha granule|platelet alpha granule membrane|mitochondrion|vesicle|response to lipopolysaccharide|response to L-ascorbic acid|response to cytokine|bone development|wound healing|cellular response to growth factor stimulus|regulation of cell proliferation|response to peptide hormone|ossification|negati…
Hdac11	2.07e-232	1.016	1	histone deacetylase 11	nucleus|plasma membrane|oligodendrocyte development|histone deacetylation|histone deacetylase complex|molecular_function|histone deacetylase activity	rno05203,rno05034,rno05165	Viral carcinogenesis|Alcoholism|Human papillomavirus infection
Nppa	1.20248e-229	2.511	1	natriuretic peptide A	cytoplasm|cGMP biosynthetic process|protein folding|receptor guanylyl cyclase signaling pathway|response to insulin|protein-containing complex|neuropeptide signaling pathway|heart development|mast cell granule|perinuclear region of cytoplasm|regulation of body fluid levels|regulation of blood vessel size|positive regulation of potassium ion export across plasma membrane|multicellular organismal w…	rno04066,rno04270	HIF-1 signaling pathway|Vascular smooth muscle contraction
Slc29a4	4.07251e-228	2.068	1	solute carrier family 29 member 4	monoamine transport|integral component of membrane|nucleoside transmembrane transport|nucleoside transmembrane transporter activity|plasma membrane|monoamine transmembrane transporter activity
Nucb2	1.34363e-227	1.666	1	nucleobindin 2	positive regulation of testosterone secretion|response to starvation|calcium ion binding|negative regulation of cAMP-mediated signaling|extracellular space|response to human chorionic gonadotropin|nucleus|nuclear outer membrane|cytoplasm|negative regulation of fat cell differentiation|endoplasmic reticulum|positive regulation of fatty acid oxidation|negative regulation of insulin receptor signali…
Itm2c	4.50928e-227	1	1	integral membrane protein 2C	negative regulation of amyloid precursor protein biosynthetic process|lysosome|perinuclear region of cytoplasm|extracellular exosome|lysosomal membrane|Golgi apparatus|plasma membrane|positive regulation of extrinsic apoptotic signaling pathway|nervous system development|negative regulation of neuron projection development|integral component of membrane|amyloid-beta binding|neuron differentiation…
Tac1	6.80605e-226	1.617	1	tachykinin, precursor 1GO:0051496,GO:0032496,GO:0008306,GO:0005615,GO:1990090,GO:0035815,GO:0009725,GO:2000854,GO:0043025,GO:0010459,GO:0005886,GO:0043278,GO:0006954,GO:0007204,GO:0010634,GO:0045760,GO:0019233,GO:0007217,GO:0045778,GO:0030424,GO:0007218,GO:0046878,GO:0031835,GO:0007268,GO:0002675,GO:0048265,GO:0032224,GO:0007616,GO:0005102,GO:0050671,GO:0032230,GO:0008217,GO:0005576	rno04080	Neuroactive ligand-receptor interaction
Rps11	7.83323e-224	1	1	ribosomal protein S11	translation|biological_process|membrane|rRNA binding|cytosolic small ribosomal subunit|osteoblast differentiation|molecular_function|structural constituent of ribosome	rno03010	Ribosome
Rpl24	8.50021e-223	1	1	ribosomal protein L24	cytosolic ribosome|mitotic cell cycle checkpoint|cytoplasmic translation|retinal ganglion cell axon guidance|biological_process|molecular_function|exit from mitosis|RNA binding|polysomal ribosome|structural constituent of ribosome|cytoplasm|endoplasmic reticulum|cytosol|cadherin binding|optic nerve development|translation|retina development in camera-type eye|cytosolic large ribosomal subunit|rib…	rno03010	Ribosome
Tmem59l	4.36525e-222	1.008	1	transmembrane protein 59-like	Golgi membrane|integral component of membrane
Chga	6.5419e-222	1.035	1	chromogranin A	transport vesicle membrane|positive regulation of cAMP metabolic process|mast cell cytokine production|negative regulation of catecholamine secretion|defense response to Gram-negative bacterium|defense response to Gram-positive bacterium|chromaffin granule|mast cell granule|positive regulation of cardiac muscle contraction|adenylate cyclase-activating adrenergic receptor signaling pathway involve…
Syt6	3.64138e-221	2.708	1	synaptotagmin 6	identical protein binding|regulation of calcium ion-dependent exocytosis|calcium-dependent phospholipid binding|protein homodimerization activity|extrinsic component of membrane|cytosol|protein heterodimerization activity|plasma membrane|syntaxin binding|vesicle fusion|acrosome reaction|calcium-dependent protein binding|cell junction|calcium ion-regulated exocytosis of neurotransmitter|clathrin b…
RGD1311739	6.30728e-221	1.231	1	similar to RIKEN cDNA 1700037H04
Pea15	1.71312e-220	1.002	1	phosphoprotein enriched in astrocytes 15	nucleus|cytosol|apoptotic process|carbohydrate transport|response to morphine|negative regulation of glucose import|negative regulation of extrinsic apoptotic signaling pathway via death domain receptors|positive regulation of extrinsic apoptotic signaling pathway via death domain receptors|DNA damage checkpoint|molecular_function|cellular_component
Ptpro	1.78402e-219	1.554	1	protein tyrosine phosphatase, receptor type, O	protein tyrosine phosphatase activity|plasma membrane|nervous system development|axon guidance|integral component of membrane|slit diaphragm assembly|apical plasma membrane|identical protein binding|protein homodimerization activity|lateral plasma membrane|dendritic spine|glomerular visceral epithelial cell differentiation|negative regulation of canonical Wnt signaling pathway|cell morphogenesis|…
Rpl32	3.34981e-219	1	1	ribosomal protein L32	translation|cytosolic large ribosomal subunit|polysomal ribosome|cellular response to dexamethasone stimulus|liver regeneration|cytoplasmic translation|molecular_function|structural constituent of ribosome	rno03010	Ribosome
Qpct	6.2357e-219	1.971	1	glutaminyl-peptide cyclotransferase	glutaminyl-peptide cyclotransferase activity|peptidyl-pyroglutamic acid biosynthetic process, using glutaminyl-peptide cyclotransferase|zinc ion binding
Sqstm1	9.85798e-217	1	1	sequestosome 1	protein kinase C binding|protein binding|cytoplasm|late endosome|autophagosome|aggresome|macroautophagy|endoplasmic reticulum|cytosol|PML body|enzyme binding|protein kinase binding|sarcomere|ubiquitin binding|cell differentiation|ubiquitin protein ligase binding|intracellular membrane-bounded organelle|ionotropic glutamate receptor binding|negative regulation of growth of symbiont in host|amphiso…	rno04137,rno04217,rno04218,rno04380,rno05418	Mitophagy - animal|Necroptosis|Cellular senescence|Osteoclast differentiation|Fluid shear stress and atherosclerosis
Atp6v1g2	2.46861e-216	1.011	1	ATPase H+ transporting V1 subunit G2	vacuolar proton-transporting V-type ATPase complex|ATPase activity|integral component of synaptic vesicle membrane|proton transmembrane transport|proton-exporting ATPase activity, phosphorylative mechanism	rno00190,rno04150,rno04145,rno04966,rno04721,rno05323	Oxidative phosphorylation|mTOR signaling pathway|Phagosome|Collecting duct acid secretion|Synaptic vesicle cycle|Rheumatoid arthritis
Ergic3	4.3594e-216	1.033	1	ERGIC and golgi 3	integral component of membrane
Tuba1b	6.46167e-216	1	1	tubulin, alpha 1B	myelin sheath|double-stranded RNA binding|membrane raft|GTPase activity|cellular response to interleukin-4|structural constituent of cytoskeleton|GTP binding|cytoplasm|microtubule|cytoplasmic microtubule|microtubule-based process|microtubule cytoskeleton organization|microtubule cytoskeleton|ubiquitin protein ligase binding|mitotic cell cycle	rno04145,rno04210,rno04530,rno04540	Phagosome|Apoptosis|Tight junction|Gap junction
Scg5	8.86972e-216	1.003	1	secretogranin V	regulation of hormone secretion|protein binding|extracellular region|nucleus|intracellular protein transport|neuropeptide signaling pathway|unfolded protein binding|peptide hormone processing|secretory granule|enzyme inhibitor activity|negative regulation of catalytic activity
Chodl	1.07735e-215	4.444	1	chondrolectin	integral component of membrane|perinuclear region of cytoplasm|hyaluronic acid binding|cytoplasm|regulation of neuron projection development
Gzmm	2.28277e-215	3.641	1	granzyme M	cellular_component|extracellular region|proteolysis|apoptotic process|biological_process|cell death|serine-type peptidase activity|cytolysis|innate immune response|endopeptidase activity|serine-type endopeptidase activity
Rsph9	4.67315e-214	1.97	1	radial spoke head 9 homolog	motile cilium assembly|cilium movement involved in cell motility|cilium movement|axoneme assembly
Cst6	4.18344e-213	1.497	1	cystatin E/M	extracellular space|epidermis development|negative regulation of cysteine-type endopeptidase activity|cornified envelope|protease binding|cysteine-type endopeptidase inhibitor activity
Entpd6	6.6536e-213	1.284	1	ectonucleoside triphosphate diphosphohydrolase 6	Golgi apparatus|plasma membrane|guanosine-5'-triphosphate,3'-diphosphate diphosphatase activity|cell surface|integral component of membrane|nucleoside-diphosphatase activity|nucleoside-triphosphatase activity|response to magnesium ion|uridine-diphosphatase activity|response to calcium ion|Golgi membrane|extracellular space	rno00230,rno00240	Purine metabolism|Pyrimidine metabolism
Grb10	1.5775e-212	1.44	1	growth factor receptor bound protein 10	negative regulation of glycogen biosynthetic process|positive regulation of vascular endothelial growth factor receptor signaling pathway|insulin receptor binding|negative regulation of glucose import|response to insulin|negative regulation of insulin receptor signaling pathway|cellular_component|cytoplasm|signal transduction|biological_process|protein-containing complex|insulin receptor signalin…	rno04150	mTOR signaling pathway
Sst	2.31712e-212	1.512	1	somatostatin	response to steroid hormone|extracellular space|hyperosmotic response|cell surface receptor signaling pathway|cell-cell signaling|response to heat|response to organonitrogen compound|response to acidic pH|regulation of signaling receptor activity|regulation of cell migration|response to drug|hormone activity|neuronal cell body|response to amino acid	rno04971	Gastric acid secretion
Magee1	1.36012e-211	1.054	1	MAGE family member E1	dendrite|postsynaptic membrane|perinuclear region of cytoplasm|nucleus|plasma membrane|dystrophin-associated glycoprotein complex
Ywhag	1.03721e-210	1.001	1	tyrosine 3-monooxygenase/tryptophan 5-monooxygenase activation protein, gamma	regulation of neuron differentiation|insulin-like growth factor receptor binding|regulation of synaptic plasticity|protein binding|cytoplasm|protein targeting|signal transduction|protein domain specific binding|enzyme regulator activity|regulation of catalytic activity|receptor tyrosine kinase binding|vesicle|cellular response to insulin stimulus|actin binding|identical protein binding|protein ki…	rno04390,rno04151,rno04110,rno04114,rno05203,rno05169	Hippo signaling pathway|PI3K-Akt signaling pathway|Cell cycle|Oocyte meiosis|Viral carcinogenesis|Epstein-Barr virus infection
Klhl13	4.3841e-209	1.237	1	kelch-like family member 13	ubiquitin-protein transferase activity|cellular_component|biological_process|protein ubiquitination|midbody|Cul3-RING ubiquitin ligase complex|regulation of cytokinesis|cytokinesis|molecular_function	rno04120	Ubiquitin mediated proteolysis
Pianp	9.29174e-209	1.221	1	PILR alpha associated neural protein	adherens junction|integral component of membrane|basolateral plasma membrane
Gpm6a	7.48081e-207	1.002	1	glycoprotein m6a	calcium ion transmembrane transport|dendritic spine|neural retina development|axonal growth cone|calcium channel activity|protein binding|plasma membrane|synapse assembly|integral component of membrane|filopodium|neuron projection morphogenesis|neuron projection development|stem cell differentiation|neuron projection|neuron migration|neuronal cell body|positive regulation of filopodium assembly
Rpl35	1.71204e-205	1	1	ribosomal protein L35	translation|cytosolic large ribosomal subunit|ribonucleoprotein complex binding|cellular response to UV-B|maturation of LSU-rRNA from tricistronic rRNA transcript (SSU-rRNA, 5.8S rRNA, LSU-rRNA)|mRNA binding|structural constituent of ribosome	rno03010	Ribosome
Nudt11	2.05554e-205	1.473	1	nudix hydrolase 11	cytoplasm|cytosol|diphosphoinositol-polyphosphate diphosphatase activity|bis(5'-adenosyl)-hexaphosphatase activity|bis(5'-adenosyl)-pentaphosphatase activity|m7G(5')pppN diphosphatase activity|diphosphoinositol polyphosphate metabolic process|diadenosine pentaphosphate catabolic process|diadenosine hexaphosphate catabolic process|adenosine 5'-(hexahydrogen pentaphosphate) catabolic process|endopo…
Atp5if1	8.63936e-204	1	1	--	--	--	--
Ache	1.66164e-203	1.053	1	acetylcholinesterase	cholinesterase activity|collagen binding|extracellular region|basal lamina|acetylcholine catabolic process|extracellular space|nuclear envelope|cell adhesion|synapse assembly|acetylcholine metabolic process|dendrite|external side of plasma membrane|axolemma|cell surface|anchored component of membrane|neuromuscular junction|receptor internalization|acetylcholine catabolic process in synaptic cleft…	rno00564,rno04725	Glycerophospholipid metabolism|Cholinergic synapse
Cited1	7.35141e-202	2.203	1	Cbp/p300-interacting transactivator with Glu/Asp-rich carboxy-terminal domain 1	negative regulation of mesenchymal to epithelial transition involved in metanephros morphogenesis|chromatin binding|transcription coactivator activity|nucleus|cytoplasm|response to lipopolysaccharide|cytosol|developmental process|regulation of transcription by RNA polymerase II|response to insulin|response to cytokine|negative regulation of transcription, DNA-templated|response to interferon-gamm…
Rxrg	7.36956e-201	2.673	1	retinoid X receptor gamma	positive regulation of transcription from RNA polymerase II promoter involved in cellular response to chemical stimulus|cellular response to hormone stimulus|9-cis retinoic acid receptor activity|steroid hormone mediated signaling pathway|sequence-specific DNA binding|nucleus|transcription, DNA-templated|peripheral nervous system development|heart development|positive regulation of transcription …	rno04659,rno04920,rno03320,rno04919,rno05200,rno05202,rno05226,rno05216,rno05222,rno05223	Th17 cell differentiation|Adipocytokine signaling pathway|PPAR signaling pathway|Thyroid hormone signaling pathway|Pathways in cancer|Transcriptional misregulation in cancers|Gastric cancer|Thyroid cancer|Small cell lung cancer|Non-small cell lung cancer
Gnai2	4.69384e-200	1.01	1	G protein subunit alpha i2	GTP binding|nucleus|nucleoplasm|cytoplasm|centrosome|G-protein coupled acetylcholine receptor signaling pathway|gamma-aminobutyric acid signaling pathway|cytosol|G-protein coupled glutamate receptor signaling pathway|regulation of heart contraction|cell proliferation|positive regulation of cell proliferation|membrane raft|membrane|negative regulation of calcium ion-dependent exocytosis|positive r…	rno04015,rno04371,rno04071,rno04024,rno04022,rno04540,rno04611,rno04670,rno04062,rno04923,rno04915,rno04914,rno04921,rno04926,rno04916,rno04924,rno04261,rno04971,rno04724,rno04727,rno04725,rno04728,rno04726,rno04730,rno04723,rno04360,rno04713,rno05200,rno05012,rno05030,rno05032,rno05034,rno04934,rno05133,rno05145,rno05142	Rap1 signaling pathway|Apelin signaling pathway|Sphingolipid signaling pathway|cAMP signaling pathway|cGMP - PKG signaling pathway|Gap junction|Platelet activation|Leukocyte transendothelial migration|Chemokine signaling pathway|Regulation of lipolysis in adipocyte|Estrogen signaling pathway|Progesterone-mediated oocyte maturation|Oxytocin signaling pathway|Relaxin signaling pathway|Melanogenesis…
Pnoc	2.21362e-199	2.048	1	prepronociceptin	plasma membrane|neuropeptide signaling pathway|chemical synaptic transmission|female pregnancy|sensory perception|regulation of signaling receptor activity|dendrite|opioid receptor binding|neuronal cell body|opioid peptide activity|axon terminus|neuropeptide hormone activity|extracellular region
Tac3	2.39717e-198	2.147	1	tachykinin 3	positive regulation of blood pressure|tachykinin receptor signaling pathway|neuropeptide signaling pathway|response to morphine	rno04080	Neuroactive ligand-receptor interaction
Epm2aip1	2.42574e-198	1.019	1	EPM2A interacting protein 1	nucleoplasm|cytoplasm|regulation of transcription by RNA polymerase II|response to insulin|identical protein binding|positive regulation of glycogen biosynthetic process|positive regulation of glycogen (starch) synthase activity|RNA polymerase II transcription factor activity, sequence-specific DNA binding|DNA binding|nucleus
Rps15a	1.54295e-197	1	1	ribosomal protein S15a	translation|biological_process|positive regulation of cell proliferation|response to virus|cytosolic small ribosomal subunit|positive regulation of cell cycle|molecular_function|structural constituent of ribosome|cytoplasm	rno03010	Ribosome
Dcaf12l1	2.41961e-197	1.26	1	--	--	--	--
Ly6e	1.02631e-196	1.116	1	lymphocyte antigen 6 complex, locus E	integral component of membrane|adrenal gland development|acetylcholine receptor inhibitor activity|anchored component of membrane|acetylcholine receptor binding|organ growth|norepinephrine metabolic process|epinephrine secretion|ventricular cardiac muscle tissue morphogenesis|acetylcholine receptor signaling pathway|in utero embryonic development|negative regulation of signaling receptor activity…
Rpl11	1.41515e-196	1	1	ribosomal protein L11	nucleolus|cytoplasm|ribosome|rRNA processing|translation|protein targeting|ribosomal large subunit biogenesis|5S rRNA binding|polysomal ribosome|positive regulation of gene expression|peroxisome proliferator activated receptor binding|cytosolic large ribosomal subunit|negative regulation of DNA binding transcription factor activity|protein stabilization|regulation of signal transduction by p53 cl…	rno03010	Ribosome
Fbll1	8.44952e-196	1.216	1	fibrillarin-like 1	RNA binding|nucleus|rRNA methyltransferase activity|Cajal body|rRNA methylation|box C/D snoRNP complex|small-subunit processome|histone glutamine methylation|histone-glutamine methyltransferase activity|box C/D snoRNA 3'-end processing|fibrillar center	rno03008	Ribosome biogenesis in eukaryotes
Rab3a	2.38958e-195	1.001	1	RAB3A, member RAS oncogene family	plasma membrane|intracellular protein transport|vesicle docking involved in exocytosis|mitochondrion organization|neuromuscular synaptic transmission|axonogenesis|regulation of exocytosis|synaptic vesicle|lung development|axon|GTP-dependent protein binding|cytoplasmic vesicle|myosin V binding|regulation of short-term neuronal synaptic plasticity|regulation of synaptic vesicle fusion to presynapti…	rno04911,rno04721	Insulin secretion|Synaptic vesicle cycle
Ap1s2	3.73926e-195	1.236	1	adaptor-related protein complex 1, sigma 2 subunit	intracellular protein transport|biological_process|visual learning|protein transporter activity|vesicle-mediated transport|membrane coat|synaptic vesicle recycling|intracellular membrane-bounded organelle|fat cell differentiation|neuromuscular process controlling balance|adipose tissue development|molecular_function|presynapse|cellular_component|Golgi apparatus	rno04142	Lysosome
Ampd2	4.04707e-195	1.518	1	adenosine monophosphate deaminase 2	cytosol|IMP biosynthetic process|nucleotide metabolic process|IMP salvage|cholesterol homeostasis|AMP metabolic process|ATP metabolic process|GTP metabolic process|metal ion binding|cyclic purine nucleotide metabolic process|AMP deaminase activity|glomerular visceral epithelial cell development|energy homeostasis	rno00230	Purine metabolism
Morf4l2	2.19753e-194	1	1	mortality factor 4 like 2	regulation of growth|nucleus|histone H4 acetylation|nucleoplasm|histone H2A acetylation|nucleolus|plasma membrane|DNA repair|chromatin remodeling|positive regulation of transcription by RNA polymerase II|chromatin silencing|positive regulation of striated muscle cell differentiation|transcription, DNA-templated|biological_process|histone acetylation|histone acetyltransferase complex|histone deace…
Pithd1	6.25165e-193	1.018	1	PITH domain containing 1	nucleus|cellular response to DNA damage stimulus
Lrpap1	1.12454e-192	1.083	1	LDL receptor related protein associated protein 1	extracellular negative regulation of signal transduction|receptor antagonist activity|biological_process|cytoplasm|negative regulation of amyloid-beta clearance|rough endoplasmic reticulum lumen|heparin binding|endosome|cell surface|regulation of receptor-mediated endocytosis|endoplasmic reticulum|rough endoplasmic reticulum|endoplasmic reticulum-Golgi intermediate compartment|negative regulation…	rno04979	Cholesterol metabolism
Syt13	3.92295e-190	1.09	1	synaptotagmin 13	calcium ion-regulated exocytosis of neurotransmitter|integral component of plasma membrane|presynapse|vesicle fusion|synaptic vesicle exocytosis|vesicle-mediated transport|regulation of calcium ion-dependent exocytosis|syntaxin binding|transport vesicle|clathrin binding|calcium ion binding|intracellular membrane-bounded organelle|calcium-dependent phospholipid binding|plasma membrane
Ass1	3.2434e-189	1.699	1	argininosuccinate synthase 1	kidney development|liver development|argininosuccinate synthase activity|ATP binding|arginine biosynthetic process|nucleus|aspartate metabolic process|cytoplasm|acute-phase response|midgut development|aging|response to nutrient|circadian rhythm|response to amino acid|perikaryon|response to toxic substance|myelin sheath|response to zinc ion|response to peptide hormone|positive regulation of nitric…	rno00250,rno00220,rno05418	Alanine, aspartate and glutamate metabolism|Arginine biosynthesis|Fluid shear stress and atherosclerosis
Gstp1	1.39419e-188	1.004	1	glutathione S-transferase pi 1	mitochondrion|cytosol|plasma membrane|negative regulation of protein kinase activity|animal organ regeneration|glutathione metabolic process|response to nutrient levels|xenobiotic metabolic process|response to estradiol|negative regulation of interleukin-1 beta production|negative regulation of tumor necrosis factor production|dinitrosyl-iron complex binding|cellular response to insulin stimulus|…	rno00480,rno00980,rno00982,rno00983,rno05200,rno05204,rno05225,rno05215,rno05418,rno01524	Glutathione metabolism|Metabolism of xenobiotics by cytochrome P450|Drug metabolism - cytochrome P450|Drug metabolism - other enzymes|Pathways in cancer|Chemical carcinogenesis|Hepatocellular carcinoma|Prostate cancer|Fluid shear stress and atherosclerosis|Platinum drug resistance
Jpt1	2.15335e-188	1.051	1	--	--	--	--
Nme2	7.73922e-185	1	1	NME/NM23 nucleoside diphosphate kinase 2	protein binding|ATP binding|cytoplasm|cytosol|intermediate filament|focal adhesion|enzyme binding|lamellipodium|nucleoside diphosphate phosphorylation|GTP biosynthetic process|mitochondrial membrane|cellular response to oxidative stress|regulation of apoptotic process|negative regulation of apoptotic process|protein complex oligomerization|response to growth hormone|myelin sheath|cellular respons…	rno00230,rno00240,rno00983	Purine metabolism|Pyrimidine metabolism|Drug metabolism - other enzymes
Tmed3	1.54912e-184	1.305	1	transmembrane p24 trafficking protein 3	COPI vesicle coat|endoplasmic reticulum|endoplasmic reticulum membrane|COPII-coated ER to Golgi transport vesicle|endoplasmic reticulum-Golgi intermediate compartment|Golgi apparatus|Golgi cisterna membrane|endoplasmic reticulum-Golgi intermediate compartment membrane|intracellular protein transport|ER to Golgi vesicle-mediated transport|Golgi organization|signal transducer activity|protein trans…
Cnr1	2.39799e-181	1.662	1	cannabinoid receptor 1	adenylate cyclase-modulating G-protein coupled receptor signaling pathway|spermatogenesis|axonal fasciculation|aging|response to nutrient|learning or memory|negative regulation of dopamine secretion|memory|response to nicotine|drug binding|cannabinoid signaling pathway|positive regulation of neuron projection development|response to cocaine|glucose homeostasis|presynaptic membrane|regulation of f…	rno04015,rno04080,rno04723,rno04714	Rap1 signaling pathway|Neuroactive ligand-receptor interaction|Retrograde endocannabinoid signaling|Thermogenesis
Gria2	1.07479e-180	1.045	1	glutamate ionotropic receptor AMPA type subunit 2GO:0004971,GO:0005234,GO:0005246,GO:0005515,GO:0005783,GO:0005789,GO:0019901,GO:0005887,GO:0030054,GO:0007268,GO:0030165,GO:0030425,GO:0030426,GO:0030672,GO:0036477,GO:0031623,GO:0038023,GO:0032279,GO:0042734,GO:0032281,GO:0042802,GO:0043005,GO:0043025,GO:0043195,GO:0000149,GO:0051966,GO:0043197,GO:0001540,GO:0060079,GO:0043198,GO:0001919,GO:006099…	rno04024,rno04080,rno04724,rno04728,rno04720,rno04730,rno04723,rno04713,rno05014,rno05030,rno05031,rno05033	cAMP signaling pathway|Neuroactive ligand-receptor interaction|Glutamatergic synapse|Dopaminergic synapse|Long-term potentiation|Long-term depression|Retrograde endocannabinoid signaling|Circadian entrainment|Amyotrophic lateral sclerosis (ALS)|Cocaine addiction|Amphetamine addiction|Nicotine addiction
Cadps2	2.38231e-180	1.687	1	calcium dependent secretion activator 23	cellular response to starvation|synaptic vesicle priming|cytoplasmic vesicle|presynaptic membrane|intracellular membrane-bounded organelle|postsynaptic membrane|positive regulation of exocytosis|dense core granule exocytosis|nucleoplasm|synaptic vesicle
P2rx2	3.86296e-180	3.086	1	purinergic receptor P2X 2	extracellularly ATP-gated cation channel activity|copper ion binding|protein binding|ATP binding|intracellular|sensory perception of sound|drug binding|integral component of nuclear inner membrane|zinc ion binding|plasma membrane|response to carbohydrate|cell surface|response to organic substance|peristalsis|postsynaptic density|response to ATP|urinary bladder smooth muscle contraction|ion transm…	rno04020,rno04080,rno04742	Calcium signaling pathway|Neuroactive ligand-receptor interaction|Taste transduction
Akr1a1	7.8825e-180	1	1	aldo-keto reductase family 1 member A1	L-glucuronate reductase activity|cellular_component|oxidation-reduction process|cytosol|alcohol dehydrogenase (NADP+) activity|biological_process|apical plasma membrane|oxidoreductase activity|L-ascorbic acid biosynthetic process|D-glucuronate catabolic process|molecular_function|aldehyde catabolic process|alditol:NADP+ 1-oxidoreductase activity	rno00010,rno00040,rno00561	Glycolysis / Gluconeogenesis|Pentose and glucuronate interconversions|Glycerolipid metabolism
Hdc	1.27242e-179	4.508	1	histidine decarboxylase	catecholamine biosynthetic process|histidine decarboxylase activity|protein homodimerization activity|neuronal cell body|cytosol|cellular amino acid metabolic process|histidine metabolic process|histidine catabolic process|amino acid binding|carboxy-lyase activity|pyridoxal phosphate binding|histamine metabolic process|histamine biosynthetic process|dendrite	rno00340	Histidine metabolism
Rpl17	2.15116e-178	1	1	ribosomal protein L17	structural constituent of ribosome|nucleus|polysome|translation|large ribosomal subunit|cytosolic large ribosomal subunit|A band|cellular response to amino acid starvation|large ribosomal subunit rRNA binding|positive regulation of G1/S transition of mitotic cell cycle|cytoplasmic translation|response to amino acid starvation|molecular_function	rno03010	Ribosome
Cul7	1.06349e-177	1.402	1	--	--	--	--
Trmt112	1.14926e-177	1.012	1	tRNA methyltransferase 11-2 homolog (S. cerevisiae)	peptidyl-glutamine methylation|tRNA methylation|protein heterodimerization activity|perinuclear region of cytoplasm|rRNA (guanine-N7)-methylation|positive regulation of rRNA processing|nucleoplasm|protein methyltransferase activity|rRNA (guanine) methyltransferase activity
Map2k1	4.57018e-176	1.049	1	mitogen activated protein kinase kinase 1	perinuclear region of cytoplasm|thymus development|response to axon injury|regulation of axon regeneration|neuron projection morphogenesis|epithelial cell proliferation involved in lung morphogenesis|cell motility|placenta blood vessel development|positive regulation of axonogenesis|labyrinthine layer development|triglyceride homeostasis|positive regulation of production of miRNAs involved in gen…	rno04014,rno04015,rno04010,rno04012,rno04370,rno04371,rno04668,rno04066,rno04068,rno04072,rno04071,rno04024,rno04022,rno04151,rno04150,rno04140,rno04114,rno04210,rno04218,rno04510,rno04540,rno04550,rno04810,rno04620,rno04650,rno04660,rno04662,rno04664,rno04666,rno04062,rno04910,rno04912,rno04915,rno04914,rno04917,rno04921,rno04926,rno04919,rno04916,rno04270,rno04725,rno04726,rno04720,rno04730,rno…	Ras signaling pathway|Rap1 signaling pathway|MAPK signaling pathway|ErbB signaling pathway|VEGF signaling pathway|Apelin signaling pathway|TNF signaling pathway|HIF-1 signaling pathway|FoxO signaling pathway|Phospholipase D signaling pathway|Sphingolipid signaling pathway|cAMP signaling pathway|cGMP - PKG signaling pathway|PI3K-Akt signaling pathway|mTOR signaling pathway|Autophagy - animal|Oocyt…
Cygb	1.3731e-175	1.497	1	cytoglobin	neuron projection|oxygen carrier activity|neuronal cell body|iron ion binding|fatty acid peroxidase activity|cytoplasm|response to oxidative stress|negative regulation of fibroblast migration|oxygen transport|cellular oxidant detoxification|nuclear speck|negative regulation of hepatic stellate cell activation|fatty acid oxidation|oxygen binding|response to hypoxia|heme binding|catalase activity|n…
Fam183a	1.69844e-175	2.072	1	--	--	--	--
Gstm6	1.2835e-174	2.705	1	glutathione S-transferase, mu 6	glutathione transferase activity	rno00480,rno00980,rno00982,rno00983,rno05200,rno05204,rno05225,rno05418,rno01524	Glutathione metabolism|Metabolism of xenobiotics by cytochrome P450|Drug metabolism - cytochrome P450|Drug metabolism - other enzymes|Pathways in cancer|Chemical carcinogenesis|Hepatocellular carcinoma|Fluid shear stress and atherosclerosis|Platinum drug resistance
Hpca	6.08578e-174	1.19	1	hippocalcin	cellular response to monosodium glutamate|retina development in camera-type eye|dendrite membrane|calcium ion binding|response to Aroclor 1254|cellular response to electrical stimulus|neuronal cell body membrane|protein binding|cellular response to calcium ion|dendrite cytoplasm|cytoplasm|cytosol|brain development|positive regulation of phospholipase activity|response to organic cyclic compound|i…
Chgb	6.98139e-174	1.007	1	chromogranin B	extracellular region|secretory granule
Cpne6	2.9103e-172	1.643	1	copine 6	membrane|axon|dendrite|clathrin-coated endocytic vesicle|cellular response to calcium ion|positive regulation of dendrite extension|phosphatidylserine binding|cytoplasm|plasma membrane
Rhbdl1	4.20207e-171	1.12	1	rhomboid like 1	integral component of membrane|protein processing|serine-type endopeptidase activity|proteolysis
RGD1559441	5.69343e-171	1.365	1	similar to MIC2L1	integral component of membrane
Ankrd6	6.27765e-171	1.718	1	ankyrin repeat domain 6	cytoplasm|intracellular membrane-bounded organelle|positive regulation of JNK cascade|negative regulation of canonical Wnt signaling pathway|positive regulation of Wnt signaling pathway, planar cell polarity pathway|nucleus
Gast	1.05946e-170	5.127	1	gastrin	signal transduction|G-protein coupled receptor signaling pathway|regulation of signaling receptor activity|response to food|hormone activity|extracellular space	rno04971	Gastric acid secretion
Mrfap1	1.04278e-169	1	1	Morf4 family associated protein 1	nucleus|cytosol|mannose metabolic process|carbohydrate binding|perinuclear region of cytoplasm|alpha-mannosidase activity|protein binding
Slc1a3	1.09497e-169	1.005	1	solute carrier family 1 member 3ast1a	plasma membrane|integral component of plasma membrane|glutamate metabolic process|glutamate biosynthetic process|acidic amino acid transmembrane transporter activity|symporter activity|neurotransmitter transport|glutamate:sodium symporter activity|sensory perception of sound|L-glutamate transmembrane transport|neuron projection|integral component of membrane|neuronal cell body|basolateral plasma …	rno04724	Glutamatergic synapse
Rabac1	1.80635e-168	1	1	Rab acceptor 1	synaptic vesicle|protein C-terminus binding|integral component of membrane|vesicle-mediated transport|cell junction|protein binding, bridging|identical protein binding|proline-rich region binding|protein binding|Golgi apparatus|plasma membrane
Scn5a	5.20867e-168	2.596	1	sodium voltage-gated channel alpha subunit 5	voltage-gated sodium channel activity involved in AV node cell action potential|voltage-gated sodium channel activity involved in bundle of His cell action potential|voltage-gated sodium channel activity involved in Purkinje myocyte action potential|voltage-gated sodium channel activity involved in SA node cell action potential|AV node cell to bundle of His cell communication|voltage-gated sodium…	rno04261	Adrenergic signaling in cardiomyocytes
Psme1	8.38553e-168	1.236	1	proteasome activator subunit 1	proteasome activator complex|positive regulation of endopeptidase activity|antigen processing and presentation of exogenous antigen|endopeptidase activator activity|regulation of proteasomal protein catabolic process|regulation of G1/S transition of mitotic cell cycle|proteasome complex|nucleoplasm|cytoplasm	rno03050,rno04612	Proteasome|Antigen processing and presentation
Rps23	1.64871e-166	1	1	ribosomal protein S23	maintenance of translational fidelity|biological_process|structural constituent of ribosome|small ribosomal subunit|cytosolic small ribosomal subunit|protein binding|endoplasmic reticulum|rough endoplasmic reticulum|cytosol|ribosome|stress granule assembly|translation|polysomal ribosome|cytoplasmic translation|translation regulator activity|regulation of translation|molecular_function	rno03010	Ribosome
Sema4a	4.11741e-166	1.444	1	semaphorin 4A	neuropilin binding|nucleus|intracellular membrane-bounded organelle|T-helper 1 cell differentiation|cytosol|axonogenesis|regulation of cell shape|regulation of endothelial cell migration|chemorepellent activity|membrane|negative regulation of axon extension involved in axon guidance|integral component of membrane|negative chemotaxis|negative regulation of angiogenesis|semaphorin-plexin signaling …	rno04360	Axon guidance
Gabbr1	3.00532e-165	1	1	gamma-aminobutyric acid type B receptor subunit 1	cytoplasm|endoplasmic reticulum membrane|integral component of plasma membrane|adenylate cyclase-inhibiting G-protein coupled receptor signaling pathway|cell junction|axolemma|mitochondrial membrane|negative regulation of adenylate cyclase activity|negative regulation of epinephrine secretion|negative regulation of dopamine secretion|response to nicotine|G-protein coupled receptor dimeric complex…	rno04024,rno04080,rno04915,rno04727,rno04742,rno05032	cAMP signaling pathway|Neuroactive ligand-receptor interaction|Estrogen signaling pathway|GABAergic synapse|Taste transduction|Morphine addiction
Hint1	3.299e-165	1	1	histidine triad nucleotide binding protein 1	intrinsic apoptotic signaling pathway by p53 class mediator|nucleus|cytoplasm|cytosol|plasma membrane|transcription, DNA-templated|regulation of transcription, DNA-templated|purine ribonucleotide catabolic process|hydrolase activity|histone deacetylase complex|positive regulation of calcium-mediated signaling|nucleotide binding
LOC103694872	4.82024e-165	1	1	--	--	--	--
Scn3b	6.4737e-165	1.287	1	sodium voltage-gated channel beta subunit 3	membrane depolarization during cardiac muscle cell action potential|cardiac muscle contraction|plasma membrane|atrial cardiac muscle cell action potential|regulation of atrial cardiac muscle cell membrane depolarization|SA node cell action potential|regulation of ventricular cardiac muscle cell membrane depolarization|sodium ion transport|regulation of heart rate by cardiac conduction|nervous sys…
Ubc	1.38844e-164	1	1	ubiquitin C	cytoplasm|ubiquitin-dependent protein catabolic process|protein ubiquitination|modification-dependent protein catabolic process|protein tag|ubiquitin protein ligase binding|myelin sheath|proteasome binding|protease binding|nucleus	rno03320	PPAR signaling pathway
Ngef	2.26421e-163	1.409	1	neuronal guanine nucleotide exchange factor	cellular process|membrane|growth cone|regulation of Rho protein signal transduction|regulation of GTPase activity|ephrin receptor binding|ephrin receptor signaling pathway|negative regulation of dendritic spine morphogenesis|guanyl-nucleotide exchange factor activity|Rho guanyl-nucleotide exchange factor activity|cytoplasm	rno04360	Axon guidance
Erlec1	4.49686e-163	1.029	1	endoplasmic reticulum lectin 1	ubiquitin-dependent ERAD pathway|retrograde protein transport, ER to cytosol|unfolded protein binding|negative regulation of retrograde protein transport, ER to cytosol|endoplasmic reticulum lumen	rno04141	Protein processing in endoplasmic reticulum
Rtl8a	8.04612e-163	1.002	1	--	--	--	--
Kcnk2	7.05123e-162	1.69	1	potassium two pore domain channel subfamily K member 2	integral component of plasma membrane|potassium ion transport|G-protein coupled receptor signaling pathway|memory|voltage-gated potassium channel complex|response to mechanical stimulus|cell surface|calyx of Held|positive regulation of cell death|response to axon injury|outward rectifier potassium channel activity|negative regulation of cardiac muscle cell proliferation|cellular response to hypox…	rno04927,rno04971,rno04934	Cortisol synthesis and secretion|Gastric acid secretion|Cushing's syndrome
Gng4	3.69813e-161	1.39	1	G protein subunit gamma 4	negative regulation of cell growth|signal transducer activity|heterotrimeric G-protein complex|G-protein coupled receptor signaling pathway	rno04014,rno04371,rno04151,rno04062,rno04926,rno04724,rno04727,rno04725,rno04728,rno04726,rno04723,rno04713,rno05200,rno05032,rno05034,rno05167	Ras signaling pathway|Apelin signaling pathway|PI3K-Akt signaling pathway|Chemokine signaling pathway|Relaxin signaling pathway|Glutamatergic synapse|GABAergic synapse|Cholinergic synapse|Dopaminergic synapse|Serotonergic synapse|Retrograde endocannabinoid signaling|Circadian entrainment|Pathways in cancer|Morphine addiction|Alcoholism|Kaposi's sarcoma-associated herpesvirus infection
Parm1	1.29429e-160	1.727	1	prostate androgen-regulated mucin-like protein 1	plasma membrane|early endosome|apoptotic process|endosome membrane|late endosome|Golgi apparatus|integral component of membrane|intracellular membrane-bounded organelle|positive regulation of telomerase activity|cytosol|Golgi membrane|nucleus
Gabarapl1	1.46899e-160	1.001	1	GABA type A receptor associated protein like 1	dendrite membrane|protein binding|dendrite cytoplasm|intracellular|cell body|mitochondrion|autophagosome|endoplasmic reticulum|Golgi apparatus|cytosol|GABA receptor binding|microtubule|cellular response to nitrogen starvation|biological_process|cytoplasmic vesicle membrane|autophagosome assembly|Tat protein binding|autophagosome membrane|ubiquitin protein ligase binding|autophagy of mitochondrion	rno04371,rno04068,rno04140,rno04136,rno04137,rno04621,rno04727,rno05167	Apelin signaling pathway|FoxO signaling pathway|Autophagy - animal|Autophagy - other eukaryotes|Mitophagy - animal|NOD-like receptor signaling pathway|GABAergic synapse|Kaposi's sarcoma-associated herpesvirus infection
Rps27a.1	7.14025e-160	1	1	--	--	--	--
Tubb5	7.50281e-159	1	1	tubulin, beta 5 class I	protein-containing complex binding|biological_process|structural constituent of cytoskeleton|membrane raft|cellular process|spindle assembly|protein domain specific binding|protein binding|GTP binding|nucleus|nuclear envelope lumen|ubiquitin protein ligase binding|cytoplasm|GTPase activating protein binding|protein-containing complex|microtubule|cytoplasmic ribonucleoprotein granule|microtubule c…	rno04145,rno04540	Phagosome|Gap junction
AY172581.9	1.46744e-157	1	1	--	--	--	--
Stx1b	2.36439e-157	1.009	1	syntaxin 1B	nucleoplasm|cytoplasm|centrosome|plasma membrane|intracellular protein transport|membrane|exocytosis|integral component of membrane|vesicle docking involved in exocytosis|synaptic vesicle docking|vesicle-mediated transport|regulation of exocytosis|protein kinase binding|exocytic insertion of neurotransmitter receptor to postsynaptic membrane|protein domain specific binding|negative regulation of …	rno04130,rno04721	SNARE interactions in vesicular transport|Synaptic vesicle cycle
Klhdc10	1.24393e-156	1.159	1	kelch domain containing 10	cytoplasm|nucleus|nucleoplasm
Rps15	1.67124e-156	1	1	ribosomal protein S15	structural constituent of ribosome|nucleoplasm|rRNA processing|translation|cytosolic small ribosomal subunit|ribosomal small subunit biogenesis|liver regeneration|ribosomal small subunit assembly|ribosomal small subunit export from nucleus	rno03010	Ribosome
RGD1311899	4.5533e-156	1.002	1	similar to RIKEN cDNA 2210016L21 gene
Gng2	4.9929e-155	1.041	1	G protein subunit gamma 2GO:0031681,GO:0005834,GO:0007186,GO:0008283	rno04014,rno04371,rno04151,rno04062,rno04926,rno04724,rno04727,rno04725,rno04728,rno04726,rno04723,rno04713,rno05200,rno05032,rno05034,rno05167	Ras signaling pathway|Apelin signaling pathway|PI3K-Akt signaling pathway|Chemokine signaling pathway|Relaxin signaling pathway|Glutamatergic synapse|GABAergic synapse|Cholinergic synapse|Dopaminergic synapse|Serotonergic synapse|Retrograde endocannabinoid signaling|Circadian entrainment|Pathways in cancer|Morphine addiction|Alcoholism|Kaposi's sarcoma-associated herpesvirus infection
Atp6v1b2	1.52736e-154	1.003	1	ATPase H+ transporting V1 subunit B2	intracellular membrane-bounded organelle|cytosol|ATP metabolic process|plasma membrane|microvillus|vacuolar acidification|ATP hydrolysis coupled proton transport|integral component of membrane|hydrolase activity|regulation of cellular pH|proton-transporting V-type ATPase, V1 domain|ruffle|melanosome|ATP binding|myelin sheath|cytoplasm	rno00190,rno04150,rno04145,rno04966,rno04721,rno05323	Oxidative phosphorylation|mTOR signaling pathway|Phagosome|Collecting duct acid secretion|Synaptic vesicle cycle|Rheumatoid arthritis
NEWGENE-6497122	1.01284e-153	1.205	1	--	--	--	--
Rps3	1.03731e-153	1	1	ribosomal protein S3	DNA-(apurinic or apyrimidinic site) endonuclease activity|endodeoxyribonuclease activity|protein binding|nucleus|cellular response to DNA damage stimulus|nucleolus|cytoplasm|response to oxidative stress|mitochondrial inner membrane|chromosome segregation|microtubule binding|transcription factor binding|oxidized purine nucleobase lesion DNA N-glycosylase activity|Hsp70 protein binding|positive reg…	rno03010	Ribosome
Map2	6.90898e-153	1.005	1	microtubule-associated protein 2	nucleolus|cytoplasm|smooth endoplasmic reticulum|rough endoplasmic reticulum|actin cytoskeleton|cytosol|microtubule cytoskeleton|tubulin binding|microtubule|dendrite development|central nervous system neuron development|establishment of cell polarity|neuron projection|neuronal cell body|dendrite|dendritic shaft|cell body|microtubule cytoskeleton organization|dendrite morphogenesis|microtubule bun…
Mllt11	3.54572e-152	1.005	1	myeloid/lymphoid or mixed-lineage leukemia	positive regulation of mitochondrial depolarization|intracellular|positive regulation of release of cytochrome c from mitochondria|nucleoplasm|cytoplasm|microtubule organizing center|cytosol|extrinsic apoptotic signaling pathway|biological_process|positive regulation of apoptotic process|intrinsic apoptotic signaling pathway|positive regulation of transcription, DNA-templated|molecular_function|c…
Rpl19	8.0336e-152	1	1	ribosomal protein L19	translation|cytosolic large ribosomal subunit|polysomal ribosome|large ribosomal subunit rRNA binding|liver regeneration|5.8S rRNA binding|cytoplasmic translation|structural constituent of ribosome	rno03010	Ribosome
Zer1	3.76155e-150	1.019	1	zyg-11 related, cell cycle regulator	Cul2-RING ubiquitin ligase complex|regulation of ubiquitin-protein transferase activity|ubiquitin-protein transferase activity|protein ubiquitination
Npb	1.41179e-149	4.362	1	neuropeptide B	neuropeptide signaling pathway|G-protein coupled receptor binding|extracellular region|G-protein coupled receptor signaling pathway	rno04080	Neuroactive ligand-receptor interaction
Usp14	2.28861e-149	1.018	1	ubiquitin specific peptidase 14	negative regulation of ER-associated ubiquitin-dependent protein catabolic process|cytosol|ubiquitin-dependent protein catabolic process|chemical synaptic transmission|cell surface|negative regulation of endopeptidase activity|protein deubiquitination|cytoplasmic vesicle|thiol-dependent ubiquitinyl hydrolase activity|synapse|regulation of chemotaxis|thiol-dependent ubiquitin-specific protease act…
Arl6ip1	2.55492e-149	1.001	1	ADP-ribosylation factor like GTPase 6 interacting protein 1	endoplasmic reticulum tubular network membrane organization|Sec61 translocon complex|endoplasmic reticulum membrane|cytosol|cotranslational protein targeting to membrane|integral component of membrane|integral component of endoplasmic reticulum membrane|identical protein binding|negative regulation of apoptotic process|positive regulation of L-glutamate import across plasma membrane|negative regu…
Atxn10	1.30038e-148	1.007	1	ataxin 10	protein homotrimerization|cytosol|plasma membrane|nervous system development|enzyme binding|dendrite|neuron projection development|identical protein binding|neuronal cell body|perinuclear region of cytoplasm|cytoplasm|cilium assembly
Clstn3	2.51969e-148	1.013	1	calsyntenin 3	synaptic transmission, GABAergic|synaptic transmission, glutamatergic|calcium ion binding|endoplasmic reticulum membrane|positive regulation of synapse assembly|postsynaptic membrane|homophilic cell adhesion via plasma membrane adhesion molecules|chemical synaptic transmission|synapse assembly|cell surface|positive regulation of protein localization to synapse|postsynaptic density|positive regula…
Hes6	6.03286e-148	1.37	1	hes family bHLH transcription factor 6	DNA binding transcription factor activity|transcription cofactor activity|nucleus|transcription factor complex|transcription, DNA-templated|regulation of transcription by RNA polymerase II|nervous system development|cell differentiation|protein dimerization activity|negative regulation of transcription by RNA polymerase II|RNA polymerase II regulatory region sequence-specific DNA binding|transcri…	rno05165	Human papillomavirus infection
Elmod1	6.39451e-148	1.142	1	ELMO domain containing 1	cytosol|regulation of protein stability|positive regulation of GTPase activity|positive regulation of protein targeting to mitochondrion|GTPase activator activity|nucleoplasm
Aldoa	8.7306e-148	1	1	aldolase, fructose-bisphosphate A	mitochondrion|cytosol|fructose metabolic process|glycolytic process|ATP biosynthetic process|response to nicotine|striated muscle contraction|sperm fibrous sheath|binding of sperm to zona pellucida|identical protein binding|cytoskeletal protein binding|myelin sheath|response to estrogen|cadherin binding|muscle cell cellular homeostasis|protein homotetramerization|sperm head|fructose binding|respo…	rno00010,rno00030,rno00051,rno04066	Glycolysis / Gluconeogenesis|Pentose phosphate pathway|Fructose and mannose metabolism|HIF-1 signaling pathway
Rnf14	1.4343e-147	1.001	1	ring finger protein 14	androgen receptor binding|nucleus|regulation of androgen receptor signaling pathway|cytoplasm|ubiquitin protein ligase activity|cytosol|regulation of transcription, DNA-templated|signal transduction|protein ubiquitination|ubiquitin-like protein transferase activity|ubiquitin conjugating enzyme binding|positive regulation of proteasomal ubiquitin-dependent protein catabolic process|ubiquitin ligas…
Gfra2	7.48931e-147	1.555	1	GDNF family receptor alpha 2	nervous system development|external side of plasma membrane|glial cell-derived neurotrophic factor receptor activity|anchored component of membrane|negative regulation of protein autophosphorylation|regulation of peptidyl-serine phosphorylation of STAT protein|positive regulation of peptidyl-serine phosphorylation of STAT protein|glial cell-derived neurotrophic factor receptor signaling pathway|r…
Trhr	5.14485e-146	2.669	1	thyrotropin releasing hormone receptor	G-protein coupled receptor signaling pathway|positive regulation of cytosolic calcium ion concentration|cell surface|integral component of membrane|protein homodimerization activity|positive regulation of protein homodimerization activity|thyrotropin-releasing hormone receptor activity|plasma membrane	rno04020,rno04080	Calcium signaling pathway|Neuroactive ligand-receptor interaction
Ptov1	1.49773e-145	1.005	1	prostate tumor overexpressed 1	transcription, DNA-templated|regulation of transcription, DNA-templated|perinuclear region of cytoplasm|nucleus|plasma membrane
Rpn1	3.06406e-145	1.004	1	ribophorin I	melanosome|endoplasmic reticulum membrane|rough endoplasmic reticulum|cytosol|oligosaccharyltransferase complex|peptide transport|integral component of membrane|protein N-linked glycosylation via asparagine|dolichyl-diphosphooligosaccharide-protein glycotransferase activity|endoplasmic reticulum	rno00510,rno04141	N-Glycan biosynthesis|Protein processing in endoplasmic reticulum
Sema4f	4.70512e-145	1.48	1	ssemaphorin 4F	chemorepellent activity|endoplasmic reticulum|negative regulation of axon extension involved in axon guidance|plasma membrane|negative chemotaxis|axon guidance|integral component of membrane|semaphorin receptor binding|positive regulation of cell migration|semaphorin-plexin signaling pathway|negative regulation of axon extension|retinal ganglion cell axon guidance|neuropilin binding|neural crest …	rno04360	Axon guidance
AY172581.24	8.24611e-144	1	1	--	--	--	--
Gpi	1.47592e-143	1	1	glucose-6-phosphate isomerase	cytoplasm|cytosol|plasma membrane|carbohydrate metabolic process|gluconeogenesis|glycolytic process|glucose homeostasis|neuron projection|learning or memory|negative regulation of cysteine-type endopeptidase activity involved in apoptotic process|growth factor activity|myelin sheath|response to morphine|negative regulation of neuron apoptotic process|aldehyde catabolic process|response to cadmium…	rno00010,rno00030,rno00500,rno00520	Glycolysis / Gluconeogenesis|Pentose phosphate pathway|Starch and sucrose metabolism|Amino sugar and nucleotide sugar metabolism
Cdh13	1.59921e-143	1.148	1	cadherin 13	extracellular region|extracellular space|cytoplasm|plasma membrane|caveola|calcium-dependent cell-cell adhesion via plasma membrane cell adhesion molecules|cell-cell adherens junction|catenin complex|cell-cell junction assembly|Rac protein signal transduction|homophilic cell adhesion via plasma membrane adhesion molecules|lamellipodium assembly|regulation of endocytosis|low-density lipoprotein pa…
Thra	3.11331e-143	1.015	1	thyroid hormone receptor alphaalpha1	Type I pneumocyte differentiation|thyroid hormone binding|RNA polymerase II transcription factor complex|transcription factor activity, direct ligand regulated sequence-specific DNA binding|negative regulation of DNA-templated transcription, initiation|ossification|kidney development|liver development|steroid receptor RNA activator RNA binding|thyroid hormone mediated signaling pathway|regulation…	rno04080,rno04919	Neuroactive ligand-receptor interaction|Thyroid hormone signaling pathway
LOC100364457	9.09601e-143	1	1	ribosomal protein L9-like	rRNA binding|cytoplasmic translation|RNA binding|structural constituent of ribosome
Rpl18a	1.06653e-142	1	1	ribosomal protein L18A	RNA binding|structural constituent of ribosome|protein binding|ribosome|translation|cytosolic large ribosomal subunit|polysomal ribosome|response to antineoplastic agent|cytoplasmic translation|molecular_function	rno03010	Ribosome
Hspa13	1.32435e-142	1.105	1	heat shock protein 70 family, member 13	unfolded protein binding|cytoplasm|chaperone cofactor-dependent protein refolding|endoplasmic reticulum|misfolded protein binding|cytosol|plasma membrane|response to unfolded protein|vesicle-mediated transport|ATPase activity|heat shock protein binding|cellular response to heat|cellular response to unfolded protein|protein refolding|ATP binding|ATPase activity, coupled|protein binding involved in…
Ngb	6.43009e-142	1.618	1	neuroglobin	metal ion binding|oxygen carrier activity|negative regulation of hydrogen peroxide-induced cell death|cytoplasm|mitochondrion|aging|visual perception|response to iron ion|oxygen transport|heme binding|neuron projection development|neuron projection|response to hypoxia|positive regulation of catalytic activity|molecular_function|perikaryon
Rcn2	9.02857e-142	1.025	1	reticulocalbin 2	endoplasmic reticulum|endoplasmic reticulum lumen|calcium ion binding|nucleolus
Rps12	5.77979e-141	1	1	ribosomal protein S12	Golgi apparatus|cytosol|ribosome|translation|response to organonitrogen compound|cytosolic large ribosomal subunit|cytosolic small ribosomal subunit|intracellular membrane-bounded organelle|molecular_function|structural constituent of ribosome	rno03010	Ribosome
Tspan6	1.8503e-139	1.202	1	tetraspanin 6	negative regulation of NIK/NF-kappaB signaling|integral component of plasma membrane|cell surface receptor signaling pathway|negative regulation of viral-induced cytoplasmic pattern recognition receptor signaling pathway
Hsp90b1	4.01931e-139	1.002	1	heat shock protein 90 beta family member 1	endoplasmic reticulum membrane|smooth endoplasmic reticulum|cytosol|plasma membrane|protein folding|endoplasmic reticulum chaperone complex|protein phosphatase binding|melanosome|negative regulation of apoptotic process|ubiquitin-dependent ERAD pathway|regulation of phosphoprotein phosphatase activity|perinuclear region of cytoplasm|low-density lipoprotein particle receptor binding|response to hy…	rno04141,rno04151,rno04657,rno04915,rno04918,rno05200,rno05215,rno05418	Protein processing in endoplasmic reticulum|PI3K-Akt signaling pathway|IL-17 signaling pathway|Estrogen signaling pathway|Thyroid hormone synthesis|Pathways in cancer|Prostate cancer|Fluid shear stress and atherosclerosis
Tbca	5.62231e-139	1.003	1	tubulin folding cofactor A	tubulin complex assembly|post-chaperonin tubulin folding pathway|microtubule cytoskeleton|beta-tubulin binding|nucleolus|cytoplasm|microtubule
Coprs	1.94256e-138	1.3	1	coordinator of PRMT5 and differentiation stimulator	cytosol|plasma membrane|muscle organ development|histone binding|histone H4-R3 methylation|nucleus
Slc39a6	2.98694e-138	1.45	1	solute carrier family 39 member 6	plasma membrane|integral component of plasma membrane|cellular zinc ion homeostasis|lamellipodium membrane|zinc ion transmembrane transport|zinc ion import across plasma membrane|zinc ion transmembrane transporter activity|endoplasmic reticulum
Vdac3	3.1168e-138	1	1	voltage-dependent anion channel 3	inorganic anion transport|mitochondrion|pore complex|anion transmembrane transport|mitochondrial outer membrane|mitochondrial inner membrane|rough endoplasmic reticulum|chemical synaptic transmission|neuron-neuron synaptic transmission|regulation of cilium assembly|learning|synaptic vesicle|nucleotide binding|voltage-gated anion channel activity|behavioral fear response|porin activity	rno04020,rno04022,rno04216,rno04217,rno04218,rno04621,rno04979,rno05203,rno05012,rno05016,rno05166,rno05161	Calcium signaling pathway|cGMP - PKG signaling pathway|Ferroptosis|Necroptosis|Cellular senescence|NOD-like receptor signaling pathway|Cholesterol metabolism|Viral carcinogenesis|Parkinson's disease|Huntington's disease|HTLV-I infection|Hepatitis B
Vamp4	1.26486e-137	1.254	1	vesicle-associated membrane protein 4	Golgi to plasma membrane protein transport|Golgi apparatus|trans-Golgi network|phagocytic vesicle|exocytosis|ER to Golgi vesicle-mediated transport|vesicle fusion|synaptic vesicle|cell surface|cellular response to interferon-gamma|integral component of membrane|Golgi ribbon formation|integral component of synaptic vesicle membrane|toxin transport|SNARE complex|SNARE binding|SNARE complex assembly…	rno04130	SNARE interactions in vesicular transport
Lhfpl5	2.91265e-137	1.579	1	lipoma HMGIC fusion partner-like 5	integral component of membrane|apical plasma membrane|stereocilium bundle|stereocilium tip|detection of mechanical stimulus involved in sensory perception of sound|auditory receptor cell stereocilium organization|plasma membrane|ion transport|sensory perception of sound
Poglut1	9.64964e-137	1.51	1	protein O-glucosyltransferase 1	muscle tissue development|positive regulation of Notch signaling pathway|protein xylosyltransferase activity|endoplasmic reticulum lumen|UDP-glucosyltransferase activity|cardiovascular system development|protein O-linked glycosylation|glycolipid metabolic process|gastrulation|regulation of Notch signaling pathway|regulation of gastrulation|glucosyltransferase activity|UDP-xylosyltransferase activ…	rno00514	Other types of O-glycan biosynthesis
Tmem246	2.17694e-136	1.079	1	transmembrane protein 246	integral component of membrane
Necap1	1.25168e-135	1.039	1	NECAP endocytosis associated 1	endocytosis|protein transport|vesicle-mediated transport|clathrin vesicle coat|protein binding|plasma membrane|clathrin-coated pit
Psmb4	2.09727e-135	1.002	1	proteasome subunit beta 4	proteasomal ubiquitin-independent protein catabolic process|negative regulation of inflammatory response to antigenic stimulus|proteasome core complex, beta-subunit complex|proteasome-mediated ubiquitin-dependent protein catabolic process|endopeptidase activity|threonine-type endopeptidase activity|nucleus|cytoplasm|proteolysis involved in cellular protein catabolic process|proteasome core comple…	rno03050	Proteasome
Ubqln2	3.88978e-135	1.017	1	ubiquilin 2	cytosol|plasma membrane|regulation of macroautophagy|ubiquitin-dependent ERAD pathway|negative regulation of clathrin-dependent endocytosis|positive regulation of ER-associated ubiquitin-dependent protein catabolic process|negative regulation of G-protein coupled receptor internalization|regulation of autophagosome assembly|protein binding|cytoplasm	rno04141	Protein processing in endoplasmic reticulum
Lbhd2	1.14252e-134	1.975	1	--	--	--	--
Sez6l2	2.2614e-134	1.013	1	seizure related 6 homolog like 2	cerebellar Purkinje cell layer development|neuronal cell body|synapse maturation|regulation of protein kinase C signaling|endoplasmic reticulum|adult locomotory behavior|integral component of membrane
Plppr3	2.92074e-134	1.306	1	phospholipid phosphatase related 3	phosphatidate phosphatase activity|integral component of membrane|phosphatase activity|lipid phosphatase activity|phospholipid dephosphorylation|integral component of plasma membrane|phospholipid metabolic process|signal transduction
Cbarp	7.42897e-134	1.48	1	CACN beta subunit associated regulatory protein	growth cone|ion channel binding|negative regulation of calcium ion-dependent exocytosis|negative regulation of voltage-gated calcium channel activity|negative regulation of calcium ion transmembrane transport|plasma membrane|secretory granule
AABR07039000.1	2.2036e-133	2.842	1	--	--	--	--
Ppp1r32	6.87057e-133	2.06	1	protein phosphatase 1, regulatory subunit 32	phosphatase binding
Tomm20	2.10545e-132	1	1	translocase of outer mitochondrial membrane 20	ER-mitochondrion membrane contact site|mitochondrial outer membrane|unfolded protein binding|mitochondrial outer membrane translocase complex assembly|mitochondrial outer membrane translocase complex|protein targeting to mitochondrion|response to muscle activity|P-P-bond-hydrolysis-driven protein transmembrane transporter activity|response to 3,3',5-triiodo-L-thyronine|tRNA import into mitochondr…
Rgs9	7.23638e-132	2.568	1	regulator of G-protein signaling 9	protein-containing complex binding|GTPase activator activity|nucleus|cytoplasm|heterotrimeric G-protein complex|plasma membrane|dopamine receptor signaling pathway|nervous system development|visual perception|regulation of G-protein coupled receptor protein signaling pathway|negative regulation of signal transduction|intracellular signal transduction|photoreceptor outer segment|positive regulatio…	rno04744,rno05030	Phototransduction|Cocaine addiction
Tmem199	2.6767e-131	1.117	1	transmembrane protein 199	cellular response to increased oxygen levels|endoplasmic reticulum membrane|cellular iron ion homeostasis|vacuolar proton-transporting V-type ATPase complex assembly|lysosomal lumen acidification|endomembrane system|integral component of membrane|lysosomal protein catabolic process|vacuolar proton-transporting V-type ATPase complex|COPI-coated vesicle membrane|lysosome|endoplasmic reticulum-Golgi…
Loxl1	4.20073e-131	2.043	1	lysyl oxidase-like 1	aorta development|protein-lysine 6-oxidase activity|elastic fiber assembly|copper ion binding|oxidation-reduction process|proteinaceous extracellular matrix|basement membrane|extracellular space|cytoplasm|oxidoreductase activity, acting on the CH-NH2 group of donors, oxygen as acceptor|collagen fibril organization|extracellular matrix|blood vessel development|acrosomal vesicle|response to lipopol…
Tspan7	7.0514e-131	1.001	1	tetraspanin 7	integral component of membrane|plasma membrane|integral component of plasma membrane|cell surface receptor signaling pathway	rno05202	Transcriptional misregulation in cancers
Ssr4	8.95888e-131	1.024	1	signal sequence receptor subunit 4	endoplasmic reticulum|Sec61 translocon complex|integral component of membrane	rno04141	Protein processing in endoplasmic reticulum
Tma7	2.69834e-130	1	1	translation machinery associated 7 homolog
RGD1308544	2.87372e-130	1.673	1	LOC361192
Arhgdia	5.89807e-130	1.001	1	Rho GDP dissociation inhibitor alpha	regulation of Rho protein signal transduction|fatty acid binding|positive regulation of GTPase activity|protein binding|Hsp90 protein binding|extracellular space|nucleus|cytosol|Rho protein signal transduction|regulation of cell shape|cellular response to mechanical stimulus|membrane|cellular response to organic cyclic compound|cellular response to redox state|Rho GTPase binding|semaphorin-plexin…	rno04962,rno04722	Vasopressin-regulated water reabsorption|Neurotrophin signaling pathway
Mcfd2	8.9425e-130	1.208	1	multiple coagulation factor deficiency 2	endoplasmic reticulum|endoplasmic reticulum-Golgi intermediate compartment|Golgi apparatus|brain development|protein transport|vesicle-mediated transport|carboxylic acid metabolic process|negative regulation of cell death|molecular_function|calcium ion binding|extracellular region
Maged2	3.91528e-129	1.189	1	MAGE family member D2	cytosol|female pregnancy|renal sodium ion absorption|nucleus|nucleolus
Ctxn2	4.58409e-129	1.257	1	cortexin 2	integral component of membrane
Rps21	4.89244e-129	1	1	ribosomal protein S21	molecular_function|structural constituent of ribosome|rough endoplasmic reticulum|translation|biological_process|cytosolic small ribosomal subunit|polysomal ribosome|ribosome binding|endonucleolytic cleavage in ITS1 to separate SSU-rRNA from 5.8S rRNA and LSU-rRNA from tricistronic rRNA transcript (SSU-rRNA, 5.8S rRNA, LSU-rRNA)|endonucleolytic cleavage to generate mature 3'-end of SSU-rRNA from …	rno03010	Ribosome
Ran	4.99692e-129	1.001	1	RAN, member RAS oncogene family	chromatin|male germ cell nucleus|manchette|GTPase activity|cytoplasm|nuclear export signal receptor activity|centriole|protein binding|cytosol|GTP binding|protein import into nucleus|protein-containing complex|protein export from nucleus|cellular protein localization|cellular protein-containing complex localization|nucleocytoplasmic transport|micro-ribonucleoprotein complex|sperm flagellum|nuclea…	rno03013,rno03008,rno05166,rno05169	RNA transport|Ribosome biogenesis in eukaryotes|HTLV-I infection|Epstein-Barr virus infection
Rps14	7.26757e-129	1	1	ribosomal protein S14	erythrocyte differentiation|ribosomal small subunit assembly|maturation of SSU-rRNA|negative regulation of transcription by RNA polymerase II|translation regulator activity|maturation of SSU-rRNA from tricistronic rRNA transcript (SSU-rRNA, 5.8S rRNA, LSU-rRNA)|RNA binding|structural constituent of ribosome|nucleolus|mRNA 5'-UTR binding|translation|small ribosomal subunit rRNA binding|regulation …	rno03010	Ribosome
Rps8	9.54773e-129	1	1	ribosomal protein S8	endoplasmic reticulum|cytosol|translation|biological_process|cytosolic small ribosomal subunit|maturation of SSU-rRNA from tricistronic rRNA transcript (SSU-rRNA, 5.8S rRNA, LSU-rRNA)|molecular_function|structural constituent of ribosome	rno03010	Ribosome
Ociad1	3.00593e-128	1.001	1	OCIA domain containing 1	regulation of stem cell differentiation|endosome
Hsp90ab1	3.06477e-128	1	1	heat shock protein 90 alpha family class B member 1	GTP binding|extracellular region|intracellular|nucleus|cytoplasm|response to organic substance|inclusion body|basolateral plasma membrane|lysosomal membrane|apical plasma membrane|sulfonylurea receptor binding|virion attachment to host cell|protein kinase regulator activity|positive regulation of protein import into nucleus, translocation|kinase binding|aryl hydrocarbon receptor complex|protein k…	rno04141,rno04151,rno04217,rno04621,rno04612,rno04659,rno04657,rno04915,rno04914,rno05200,rno05215,rno05418	Protein processing in endoplasmic reticulum|PI3K-Akt signaling pathway|Necroptosis|NOD-like receptor signaling pathway|Antigen processing and presentation|Th17 cell differentiation|IL-17 signaling pathway|Estrogen signaling pathway|Progesterone-mediated oocyte maturation|Pathways in cancer|Prostate cancer|Fluid shear stress and atherosclerosis
Cd83	5.40009e-128	1.196	1	CD83 molecule	humoral immune response|signal transduction|external side of plasma membrane|response to organic cyclic compound|integral component of membrane|negative regulation of interleukin-4 production|positive regulation of interleukin-10 production|positive regulation of interleukin-2 production|positive regulation of CD4-positive, alpha-beta T cell differentiation|regulation of cytokine production|plasm…
Syt17	1.04633e-126	1.732	1	synaptotagmin 17	plasma membrane|exocytosis|vesicle fusion|membrane|synaptic vesicle exocytosis|regulation of calcium ion-dependent exocytosis|syntaxin binding|clathrin binding|synaptic vesicle membrane|synaptic vesicle endocytosis|calcium ion-regulated exocytosis of neurotransmitter|calcium ion binding|presynapse|calcium-dependent phospholipid binding|positive regulation of dendrite extension|trans-Golgi network
Pcsk1	2.20306e-126	2.019	1	proprotein convertase subtilisin/kexin type 1	proteolysis|response to glucose|response to inorganic substance|response to chlorate|response to organic cyclic compound|protein processing|peptide hormone processing|response to drug|identical protein binding|neuron projection|protein autoprocessing|neuronal cell body|peptide biosynthetic process|perikaryon|response to morphine|response to peptide hormone|insulin binding|axon terminus|endopeptid…
Tmsb15b2	8.38669e-126	1.094	1	--	--	--	--
Pdia6	3.84198e-125	1.018	1	protein disulfide isomerase family A, member 6	melanosome|plasma membrane|protein binding|apoptotic cell clearance|protein folding|extracellular space|cell redox homeostasis|oxidation-reduction process|endoplasmic reticulum|endoplasmic reticulum lumen|peptide disulfide oxidoreductase activity|smooth endoplasmic reticulum|platelet aggregation|endoplasmic reticulum-Golgi intermediate compartment|isomerase activity|platelet activation|protein di…	rno04141	Protein processing in endoplasmic reticulum
Gng3	9.45086e-125	1.004	1	G protein subunit gamma 3	G-protein coupled receptor signaling pathway|positive regulation of cytosolic calcium ion concentration|postsynaptic density|dendrite|type 1 angiotensin receptor binding|cell body|G-protein coupled receptor binding|signal transducer activity|heterotrimeric G-protein complex	rno04014,rno04371,rno04151,rno04062,rno04926,rno04724,rno04727,rno04725,rno04728,rno04726,rno04723,rno04713,rno05200,rno05032,rno05034,rno05167	Ras signaling pathway|Apelin signaling pathway|PI3K-Akt signaling pathway|Chemokine signaling pathway|Relaxin signaling pathway|Glutamatergic synapse|GABAergic synapse|Cholinergic synapse|Dopaminergic synapse|Serotonergic synapse|Retrograde endocannabinoid signaling|Circadian entrainment|Pathways in cancer|Morphine addiction|Alcoholism|Kaposi's sarcoma-associated herpesvirus infection
Oprl1	1.64114e-124	1.741	1	opioid related nociceptin receptor 1	integral component of plasma membrane|G-protein coupled receptor signaling pathway, coupled to cyclic nucleotide second messenger|adenylate cyclase-inhibiting G-protein coupled receptor signaling pathway|positive regulation of cytosolic calcium ion concentration|neuropeptide signaling pathway|chemical synaptic transmission|neuropeptide binding|protein C-terminus binding|neuron projection|membrane…	rno04080	Neuroactive ligand-receptor interaction
Galnt16	3.93861e-124	1.09	1	polypeptide N-acetylgalactosaminyltransferase 16	Golgi apparatus|oligosaccharide biosynthetic process|membrane|integral component of membrane|O-glycan processing|protein O-linked glycosylation via serine|protein O-linked glycosylation via threonine|carbohydrate binding|Golgi membrane|polypeptide N-acetylgalactosaminyltransferase activity	rno00512	Mucin type O-glycan biosynthesis
Esyt3	1.09883e-123	4.015	1	extended synaptotagmin 3	lipid transport|lipid binding|intrinsic component of endoplasmic reticulum membrane|extrinsic component of cytoplasmic side of plasma membrane|organelle membrane contact site|endoplasmic reticulum-plasma membrane tethering|phospholipid binding|endoplasmic reticulum|integral component of plasma membrane
Slit2	1.22047e-123	1.959	1	slit guidance ligand 2	negative regulation of retinal ganglion cell axon guidance|negative regulation of cellular response to growth factor stimulus|cell-cell adhesion|follicle-stimulating hormone receptor activity|GTPase inhibitor activity|calcium ion binding|protein binding|extracellular region|proteinaceous extracellular matrix|heparin binding|extracellular space|negative regulation of cell proliferation|negative re…	rno04360	Axon guidance
Camk1g	2.78298e-123	1.607	1	calcium/calmodulin-dependent protein kinase IG	intracellular signal transduction|calmodulin-dependent protein kinase activity|neuron projection|calmodulin binding|ATP binding|intracellular|cytoplasm|plasma membrane|calcium- and calmodulin-dependent protein kinase complex|protein phosphorylation|endomembrane system|peptidyl-serine phosphorylation|Golgi membrane|peptidyl-threonine phosphorylation|protein serine/threonine kinase activity|calcium…	rno04921,rno04925	Oxytocin signaling pathway|Aldosterone synthesis and secretion
Fhad1	3.07307e-123	2.616	1	forkhead associated phosphopeptide binding domain 1
Cgref1	4.47047e-123	1.504	1	cell growth regulator with EF hand domain 1	cell adhesion|negative regulation of cell growth|calcium ion binding|extracellular region|cell cycle arrest
Dynll2	4.47431e-123	1	1	dynein light chain LC8-type 2	dynein light intermediate chain binding|cytoplasmic dynein complex|cilium assembly|scaffold protein binding|microtubule|ATP-dependent microtubule motor activity, plus-end-directed|transport along microtubule|positive regulation of ATP-dependent microtubule motor activity, plus-end-directed|myosin complex|dynein complex|myosin V complex|protein homodimerization activity|protein binding|dynein inte…	rno04962	Vasopressin-regulated water reabsorption
Ucp2	1.35642e-122	1.502	1	uncoupling protein 2	cellular response to glucose stimulus|oxidative phosphorylation uncoupler activity|molecular_function|liver regeneration|transmembrane transporter activity|cytoplasm|proton transmembrane transport|cellular response to insulin stimulus|mitochondrion|mitochondrial transmembrane transport|mitochondrial inner membrane|mitochondrial transport|cellular response to hormone stimulus|female pregnancy|adap…
Canx	4.10476e-121	1	1	calnexin	endoplasmic reticulum quality control compartment|protein-containing complex|endoplasmic reticulum|synaptic vesicle endocytosis|apolipoprotein binding|ionotropic glutamate receptor binding|endoplasmic reticulum membrane|unfolded protein binding|smooth endoplasmic reticulum|rough endoplasmic reticulum|ribosome|melanosome|aging|chaperone-mediated protein folding|neuronal cell body|membrane|extracel…	rno04141,rno04145,rno04612,rno04918,rno05166	Protein processing in endoplasmic reticulum|Phagosome|Antigen processing and presentation|Thyroid hormone synthesis|HTLV-I infection
Rpl4	4.91491e-121	1	1	ribosomal protein L4	cell differentiation|structural constituent of ribosome|A band|protein binding|positive regulation of axon extension|nucleus|rough endoplasmic reticulum|ribosome|positive regulation of axonogenesis|translation|cellular response to organonitrogen compound|brain development|5S rRNA binding|large ribosomal subunit|cytoplasmic translation|cytosolic large ribosomal subunit|brainstem development	rno03010	Ribosome
Pim2	1.01884e-120	1.418	1	Pim-2 proto-oncogene, serine/threonine kinase		rno05200,rno05221	Pathways in cancer|Acute myeloid leukemia
Morn4	1.21115e-120	1.145	1	MORN repeat containing 4	stereocilium tip|filopodium tip|response to axon injury|cytoplasm
Cyb561	2.07127e-120	1.107	1	cytochrome b-561	oxidoreductase activity|electron transport chain|oxidation-reduction process|ferric-chelate reductase activity|lysosomal membrane|integral component of membrane
Pi16	5.42121e-120	1.993	1	peptidase inhibitor 16	extracellular space|negative regulation of cell growth involved in cardiac muscle cell development
Vamp2	7.24887e-120	1.001	1	vesicle-associated membrane protein 2	trans-Golgi network|plasma membrane|exocytosis|vesicle fusion|synaptic vesicle|regulation of exocytosis|protein C-terminus binding|voltage-gated potassium channel complex|response to glucose|syntaxin binding|cell junction|clathrin-coated vesicle|vesicle|cellular response to insulin stimulus|secretory granule|SNARE complex assembly|zymogen granule membrane|identical protein binding|Golgi to plasma…	rno04130,rno04911,rno04970,rno04962,rno04721	SNARE interactions in vesicular transport|Insulin secretion|Salivary secretion|Vasopressin-regulated water reabsorption|Synaptic vesicle cycle
Mea1	9.88394e-120	1.015	1	male-enhanced antigen 1	spermatogenesis|cell differentiation|cytoplasm|multicellular organism development
Flrt3	1.15047e-119	1.886	1	fibronectin leucine rich transmembrane protein 3	endoplasmic reticulum membrane|cytosol|plasma membrane|integral component of plasma membrane|fibroblast growth factor receptor signaling pathway|cell-cell junction|focal adhesion|postsynaptic density|cytokine-mediated signaling pathway|cell junction|dendrite|embryonic morphogenesis|neuron projection development|response to axon injury|cytoplasmic vesicle|synapse organization|negative chemotaxis|p…
Polr2m	2.63812e-119	1.006	1	polymerase (RNA) II subunit M	nuclear envelope|DNA-directed RNA polymerase II, holoenzyme|cortical actin cytoskeleton|I band|RNA biosynthetic process|intracellular signal transduction|neuronal cell body|DNA-directed 5'-3' RNA polymerase activity|maintenance of ER location|intracellular
Gpld1	2.84771e-119	1.552	1	glycosylphosphatidylinositol specific phospholipase D1	complement receptor mediated signaling pathway|glycosylphosphatidylinositol phospholipase D activity|phospholipase D activity|GPI anchor release|extracellular region|proteinaceous extracellular matrix|negative regulation of cell proliferation|insulin receptor signaling pathway|positive regulation of glucose metabolic process|positive regulation of high-density lipoprotein particle clearance|respo…	rno00563	Glycosylphosphatidylinositol(GPI)-anchor biosynthesis
Scg3	2.85951e-119	1.011	1	secretogranin III	cytoplasmic vesicle|protein binding|extracellular region|transport vesicle membrane
Crip1	3.49627e-119	1.56	1	cysteine rich protein 1GO:0042277,GO:0005737,GO:0006955,GO:0060741,GO:0008270,GO:0008301,GO:0071236,GO:0008630,GO:0071493,GO:0010033,GO:0010043,GO:0003680,GO:0010468
Rpl14	1.65768e-118	1	1	ribosomal protein L14	structural constituent of ribosome|ribosome|rRNA processing|translation|biological_process|cytosolic large ribosomal subunit|ribosomal large subunit biogenesis|cadherin binding|molecular_function|RNA binding	rno03010	Ribosome
Timp2	4.7058e-118	1.093	1	TIMP metallopeptidase inhibitor 2	nucleus|spermatogenesis|central nervous system development|aging|enzyme activator activity|metalloendopeptidase inhibitor activity|regulation of Rap protein signal transduction|response to cytokine|zinc ion binding|response to drug|neuron projection|neuronal cell body|regulation of MAPK cascade|positive regulation of MAPK cascade|regulation of neuron differentiation|positive regulation of neuron …
Tmem91	2.87975e-117	1.442	1	transmembrane protein 91	hematopoietic progenitor cell differentiation|integral component of membrane
Il3ra	3.05783e-117	1.535	1	interleukin 3 receptor subunit alpha	integral component of membrane|cytokine-mediated signaling pathway|interleukin-3 binding|monocyte differentiation|cellular response to interleukin-3|interleukin-3-mediated signaling pathway|regulation of cell growth|interleukin-3 receptor activity|membrane	rno04630,rno04151,rno04060,rno04210,rno04640,rno05200	Jak-STAT signaling pathway|PI3K-Akt signaling pathway|Cytokine-cytokine receptor interaction|Apoptosis|Hematopoietic cell lineage|Pathways in cancer
Klhdc8b	3.37622e-117	1.463	1	kelch domain containing 8B	cytosol|protein ubiquitination|midbody|Cul3-RING ubiquitin ligase complex|cell division|ubiquitin-protein transferase activity
Tceal9	3.39904e-117	1.035	1	transcription elongation factor A like 9	WW domain binding|nucleus|regulation of transcription by RNA polymerase II
Gnas.1	6.52605e-117	1.018	1	--	--	--	--
Iqsec3	6.88173e-117	1.333	1	IQ motif and Sec7 domain 3	regulation of ARF protein signal transduction|postsynaptic membrane|regulation of small GTPase mediated signal transduction|inhibitory synapse|activation of GTPase activity|ARF guanyl-nucleotide exchange factor activity|cytoplasm|actin cytoskeleton organization	rno04144	Endocytosis
Srsf12	8.90802e-117	1.608	1	serine and arginine rich splicing factor 12	cellular_component|biological_process|regulation of alternative mRNA splicing, via spliceosome|mRNA 5'-splice site recognition|molecular_function
AC141489.1	9.26591e-117	1.002	1	--	--	--	--
Rpl23a	3.109e-116	1	1	ribosomal protein L23a	nucleus|translation|biological_process|cell proliferation|cytosolic large ribosomal subunit|TORC2 complex|cadherin binding|large ribosomal subunit rRNA binding|ribosomal large subunit assembly|molecular_function|structural constituent of ribosome	rno03010	Ribosome
Rps28	3.68333e-116	1	1	ribosomal protein S28	polysomal ribosome|RNA binding|structural constituent of ribosome|cytoplasmic side of rough endoplasmic reticulum membrane|protein binding|rRNA processing|translation|biological_process|cytosolic small ribosomal subunit|maturation of SSU-rRNA|ribosome biogenesis|ribosomal small subunit assembly|cytoplasmic translation|ribosomal small subunit biogenesis	rno03010	Ribosome
Micos13	3.04425e-115	1	1	--	--	--	--
Plin2	3.89636e-115	2.157	1	perilipin 2	lipid droplet|cytosol|plasma membrane|response to organic cyclic compound|long-chain fatty acid transport|lipid storage|response to drug|molecular_function|nucleus|cytoplasm	rno03320	PPAR signaling pathway
Clu	1.36764e-114	1	1	clusterin	chaperone-mediated protein complex assembly|misfolded protein binding|intrinsic apoptotic signaling pathway|response to misfolded protein|neurofibrillary tangle|apical dendrite|positive regulation of amyloid-beta formation|amyloid-beta complex|negative regulation of intrinsic apoptotic signaling pathway in response to DNA damage|negative regulation of amyloid-beta formation|negative regulation of…	rno04610	Complement and coagulation cascades
Gdi1	6.91281e-114	1	1	GDP dissociation inhibitor 1	negative regulation of axonogenesis|Golgi apparatus|response to calcium ion|protein transport|negative regulation of protein targeting to membrane|Rab GTPase binding|axon|midbody|Rab protein signal transduction|protein-containing complex|neuron projection|neuronal cell body|myelin sheath|Rab GDP-dissociation inhibitor activity|positive regulation of GTPase activity|GTPase activator activity|posit…
Tspy26	9.20189e-114	1.829	1	testis specific protein, Y-linked 26	nucleus|nucleosome assembly
Ap2m1	1.30437e-113	1	1	adaptor-related protein complex 2, mu 1 subunit	low-density lipoprotein particle receptor binding|protein binding|protein-containing complex assembly|plasma membrane|regulation of vesicle size|intracellular protein transport|lipid binding|vesicle organization|synaptic vesicle budding from presynaptic endocytic zone membrane|disordered domain specific binding|vesicle-mediated transport|positive regulation of synaptic vesicle endocytosis|AP-2 ad…	rno04144,rno04961,rno04721,rno05016	Endocytosis|Endocrine and other factor-regulated calcium reabsorption|Synaptic vesicle cycle|Huntington's disease
Kcnip1	1.74159e-113	1.492	1	potassium voltage-gated channel interacting protein 1GO:0071805,GO:0031234,GO:0005509,GO:1901379,GO:0005737,GO:0005886,GO:0008076,GO:0034705,GO:0043025,GO:0044325,GO:0015459,GO:0045760,GO:0005244,GO:0046982,GO:0005267,GO:0047485,GO:0030425
LOC102553190	1.80397e-113	1.729	1	--	--	--	--
Rpl6	1.96398e-113	1	1	ribosomal protein L6	cadherin binding|cytoplasmic translation|5.8S rRNA binding|mRNA binding|structural constituent of ribosome|nucleus|rough endoplasmic reticulum|cytosolic large ribosomal subunit|A band|cytoplasmic ribonucleoprotein granule|ribosomal large subunit assembly|polysomal ribosome|tRNA binding	rno03010	Ribosome
AABR07044711.1	2.36908e-113	1	1	--	--	--	--
Snca	2.62882e-113	1.232	1	synuclein alpha	tau protein binding|regulation of neuronal synaptic plasticity|regulation of long-term neuronal synaptic plasticity|perinuclear region of cytoplasm|beta-tubulin binding|synaptic vesicle endocytosis|synaptic vesicle transport|long-term synaptic potentiation|arachidonic acid binding|positive regulation of inositol phosphate biosynthetic process|positive regulation of inflammatory response|phospholi…	rno05010,rno05012	Alzheimer's disease|Parkinson's disease
Cacybp	1.04911e-112	1.016	1	calcyclin binding protein	negative regulation of cell death|beta-catenin destruction complex|nucleoplasm|cellular response to calcium ion|ubiquitin protein ligase binding|cellular response to leukemia inhibitory factor|protein homodimerization activity|cytoplasm|cytosol|heart development|neuron projection|cell body|aging|S100 protein binding|tubulin binding|positive regulation of DNA replication|SCF ubiquitin ligase compl…	rno04310	Wnt signaling pathway
Th	1.6033e-112	2.774	1	tyrosine hydroxylase	nucleus|cytoplasm|mitochondrion|smooth endoplasmic reticulum|cytosol|dopamine biosynthetic process from tyrosine|synaptic vesicle|ferrous iron binding|ferric iron binding|fatty acid metabolic process|response to water deprivation|response to light stimulus|response to herbicide|response to salt stress|oxygen binding|animal organ morphogenesis|enzyme binding|cytoplasmic side of plasma membrane|pro…	rno00350,rno00790,rno04917,rno04728,rno05012,rno05030,rno05031,rno05034	Tyrosine metabolism|Folate biosynthesis|Prolactin signaling pathway|Dopaminergic synapse|Parkinson's disease|Cocaine addiction|Amphetamine addiction|Alcoholism
Smarca1	1.92403e-112	1.869	1	SWI/SNF related, matrix associated, actin dependent regulator of chromatin, subfamily a, member 1	regulation of neural precursor cell proliferation|NURF complex|DNA binding|neuron differentiation|helicase activity|nucleosome binding|ATP binding|cellular_component|nucleus|nucleoplasm|annealing helicase activity|chromatin remodeling|ATP-dependent chromatin remodeling|transcription, DNA-templated|intracellular membrane-bounded organelle|brain development|positive regulation of transcription, DNA…
Iscu	1.95846e-112	1.001	1	iron-sulfur cluster assembly enzyme	mitochondrial matrix|cytosol|cellular iron ion homeostasis|ferrous iron binding|iron-sulfur cluster assembly|protein-containing complex scaffold activity|iron-sulfur transferase activity|2 iron, 2 sulfur cluster binding|4 iron, 4 sulfur cluster binding|protein maturation by iron-sulfur cluster transfer|cytoplasm|mitochondrion
Marcks	5.86032e-112	1.014	1	myristoylated alanine rich protein kinase C substrate	cytoplasm|lysosome|centrosome|cytosol|microtubule|plasma membrane|actin filament bundle|cell cortex|chromatoid body|intracellular protein transport|germinal vesicle|identical protein binding|positive regulation of protein kinase C activity|dendritic spine|positive regulation of glucose import in response to insulin stimulus|axon terminus|dendritic branch|outer dense fiber|phosphatidylserine bindi…	rno04666,rno05206	Fc gamma R-mediated phagocytosis|MicroRNAs in cancer
Pfdn5	1.3592e-110	1.001	1	prefoldin subunit 5	protein folding|prefoldin complex|negative regulation of transcription, DNA-templated|unfolded protein binding|retina development in camera-type eye|negative regulation of canonical Wnt signaling pathway|protein binding|cytoplasm|regulation of transcription, DNA-templated
Ptpn5	1.83134e-110	1.099	1	protein tyrosine phosphatase, non-receptor type 5	negative regulation of MAP kinase activity|positive regulation of protein import into nucleus, translocation|response to amphetamine|mitogen-activated protein kinase binding|glutamate receptor binding|positive regulation of receptor internalization|positive regulation of long-term synaptic potentiation|peptidyl-tyrosine dephosphorylation|protein tyrosine phosphatase activity|positive regulation o…	rno04010	MAPK signaling pathway
Ebf3	2.9266e-110	2.699	1	early B-cell factor 3	nucleus|transcription by RNA polymerase II|multicellular organism development|positive regulation of transcription, DNA-templated|positive regulation of transcription by RNA polymerase II|metal ion binding|protein dimerization activity|RNA polymerase II proximal promoter sequence-specific DNA binding|transcriptional activator activity, RNA polymerase II proximal promoter sequence-specific DNA bin…
Rpl21.3	3.24699e-110	1	1	--	--	--	--
Gpc3	6.19116e-110	2.298	1	glypican 3	biological_process|negative regulation of cell proliferation|animal organ morphogenesis|anterior/posterior axis specification|body morphogenesis|positive regulation of protein catabolic process|negative regulation of peptidase activity|bone mineralization|positive regulation of endocytosis|negative regulation of smoothened signaling pathway|positive regulation of smoothened signaling pathway|coro…	rno05205	Proteoglycans in cancer
Nptxr	6.43133e-110	1.088	1	neuronal pentraxin receptor	protein-containing complex binding|plasma membrane|metal ion binding|signal transduction|pentraxin receptor activity|cytoplasmic side of plasma membrane|integral component of membrane|protein phosphatase binding|filopodium|dendrite|growth cone|neuron projection development|extracellular space|response to hydrogen peroxide|neuronal cell body
Atp2b4	1.89841e-109	1.327	1	ATPase plasma membrane Ca2+ transporting 4	regulation of transcription by RNA polymerase II|calcium ion transport|cellular calcium ion homeostasis|spermatogenesis|negative regulation of nitric oxide mediated signal transduction|protein-containing complex|membrane|positive regulation of peptidyl-serine phosphorylation|basolateral plasma membrane|sperm flagellum|sodium channel regulator activity|nitric-oxide synthase inhibitor activity|sarc…	rno04020,rno04024,rno04022,rno04925,rno04261,rno04970,rno04972	Calcium signaling pathway|cAMP signaling pathway|cGMP - PKG signaling pathway|Aldosterone synthesis and secretion|Adrenergic signaling in cardiomyocytes|Salivary secretion|Pancreatic secretion
Cox7a2l	3.16973e-109	1	1	cytochrome c oxidase subunit 7A2 like	cellular_component|nucleolus|mitochondrion|mitochondrial respiratory chain|biological_process|integral component of membrane|electron transport chain|mitochondrial respiratory chain supercomplex|mitochondrial respiratory chain supercomplex assembly|proton transmembrane transport|regulation of oxidative phosphorylation|molecular_function|cytochrome-c oxidase activity	rno00190,rno04260,rno04714,rno05010,rno05012,rno05016,rno04932	Oxidative phosphorylation|Cardiac muscle contraction|Thermogenesis|Alzheimer's disease|Parkinson's disease|Huntington's disease|Non-alcoholic fatty liver disease (NAFLD)
Asic1	4.10423e-109	1.312	1	acid sensing ion channel subunit 1	negative regulation of neurotransmitter secretion|ion transmembrane transport|Golgi apparatus|sensory perception of sour taste|plasma membrane|protein homotrimerization|sodium ion transmembrane transport|integral component of plasma membrane|calcium ion transmembrane transport|cation transport|memory|associative learning|cell surface|cellular response to pH|response to acidic pH|regulation of mem…	rno04750	Inflammatory mediator regulation of TRP channels
Rpl41	6.06713e-109	1	1	ribosomal protein L41	structural constituent of ribosome|translation|cytosolic large ribosomal subunit|polysomal ribosome|mRNA 5'-UTR binding|cytoplasmic translation|mRNA 3'-UTR binding	rno03010	Ribosome
Tmem222	6.22221e-109	1.151	1	transmembrane protein 222	integral component of membrane
Cd63	3.25589e-108	1.019	1	Cd63 molecule	lysosomal membrane|late endosome|plasma membrane|integral component of plasma membrane|cell adhesion|cell-matrix adhesion|cell migration|epithelial cell differentiation|cell surface receptor signaling pathway|intrinsic component of plasma membrane|late endosome membrane|pigmentation|protein-containing complex binding|endosome lumen|positive regulation of cell adhesion|positive regulation of endoc…	rno04142,rno05205	Lysosome|Proteoglycans in cancer
Prph	4.50599e-108	1.718	1	peripherin	intermediate filament cytoskeleton organization|intermediate filament|neurofilament|protein heterodimerization activity|axon|photoreceptor outer segment membrane|neuron projection|neuronal cell body|terminal bouton|C-fiber|type III intermediate filament|photoreceptor outer segment|structural molecule activity|protein binding	rno05014	Amyotrophic lateral sclerosis (ALS)
Cnpy2	3.3355e-107	1.043	1	canopy FGF signaling regulator 2	negative regulation of gene expression|regulation of low-density lipoprotein particle clearance|positive regulation of low-density lipoprotein particle receptor biosynthetic process|endoplasmic reticulum|enzyme linked receptor protein signaling pathway|tissue development
Swi5	3.56375e-107	1.001	1	SWI5 homologous recombination repair protein	molecular_function|cellular_component|nucleus|biological_process|Swi5-Sfr1 complex|cellular response to ionizing radiation|double-strand break repair via homologous recombination|DNA recombinase assembly
Plpbp	4.65693e-107	1.269	1	--	--	--	--
Rpl36al	5.11389e-107	1.001	1	ribosomal protein L36a-like	endoplasmic reticulum|cytosol|plasma membrane|translation|biological_process|response to organic substance|cytosolic large ribosomal subunit|response to retinoic acid|molecular_function|structural constituent of ribosome|nucleus	rno03010	Ribosome
Celf6	5.43057e-107	2.838	1	CUGBP, Elav-like family member 6	RNA binding|cellular_component|cytoplasm|cytosol|biological_process|vocalization behavior|regulation of alternative mRNA splicing, via spliceosome|regulation of neurotransmitter levels|molecular_function
Inafm1	8.37899e-107	1.341	1	InaF-motif containing 1	integral component of membrane
B3galnt1	1.07112e-106	1.224	1	beta-1,3-N-acetylgalactosaminyltransferase 1 (globoside blood group)	galactosylgalactosylglucosylceramide beta-D-acetylgalactosaminyltransferase activity|protein glycosylation|protein N-linked glycosylation|protein O-linked glycosylation|acetylglucosaminyltransferase activity|acetylgalactosaminyltransferase activity|UDP-galactose:beta-N-acetylglucosamine beta-1,3-galactosyltransferase activity|oligosaccharide biosynthetic process|membrane|Golgi membrane|integral c…	rno00601,rno00603	Glycosphingolipid biosynthesis - lacto and neolacto series|Glycosphingolipid biosynthesis - globo and isoglobo series
C1d	1.40219e-106	1.193	1	C1D nuclear receptor co-repressor	molecular_function|DNA binding|transcription corepressor activity|RNA binding|cellular_component|nucleus|nucleolus|biological_process|ligand-dependent nuclear receptor binding|exosome (RNase complex)|transcriptional repressor complex|maturation of 5.8S rRNA|negative regulation of transcription, DNA-templated	rno03018	RNA degradation
Sv2a	1.44942e-106	1.005	1	synaptic vesicle glycoprotein 2a	synapse|dendrite|endoplasmic reticulum|presynaptic active zone|synaptic vesicle membrane|cell-cell junction|transmembrane transport|neurotransmitter transport|cellular calcium ion homeostasis|chemical synaptic transmission|synaptic vesicle|neuromuscular junction|regulation of gamma-aminobutyric acid secretion|signaling receptor activity|integral component of membrane|neuron projection|protein kin…	rno04512	ECM-receptor interaction
Crip2	2.45828e-106	1.075	1	cysteine-rich protein 2	extracellular matrix|metal ion binding|cell cortex|positive regulation of cell proliferation|hemopoiesis
Smim29	4.12689e-105	1.085	1	--	--	--	--
Rpl3	5.37794e-105	1	1	ribosomal protein L3	nucleolus|cytosol|ribosome|translation|5S rRNA binding|biological_process|cytosolic large ribosomal subunit|ribosomal large subunit assembly|protein-containing complex|structural constituent of ribosome|cellular response to interleukin-4	rno03010	Ribosome
RGD1561327	9.36698e-105	1.896	1	similar to melanoma antigen family A, 10
Npm1	1.08038e-104	1.003	1	nucleophosmin 1	positive regulation of transcription by RNA polymerase II|regulation of centriole replication|protein heterodimerization activity|protein N-terminus binding|negative regulation of mRNA splicing, via spliceosome|regulation of endoribonuclease activity|negative regulation of epithelial cell proliferation|regulation of eIF2 alpha phosphorylation by dsRNA|protein stabilization|positive regulation of …
Smyd2	1.68711e-104	1.194	1	SET and MYND domain containing 2	peptidyl-lysine dimethylation|heart development|RNA polymerase II core binding|negative regulation of cell proliferation|p53 binding|regulation of DNA damage response, signal transduction by p53 class mediator|molecular_function|nucleus|cytoplasm|histone H3-K36 methylation|metal ion binding|protein-lysine N-methyltransferase activity|histone methyltransferase activity (H3-K36 specific)|cytosol|hi…
LOC103692716	2.14525e-104	1	1	heat shock protein HSP 90-alpha	chaperone-mediated protein transport involved in chaperone-mediated autophagy|lysosomal membrane|response to heat|response to cold|ATPase activity|peptidyl-tyrosine phosphorylation|nitric-oxide synthase regulator activity|TPR domain binding|melanosome|myelin sheath|positive regulation of nitric oxide biosynthetic process|response to antibiotic|protein binding|regulation of protein complex stabili…
Npr2	2.98998e-104	1.811	1	natriuretic peptide receptor 2	plasma membrane|integral component of plasma membrane|cGMP biosynthetic process|peptide hormone binding|protein phosphorylation|reproductive process|intracellular signal transduction|hormone binding|identical protein binding|negative regulation of meiotic cell cycle|bone development|cellular response to granulocyte macrophage colony-stimulating factor stimulus|ossification|adenylate cyclase activ…	rno00230,rno04022,rno04921,rno04270	Purine metabolism|cGMP - PKG signaling pathway|Oxytocin signaling pathway|Vascular smooth muscle contraction
Adcyap1	4.07548e-104	1.731	1	adenylate cyclase activating polypeptide 1	neuropeptide hormone activity|extracellular region|extracellular space|cytosol|adenylate cyclase-activating G-protein coupled receptor signaling pathway|pituitary adenylate cyclase activating polypeptide activity|positive regulation of cytosolic calcium ion concentration|sensory perception of pain|neuropeptide signaling pathway|cAMP-mediated signaling|pituitary gland development|insulin secretion…	rno04911,rno04924	Insulin secretion|Renin secretion
Gucy1a1	5.44956e-104	1.424	1	--	--	--	--
Dpcd	6.30202e-104	1.024	1	deleted in primary ciliary dyskinesia	ventricular system development|lateral ventricle development|third ventricle development|flagellated sperm motility|left/right pattern formation|epithelial cilium movement|spermatogenesis|determination of left/right symmetry
Psmb6	1.17071e-103	1.013	1	proteasome subunit beta 6	proteolysis involved in cellular protein catabolic process|nucleus|nucleoplasm|cytoplasm|cytosol|proteasome core complex|proteasomal protein catabolic process|proteasomal ubiquitin-independent protein catabolic process|proteasome core complex, beta-subunit complex|proteasome complex|proteasome-mediated ubiquitin-dependent protein catabolic process|endopeptidase activity|cadherin binding|threonine…	rno03050	Proteasome
Scamp1	1.29252e-103	1.033	1	secretory carrier membrane protein 1	synaptic vesicle membrane|exocytosis|zymogen granule membrane|endocytosis|protein transport|integral component of membrane|terminal bouton|synapse|recycling endosome membrane|protein domain specific binding|clathrin-coated vesicle|trans-Golgi network|cytoplasmic vesicle membrane
Ptch1	2.90027e-103	1.25	1	patched 1	smoothened binding|nucleus|Golgi apparatus|plasma membrane|caveola|cilium|signal transduction|animal organ morphogenesis|smoothened signaling pathway|dorsal/ventral pattern formation|regulation of mitotic cell cycle|epidermal cell fate specification|response to chlorate|positive regulation of cholesterol efflux|postsynaptic density|prostate gland development|response to organic cyclic compound|ma…	rno04340,rno04024,rno04360,rno05200,rno05205,rno05217	Hedgehog signaling pathway|cAMP signaling pathway|Axon guidance|Pathways in cancer|Proteoglycans in cancer|Basal cell carcinoma
Eif4a2	3.12096e-103	1	1	eukaryotic translation initiation factor 4A2	cellular response to leukemia inhibitory factor|ATP-dependent RNA helicase activity|ATP binding|cellular_component|nucleolus|cytoplasm|translational initiation|biological_process|regulation of gene expression|RNA secondary structure unwinding|ATPase activity|molecular_function|perinuclear region of cytoplasm|translation initiation factor activity|negative regulation of RNA-directed 5'-3' RNA poly…	rno03013	RNA transport
Cacnb1	3.69855e-103	1.371	1	calcium voltage-gated channel auxiliary subunit beta 1	cellular response to amyloid-beta|protein kinase binding|protein binding|protein domain specific binding|voltage-gated calcium channel complex|T-tubule|protein targeting to membrane|calcium ion transport|identical protein binding|chemical synaptic transmission|phosphoprotein binding|neuromuscular junction development|calcium ion transmembrane transport|high voltage-gated calcium channel activity|…	rno04010,rno04921,rno04260,rno04261,rno05410,rno05412,rno05414	MAPK signaling pathway|Oxytocin signaling pathway|Cardiac muscle contraction|Adrenergic signaling in cardiomyocytes|Hypertrophic cardiomyopathy (HCM)|Arrhythmogenic right ventricular cardiomyopathy (ARVC)|Dilated cardiomyopathy (DCM)
Hcn3	7.05367e-103	1.61	1	hyperpolarization-activated cyclic nucleotide-gated potassium channel 3	cone cell pedicle|voltage-gated potassium channel activity|synapse|plasma membrane|cellular response to cAMP|integral component of plasma membrane|axon|dendrite|potassium ion transmembrane transport|cAMP binding|regulation of ion transmembrane transport|response to cisplatin|sodium ion transmembrane transport|cellular response to dopamine|regulation of membrane potential|intracellular cAMP activa…
Acot7	1.58833e-102	1.003	1	acyl-CoA thioesterase 7GO:1900535,GO:0042802,GO:0005829,GO:0042803,GO:0043005,GO:0006631,GO:0006637,GO:0009062,GO:0015937,GO:0044297,GO:0016290,GO:0047617,GO:0016787,GO:0051792,GO:0036042,GO:0000062,GO:0052689,GO:0036114,GO:0005654,GO:0102991,GO:0036116	rno00062,rno01040	Fatty acid elongation|Biosynthesis of unsaturated fatty acids
Cst3	6.19588e-102	1	1	cystatin C	cysteine-type endopeptidase inhibitor activity|extracellular region|basement membrane|extracellular space|response to carbohydrate|cytoplasm|response to inorganic substance|lysosome|negative regulation of peptidase activity|multivesicular body|negative regulation of collagen catabolic process|negative regulation of extracellular matrix disassembly|response to organic cyclic compound|peptidase inh…	rno04970	Salivary secretion
LOC100910275	7.37179e-102	1.064	1	integral membrane protein DGCR2/IDD-like	integral component of membrane
Krt18	1.64423e-101	2.092	1	keratin 18	keratin filament|cytoplasm|intermediate filament cytoskeleton organization|microtubule organizing center|cell periphery|cytosol|intermediate filament|cell-cell adherens junction|biological_process|scaffold protein binding|nuclear matrix|extrinsic apoptotic signaling pathway|tumor necrosis factor-mediated signaling pathway|hepatocyte apoptotic process|centriolar satellite|cell-cell adhesion|Golgi …	rno04915	Estrogen signaling pathway
Btg3	5.90715e-101	1.667	1	BTG anti-proliferation factor 3	cytoplasm|response to oxidative stress|negative regulation of cell proliferation|negative regulation of mitotic cell cycle|cellular_component|nucleus	rno03018	RNA degradation
Chst1	1.24157e-100	1.021	1	carbohydrate sulfotransferase 1	sulfur compound metabolic process|inflammatory response|sulfotransferase activity|integral component of membrane|keratan sulfate metabolic process|keratan sulfotransferase activity|Golgi membrane|N-acetylglucosamine 6-O-sulfotransferase activity|galactose metabolic process	rno00533	Glycosaminoglycan biosynthesis - keratan sulfate
Cadm3	1.60913e-100	1.118	1	cell adhesion molecule 3	signaling receptor activity|cell-cell junction|protein homodimerization activity|cell-cell adherens junction|homophilic cell adhesion via plasma membrane adhesion molecules|heterophilic cell-cell adhesion via plasma membrane cell adhesion molecules|cell adhesion molecule binding|cell recognition|protein localization|positive regulation of natural killer cell mediated cytotoxicity directed against…	rno04514	Cell adhesion molecules (CAMs)
Stxbp1	2.06725e-100	1.006	1	syntaxin binding protein 1	cytosol|cytoskeleton|plasma membrane|exocytosis|vesicle docking involved in exocytosis|axon|neurotransmitter secretion|platelet alpha granule|neuromuscular synaptic transmission|negative regulation of protein complex assembly|regulation of vesicle fusion|negative regulation of synaptic transmission, GABAergic|response to estradiol|presynaptic active zone membrane|protein-containing complex|protei…	rno04721	Synaptic vesicle cycle
Nxph4	2.2234e-100	2.764	1	neurexophilin 4	signaling receptor binding|extracellular region
Rps6ka6	2.9054e-100	2.373	1	ribosomal protein S6 kinase A6	DNA damage response, signal transduction by p53 class mediator resulting in transcription of p21 class mediator|protein serine/threonine kinase activity|cellular response to stress|intracellular signal transduction|ribosomal protein S6 kinase activity|ATP binding|intracellular|nucleus|negative regulation of embryonic development|nucleolus|negative regulation of ERK1 and ERK2 cascade|cytoplasm|neg…	rno04010,rno04150,rno04114,rno04914,rno04720,rno04722,rno04714,rno04931	MAPK signaling pathway|mTOR signaling pathway|Oocyte meiosis|Progesterone-mediated oocyte maturation|Long-term potentiation|Neurotrophin signaling pathway|Thermogenesis|Insulin resistance
Lgals3bp	3.15844e-100	1.768	1	galectin 3 binding protein	extracellular space|receptor-mediated endocytosis|cell adhesion|membrane|extracellular matrix|scavenger receptor activity|extracellular region|proteinaceous extracellular matrix
Arl2bp	3.78635e-100	1.005	1	ADP-ribosylation factor like GTPase 2 binding protein	positive regulation of tyrosine phosphorylation of STAT protein|nucleus|maintenance of protein location in nucleus|cytoplasm|mitochondrial intermembrane space|centrosome|spindle|regulation of nucleic acid-templated transcription|cilium|midbody|transcription coactivator activity
Ramp2	4.67998e-100	1.197	1	receptor activity modifying protein 2	sprouting angiogenesis|cellular_component|intracellular|cytoplasm|plasma membrane|protein transporter activity|calcium ion transport|cell surface|receptor internalization|positive regulation of gene expression|response to estradiol|response to progesterone|coreceptor activity|cellular response to hormone stimulus|adherens junction assembly|angiogenesis|basement membrane assembly|cellular response…	rno04270	Vascular smooth muscle contraction
Susd2	6.26804e-100	1.596	1	sushi domain containing 2	immune response|integral component of membrane|polysaccharide binding|negative regulation of cell division|negative regulation of cell cycle G1/S phase transition|scavenger receptor activity|plasma membrane|receptor-mediated endocytosis
Tecr	8.99489e-100	1	1	trans-2,3-enoyl-CoA reductase	integral component of endoplasmic reticulum membrane|fatty acid elongation|very long-chain fatty acid biosynthetic process|oxidation-reduction process|very-long-chain enoyl-CoA reductase activity|endoplasmic reticulum|steroid biosynthetic process|oxidoreductase activity	rno00062,rno01040	Fatty acid elongation|Biosynthesis of unsaturated fatty acids
Tcf25	1.35668e-99	1	1	transcription factor 25	DNA binding transcription factor activity|nucleus|negative regulation of transcription by RNA polymerase II
Rbp1	1.54759e-99	1.642	1	retinol binding protein 1	cell body|lipid droplet|lipid homeostasis|cytosol|vitamin A metabolic process|retinal binding|all-trans-retinol binding|retinol binding|regulation of granulocyte differentiation|response to vitamin A|retinol metabolic process|retinoic acid biosynthetic process|nucleoplasm|retinoic acid metabolic process
Crlf1	1.79477e-99	1.312	1	cytokine receptor-like factor 1	ciliary neurotrophic factor receptor binding|cellular_component|extracellular space|biological_process|positive regulation of cell proliferation|regulation of signaling receptor activity|cytokine binding|positive regulation of tyrosine phosphorylation of STAT protein|negative regulation of neuron apoptotic process|protein heterodimerization activity|CRLF-CLCF1 complex|ureteric bud development|neg…
Rpl37a	2.96117e-99	1	1	ribosomal protein L37aGO:0008150,GO:0022625,GO:0046872,GO:0070180,GO:0003735,GO:0005840,GO:0006412	rno03010	Ribosome
Trappc2l	7.66193e-99	1.015	1	trafficking protein particle complex 2-like	cytosol|ER to Golgi vesicle-mediated transport|TRAPP complex|intracellular membrane-bounded organelle|perinuclear region of cytoplasm|protein complex oligomerization|endoplasmic reticulum|Golgi apparatus
Tubb3	3.50427e-98	1.007	1	tubulin, beta 3 class III	dendrite|axon guidance|GTPase activity|peptide binding|structural constituent of cytoskeleton|neuronal cell body|cell periphery|GTP binding|intracellular|cytoplasm|microtubule cytoskeleton|neuron differentiation|microtubule|axon|cytoskeleton organization|microtubule cytoskeleton organization|microtubule-based process|mitotic cell cycle	rno04145,rno04540	Phagosome|Gap junction
Dynll1	4.31608e-98	1	1	dynein light chain LC8-type 1	cytosol|cytoskeleton|cytoplasmic dynein complex|membrane|microtubule|enzyme binding|cilium|protein domain specific binding|transcription, DNA-templated|secretory granule|nitric-oxide synthase regulator activity|dynein complex|mitotic spindle|intraciliary retrograde transport|scaffold protein binding|positive regulation of insulin secretion involved in cellular response to glucose stimulus|positiv…	rno04962	Vasopressin-regulated water reabsorption
Rangap1	5.03262e-98	1.014	1	RAN GTPase activating protein 1	cytoplasmic periphery of the nuclear pore complex|negative regulation of protein export from nucleus|aggresome|GTPase activator activity|perinuclear region of cytoplasm|dendrite|protein binding|response to axon injury|ubiquitin protein ligase binding|nucleus|cellular response to peptide hormone stimulus|nuclear envelope|nuclear pore|cytoplasm|nuclear membrane|cytosol|mitotic spindle|activation of…	rno03013	RNA transport
Fam131c	1.80361e-97	1.6	1	family with sequence similarity 131, member C
Cd24	3.11595e-97	1.652	1	CD24 molecule	cell-cell adhesion|negative regulation of inflammatory response to wounding|positive regulation of inflammatory response to wounding|positive regulation of nephron tubule epithelial cell differentiation|leukocyte migration involved in inflammatory response|positive regulation of T cell mediated immune response to tumor cell|positive regulation of inflammatory response to antigenic stimulus|positi…	rno04640	Hematopoietic cell lineage
Cct2	3.3959e-97	1.007	1	chaperonin containing TCP1 subunit 2	positive regulation of telomerase RNA localization to Cajal body|unfolded protein binding|chaperonin-containing T-complex|chaperone mediated protein folding independent of cofactor|chaperone-mediated protein complex assembly|microtubule|'de novo' protein folding|binding of sperm to zona pellucida|ubiquitin protein ligase binding|positive regulation of telomerase activity|positive regulation of te…
Txndc15	7.92119e-97	1.013	1	thioredoxin domain containing 15	cell|integral component of membrane|cell redox homeostasis
Rpl37	1.04427e-96	1	1	ribosomal protein L37	biological_process|growth factor binding|rRNA binding|cytosolic large ribosomal subunit|metal ion binding|RNA binding|structural constituent of ribosome|translation	rno03010	Ribosome
Crocc	1.14783e-96	2.005	1	ciliary rootlet coiled-coil, rootletin	ciliary basal body organization|centrosome|protein localization to organelle|centriole|ciliary rootlet|cytosol|plasma membrane|centrosome cycle|photoreceptor cell maintenance|protein localization|positive regulation of cilium assembly|centriole-centriole cohesion|establishment of organelle localization|epithelial structure maintenance|positive regulation of protein localization to cilium|actin cy…
Adcy2	1.42121e-96	1.222	1	adenylate cyclase 2	cytoplasm|plasma membrane|integral component of plasma membrane|cAMP-mediated signaling|cAMP biosynthetic process|manganese ion binding|dendrite|cGMP biosynthetic process|G-protein beta/gamma-subunit complex binding|protein-containing complex|intracellular signal transduction|membrane raft|protein heterodimerization activity|nucleotide binding|magnesium ion binding|adenylate cyclase activity|guan…	rno00230,rno04015,rno04371,rno04020,rno04072,rno04024,rno04022,rno04114,rno04540,rno04611,rno04062,rno04911,rno04922,rno04923,rno04912,rno04913,rno04915,rno04914,rno04921,rno04926,rno04918,rno04916,rno04925,rno04927,rno04261,rno04270,rno04970,rno04971,rno04972,rno04976,rno04724,rno04727,rno04725,rno04723,rno04750,rno04211,rno04213,rno04713,rno04714,rno05200,rno05032,rno05414,rno04934,rno05166,rno…	Purine metabolism|Rap1 signaling pathway|Apelin signaling pathway|Calcium signaling pathway|Phospholipase D signaling pathway|cAMP signaling pathway|cGMP - PKG signaling pathway|Oocyte meiosis|Gap junction|Platelet activation|Chemokine signaling pathway|Insulin secretion|Glucagon signaling pathway|Regulation of lipolysis in adipocyte|GnRH signaling pathway|Ovarian Steroidogenesis|Estrogen signali…
AABR07039229.2	2.07004e-95	1.88	1	--	--	--	--
Lrrc24	2.11645e-95	1.423	1	leucine rich repeat containing 24	integral component of membrane|positive regulation of synapse assembly
Faim2	2.63586e-95	1.005	1	Fas apoptotic inhibitory molecule 2	regulation of neuron apoptotic process|apoptotic process|central nervous system development|negative regulation of neuron apoptotic process|membrane|integral component of membrane|cerebellum development|cerebellar Purkinje cell layer development|membrane raft|cerebellar granular layer development|postsynaptic membrane|negative regulation of extrinsic apoptotic signaling pathway via death domain r…
Cct8	5.14231e-95	1.003	1	chaperonin containing TCP1 subunit 8	positive regulation of telomerase RNA localization to Cajal body|intermediate filament cytoskeleton|nucleoplasm|cadherin binding|cytoplasm|pore complex assembly|centrosome|cytosol|chaperonin-containing T-complex|microtubule|protein stabilization|'de novo' protein folding|unfolded protein binding|binding of sperm to zona pellucida|chaperone-mediated protein folding|positive regulation of telomere …
Lypd1	5.87867e-95	1.532	1	Ly6/Plaur domain containing 1	plasma membrane|synaptic transmission, cholinergic|membrane|acetylcholine receptor inhibitor activity|anchored component of membrane|acetylcholine receptor binding|response to nicotine|acetylcholine receptor signaling pathway|negative regulation of protein localization to plasma membrane|negative regulation of signaling receptor activity|behavioral fear response|cell activation|extracellular regi…
Mesd	7.81958e-95	1.13	1	--	--	--	--
Serpinb6a	8.09062e-95	1.462	1	--	--	--	--
Ndufa8	1.0428e-94	1	1	NADH:ubiquinone oxidoreductase subunit A8	mitochondrial respiratory chain complex I|mitochondrial intermembrane space|mitochondrial electron transport, NADH to ubiquinone|biological_process|mitochondrial respiratory chain complex I assembly|molecular_function|cellular_component|mitochondrion	rno00190,rno04723,rno04714,rno05010,rno05012,rno05016,rno04932	Oxidative phosphorylation|Retrograde endocannabinoid signaling|Thermogenesis|Alzheimer's disease|Parkinson's disease|Huntington's disease|Non-alcoholic fatty liver disease (NAFLD)
Tceal1	1.45131e-94	1.162	1	transcription elongation factor A like 1	transcription, DNA-templated|regulation of transcription by RNA polymerase II|WW domain binding|nucleus|nucleoplasm
Jag2	2.57309e-94	1.515	1	jagged 2	Notch binding|calcium ion binding|integral component of plasma membrane|regulation of signaling receptor activity|Notch signaling pathway|membrane|morphogenesis of embryonic epithelium|spermatogenesis|cell differentiation|regulation of cell adhesion|thymic T cell selection|T cell differentiation|regulation of cell differentiation|positive regulation of Notch signaling pathway|perinuclear region o…	rno04330,rno04658,rno05200,rno05224,rno01522	Notch signaling pathway|Th1 and Th2 cell differentiation|Pathways in cancer|Breast cancer|Endocrine resistance
Cacna1h	6.31023e-94	1.969	1	calcium voltage-gated channel subunit alpha1 H	integral component of plasma membrane|voltage-gated calcium channel complex|caveola|calcium ion transport|low voltage-gated calcium channel activity|sodium ion transmembrane transport|cellular response to potassium ion|sarcolemma|regulation of membrane potential|perikaryon|positive regulation of calcium ion-dependent exocytosis|metal ion binding|calcium ion import|voltage-gated ion channel activi…	rno04010,rno04020,rno04925,rno04927,rno04713,rno04934	MAPK signaling pathway|Calcium signaling pathway|Aldosterone synthesis and secretion|Cortisol synthesis and secretion|Circadian entrainment|Cushing's syndrome
Dcaf7	1.39177e-93	1.073	1	DDB1 and CUL4 associated factor 7	cytosol|nuclear matrix|nuclear body|protein-containing complex|Cul4-RING E3 ubiquitin ligase complex|nucleus|nucleoplasm
Pcdh17	1.66442e-93	1.717	1	protocadherin 17	homophilic cell adhesion via plasma membrane adhesion molecules|cell-cell signaling|synapse assembly|adult behavior|negative regulation of synaptic transmission|presynaptic active zone assembly|regulation of synaptic vesicle clustering|calcium ion binding|integral component of plasma membrane|cell adhesion
Zfp667	2.83039e-93	2	1	zinc finger protein 667	transcription, DNA-templated|regulation of transcription, DNA-templated|metal ion binding|DNA binding|nucleus
Rps16	1.28006e-92	1	1	ribosomal protein S16	cellular response to leukemia inhibitory factor|structural constituent of ribosome|ribosome|rRNA processing|translation|small ribosomal subunit|cytosolic small ribosomal subunit|maturation of SSU-rRNA from tricistronic rRNA transcript (SSU-rRNA, 5.8S rRNA, LSU-rRNA)|ribosomal small subunit biogenesis|molecular_function|liver regeneration|RNA binding	rno03010	Ribosome
Dtd1	1.44372e-92	1.053	1	D-tyrosyl-tRNA deacylase 1	nucleolus|cytoplasm|cytosol|tRNA metabolic process|D-tyrosyl-tRNA(Tyr) deacylase activity|aminoacyl-tRNA metabolism involved in translational fidelity|tRNA binding|aminoacyl-tRNA editing activity|aminoacyl-tRNA ligase activity
Rogdi	1.49421e-92	1.004	1	rogdi homolog	positive regulation of cell proliferation|neurogenesis|hemopoiesis|odontogenesis of dentin-containing tooth|intracellular|nuclear envelope|brain development
Gabra5	1.67373e-92	1.504	1	gamma-aminobutyric acid type A receptor alpha 5 subunit	nucleoplasm|cytosol|plasma membrane|integral component of plasma membrane|signal transduction|gamma-aminobutyric acid signaling pathway|dendrite membrane|neuronal cell body membrane|chemical synaptic transmission|ion transmembrane transport|chloride channel complex|regulation of membrane potential|neuron projection|receptor complex|postsynapse|regulation of neuron apoptotic process|chemical synap…	rno04080,rno04727,rno04723,rno04742,rno05032,rno05033	Neuroactive ligand-receptor interaction|GABAergic synapse|Retrograde endocannabinoid signaling|Taste transduction|Morphine addiction|Nicotine addiction
Meaf6	1.99916e-92	1.186	1	MYST/Esa1-associated factor 6	nucleolus|biological_process|NuA4 histone acetyltransferase complex|histone H2A acetylation|histone H4-K5 acetylation|histone H4-K8 acetylation|histone H4-K12 acetylation|histone H4-K16 acetylation|histone H3-K14 acetylation|MOZ/MORF histone acetyltransferase complex|kinetochore|molecular_function|cellular_component
Tmem63c	3.08095e-92	1.589	1	transmembrane protein 63c	ion transmembrane transport|calcium activated cation channel activity|cation transport|integral component of membrane
AABR07007068.1	5.31989e-92	1.603	1	--	--	--	--
Fv1	1.03419e-91	1.315	1	Friend virus susceptibility 1
Armcx2	1.63796e-91	1.061	1	armadillo repeat containing, X-linked 2
Gng10	3.16586e-91	1.009	1	G protein subunit gamma 10	G-protein coupled receptor signaling pathway|biological_process|molecular_function|signal transducer activity|heterotrimeric G-protein complex	rno04014,rno04371,rno04151,rno04062,rno04926,rno04724,rno04727,rno04725,rno04728,rno04726,rno04723,rno04713,rno05200,rno05032,rno05034,rno05167	Ras signaling pathway|Apelin signaling pathway|PI3K-Akt signaling pathway|Chemokine signaling pathway|Relaxin signaling pathway|Glutamatergic synapse|GABAergic synapse|Cholinergic synapse|Dopaminergic synapse|Serotonergic synapse|Retrograde endocannabinoid signaling|Circadian entrainment|Pathways in cancer|Morphine addiction|Alcoholism|Kaposi's sarcoma-associated herpesvirus infection
Nradd	3.69376e-91	3.09	1	neurotrophin receptor associated death domain	regulation of apoptotic process|nucleus|cell body membrane|nuclear envelope lumen|apoptotic signaling pathway|integral component of plasma membrane|inflammatory response|immune response|brain development|positive regulation of cell death|membrane|lamellipodium|response to lipopolysaccharide|neuron projection membrane|in utero embryonic development|tumor necrosis factor-mediated signaling pathway|…
Cstf2	3.84192e-91	1.214	1	cleavage stimulation factor subunit 2	mRNA binding|cellular_component|nucleoplasm|mRNA cleavage and polyadenylation specificity factor complex|mRNA polyadenylation|nuclear body|cleavage body|pre-mRNA cleavage required for polyadenylation|cellular response to nerve growth factor stimulus|molecular_function|RNA binding	rno03015	mRNA surveillance pathway
LOC100361655	4.97991e-91	1.762	1	rCG33642-like	calcium ion binding
Eef1g	1.19547e-90	1.001	1	eukaryotic translation elongation factor 1 gamma	cytoplasm|endoplasmic reticulum|translational elongation|glutathione metabolic process|response to virus|cadherin binding|translation elongation factor activity|glutathione transferase activity|nucleus	rno05134	Legionellosis
Gpr85	1.32058e-90	1.511	1	G protein-coupled receptor 85	plasma membrane|G-protein coupled receptor signaling pathway|integral component of membrane|G-protein coupled receptor activity|endoplasmic reticulum
Erh	2.89003e-90	1.007	1	enhancer of rudimentary homolog (Drosophila)	methylosome|positive regulation of Notch signaling pathway|pyrimidine nucleotide biosynthetic process|methyl-CpG binding|midbody
Ifi27l2b	3.31222e-90	2.474	1	interferon, alpha-inducible protein 27 like 2B	response to virus|integral component of membrane|apoptotic signaling pathway|mitochondrion|activation of cysteine-type endopeptidase activity involved in apoptotic process|aging
Psd	4.29806e-90	1.286	1	pleckstrin and Sec7 domain containing	ruffle membrane|ARF guanyl-nucleotide exchange factor activity|phospholipid binding|postsynaptic density|guanine transport|integral component of membrane|neuron differentiation|dendritic spine|neuron projection development|extrinsic component of postsynaptic endosome membrane|regulation of ARF protein signal transduction|cleavage furrow|guanine nucleotide transmembrane transporter activity|guanin…	rno04144	Endocytosis
Sar1a	4.56486e-90	1	1	secretion associated, Ras related GTPase 1A	GTP binding|cellular_component|endoplasmic reticulum|Golgi apparatus|phosphate-containing compound metabolic process|intracellular protein transport|biological_process|vesicle-mediated transport|sarcoplasmic reticulum|COPII vesicle coat|cargo loading into COPII-coated vesicle|Golgi membrane|regulation of cargo loading into COPII-coated vesicle|magnesium ion binding|negative regulation of cargo lo…	rno04141,rno05134	Protein processing in endoplasmic reticulum|Legionellosis
Hnrnpa1	7.01348e-90	1.008	1	heterogeneous nuclear ribonucleoprotein A1	single-stranded RNA binding|mRNA binding|mRNA 3'-UTR binding|protein binding|nucleus|nucleoplasm|lung development|negative regulation of telomere maintenance via telomerase|spliceosomal complex|positive regulation of telomere maintenance via telomerase|RNA strand annealing activity|miRNA binding|cellular response to potassium ion|G-rich strand telomeric DNA binding|pre-mRNA binding|cellular respo…	rno03040	Spliceosome
Sgsm2	7.5701e-90	1.465	1	small G protein signaling modulator 2	cytoplasm|intracellular protein transport|endomembrane system|Rab GTPase binding|regulation of vesicle fusion|late endosome to Golgi transport|melanosome|positive regulation of GTPase activity|activation of GTPase activity|GTPase activator activity|intracellular
Cystm1	9.20142e-90	1.506	1	cysteine-rich transmembrane module containing 1
Cc2d1a	1.11142e-89	1.278	1	coiled-coil and C2 domain containing 1A	cadherin binding|RNA polymerase II transcription factor activity, sequence-specific DNA binding|transcriptional repressor activity, RNA polymerase II proximal promoter sequence-specific DNA binding|fibrillar center|nucleus|microtubule organizing center|cytosol|plasma membrane|negative regulation of transcription by RNA polymerase II|transcription, DNA-templated|signal transduction|RNA polymerase …
Rsph1	1.72557e-89	1.662	1	radial spoke head 1 homolog	spermatid development|motile cilium|axoneme assembly|sperm flagellum|meiotic spindle|condensed nuclear chromosome|outer dense fiber|cytoplasm
Elfn1	2.50906e-89	1.654	1	extracellular leucine-rich repeat and fibronectin type III domain containing 1	synapse organization|excitatory synapse|negative regulation of phosphatase activity|integral component of membrane|dendrite
Begain	3.83716e-89	1.148	1	brain-enriched guanylate kinase-associatedGO:0030425,GO:0042803,GO:0043025,GO:0005515,GO:0005829,GO:0016020
Isyna1	4.45765e-89	1.221	1	inositol-3-phosphate synthase 1	inositol biosynthetic process|phospholipid biosynthetic process|inositol-3-phosphate synthase activity|cytoplasm	rno00562	Inositol phosphate metabolism
Mfap2	6.08052e-89	2.251	1	microfibrillar-associated protein 2	embryonic eye morphogenesis|post-embryonic eye morphogenesis|fibrinogen binding|microfibril|fibronectin binding|platelet formation
Vps37d	7.04456e-89	1.497	1	VPS37D, ESCRT-I subunit	ESCRT I complex|protein transport|endosome transport via multivesicular body sorting pathway	rno04144	Endocytosis
Rpsa	7.10404e-89	1	1	ribosomal protein SA	cell-cell adhesion|cytosolic small ribosomal subunit|structural constituent of ribosome|laminin receptor activity|basement membrane|nucleus|cytoplasm|cytosol|90S preribosome|plasma membrane|epithelial cell differentiation|extracellular matrix|rRNA export from nucleus|ribosome binding|translation|ribosomal small subunit assembly|neuronal cell body|small ribosomal subunit|endonucleolytic cleavage i…	rno03010	Ribosome
Pam16	7.68771e-89	1.005	1	presequence translocase-associated motor 16 homolog (S. cerevisiae)	negative regulation of apoptotic DNA fragmentation|cellular_component|negative regulation of apoptotic signaling pathway|cytoplasm|mitochondrion|mitochondrial inner membrane presequence translocase complex|mitochondrial matrix|protein import into mitochondrial matrix|extrinsic component of mitochondrial inner membrane|negative regulation of ATPase activity|protein-containing complex|negative regu…
Grina	9.87146e-89	1	1	glutamate ionotropic receptor NMDA type subunit associated protein 1	integral component of membrane|endoplasmic reticulum calcium ion homeostasis|ion channel binding|cation transmembrane transport|negative regulation of endoplasmic reticulum stress-induced intrinsic apoptotic signaling pathway|cation channel activity|endoplasmic reticulum|Golgi apparatus
Selenoh	1.0331e-88	1.075	1	--	--	--	--
Adcyap1r1	1.14823e-88	1.077	1	adenylate cyclase activating polypeptide 1 receptor type 1	receptor complex|cAMP-mediated signaling|cytoplasm|positive regulation of cAMP-mediated signaling|cell differentiation|endosome|response to ethanol|ADP-ribosylation factor binding|rough endoplasmic reticulum|development of primary female sexual characteristics|caveola|bicellular tight junction|cell surface receptor signaling pathway|G-protein coupled receptor signaling pathway|response to estradi…	rno04024,rno04080,rno04911,rno04924,rno04713	cAMP signaling pathway|Neuroactive ligand-receptor interaction|Insulin secretion|Renin secretion|Circadian entrainment
Dchs1	1.84252e-88	1.801	1	dachsous cadherin-related 1	condensed mesenchymal cell proliferation|neurogenesis|mitral valve morphogenesis|protein localization to plasma membrane|mitral valve formation|cochlea development|hippo signaling|cell migration involved in endocardial cushion formation|cell-cell adhesion|calcium ion binding|intracellular|plasma membrane|homophilic cell adhesion via plasma membrane adhesion molecules|heterophilic cell-cell adhesi…	rno04392	Hippo signaling pathway - multiple species
Spcs2	2.01331e-88	1.018	1	signal peptidase complex subunit 2	peptidase activity|integral component of membrane|protein targeting to ER|signal peptidase complex|signal peptide processing	rno03060	Protein export
Slc2a13	2.39721e-88	1.336	1	solute carrier family 2 member 13	integral component of membrane|glucose import|proton transmembrane transport|carbohydrate:proton symporter activity|glucose transmembrane transporter activity|integral component of plasma membrane
Syt11	3.14202e-88	1.002	1	synaptotagmin 11	plasma membrane|integral component of plasma membrane|vesicle fusion|synaptic vesicle|response to wounding|postsynaptic density|synaptic vesicle exocytosis|neuron projection|regulation of calcium ion-dependent exocytosis|terminal bouton|dendritic spine|syntaxin binding|cell body|phagocytic vesicle|perinuclear region of cytoplasm|beta-tubulin binding|negative regulation of membrane invagination|pr…
Slc25a4	4.75097e-88	1	1	solute carrier family 25 member 4	positive regulation of oxidative phosphorylation uncoupler activity|myelin sheath|ADP transport|mitochondrion|membrane raft|ATP transport|mitochondrial outer membrane|transmembrane transport|mitochondrial inner membrane|mitochondrial transport|integral component of membrane|heart development|negative regulation of necroptotic process|aging|enzyme binding|apoptotic mitochondrial changes|positive r…	rno04020,rno04022,rno04217,rno04218,rno05012,rno05016,rno05166	Calcium signaling pathway|cGMP - PKG signaling pathway|Necroptosis|Cellular senescence|Parkinson's disease|Huntington's disease|HTLV-I infection
Dnah9	5.43157e-88	1.563	1	dynein, axonemal, heavy chain 9	axoneme|microtubule-based movement|ATP-dependent microtubule motor activity, minus-end-directed|dynein complex|motile cilium|dynein light chain binding|dynein intermediate chain binding|dynein light intermediate chain binding|cilium movement|ATP binding	rno05016	Huntington's disease
Rnf187	6.39067e-88	1	1	ring finger protein 187	protein autoubiquitination|nucleus|protein K48-linked ubiquitination|nucleoplasm|cytoplasm|cytosol|positive regulation of cell proliferation|proteasome-mediated ubiquitin-dependent protein catabolic process|positive regulation of transcription, DNA-templated|ubiquitin-protein transferase activity|metal ion binding
Hm13	7.13615e-88	1.049	1	histocompatibility minor 13	protein homodimerization activity|rough endoplasmic reticulum|integral component of cytoplasmic side of endoplasmic reticulum membrane|signal peptide processing|membrane protein ectodomain proteolysis|peptidase activity|cell surface|Golgi-associated vesicle membrane|membrane protein intracellular domain proteolysis|integral component of lumenal side of endoplasmic reticulum membrane|ubiquitin pro…
Nme1	8.2927e-88	1.005	1	NME/NM23 nucleoside diphosphate kinase 1	ATP binding|GTP binding|nucleus|mitochondrial outer membrane|centrosome|cytosol|enzyme binding|intermediate filament|protein kinase binding|nucleoside diphosphate phosphorylation|hippocampus development|GTP biosynthetic process|mammary gland development|ruffle membrane|response to testosterone|cellular response to drug|response to drug|identical protein binding|regulation of apoptotic process|mag…	rno00230,rno00240,rno00983	Purine metabolism|Pyrimidine metabolism|Drug metabolism - other enzymes
Plxna3	1.99901e-87	1.537	1	plexin A3	positive regulation of axonogenesis|branchiomotor neuron axon guidance|plasma membrane|negative chemotaxis|pyramidal neuron development|positive regulation of cytoskeleton organization|cell junction|integral component of plasma membrane|neuron projection guidance|negative regulation of cell adhesion|axon guidance|regulation of cell shape|integral component of membrane|semaphorin receptor activity…	rno04360	Axon guidance
Plekhb2	2.35408e-87	1.002	1	pleckstrin homology domain containing B2	phosphatidylinositol-3,4,5-trisphosphate binding|integral component of membrane|regulation of cell differentiation
Slc27a3	2.44949e-87	1.832	1	solute carrier family 27 member 3	long-chain fatty acid-CoA ligase activity|cellular_component|mitochondrion|endoplasmic reticulum|biological_process|fatty acid transport|integral component of membrane|very long-chain fatty acid-CoA ligase activity|long-chain fatty acid metabolic process|molecular_function|fatty-acyl-CoA synthase activity	rno04931	Insulin resistance
Carmil3	4.42649e-87	1.583	1	capping protein regulator and myosin 1 linker 3	plasma membrane|cytoplasm
Tmem145	7.64927e-87	1.461	1	transmembrane protein 145
Blcap	1.86912e-86	1.053	1	bladder cancer associated protein	integral component of membrane|apoptotic nuclear changes
Evl	2.14698e-86	1.017	1	Enah/Vasp-like	positive regulation of stress fiber assembly|SH3 domain binding|cytoplasm|cellular response to interferon-gamma|negative regulation of ruffle assembly|lamellipodium|cytoskeleton|focal adhesion|axon guidance|central nervous system development|positive regulation of actin filament polymerization|actin polymerization or depolymerization|cell projection|actin nucleation|actin binding|phagocytic vesic…
LOC100910996	4.54454e-86	1.647	1	uncharacterized LOC100910996
Nptx2	1.11196e-85	1.436	1	neuronal pentraxin 2	associative learning|cytoplasmic side of plasma membrane|filopodium|carbohydrate binding|dendrite|growth cone|neuron projection development|neuronal cell body|metal ion binding|extracellular region|plasma membrane
AY172581.23	2.79981e-85	1	1	--	--	--	--
Hcrtr1	3.90706e-85	2.172	1	hypocretin receptor 1	regulation of circadian sleep/wake cycle, sleep|integral component of plasma membrane|regulation of cytosolic calcium ion concentration|G-protein coupled receptor signaling pathway|neuropeptide signaling pathway|feeding behavior|orexin receptor activity|positive regulation of ERK1 and ERK2 cascade|response to peptide|peptide hormone binding|G-protein coupled receptor activity|cellular response to…	rno04080	Neuroactive ligand-receptor interaction
Fhl1	7.70764e-85	1.076	1	four and a half LIM domains 1	positive regulation of potassium ion transport|nucleus|ion channel binding|cytoplasm|cytosol|plasma membrane|multicellular organism development|metal ion binding|negative regulation of G2/M transition of mitotic cell cycle|regulation of potassium ion transmembrane transporter activity|cell differentiation|negative regulation of G1/S transition of mitotic cell cycle|negative regulation of cell gro…	rno04630	Jak-STAT signaling pathway
Aida	9.71949e-84	1.312	1	axin interactor, dorsalization associated	negative regulation of Wnt signaling pathway|phosphatidylinositol binding|intracellular signal transduction|regulation of protein homodimerization activity|negative regulation of JUN kinase activity|negative regulation of JNK cascade|determination of ventral identity|cytoplasm|membrane|protein domain specific binding
Chchd4	3.38956e-83	1.365	1	coiled-coil-helix-coiled-coil-helix domain containing 4	protein import into mitochondrial intermembrane space|mitochondrion|regulation of protein export from nucleus|mitochondrial intermembrane space|'de novo' posttranslational protein folding|biological_process|protein disulfide oxidoreductase activity|peptidyl-cysteine oxidation|establishment of protein localization to mitochondrion|protein maturation by protein folding|positive regulation of cellul…
Sdc2	3.73564e-83	1.416	1	syndecan 2	synapse|cell surface|integral component of membrane|dendrite morphogenesis|cell migration|PDZ domain binding|response to caffeine|extracellular matrix|regulation of dendrite morphogenesis|wound healing|identical protein binding|response to hypoxia|protein binding|neuronal cell body|plasma membrane	rno04514,rno05205,rno05418,rno05144	Cell adhesion molecules (CAMs)|Proteoglycans in cancer|Fluid shear stress and atherosclerosis|Malaria
Rps4x	4.49421e-83	1	1	ribosomal protein S4, X-linked	cytosolic small ribosomal subunit|structural constituent of ribosome|cytoplasmic ribonucleoprotein granule|ribosome|polysome|translation|response to ethanol|positive regulation of translation|multicellular organism development|positive regulation of cell proliferation|molecular_function|small ribosomal subunit|RNA binding|rRNA binding	rno03010	Ribosome
Hyou1	7.82122e-83	1.204	1	hypoxia up-regulated 1GO:0005790,GO:0006888,GO:0006986,GO:0016887,GO:0030968,GO:0031072,GO:0051085,GO:0031204,GO:0051087,GO:0034605,GO:0051787,GO:0034620,GO:0071456,GO:1903298,GO:0001666,GO:0002931,GO:0005524,GO:0005737,GO:0005783,GO:0005788,GO:0034663,GO:0034976,GO:0042026,GO:0042623,GO:1903382,GO:0043066,GO:0044183,GO:0051082	rno04141	Protein processing in endoplasmic reticulum
Riiad1	8.56004e-83	1.632	1	regulatory subunit of type II PKA R-subunit (RIIa) domain containing 1
Emc9	1.03117e-82	1.393	1	ER membrane protein complex subunit 9	ER membrane protein complex|cytoplasm
Slc24a1	1.21394e-82	2.618	1	solute carrier family 24 member 1	long term synaptic depression|calcium ion transport|calcium ion transmembrane transport|cellular calcium ion homeostasis|visual perception|calcium, potassium:sodium antiporter activity|symporter activity|integral component of membrane|potassium ion binding|intrinsic component of plasma membrane|sodium ion binding|calcium channel activity|sodium ion transmembrane transport|calcium ion binding|long…	rno04744	Phototransduction
P3h3	1.40159e-82	1.433	1	prolyl 3-hydroxylase 3	endoplasmic reticulum|biological_process|negative regulation of cell proliferation|peptidyl-lysine hydroxylation|peptidyl-proline hydroxylation|procollagen-proline 3-dioxygenase activity|L-ascorbic acid binding|collagen metabolic process|collagen biosynthetic process|oxidation-reduction process|catalytic complex|molecular_function|iron ion binding|cellular_component
Slc9a6	2.15487e-82	1.118	1	solute carrier family 9 member A6	proton transmembrane transport|regulation of intracellular pH|early endosome membrane|endosome|recycling endosome|intracellular membrane-bounded organelle|early endosome|axon terminus|late endosome|recycling endosome membrane|endoplasmic reticulum membrane|plasma membrane|biological_process|axonal spine|sodium:proton antiporter activity|dendritic spine development|synapse|potassium:proton antipor…	rno04260	Cardiac muscle contraction
Ywhaq	3.01154e-82	1	1	tyrosine 3-monooxygenase/tryptophan 5-monooxygenase activation protein, theta	small GTPase mediated signal transduction|protein C-terminus binding|protein domain specific binding|protein-containing complex|negative regulation of ion transmembrane transport|identical protein binding|ion channel binding|negative regulation of transcription, DNA-templated|protein N-terminus binding|14-3-3 protein binding|protein binding|cytoplasm|protein targeting	rno04390,rno04151,rno04110,rno04114,rno05203,rno05161,rno05169	Hippo signaling pathway|PI3K-Akt signaling pathway|Cell cycle|Oocyte meiosis|Viral carcinogenesis|Hepatitis B|Epstein-Barr virus infection
Cpeb1	4.02442e-82	1.436	1	cytoplasmic polyadenylation element binding protein 1	nucleus|nucleoplasm|cytoplasm|cell junction|centrosome|positive regulation of cell migration|cytosol|growth cone|mRNA processing|cellular response to insulin stimulus|mRNA 3'-UTR AU-rich region binding|cellular response to amino acid stimulus|neuron projection|ribosome binding|cellular response to hypoxia|neuronal cell body|meiotic spindle|messenger ribonucleoprotein complex|negative regulation o…	rno04114,rno04914	Oocyte meiosis|Progesterone-mediated oocyte maturation
Rpl27	1.06986e-81	1	1	ribosomal protein L27	rRNA processing|translation|cytosolic large ribosomal subunit|cytoplasmic side of rough endoplasmic reticulum membrane|response to aldosterone|molecular_function|structural constituent of ribosome|ribosome	rno03010	Ribosome
Asphd2	1.53021e-81	1.365	1	aspartate beta-hydroxylase domain containing 2	dioxygenase activity|oxidation-reduction process|integral component of membrane|peptidyl-amino acid modification|metal ion binding
Dnajc12	1.72225e-81	1.263	1	DnaJ heat shock protein family (Hsp40) member C12	cytoplasm
Sdf2	4.7097e-81	1.052	1	stromal cell derived factor 2	ER-associated misfolded protein catabolic process|dolichyl-phosphate-mannose-protein mannosyltransferase activity|endoplasmic reticulum membrane|protein O-linked mannosylation
Mapk8ip2	5.53107e-81	1.011	1	mitogen-activated protein kinase 8 interacting protein 2	regulation of AMPA receptor activity|social behavior|MAP-kinase scaffold activity|negative regulation of apoptotic signaling pathway|neuronal cell body|cytoplasm|protein-containing complex binding|JNK cascade|mating behavior|regulation of signaling receptor activity|postsynaptic density|kinase activity|regulation of JNK cascade|kinesin binding|nonassociative learning|protein kinase binding|dendri…	rno04010	MAPK signaling pathway
Gpc4	5.68313e-81	2.151	1	glypican 4	extracellular space|biological_process|external side of plasma membrane|regulation of signal transduction|heparan sulfate proteoglycan binding|anchored component of plasma membrane|molecular_function|cellular_component|proteinaceous extracellular matrix	rno04310	Wnt signaling pathway
Galr2	6.56673e-81	2.408	1	galanin receptor 2	neuropeptide binding|intracellular|plasma membrane|inositol phosphate metabolic process|integral component of plasma membrane|G-protein coupled receptor signaling pathway|adenylate cyclase-modulating G-protein coupled receptor signaling pathway|adenylate cyclase-activating G-protein coupled receptor signaling pathway|negative regulation of adenylate cyclase activity|positive regulation of transcr…	rno04080	Neuroactive ligand-receptor interaction
Pfdn1	7.39744e-81	1.001	1	prefoldin subunit 1	prefoldin complex|telencephalon development|cerebellum development|actin cytoskeleton organization|B cell activation|protein binding involved in protein folding|unfolded protein binding|cytoplasm|protein folding|cytoskeleton organization
Zfp575	1.01189e-80	1.821	1	zinc finger protein 575	nucleic acid binding
Shisa7	1.55087e-80	1.468	1	shisa family member 7	regulation of AMPA glutamate receptor clustering|postsynaptic density|regulation of AMPA receptor activity|AMPA glutamate receptor complex|dendritic spine membrane|ionotropic glutamate receptor binding|synapse|postsynaptic membrane|regulation of short-term neuronal synaptic plasticity|asymmetric, glutamatergic, excitatory synapse|memory|positive regulation of long-term synaptic potentiation
Gdpd1	1.81429e-80	1.229	1	glycerophosphodiester phosphodiesterase domain containing 1	phospholipid metabolic process|phosphoric diester hydrolase activity|membrane|integral component of membrane|metal ion binding|alkylglycerophosphoethanolamine phosphodiesterase activity|perinuclear region of cytoplasm|lysophospholipase activity|N-acylethanolamine metabolic process|lipid metabolic process	rno00565	Ether lipid metabolism
Tpbg	2.42562e-80	1.838	1	trophoblast glycoprotein	integral component of membrane|positive regulation of synapse assembly|cytoplasm|endoplasmic reticulum|plasma membrane
Prps1	2.44548e-80	1.07	1	phosphoribosyl pyrophosphate synthetase 1	urate biosynthetic process|nucleotide biosynthetic process|ribose phosphate diphosphokinase activity|identical protein binding|AMP binding|protein homodimerization activity|kinase activity|protein binding|ATP binding|5-phosphoribose 1-diphosphate biosynthetic process|phosphorylation|ADP binding|GDP binding|purine nucleobase metabolic process|hypoxanthine biosynthetic process|ribose phosphate meta…	rno00030,rno00230	Pentose phosphate pathway|Purine metabolism
Chn1	2.46852e-80	1.014	1	chimerin 1	ephrin receptor signaling pathway|intracellular|cytoplasm|regulation of axonogenesis|signal transduction|motor neuron axon guidance|intracellular signal transduction|regulation of GTPase activity|regulation of small GTPase mediated signal transduction|positive regulation of GTPase activity|metal ion binding|phorbol ester receptor activity|ephrin receptor binding|GTPase activator activity
Wsb1	2.64034e-80	1.394	1	WD repeat and SOCS box-containing 1	protein ubiquitination|intracellular signal transduction|ubiquitin-protein transferase activity|intracellular
Bola1	2.69551e-80	1.138	1	bolA family member 1	mitochondrion
Drc1	3.45292e-80	1.757	1	dynein regulatory complex subunit 1	axoneme|determination of left/right symmetry|heart development|cilium-dependent cell motility|axonemal dynein complex assembly|regulation of cilium movement|cytosol
AABR07006089.1	5.30839e-80	1.964	1	--	--	--	--
Sirt5	7.17654e-80	1.023	1	sirtuin 5	mitochondrial matrix|cytosol|protein deacetylation|peptidyl-lysine desuccinylation|zinc ion binding|protein-malonyllysine demalonylase activity|regulation of ketone biosynthetic process|protein-succinyllysine desuccinylase activity|protein-glutaryllysine deglutarylase activity|protein deglutarylation|peptidyl-lysine deglutarylation|NAD+ binding|molecular_function|cellular_component|nucleus|mitoch…
Nt5c	2.01777e-79	1.96	1	5', 3'-nucleotidase, cytosolic	nucleotidase activity|5'-nucleotidase activity|pyrimidine deoxyribonucleotide catabolic process|deoxyribonucleotide catabolic process|dephosphorylation|phosphatase activity|pyrimidine nucleotide binding|nucleus|cytoplasm|cytosol	rno00230,rno00240,rno00760	Purine metabolism|Pyrimidine metabolism|Nicotinate and nicotinamide metabolism
Nipsnap3b	2.33149e-79	1.401	1	nipsnap homolog 3B (C. elegans)	mitochondrion
Vcp	2.47745e-79	1	1	valosin-containing protein	cytoplasm|endoplasmic reticulum|endoplasmic reticulum membrane|lipid droplet|cytosol|positive regulation of mitochondrial membrane potential|double-strand break repair|macroautophagy|ubiquitin-dependent protein catabolic process|protein ubiquitination|ATPase activity|ubiquitin protein ligase binding|positive regulation of proteasomal ubiquitin-dependent protein catabolic process|protein N-linked …	rno04141,rno05134	Protein processing in endoplasmic reticulum|Legionellosis
Rundc3b	2.49297e-79	1.546	1	RUN domain containing 3B	cytoplasm|phosphatidylinositol binding
Nkd2	2.96993e-79	2.006	1	naked cuticle homolog 2	protein localization to plasma membrane|positive regulation of protein processing|negative regulation of canonical Wnt signaling pathway|basolateral plasma membrane|positive regulation of protein localization to plasma membrane|lateral plasma membrane|growth factor binding|negative regulation of Wnt signaling pathway|cytoplasmic vesicle|ubiquitin protein ligase binding|myosin heavy chain binding|…	rno04310	Wnt signaling pathway
Slc16a11	3.07082e-79	1.728	1	solute carrier family 16, member 11	integral component of plasma membrane|lipid metabolic process|monocarboxylic acid transmembrane transporter activity|monocarboxylic acid transport|integral component of membrane|pyruvate transmembrane transporter activity|pyruvate transmembrane transport|transporter activity|endoplasmic reticulum membrane|plasma membrane
Rpl23	3.20006e-79	1	1	ribosomal protein L23	ubiquitin ligase inhibitor activity|protein-containing complex|structural constituent of ribosome|negative regulation of ubiquitin-dependent protein catabolic process|positive regulation of transcription by RNA polymerase II|nucleoplasm|protein stabilization|nucleolus|cytoplasm|ribosome|translation|biological_process|large ribosomal subunit rRNA binding|positive regulation of cell proliferation|n…	rno03010	Ribosome
Rps18	4.15702e-79	1	1	ribosomal protein S18	ribosome biogenesis|protein binding|nucleus|cytosol|ribosome|translation|biological_process|small ribosomal subunit|rRNA binding|protein kinase binding|RNA binding|cytosolic small ribosomal subunit|structural constituent of ribosome	rno03010	Ribosome
Numbl	6.07733e-79	1.375	1	NUMB-like, endocytic adaptor protein	positive regulation of neurogenesis|lateral ventricle development|cytoplasm|positive regulation of dendrite morphogenesis|neuroblast division in subventricular zone|nervous system development|neuroblast proliferation|axonogenesis|cytokine-mediated signaling pathway|forebrain development|protein metabolic process|adherens junction organization|protein binding|cellular_component	rno04330	Notch signaling pathway
Vwa5b1	8.8088e-79	2.773	1	von Willebrand factor A domain containing 5B1
Polr3k	1.90305e-78	1.091	1	polymerase (RNA) III subunit K	molecular_function|nucleic acid binding|DNA-directed 5'-3' RNA polymerase activity|cellular_component|DNA-directed RNA polymerase III complex|nucleolus|mRNA cleavage|termination of RNA polymerase III transcription|biological_process|zinc ion binding|DNA-directed RNA polymerase complex|RNA polymerase III activity	rno00230,rno00240,rno03020,rno04623,rno05169	Purine metabolism|Pyrimidine metabolism|RNA polymerase|Cytosolic DNA-sensing pathway|Epstein-Barr virus infection
Syn2	4.43558e-78	1.305	1	synapsin IIGO:0046928,GO:0030672,GO:0005886,GO:0048306,GO:0007269,GO:0031201,GO:0008021,GO:0008092,GO:0043195,GO:0014069,GO:0043209,GO:0030054,GO:0005515,GO:0045202,GO:0005524
Tcp1	5.18075e-78	1.027	1	t-complex 1	unfolded protein binding|spermatid development|zona pellucida receptor complex|positive regulation of telomerase activity|binding of sperm to zona pellucida|ATP binding|chaperone-mediated protein folding|ubiquitin protein ligase binding|nuclear heterochromatin|scaRNA localization to Cajal body|cytoplasm|Golgi apparatus|centrosome|microtubule organizing center|positive regulation of telomere maint…
Tp53bp1	5.45171e-78	1.122	1	tumor protein p53 binding protein 1	sequence-specific DNA binding|DNA repair|nuclear chromosome, telomeric region|positive regulation of isotype switching|double-strand break repair via nonhomologous end joining|RNA polymerase II activating transcription factor binding|positive regulation of transcription by RNA polymerase II|cellular response to DNA damage stimulus|RNA polymerase II transcription cofactor activity|p53 binding|mole…	rno04621	NOD-like receptor signaling pathway
Map3k4	6.69807e-78	1.421	1	mitogen activated protein kinase kinase kinase 4	positive regulation of p38MAPK cascade|signal transduction by protein phosphorylation|molecular_function|positive regulation of telomere capping|stress-activated protein kinase signaling cascade|protein kinase activity|activation of protein kinase activity|protein serine/threonine kinase activity|MAP kinase kinase kinase activity|ATP binding|cellular_component|cytoplasm|positive regulation of tel…	rno04010,rno04912	MAPK signaling pathway|GnRH signaling pathway
Coro1c	1.08922e-77	1.132	1	coronin 1C	regulation of ruffle assembly|establishment of protein localization|cytoskeleton|positive regulation of lamellipodium morphogenesis|Rac GTPase binding|focal adhesion|actin filament binding|regulation of epithelial cell migration|negative regulation of epithelial cell migration|regulation of fibroblast migration|actin cytoskeleton|lateral plasma membrane|regulation of focal adhesion assembly|floti…
Aff4	1.71073e-77	1.054	1	AF4/FMR2 family, member 4	double-stranded DNA binding|DNA binding transcription factor activity|cellular_component|nucleus|spermatid development|transcription elongation factor complex|biological_process|ELL-EAF complex|transcriptionally active chromatin|fibrillar center|molecular_function
Psme2	1.88447e-77	1.37	1	proteasome (prosome, macropain) activator subunit 2	proteasome activator complex|positive regulation of endopeptidase activity|antigen processing and presentation of exogenous antigen|identical protein binding|endopeptidase activator activity|regulation of proteasomal protein catabolic process|regulation of G1/S transition of mitotic cell cycle|proteasome complex|nucleoplasm|cytoplasm	rno03050,rno04612	Proteasome|Antigen processing and presentation
Nt5dc2	2.07892e-77	1.358	1	5'-nucleotidase domain containing 2	5'-nucleotidase activity|dephosphorylation|metal ion binding
Gltpd2	2.47772e-77	1.499	1	glycolipid transfer protein domain containing 2	intermembrane lipid transfer activity|cytoplasm|integral component of membrane|intermembrane lipid transfer
Rnf25	3.10369e-77	1.405	1	ring finger protein 25	cytosol|protein ubiquitination|NF-kappaB binding|positive regulation of NF-kappaB transcription factor activity|ubiquitin protein ligase activity|ubiquitin-protein transferase activity|nucleus
Rpl7	5.2637e-77	1	1	ribosomal protein L7	protein homodimerization activity|mRNA binding|liver regeneration|structural constituent of ribosome|ribosome|polysome|rRNA processing|5S rRNA binding|cytosolic large ribosomal subunit|maturation of LSU-rRNA from tricistronic rRNA transcript (SSU-rRNA, 5.8S rRNA, LSU-rRNA)|A band|cytoplasmic translation|ribosomal large subunit biogenesis|DNA binding	rno03010	Ribosome
Fubp1	5.30192e-77	1.327	1	far upstream element binding protein 1	nucleus|nucleoplasm|regulation of transcription, DNA-templated|regulation of transcription by RNA polymerase II|transcription by RNA polymerase II|positive regulation of gene expression|positive regulation of transcription by RNA polymerase II|somatic stem cell division|developmental cell growth|transcriptional activator activity, RNA polymerase II distal enhancer sequence-specific DNA binding|he…
Naca	1.02267e-76	1	1	nascent polypeptide-associated complex alpha subunitGO:0005737,GO:0005854,GO:0010664,GO:0017025,GO:0043403,GO:0048633,GO:0048742,GO:0051451,GO:0061384,GO:1901227,GO:1901228,GO:0003231,GO:2000138,GO:0003713,GO:0005634
Rps6ka2	1.21308e-76	1.514	1	ribosomal protein S6 kinase polypeptide 2	intracellular signal transduction|ribosome|protein kinase activity|positive regulation of apoptotic process|protein phosphorylation|protein serine/threonine kinase activity|negative regulation of cell cycle|negative regulation of meiotic nuclear division|ribosomal protein S6 kinase activity|protein serine/threonine/tyrosine kinase activity|ATP binding|heart development|nucleus|heart contraction|n…	rno04010,rno04150,rno04114,rno04914,rno04720,rno04722,rno04714,rno04931	MAPK signaling pathway|mTOR signaling pathway|Oocyte meiosis|Progesterone-mediated oocyte maturation|Long-term potentiation|Neurotrophin signaling pathway|Thermogenesis|Insulin resistance
Tubb4b	2.13569e-76	1	1	tubulin, beta 4B class IVb	microtubule-based process|double-stranded RNA binding|GTPase activity|myelin sheath|structural constituent of cytoskeleton|protein binding|GTP binding|cytoplasm|microtubule|microtubule cytoskeleton organization|mitotic cell cycle|cytoskeleton organization	rno04145,rno04540	Phagosome|Gap junction
Scoc	2.53835e-76	1.003	1	short coiled-coil protein	endosome|Golgi apparatus|trans-Golgi network|cytosol|positive regulation of macroautophagy|regulation of protein complex stability|Golgi membrane|nucleoplasm
Tgoln2	2.78828e-76	1.051	1	trans-golgi network protein 2	endosome|Golgi apparatus|trans-Golgi network|cytosol|Golgi to endosome transport|integral component of membrane|trans-Golgi network transport vesicle|protein binding|nucleoplasm
Selenom	4.71635e-76	1.002	1	--	--	--	--
Dgkq	5.13546e-76	1.359	1	diacylglycerol kinase, theta	plasma membrane|regulation of gluconeogenesis|regulation of transcription by RNA polymerase II|phosphatidic acid biosynthetic process|activation of transmembrane receptor protein tyrosine kinase activity|G-protein coupled receptor signaling pathway|protein kinase C-activating G-protein coupled receptor signaling pathway|activating transcription factor binding|regulation of G-protein coupled recep…	rno00561,rno00564,rno04070,rno04072,rno05231	Glycerolipid metabolism|Glycerophospholipid metabolism|Phosphatidylinositol signaling system|Phospholipase D signaling pathway|Choline metabolism in cancer
Rsph10b	5.20278e-76	1.859	1	radial spoke head 10 homolog B
Mrpl17	5.26288e-76	1.012	1	mitochondrial ribosomal protein L17GO:0005762,GO:0006412,GO:0015934,GO:0019904,GO:0000002,GO:0003735	rno03010	Ribosome
Atp5mg	5.93253e-76	1	1	--	--	--	--
Cacna1b	6.0775e-76	1.298	1	calcium voltage-gated channel subunit alpha1 BGO:0005886,GO:0005891,GO:0006816,GO:0008331,GO:0007268,GO:0014070,GO:0007269,GO:0016020,GO:0016323,GO:0019233,GO:0030425,GO:0051721,GO:0032991,GO:0051924,GO:0033574,GO:0034765,GO:0060171,GO:0070509,GO:0070588,GO:0001956,GO:0005245,GO:0086010,GO:0098793,GO:0005261,GO:0005509,GO:0005515,GO:0005524,GO:0007626,GO:0008016,GO:0008022,GO:0008217,GO:0043005,G…	rno04010,rno04020,rno04727,rno04725,rno04728,rno04726,rno04723,rno04721,rno05032,rno05033,rno04930	MAPK signaling pathway|Calcium signaling pathway|GABAergic synapse|Cholinergic synapse|Dopaminergic synapse|Serotonergic synapse|Retrograde endocannabinoid signaling|Synaptic vesicle cycle|Morphine addiction|Nicotine addiction|Type II diabetes mellitus
Asphd1	1.72867e-75	1.399	1	aspartate beta-hydroxylase domain containing 1	integral component of membrane|peptidyl-amino acid modification
Micu2	2.58089e-75	1.43	1	mitochondrial calcium uptake 2	uniplex complex|protein heterodimerization activity|mitochondrion|mitochondrial inner membrane|mitochondrial calcium ion homeostasis|mitochondrial intermembrane space|mitochondrial calcium ion transmembrane transport|positive regulation of mitochondrial calcium ion concentration|calcium channel complex|negative regulation of mitochondrial calcium ion concentration|calcium import into the mitochon…
Myl6	3.68442e-75	1	1	myosin light chain 6	unconventional myosin complex|calcium ion binding|brush border|structural constituent of muscle	rno04530,rno04921,rno04270	Tight junction|Oxytocin signaling pathway|Vascular smooth muscle contraction
Arnt2	2.80652e-74	1.286	1	aryl hydrocarbon receptor nuclear translocator 2	protein heterodimerization activity|brain development|transcriptional activator activity, RNA polymerase II proximal promoter sequence-specific DNA binding|response to hypoxia|positive regulation of cell proliferation|in utero embryonic development|DNA binding|DNA binding transcription factor activity|nucleus|aryl hydrocarbon receptor binding|response to estradiol|transcription factor complex|neg…	rno05200,rno05202,rno05211	Pathways in cancer|Transcriptional misregulation in cancers|Renal cell carcinoma
Fuz	2.88579e-74	1.557	1	fuzzy planar cell polarity protein	negative regulation of cell proliferation|regulation of smoothened signaling pathway|anterior/posterior pattern specification|embryonic body morphogenesis|cilium assembly|positive regulation of protein processing|protein transport|coronary vasculature development|spinal cord development|negative regulation of canonical Wnt signaling pathway|negative regulation of neural crest formation|non-motile…
Usp9x	3.17744e-74	1.017	1	ubiquitin specific peptidase 9, X-linkedGO:0070410,GO:0005737,GO:0071108,GO:0006511,GO:0071560,GO:0007179,GO:0009791,GO:0016477,GO:0016579,GO:0021698,GO:1901537,GO:0021766,GO:0030426,GO:1990138,GO:0030509,GO:1990380,GO:0036459,GO:0001701,GO:0045177,GO:0001764,GO:0048675
LOC108348180	5.16146e-74	1.104	1	signal recognition particle subunit SRP72-like	SRP-dependent cotranslational protein targeting to membrane|7S RNA binding|signal recognition particle
Pfdn2	5.31983e-74	1.011	1	prefoldin subunit 2	mitochondrion|cytosol|protein folding|prefoldin complex|protein binding involved in protein folding|unfolded protein binding|positive regulation of cytoskeleton organization|nucleus|cytoplasm
Elp2	6.05392e-74	1.047	1	elongator acetyltransferase complex subunit 2	proteasome assembly|RNA polymerase II core binding|regulation of JAK-STAT cascade|tRNA wobble uridine modification|endopeptidase activator activity|cytosol|regulation of transcription, DNA-templated|transcription elongation from RNA polymerase II promoter|transcription elongation factor complex|positive regulation of endopeptidase activity|protein kinase binding|Elongator holoenzyme complex|histo…
Olfm2	8.1732e-74	1.134	1	olfactomedin 2	regulation of vascular smooth muscle cell dedifferentiation|nucleus|nucleoplasm|cytoplasm|visual perception|locomotory behavior|protein secretion|cell junction|AMPA glutamate receptor complex|positive regulation of smooth muscle cell differentiation|protein binding|extracellular region|synaptic membrane
Enkur	1.08155e-73	1.514	1	enkurin, TRPC channel interacting protein	calmodulin binding|sperm principal piece|acrosomal vesicle
Cpne7	1.08435e-73	1.31	1	copine 7	cellular response to calcium ion|nucleus|cytoplasm|plasma membrane
Sergef	1.17852e-73	1.496	1	secretion regulating guanine nucleotide exchange factor	cytoplasm|cytosol|aggresome|intracellular membrane-bounded organelle|negative regulation of protein secretion|nucleus|nucleoplasm
Slc25a14	1.42236e-73	1.306	1	solute carrier family 25 member 14	integral component of membrane|transmembrane transporter activity|transmembrane transport|mitochondrial envelope|mitochondrial inner membrane|mitochondrial transport
Crlf2	2.40746e-73	1.518	1	cytokine receptor-like factor 2	inflammatory response|positive regulation of cell proliferation|external side of plasma membrane|regulation of signaling receptor activity|integral component of membrane|cytokine-mediated signaling pathway|positive regulation of mast cell activation|T-helper 2 cell cytokine production|protein heterodimerization activity|positive regulation of STAT cascade|positive regulation of interleukin-5 secr…	rno04630,rno04060	Jak-STAT signaling pathway|Cytokine-cytokine receptor interaction
Adgrg1	2.83709e-73	1.023	1	adhesion G protein-coupled receptor G1	intracellular|plasma membrane|cell adhesion|cell surface receptor signaling pathway|G-protein coupled receptor signaling pathway|integral component of membrane|Rho protein signal transduction|cell migration|cerebral cortex regionalization|cerebral cortex radial glia guided migration|protein kinase C signaling|layer formation in cerebral cortex|seminiferous tubule development|glial limiting end-fo…
Rpn2	2.87565e-73	1.012	1	ribophorin II	rough endoplasmic reticulum|protein N-linked glycosylation|aging|oligosaccharyltransferase complex|integral component of membrane|response to drug|ribosome binding|autophagosome membrane|dolichyl-diphosphooligosaccharide-protein glycotransferase activity	rno00510,rno04141	N-Glycan biosynthesis|Protein processing in endoplasmic reticulum
Fchsd1	3.08832e-73	2.232	1	FCH and double SH3 domains 1GO:0055037,GO:0007274,GO:0030833,GO:0031594
Creld1	4.6929e-73	1.039	1	cysteine-rich with EGF-like domains 1	biological_process|integral component of membrane|molecular_function|calcium ion binding|cellular_component
Ndufb2	6.12722e-73	1	1	NADH:ubiquinone oxidoreductase subunit B2	biological_process|mitochondrial respiratory chain complex I assembly|molecular_function|cellular_component|mitochondrial respiratory chain complex I	rno00190,rno04723,rno04714,rno05010,rno05012,rno05016,rno04932	Oxidative phosphorylation|Retrograde endocannabinoid signaling|Thermogenesis|Alzheimer's disease|Parkinson's disease|Huntington's disease|Non-alcoholic fatty liver disease (NAFLD)
Ap2s1	6.15454e-73	1	1	adaptor-related protein complex 2, sigma 1 subunit	endocytosis|biological_process|protein transporter activity|AP-2 adaptor complex|molecular_function|plasma membrane|intracellular protein transport	rno04144,rno04961,rno04721,rno05016	Endocytosis|Endocrine and other factor-regulated calcium reabsorption|Synaptic vesicle cycle|Huntington's disease
Rplp1	7.60939e-73	1	1	ribosomal protein, large, P1	translational elongation|regulation of translation|cytosolic large ribosomal subunit|protein kinase activator activity|activation of protein kinase activity|ribonucleoprotein complex binding|positive regulation of translation|positive regulation of protein kinase activity|cellular response to cAMP|cytoplasmic translation|cellular response to Thyroid stimulating hormone|structural constituent of r…	rno03010	Ribosome
Fkbp2	7.91343e-73	1	1	FK506 binding protein 2	FK506 binding|cytoplasm|chaperone-mediated protein folding|protein peptidyl-prolyl isomerization|peptidyl-prolyl cis-trans isomerase activity
Nucb1	8.41522e-73	1.02	1	nucleobindin 1	response to cisplatin|protein binding|extrinsic component of Golgi membrane|extracellular region|lumenal side of Golgi membrane|extracellular space|nucleus|cytoplasm|early endosome|rough endoplasmic reticulum|regulation of protein targeting|endoplasmic reticulum-Golgi intermediate compartment|Golgi apparatus|Golgi-associated vesicle|cis-Golgi network|G-protein alpha-subunit binding|trans-Golgi ne…
Casc3	1.10109e-72	1.197	1	cancer susceptibility candidate 3	mRNA transport|ubiquitin protein ligase binding|cytoplasm|nuclear membrane|mRNA processing|regulation of translation|intracellular mRNA localization|RNA splicing|exon-exon junction complex|cytoplasmic stress granule|RNA metabolic process|nuclear speck|identical protein binding|enzyme binding|nuclear-transcribed mRNA catabolic process, nonsense-mediated decay|dendrite|RNA binding|perinuclear regio…	rno03013,rno03015	RNA transport|mRNA surveillance pathway
Cops4	3.03265e-72	1.028	1	COP9 signalosome subunit 4	protein binding|cytosol|synaptic vesicle|COP9 signalosome|nuclear speck|NEDD8-specific protease activity|cell junction|protein deneddylation
Mrpl52	9.90632e-72	1.019	1	mitochondrial ribosomal protein L52	structural constituent of ribosome|mitochondrial large ribosomal subunit|mitochondrial translation
Mpped1	1.55744e-71	1.379	1	metallophosphoesterase domain containing 1	hydrolase activity
Nme3	2.10586e-71	1.034	1	NME/NM23 nucleoside diphosphate kinase 3	cellular_component|intracellular|nucleoside diphosphate phosphorylation|GTP biosynthetic process|UTP biosynthetic process|CTP biosynthetic process|biological_process|regulation of apoptotic process|molecular_function|nucleoside diphosphate kinase activity|ATP binding	rno00230,rno00240,rno00983	Purine metabolism|Pyrimidine metabolism|Drug metabolism - other enzymes
N4bp2l1	2.20628e-71	1.728	1	NEDD4 binding protein 2-like 1
AABR07066379.1	2.6203e-71	1.199	1	--	--	--	--
Matk	2.8667e-71	1.085	1	megakaryocyte-associated tyrosine kinase	cytoplasm|transmembrane receptor protein tyrosine kinase signaling pathway|cell differentiation|extrinsic component of cytoplasmic side of plasma membrane|peptidyl-tyrosine autophosphorylation|regulation of cell proliferation|innate immune response|non-membrane spanning protein tyrosine kinase activity|signaling receptor binding|ATP binding	rno04722	Neurotrophin signaling pathway
LOC103694491	3.71346e-71	1.693	1	uncharacterized protein MGC39606 homolog
Arg2	1.13889e-70	2.519	1	arginase 2	arginase activity|protein binding|nucleus|cytoplasm|mitochondrion|response to selenium ion|regulation of L-arginine import|response to amine|cytosol|arginine catabolic process to ornithine|manganese ion binding|nitric-oxide synthase binding|lung development|negative regulation of nitric-oxide synthase activity|negative regulation of tumor necrosis factor production|maternal process involved in fe…	rno00220,rno00330,rno05146	Arginine biosynthesis|Arginine and proline metabolism|Amoebiasis
Rpl26	1.48772e-70	1	1	ribosomal protein L26	cytoplasm|rRNA processing|translation|DNA damage response, signal transduction by p53 class mediator resulting in cell cycle arrest|large ribosomal subunit|cellular response to ionizing radiation|cytosolic large ribosomal subunit|cellular response to gamma radiation|cytosolic ribosome|positive regulation of DNA damage response, signal transduction by p53 class mediator resulting in transcription …	rno03010	Ribosome
Pds5b	2.03671e-70	1.069	1	PDS5 cohesin associated factor B	negative regulation of cell proliferation|molecular_function|DNA binding|regulation of cell proliferation|nucleus|nucleoplasm|cell division|DNA repair|mitotic sister chromatid cohesion|chromatin
Gadd45gip1	5.49072e-70	1.021	1	GADD45G interacting protein 1	positive regulation of cell proliferation|mitotic cell cycle arrest|positive regulation of oxidative phosphorylation|nucleus|mitochondrion|mitochondrial ribosome
Rab1a	5.51989e-70	1.008	1	RAB1A, member RAS oncogene family	GTP binding|early endosome|endoplasmic reticulum membrane|Golgi apparatus|cytosol|growth hormone secretion|intracellular protein transport|ER to Golgi vesicle-mediated transport|melanosome transport|Rab protein signal transduction|substrate adhesion-dependent cell spreading|melanosome|positive regulation of glycoprotein metabolic process|defense response to bacterium|neuronal cell body|autophagos…	rno05134	Legionellosis
Nckipsd	5.66172e-70	1.215	1	NCK interacting protein with SH3 domain	protein binding|COP9 signalosome|positive regulation of neuron projection development
Srp14	1.13199e-69	1.001	1	signal recognition particle 14	SRP-dependent cotranslational protein targeting to membrane|7S RNA binding|endoplasmic reticulum signal peptide binding|response to drug|protein targeting to ER|nucleus|signal recognition particle, endoplasmic reticulum targeting	rno03060	Protein export
Ddit3	1.82805e-69	1.151	1	DNA-damage inducible transcript 3	positive regulation of DNA binding transcription factor activity|release of sequestered calcium ion into cytosol|protein complex oligomerization|negative regulation of RNA polymerase II regulatory region sequence-specific DNA binding|negative regulation of protein kinase B signaling|positive regulation of transcription from RNA polymerase II promoter in response to endoplasmic reticulum stress|in…	rno04141,rno04010,rno04210,rno05202,rno04932	Protein processing in endoplasmic reticulum|MAPK signaling pathway|Apoptosis|Transcriptional misregulation in cancers|Non-alcoholic fatty liver disease (NAFLD)
Ssu72	2.28616e-69	1.003	1	SSU72 homolog, RNA polymerase II CTD phosphatase	dephosphorylation of RNA polymerase II C-terminal domain|cytosol|mRNA cleavage and polyadenylation specificity factor complex|termination of RNA polymerase II transcription|mRNA polyadenylation|biological_process|CTD phosphatase activity|molecular_function|cellular_component|nucleoplasm	rno03015	mRNA surveillance pathway
Fam92b	2.38585e-69	1.953	1	family with sequence similarity 92, member B	ciliary basal body
Rps20	2.3887e-69	1	1	ribosomal protein S20	structural constituent of ribosome|protein binding|translation|biological_process|small ribosomal subunit|cytosolic small ribosomal subunit|cytoplasmic translation|RNA binding	rno03010	Ribosome
Camk2g	4.20309e-69	1.015	1	calcium/calmodulin-dependent protein kinase II gamma	regulation of protein localization to plasma membrane|neuron projection|postsynaptic density|protein serine/threonine kinase activity|protein autophosphorylation|peptidyl-serine phosphorylation|calmodulin-dependent protein kinase activity|peptidyl-threonine phosphorylation|calmodulin binding|ATP binding|cell differentiation|cytoplasm|regulation of long-term neuronal synaptic plasticity|sarcoplasm…	rno04012,rno04310,rno04066,rno04020,rno04024,rno04114,rno04217,rno04911,rno04922,rno04912,rno04921,rno04916,rno04925,rno04261,rno04971,rno04725,rno04728,rno04720,rno04722,rno04740,rno04750,rno04360,rno04713,rno05200,rno05205,rno05214,rno05031,rno04934,rno05152	ErbB signaling pathway|Wnt signaling pathway|HIF-1 signaling pathway|Calcium signaling pathway|cAMP signaling pathway|Oocyte meiosis|Necroptosis|Insulin secretion|Glucagon signaling pathway|GnRH signaling pathway|Oxytocin signaling pathway|Melanogenesis|Aldosterone synthesis and secretion|Adrenergic signaling in cardiomyocytes|Gastric acid secretion|Cholinergic synapse|Dopaminergic synapse|Long-t…
Stom	4.88163e-69	1.909	1	stomatin	RNA polymerase binding|mitochondrion|positive regulation of protein targeting to membrane|endoplasmic reticulum|regulation of acid-sensing ion channel activity|cytoskeleton|integral component of plasma membrane|biological_process|regulation of ion transmembrane transport|identical protein binding|protein homodimerization activity|positive regulation by host of viral genome replication|membrane ra…
Tmem132e	6.96313e-69	1.666	1	transmembrane protein 132E	integral component of membrane|molecular_function|cellular_component|biological_process
Gstm1	7.16842e-69	1.031	1	glutathione S-transferase mu 1	glutathione metabolic process|sensory perception of smell|response to metal ion|response to lithium ion|response to lead ion|nickel cation binding|myelin sheath|nitrobenzene metabolic process|enzyme binding|glutathione binding|protein kinase binding|intercellular bridge|response to ethanol|response to antibiotic|protein heterodimerization activity|response to axon injury|glutathione transferase a…	rno00480,rno00980,rno00982,rno00983,rno05200,rno05204,rno05225,rno05418,rno01524	Glutathione metabolism|Metabolism of xenobiotics by cytochrome P450|Drug metabolism - cytochrome P450|Drug metabolism - other enzymes|Pathways in cancer|Chemical carcinogenesis|Hepatocellular carcinoma|Fluid shear stress and atherosclerosis|Platinum drug resistance
Trpv2	9.068e-69	1.577	1	transient receptor potential cation channel, subfamily V, member 2GO:0090280,GO:0042470,GO:0009408,GO:0005262,GO:0042802,GO:0009986,GO:0044295,GO:0005515,GO:0005622,GO:0005737,GO:0005886,GO:0012505,GO:0044297,GO:0016021,GO:0005887,GO:0030027,GO:0006915,GO:0045773,GO:0030424,GO:0008285,GO:0005216,GO:0032584,GO:0009266,GO:0005261,GO:0070588	rno04621,rno04750	NOD-like receptor signaling pathway|Inflammatory mediator regulation of TRP channels
Ddost	2.14709e-68	1.093	1	dolichyl-diphosphooligosaccharide--protein glycosyltransferase non-catalytic subunit	protein-containing complex|dolichyl-diphosphooligosaccharide-protein glycotransferase activity|response to cytokine|endoplasmic reticulum|T cell activation|plasma membrane|protein glycosylation|protein N-linked glycosylation|intracellular membrane-bounded organelle|oligosaccharyltransferase complex|integral component of membrane|oligosaccharyl transferase activity|protein N-linked glycosylation v…	rno00510,rno04141	N-Glycan biosynthesis|Protein processing in endoplasmic reticulum
Dennd6b	2.25953e-68	1.398	1	DENN domain containing 6B	recycling endosome|Rab guanyl-nucleotide exchange factor activity|positive regulation of GTPase activity
Stard3nl	3.83782e-68	1.147	1	STARD3 N-terminal like	cholesterol binding|integral component of membrane|late endosome membrane|protein homodimerization activity|intracellular membrane-bounded organelle|organelle membrane contact site|vesicle tethering to endoplasmic reticulum|endoplasmic reticulum membrane|lipid binding
Cct3	3.85582e-68	1.009	1	chaperonin containing TCP1 subunit 3	pore complex assembly|chaperonin-containing T-complex|protein stabilization|unfolded protein binding|microtubule|plasma membrane|'de novo' protein folding|chaperone-mediated protein folding|binding of sperm to zona pellucida|toxin transport|positive regulation of telomere maintenance via telomerase|positive regulation of protein localization to Cajal body|myelin sheath|positive regulation of telo…
Rnps1	6.11878e-68	1.026	1	RNA binding protein S1	ASAP complex|RNA splicing|regulation of alternative mRNA splicing, via spliceosome|mRNA splicing, via spliceosome|nuclear speck|molecular_function|RNA binding|mRNA 3'-UTR binding|cellular_component|nucleus|positive regulation of apoptotic process|nucleoplasm|negative regulation of mRNA splicing, via spliceosome|cytoplasm|nuclear-transcribed mRNA catabolic process, nonsense-mediated decay|mRNA pro…	rno03013,rno03015	RNA transport|mRNA surveillance pathway
Hsbp1	8.99191e-68	1	1	heat shock factor binding protein 1	cytoplasm|cytosol|cytoskeleton|muscle contraction|endodermal cell differentiation|identical protein binding|cellular heat acclimation|negative regulation of nucleic acid-templated transcription|transcription corepressor activity|nucleus
Agrn	9.26739e-68	1.141	1	agrin	proteinaceous extracellular matrix|basement membrane|basal lamina|extracellular space|integral component of membrane|cytosol|cell junction|acetylcholine receptor regulator activity|plasma membrane|extracellular matrix|positive regulation of protein binding|sialic acid binding|heparan sulfate proteoglycan binding|chondroitin sulfate binding|positive regulation of neuron apoptotic process|positive …	rno04512	ECM-receptor interaction
Nova1	1.03663e-67	1.306	1	NOVA alternative splicing regulator 1	mRNA binding|nucleus|nucleolus|spinal cord development|intracellular membrane-bounded organelle|regulation of mRNA processing|regulation of RNA metabolic process|mRNA splicing, via spliceosome|RNA binding
Shd	1.1856e-67	1.319	1	src homology 2 domain-containing transforming protein D	SH3/SH2 adaptor activity|signal transduction|positive regulation of signal transduction
Creb3	1.5004e-67	1.262	1	cAMP responsive element binding protein 3	DNA binding|chromatin binding|DNA binding transcription factor activity|nucleus|cytoplasm|endoplasmic reticulum|release from viral latency|integral component of endoplasmic reticulum membrane|endoplasmic reticulum membrane|positive regulation of cell migration|Golgi apparatus|endoplasmic reticulum unfolded protein response|CCR1 chemokine receptor binding|response to endoplasmic reticulum stress|p…
Dact2	1.65483e-67	1.731	1	dishevelled-binding antagonist of beta-catenin 2	inner medullary collecting duct development|protein kinase C binding|negative regulation of nodal signaling pathway|cytoplasm|negative regulation of cell adhesion|beta-catenin binding|transcription factor binding|regulation of Wnt signaling pathway|skin development|protein kinase A binding|hematopoietic progenitor cell differentiation|delta-catenin binding|epithelial cell morphogenesis
Rpl31	1.72268e-67	1	1	ribosomal protein L31	structural constituent of ribosome|nucleoplasm|nucleolus|biological_process|cytosolic large ribosomal subunit|polysomal ribosome|cytoplasmic translation|molecular_function	rno03010	Ribosome
Spcs1	1.79163e-67	1.007	1	signal peptidase complex subunit 1	integral component of endoplasmic reticulum membrane|ribosome binding|protein targeting to ER|signal peptidase complex|signal peptide processing	rno03060	Protein export
Dleu7	2.05422e-67	1.527	1	deleted in lymphocytic leukemia, 7
NEWGENE-1562416	3.60669e-67	1.392	1	--	--	--	--
Ddx24	4.08055e-67	1.027	1	DEAD-box helicase 24	cellular_component|nucleolus|cytoplasm|biological_process|RNA secondary structure unwinding|molecular_function|ATP-dependent RNA helicase activity|ATP binding
Tspan18	4.82185e-67	2.303	1	tetraspanin 18	integral component of plasma membrane|cell surface receptor signaling pathway
Ufsp1	6.05306e-67	1.583	1	UFM1-specific peptidase 1	UFM1 hydrolase activity|proteolysis|thiolester hydrolase activity
Ppil1	6.77847e-67	1.393	1	peptidylprolyl isomerase like 1	protein peptidyl-prolyl isomerization|molecular_function|peptidyl-prolyl cis-trans isomerase activity|cellular_component|nucleus|protein folding|biological_process|U2-type catalytic step 2 spliceosome|catalytic step 2 spliceosome|mRNA splicing, via spliceosome|disordered domain specific binding	rno03040	Spliceosome
Alkbh7	7.35933e-67	1.058	1	alkB homolog 7	regulation of lipid storage|oxidoreductase activity, acting on paired donors, with incorporation or reduction of molecular oxygen, 2-oxoglutarate as one donor, and incorporation of one atom each of oxygen into both donors|regulation of mitochondrial membrane permeability involved in programmed necrotic cell death|mitochondrial matrix|fatty acid metabolic process|cellular response to DNA damage st…
Rnd2	9.07917e-67	1.011	1	Rho family GTPase 2	actin filament bundle assembly|protein kinase binding|signal transducer activity|regulation of cell migration|GTP binding|establishment or maintenance of actin cytoskeleton polarity|cytoplasm|early endosome|plasma membrane|cell cortex|cytoplasmic vesicle|actin filament organization|cell division site|establishment or maintenance of cell polarity|regulation of actin cytoskeleton organization|small…
Slc25a25	1.20938e-66	1.266	1	solute carrier family 25 member 25	ATP metabolic process|mitochondrion|adipose tissue development|mitochondrial inner membrane|calcium ion transmembrane transport|mitochondrial transport|response to activity|ADP transmembrane transporter activity|ADP transport|ATP transport|integral component of membrane|transmembrane transporter activity|response to food|multicellular organism growth|response to dietary excess|camera-type eye dev…
Hprt1	1.38695e-66	1.062	1	hypoxanthine phosphoribosyltransferase 1	purine nucleotide biosynthetic process|purine ribonucleoside salvage|adenine salvage|guanine salvage|cellular response to insulin stimulus|dopamine metabolic process|spermatogenesis|identical protein binding|brain development|protein homodimerization activity|hypoxanthine salvage|positive regulation of dopamine metabolic process|GMP catabolic process|IMP metabolic process|nucleotide binding|magne…	rno00230,rno00983	Purine metabolism|Drug metabolism - other enzymes
Itfg1	1.71196e-66	1.002	1	integrin alpha FG-GAP repeat containing 1	plasma membrane|integral component of membrane
Rab40b	2.27754e-66	1.42	1	Rab40b, member RAS oncogene family	secretory granule membrane|nuclear envelope|Rab protein signal transduction|endosome|intracellular signal transduction|plasma membrane|intracellular protein transport|vesicle docking involved in exocytosis|synaptic vesicle|perinuclear region of cytoplasm|protein secretion|protein localization to plasma membrane|multi-organism toxin transport|endomembrane system|protein ubiquitination|GTPase activ…
Tekt1	3.86518e-66	1.579	1	tektin 1	cytoplasm|microtubule|biological_process|microtubule cytoskeleton|flagellated sperm motility|sperm flagellum|cilium assembly|cilium movement involved in cell motility|molecular_function|cellular_component|nucleus
Ywhab	3.95439e-66	1	1	tyrosine 3-monooxygenase/tryptophan 5-monooxygenase activation protein, beta	phosphoprotein binding|histone deacetylase binding|cytoplasm|cytoplasmic sequestering of protein|positive regulation of catalytic activity|protein heterooligomerization|protein-containing complex binding|cytosol|protein targeting|protein C-terminus binding|transcriptional repressor complex|cadherin binding|enzyme binding|negative regulation of G-protein coupled receptor protein signaling pathway|…	rno04390,rno04151,rno04110,rno04114,rno05203,rno05161,rno05169	Hippo signaling pathway|PI3K-Akt signaling pathway|Cell cycle|Oocyte meiosis|Viral carcinogenesis|Hepatitis B|Epstein-Barr virus infection
Snhg11	5.10103e-66	1.136	1	small nucleolar RNA host gene 11
Grm8	6.06885e-66	1.943	1	glutamate metabotropic receptor 8	regulation of neuron death|synaptic transmission, glutamatergic|G-protein coupled glutamate receptor signaling pathway|G-protein coupled receptor activity|presynaptic membrane|chemical synaptic transmission|neuron projection|plasma membrane|integral component of plasma membrane|G-protein coupled receptor signaling pathway|glutamate receptor activity|adenylate cyclase-inhibiting G-protein coupled …	rno04072,rno04080,rno04724	Phospholipase D signaling pathway|Neuroactive ligand-receptor interaction|Glutamatergic synapse
Stx1a	7.37418e-66	1.264	1	syntaxin 1A	plasma membrane|integral component of plasma membrane|neurotransmitter transport|intracellular protein transport|exocytosis|myosin binding|vesicle fusion|synaptic vesicle|calcium ion regulated exocytosis|regulation of exocytosis|calcium channel inhibitor activity|chloride channel inhibitor activity|kinase binding|secretion by cell|protein domain specific binding|protein-containing complex|cell ju…	rno04130,rno04911,rno04721,rno05031	SNARE interactions in vesicular transport|Insulin secretion|Synaptic vesicle cycle|Amphetamine addiction
Psmb3	1.0025e-65	1.004	1	proteasome subunit beta 3	nucleus|cytoplasm|proteasome core complex|proteasomal protein catabolic process|proteasomal ubiquitin-independent protein catabolic process|proteasome core complex, beta-subunit complex|proteasome-mediated ubiquitin-dependent protein catabolic process|proteasome complex|endopeptidase activity|threonine-type endopeptidase activity	rno03050	Proteasome
AABR07044362.4	1.87823e-65	1.486	1	--	--	--	--
Fabp5	2.80358e-65	1.011	1	fatty acid binding protein 5, epidermal	lipid metabolic process|phosphatidylcholine biosynthetic process|response to wounding|negative regulation of glucose transmembrane transport|glucose homeostasis|fatty acid binding|cytoplasm|glucose metabolic process	rno03320	PPAR signaling pathway
Lrfn2	3.19249e-65	1.668	1	leucine rich repeat and fibronectin type III domain containing 2	axonogenesis|cell surface|integral component of membrane|cell junction|postsynaptic membrane|protein binding|proteinaceous extracellular matrix|extracellular space
Celf5	3.52796e-65	1.221	1	CUGBP, Elav-like family member 5	regulation of alternative mRNA splicing, via spliceosome|RNA binding
Clpp	3.83164e-65	1.267	1	caseinolytic mitochondrial matrix peptidase proteolytic subunit	mitochondrion|mitochondrial matrix|endopeptidase Clp complex|identical protein binding|protein homooligomerization|proteolysis involved in cellular protein catabolic process|serine-type endopeptidase activity|protein binding
Bscl2	4.07935e-65	1.076	1	BSCL2, seipin lipid droplet biogenesis associated	fat cell differentiation|lipid catabolic process|lipid storage|negative regulation of lipid catabolic process|integral component of endoplasmic reticulum membrane|lipid particle organization|molecular_function|cellular_component|biological_process
Pja2	5.0292e-65	1.002	1	praja ring finger ubiquitin ligase 2GO:0045211,GO:0016567,GO:0005622,GO:0046872,GO:0030054,GO:0005737,GO:0061630,GO:0034236,GO:0005789,GO:0005886,GO:0007616,GO:0010738,GO:0034237,GO:0035329,GO:0014069,GO:0000139,GO:0045111,GO:0004842
Psap	5.91238e-65	1	1	prosaposin	extracellular space|cytoplasm|mitochondrion|lysosome|sphingolipid metabolic process|intracellular membrane-bounded organelle|adenylate cyclase-inhibiting G-protein coupled receptor signaling pathway|regulation of MAPK cascade|positive regulation of MAPK cascade|glycolipid transport|developmental growth|prostate gland growth|ganglioside GM2 binding|ganglioside GM3 binding|epithelial cell different…	rno04142	Lysosome
Zfr	7.79391e-65	1.004	1	zinc finger RNA binding protein	nucleus|chromosome|cytoplasm|multicellular organism development|zinc ion binding|nucleic acid binding|DNA binding|protein binding
Gnl3l	7.91083e-65	1.082	1	G protein nucleolar 3 like	telomerase holoenzyme complex|nucleolus|cytosol|negative regulation of protein ubiquitination|regulation of protein stability|negative regulation of protein binding|negative regulation of telomere maintenance via telomerase|negative regulation of protein sumoylation|ribosome biogenesis|GTPase activity|positive regulation of protein homodimerization activity|GTP binding|positive regulation of prot…	rno03008	Ribosome biogenesis in eukaryotes
Atp6v1c1	1.42686e-64	1.007	1	ATPase H+ transporting V1 subunit C1	lysosomal membrane|plasma membrane|biological_process|proton-exporting ATPase activity, phosphorylative mechanism|ATP hydrolysis coupled proton transport|cytoplasmic vesicle|apical part of cell|proton-transporting ATPase activity, rotational mechanism|vacuolar proton-transporting V-type ATPase, V1 domain|molecular_function|cytoplasm	rno00190,rno04150,rno04145,rno04966,rno04721,rno05323	Oxidative phosphorylation|mTOR signaling pathway|Phagosome|Collecting duct acid secretion|Synaptic vesicle cycle|Rheumatoid arthritis
Matr3	1.78471e-64	1	1	matrin 3	miRNA binding|ventricular septum development|identical protein binding|innate immune response|molecular_function|RNA binding|nucleus|cytoplasm|biological_process|zinc ion binding|posttranscriptional regulation of gene expression|activation of innate immune response|nuclear matrix|heart valve development
Fam120b	3.06369e-64	1.133	1	family with sequence similarity 120B	peroxisome proliferator activated receptor signaling pathway|fat cell differentiation|nucleus
Rps25	3.25842e-64	1.008	1	ribosomal protein s25	nucleus|nucleolus|ribosome|polysome|cytosolic small ribosomal subunit|cellular response to amino acid starvation|ribosomal small subunit assembly|structural constituent of ribosome	rno03010	Ribosome
Il4r	6.3547e-64	2.005	1	interleukin 4 receptor	positive regulation of mast cell degranulation|cytokine receptor activity|response to estrogen|extracellular space|negative regulation of T-helper 1 cell differentiation|plasma membrane|inflammatory response|immune response|integral component of membrane|immunoglobulin mediated immune response|positive regulation of T-helper 2 cell differentiation|cytokine-mediated signaling pathway|protein heter…	rno04630,rno04151,rno04060,rno04640,rno04658,rno04659,rno05200,rno05321	Jak-STAT signaling pathway|PI3K-Akt signaling pathway|Cytokine-cytokine receptor interaction|Hematopoietic cell lineage|Th1 and Th2 cell differentiation|Th17 cell differentiation|Pathways in cancer|Inflammatiory bowel disease (IBD)
Kidins220	1.20341e-63	1.007	1	kinase D-interacting substrate 220	dendrite morphogenesis|late endosome|cytosol|cellular response to nerve growth factor stimulus|positive regulation of neuron projection development|integral component of membrane|protein kinase regulator activity|protein kinase binding|PDZ domain binding|protein-containing complex|nerve growth factor signaling pathway|in utero embryonic development|regulation of protein kinase activity|protein bi…	rno04722	Neurotrophin signaling pathway
Prr3	1.34177e-63	1.246	1	proline rich 3	metal ion binding
Rpl10a	1.47463e-63	1.006	1	ribosomal protein L10A	molecular_function|RNA binding|structural constituent of ribosome|translation|cytosolic large ribosomal subunit|polysomal ribosome|response to ethanol|maturation of LSU-rRNA|cytoplasmic translation	rno03010	Ribosome
Atp6v1f	1.56009e-63	1	1	ATPase, H+ transporting, lysosomal V1, subunit F	vacuolar proton-transporting V-type ATPase complex|proton-transporting V-type ATPase, V1 domain|ATPase coupled ion transmembrane transporter activity|proton-transporting ATPase activity, rotational mechanism|ATP hydrolysis coupled proton transport|membrane	rno00190,rno04150,rno04145,rno04966,rno04721,rno05323	Oxidative phosphorylation|mTOR signaling pathway|Phagosome|Collecting duct acid secretion|Synaptic vesicle cycle|Rheumatoid arthritis
Efcab10	1.68783e-63	1.543	1	EF-hand calcium binding domain 10	calcium ion binding
Manf	2.29066e-63	1.04	1	mesencephalic astrocyte-derived neurotrophic factor	extracellular space|endoplasmic reticulum|response to unfolded protein|growth factor activity|biological_process|regulation of signaling receptor activity|neuron projection development|perinuclear region of cytoplasm|dopaminergic neuron differentiation|vasoconstriction of artery involved in ischemic response to lowering of systemic arterial blood pressure|molecular_function
Astn1	4.00268e-63	1.029	1	astrotactin 1	locomotory behavior|external side of plasma membrane|integral component of membrane|cell migration|cell-cell adhesion|neuron migration|endosome|neuron cell-cell adhesion
Rps9	5.42245e-63	1	1	ribosomal protein S9GO:0045182,GO:0005730,GO:0045903,GO:0005737,GO:1990932,GO:0006412,GO:0008150,GO:0008284,GO:0015935,GO:0019843,GO:0022627,GO:0003674,GO:0003735	rno03010	Ribosome
Map1lc3a	5.93874e-63	1	1	microtubule-associated protein 1 light chain 3 alpha	cellular response to hydrogen peroxide|response to lead ion|cytosol|autophagosome membrane|cellular response to copper ion|macroautophagy|autophagosome maturation|organelle membrane|microtubule|autophagy of mitochondrion|molecular_function|protein binding|autophagy|phospholipid binding|ubiquitin protein ligase binding|cellular response to nitrogen starvation|cytoplasm|response to nutrient levels|…	rno04216	Ferroptosis
Ckmt1	7.73008e-63	1.01	1	--	--	--	--
Tmem270	8.56552e-63	2.193	1	--	--	--	--
Psma2	1.44548e-62	1.011	1	proteasome subunit alpha 2	proteasome-mediated ubiquitin-dependent protein catabolic process|endopeptidase activity|threonine-type endopeptidase activity|nucleus|cytoplasm|proteasome core complex|ubiquitin-dependent protein catabolic process|response to virus|proteasomal protein catabolic process|proteasomal ubiquitin-independent protein catabolic process|proteasome complex|proteasome core complex, alpha-subunit complex|P-…	rno03050	Proteasome
Rfx5	2.4097e-62	1.424	1	regulatory factor X5	DNA binding transcription factor activity|cellular_component|nucleus|regulation of transcription by RNA polymerase II|biological_process|sequence-specific DNA binding|positive regulation of transcription by RNA polymerase II|negative regulation of transcription by RNA polymerase II|RNA polymerase II proximal promoter sequence-specific DNA binding|molecular_function	rno04612,rno05340,rno05152	Antigen processing and presentation|Primary immunodeficiency|Tuberculosis
Susd4	2.47667e-62	1.174	1	sushi domain containing 4	negative regulation of complement activation, classical pathway|integral component of membrane|regulation of complement activation|negative regulation of complement activation, alternative pathway
Lman2l	3.78279e-62	1.348	1	lectin, mannose-binding 2-like	endoplasmic reticulum membrane|endoplasmic reticulum-Golgi intermediate compartment|Golgi apparatus|ER to Golgi vesicle-mediated transport|endoplasmic reticulum organization|Golgi organization|protein transport|COPII-coated ER to Golgi transport vesicle|Golgi membrane|mannose binding
Klc1	3.99927e-62	1.001	1	kinesin light chain 1	vesicle|cytosol|ciliary rootlet|kinesin complex|protein localization to synapse|microtubule|intracellular protein transport|axo-dendritic transport|stress granule disassembly|tubulin binding|neuron projection|membrane|axon|neuronal cell body|microtubule motor activity|membrane-bounded organelle|growth cone|protein binding|cytoplasmic vesicle|cytoplasm	rno05132	Salmonella infection
Stip1	4.74861e-62	1.007	1	stress-induced phosphoprotein 1	protein folding|protein C-terminus binding|biological_process|Hsp70 protein binding|protein-containing complex|myelin sheath|chaperone binding|Hsp90 protein binding|nucleus|cytoplasm	rno05020	Prion diseases
Kat7	5.29672e-62	1.112	1	lysine acetyltransferase 7	nucleus|nucleoplasm|nucleolus|cytosol|histone H3 acetylation|DNA replication|histone H4-K5 acetylation|histone H4-K8 acetylation|response to hydroxyurea|response to actinomycin D|histone H4-K12 acetylation|response to dithiothreitol|response to anisomycin|histone acetyltransferase complex|positive regulation of histone H4 acetylation|positive regulation of protein localization to nucleus|molecula…
Acta1	6.168e-62	1.346	1	actin, alpha 1, skeletal muscle	mesenchyme migration|filopodium|cellular_component|skeletal muscle thin filament assembly|cytoplasm|striated muscle thin filament|actin filament|response to mechanical stimulus|skeletal muscle fiber adaptation|response to extracellular stimulus|cell body|response to lithium ion|response to steroid hormone|positive regulation of gene expression|skeletal muscle fiber development|actin cytoskeleton|…
Myh7	7.53327e-62	2.081	1	myosin, heavy chain 7, cardiac muscle, beta	skeletal muscle contraction|microtubule motor activity|calmodulin binding|ATP binding|cytoplasm|cardiac muscle hypertrophy in response to stress|muscle myosin complex|muscle contraction|myosin complex|ATPase activity|myofibril|ATP metabolic process|sarcomere|Z disc|protein heterodimerization activity|actin filament binding|ventricular cardiac muscle tissue morphogenesis|cardiac muscle contraction…	rno04022,rno04260,rno04261,rno05410,rno05414,rno05416	cGMP - PKG signaling pathway|Cardiac muscle contraction|Adrenergic signaling in cardiomyocytes|Hypertrophic cardiomyopathy (HCM)|Dilated cardiomyopathy (DCM)|Viral myocarditis
Maob	7.92578e-62	1.254	1	monoamine oxidase B	response to steroid hormone|primary amine oxidase activity|flavin adenine dinucleotide binding|response to toxic substance|response to corticosterone|response to aluminum ion|response to selenium ion|negative regulation of serotonin secretion|integral component of membrane|response to lipopolysaccharide|oxidation-reduction process|neurotransmitter catabolic process|response to drug|protein homodi…	rno00260,rno00330,rno00340,rno00350,rno00360,rno00380,rno00982,rno04728,rno04726,rno05030,rno05031,rno05034	Glycine, serine and threonine metabolism|Arginine and proline metabolism|Histidine metabolism|Tyrosine metabolism|Phenylalanine metabolism|Tryptophan metabolism|Drug metabolism - cytochrome P450|Dopaminergic synapse|Serotonergic synapse|Cocaine addiction|Amphetamine addiction|Alcoholism
Timm8b	8.09479e-62	1	1	translocase of inner mitochondrial membrane 8 homolog B	biological_process|protein transport|membrane|metal ion transport|metal ion binding|metal ion transmembrane transporter activity|cation transmembrane transport|molecular_function|cellular_component|mitochondrial inner membrane
AABR07059380.1	1.0576e-61	1.359	1	--	--	--	--
Hdgfl3	1.20521e-61	1.192	1	--	--	--	--
Plpp5	1.74578e-61	1.828	1	phospholipid phosphatase 5	signal transduction|phosphatidate phosphatase activity|phosphatase activity|phospholipid dephosphorylation|cellular_component|integral component of plasma membrane|phospholipid metabolic process	rno00561,rno00564	Glycerolipid metabolism|Glycerophospholipid metabolism
Lonrf2	2.14312e-61	1.435	1	LON peptidase N-terminal domain and ring finger 2	positive regulation of proteasomal ubiquitin-dependent protein catabolic process|ubiquitin protein ligase activity|protein polyubiquitination|intracellular|ubiquitin conjugating enzyme binding
Wdr78	2.20481e-61	1.389	1	WD repeat domain 78	microtubule-based movement|ATP-dependent microtubule motor activity, plus-end-directed|dynein complex|dynein light chain binding|dynein heavy chain binding|hematopoietic progenitor cell differentiation|cilium movement|axonemal dynein complex
Atp6v0a1	2.22047e-61	1.003	1	ATPase H+ transporting V0 subunit a1	terminal bouton|ATP hydrolysis coupled proton transport|cytoplasm|intracellular membrane-bounded organelle|integral component of membrane|Golgi apparatus|proton-transporting ATPase activity, rotational mechanism|regulation of macroautophagy|ATPase binding|cytosol|plasma membrane|vacuolar proton-transporting V-type ATPase complex|vacuolar acidification|nuclear speck|synaptic vesicle|vacuolar proto…	rno00190,rno04145,rno04142,rno04966,rno04721,rno05323,rno05152,rno05165	Oxidative phosphorylation|Phagosome|Lysosome|Collecting duct acid secretion|Synaptic vesicle cycle|Rheumatoid arthritis|Tuberculosis|Human papillomavirus infection
Hdac6	2.5204e-61	1.197	1	histone deacetylase 6	cytoplasm|centrosome|cytosol|microtubule|microtubule associated complex|cytoplasmic microtubule|caveola|regulation of signaling receptor activity|transcription, DNA-templated|positive regulation of epithelial cell migration|regulation of transcription, DNA-templated|regulation of mitochondrion organization|protein deacetylation|positive regulation of receptor biosynthetic process|negative regulat…	rno05203,rno05034,rno05165	Viral carcinogenesis|Alcoholism|Human papillomavirus infection
Mblac2	3.64294e-61	1.42	1	metallo-beta-lactamase domain containing 2
Plekhg5	3.91386e-61	1.299	1	pleckstrin homology and RhoGEF domain containing G5	endocytic vesicle|cytoplasm|regulation of Rho protein signal transduction|endothelial cell chemotaxis|plasma membrane|cell-cell junction|signal transduction|lamellipodium|endothelial cell migration|perinuclear region of cytoplasm|Rho guanyl-nucleotide exchange factor activity|protein binding	rno05200	Pathways in cancer
Prodh2	5.70156e-61	2.458	1	proline dehydrogenase 2	mitochondrion|mitochondrial inner membrane|proline catabolic process|proline catabolic process to glutamate|oxidoreductase activity, acting on the CH-NH group of donors|oxidation-reduction process|FAD binding|proline dehydrogenase activity	rno00330	Arginine and proline metabolism
Mgst1	1.23681e-60	1.473	1	microsomal glutathione S-transferase 1	apical part of cell|glutathione metabolic process|glutathione transferase activity|prostaglandin-E synthase activity|response to organonitrogen compound|integral component of membrane|oxidation-reduction process|glutathione peroxidase activity|nucleus|mitochondrion|response to lipopolysaccharide|Leydig cell differentiation|mitochondrial outer membrane|protein homotrimerization|response to drug|pe…	rno00480,rno00980,rno00982,rno00983,rno05200,rno05204,rno05225,rno05418,rno01524	Glutathione metabolism|Metabolism of xenobiotics by cytochrome P450|Drug metabolism - cytochrome P450|Drug metabolism - other enzymes|Pathways in cancer|Chemical carcinogenesis|Hepatocellular carcinoma|Fluid shear stress and atherosclerosis|Platinum drug resistance
Eri3	1.26702e-60	1.015	1	ERI1 exoribonuclease family member 3	DNA metabolic process
Dzip1	1.47333e-60	1.113	1	DAZ interacting zinc finger protein 1	cytoplasm|centriole|microtubule organizing center|cytosol|smoothened signaling pathway|ciliary basal body|establishment of protein localization|cytoplasmic sequestering of protein|cilium assembly|nucleic acid binding|nucleus|ciliary transition fiber|nucleoplasm
Gga2	2.04604e-60	1.34	1	golgi associated, gamma adaptin ear containing, ARF binding protein 2	vesicle-mediated transport|clathrin adaptor complex|clathrin-coated vesicle|ADP-ribosylation factor binding|Golgi apparatus|trans-Golgi network|intracellular protein transport	rno04142	Lysosome
Relt	2.17888e-60	1.551	1	RELT tumor necrosis factor receptor	integral component of plasma membrane|inflammatory response|immune response|multicellular organism development|response to lipopolysaccharide|tumor necrosis factor-mediated signaling pathway|regulation of cell proliferation|regulation of apoptotic process|apoptotic signaling pathway|tumor necrosis factor-activated receptor activity|nucleus	rno04060	Cytokine-cytokine receptor interaction
Cmip	2.20129e-60	1.38	1	c-Maf-inducing protein	cytosol|nucleoplasm
Zmym4	2.56523e-60	1.34	1	zinc finger MYM-type containing 4	cytoplasm|regulation of transcription by RNA polymerase II|cytoskeleton organization|multicellular organism development|zinc ion binding|regulation of cell morphogenesis|RNA polymerase II transcription factor activity, sequence-specific DNA binding|DNA binding|nucleoplasm
Sh3bgrl3	3.21936e-60	1.014	1	SH3 domain binding glutamate-rich protein like 3	nuclear body|electron transport chain|cell redox homeostasis|cytoplasm|electron transfer activity|protein disulfide oxidoreductase activity
Ydjc	4.03498e-60	1.394	1	YdjC homolog (bacterial)	catalytic activity|carbohydrate metabolic process
Tram1l1	4.72111e-60	1.316	1	translocation associated membrane protein 1-like 1	rough endoplasmic reticulum|protein transport|integral component of membrane
Farsb	4.92309e-60	1.254	1	phenylalanyl-tRNA synthetase, beta subunit	phenylalanine-tRNA ligase activity|ATP binding|phenylalanyl-tRNA aminoacylation|phenylalanine-tRNA ligase complex|protein heterotetramerization|magnesium ion binding|RNA binding	rno00970	Aminoacyl-tRNA biosynthesis
Dpysl4	5.05078e-60	1.288	1	dihydropyrimidinase-like 4	filamin binding|neuron development|phosphoprotein binding|neuron death|neuron projection guidance|protein binding|cytoplasm|hydrolase activity, acting on carbon-nitrogen (but not peptide) bonds
Btg1	6.19947e-60	1.375	1	BTG anti-proliferation factor 1	positive regulation of fibroblast apoptotic process|enzyme binding|nucleus|response to peptide hormone|positive regulation of endothelial cell differentiation|cytoplasm|protein methylation|response to oxidative stress|spermatogenesis|positive regulation of myoblast differentiation|spermatid development|positive regulation of angiogenesis|negative regulation of cell proliferation|protein binding|n…	rno03018	RNA degradation
Celsr3	7.82963e-60	1.535	1	cadherin, EGF LAG seven-pass G-type receptor 3	calcium ion binding|plasma membrane|homophilic cell adhesion via plasma membrane adhesion molecules|G-protein coupled receptor signaling pathway|axonal fasciculation|integral component of membrane|regulation of protein localization|dopaminergic neuron axon guidance|serotonergic neuron axon guidance|cilium assembly|planar cell polarity pathway involved in axon guidance|neuron migration|regulation …
Itm2b	9.7688e-60	1	1	integral membrane protein 2B	integral component of organelle membrane|ATP binding|negative regulation of amyloid precursor protein biosynthetic process|extracellular space|Golgi apparatus|plasma membrane|intracellular membrane-bounded organelle|nervous system development|extracellular exosome|endosome membrane|extrinsic apoptotic signaling pathway in absence of ligand|Golgi-associated vesicle membrane|Golgi membrane|amyloid-…
Cdc23	1.12067e-59	1.574	1	cell division cycle 23	mitotic metaphase plate congression|regulation of mitotic metaphase/anaphase transition|cell division|protein K11-linked ubiquitination|mitotic cell cycle|intracellular|anaphase-promoting complex	rno04120,rno04110,rno04114,rno04914,rno05166	Ubiquitin mediated proteolysis|Cell cycle|Oocyte meiosis|Progesterone-mediated oocyte maturation|HTLV-I infection
Mfge8	1.38248e-59	1.017	1	milk fat globule-EGF factor 8 proteinGO:0050766,GO:0009897,GO:0005178,GO:0019897,GO:0005615,GO:0006910,GO:0006911,GO:0031012,GO:0007155,GO:0007338,GO:0043277,GO:0008284,GO:0001525,GO:0008429,GO:0001786,GO:0043627
Zmiz1	1.4474e-59	1.192	1	zinc finger, MIZ-type containing 1	nucleoplasm|vitellogenesis|cell aging|zinc ion binding|intracellular membrane-bounded organelle|positive regulation of T cell differentiation|positive regulation of Notch signaling pathway|positive regulation of transcription by RNA polymerase II|positive regulation of fibroblast proliferation|developmental growth|vasculogenesis|artery morphogenesis|in utero embryonic development|heart morphogene…
Fam163b	1.60989e-59	1.365	1	family with sequence similarity 163, member B	integral component of membrane
Rnaseh2c	3.38833e-59	1.281	1	ribonuclease H2, subunit C	RNA catabolic process|ribonuclease H2 complex	rno03030	DNA replication
Mfsd13a	4.12869e-59	1.395	1	major facilitator superfamily domain containing 13A	integral component of membrane
Mrnip	5.66861e-59	1.957	1	--	--	--	--
Clasrp	6.10297e-59	1.293	1	CLK4-associating serine/arginine rich protein	mRNA processing|RNA splicing|nucleus|nucleoplasm
Cmtr1	6.45997e-59	1.073	1	cap methyltransferase 1	7-methylguanosine mRNA capping|mRNA (nucleoside-2'-O-)-methyltransferase activity|mRNA methylation|nucleus|nucleoplasm|cap1 mRNA methylation|cytoplasm|cytosol|nucleic acid binding
Ctsd	6.49108e-59	1	1	cathepsin D	hydrolase activity|aspartic-type endopeptidase activity|protein catabolic process|extracellular matrix|extracellular region|extracellular space|lysosome|response to nutrient levels|peptide binding|proteolysis|melanosome|membrane raft|autophagosome assembly|epithelial tube branching involved in lung morphogenesis|autophagy|endopeptidase activity|peptidase activity	rno04071,rno04142,rno04140,rno04210,rno04915,rno05152	Sphingolipid signaling pathway|Lysosome|Autophagy - animal|Apoptosis|Estrogen signaling pathway|Tuberculosis
Adcy3	8.27901e-59	1.268	1	adenylate cyclase 3	cytoplasm|Golgi apparatus|plasma membrane|cilium|adenylate cyclase-inhibiting G-protein coupled receptor signaling pathway|single fertilization|cAMP biosynthetic process|acrosome reaction|sensory perception of smell|cAMP-mediated signaling|flagellated sperm motility|guanylate cyclase complex, soluble|intracellular signal transduction|membrane raft|metal ion binding|adenylate cyclase activity|cell…	rno00230,rno04015,rno04371,rno04020,rno04072,rno04024,rno04022,rno04114,rno04540,rno04611,rno04062,rno04911,rno04923,rno04912,rno04913,rno04915,rno04914,rno04921,rno04926,rno04918,rno04916,rno04925,rno04927,rno04261,rno04270,rno04970,rno04971,rno04972,rno04976,rno04962,rno04724,rno04727,rno04725,rno04723,rno04740,rno04750,rno04211,rno04213,rno04713,rno04714,rno05200,rno05032,rno05414,rno04934,rno…	Purine metabolism|Rap1 signaling pathway|Apelin signaling pathway|Calcium signaling pathway|Phospholipase D signaling pathway|cAMP signaling pathway|cGMP - PKG signaling pathway|Oocyte meiosis|Gap junction|Platelet activation|Chemokine signaling pathway|Insulin secretion|Regulation of lipolysis in adipocyte|GnRH signaling pathway|Ovarian Steroidogenesis|Estrogen signaling pathway|Progesterone-med…
RGD1310352	1.00656e-58	1.078	1	similar to HTGN29 protein	integral component of membrane
Stx7	1.11385e-58	1.06	1	syntaxin 7	intracellular|lysosome|lysosomal membrane|endosome|early endosome|late endosome|syntaxin binding|plasma membrane|endocytic vesicle|intracellular protein transport|SNARE complex|early endosome membrane|late endosome membrane|vesicle|azurophil granule|terminal bouton|protein-containing complex binding|SNARE binding|immunological synapse|positive regulation of T cell mediated cytotoxicity|SNAP recep…	rno04130,rno04145	SNARE interactions in vesicular transport|Phagosome
Tmem206	1.18542e-58	1.745	1	transmembrane protein 206	cell surface|integral component of membrane
Scn2a	1.24548e-58	1.079	1	sodium voltage-gated channel alpha subunit 2	protein binding|intracellular|plasma membrane|sodium ion transport|nervous system development|node of Ranvier|intrinsic apoptotic signaling pathway in response to osmotic stress|paranode region of axon|intercalated disc|sodium channel complex|regulation of ion transmembrane transport|sodium ion transmembrane transport|myelination|neuron projection|voltage-gated sodium channel complex|voltage-gate…	rno04742	Taste transduction
Nbeal2	1.47804e-58	1.935	1	neurobeachin-like 2	platelet formation|megakaryocyte development|wound healing|platelet alpha granule organization|endoplasmic reticulum|blood coagulation|endomembrane system
Bcas2	1.61726e-58	1.206	1	breast carcinoma amplified sequence 2	centrosome|mRNA processing|nuclear speck|U2-type catalytic step 2 spliceosome|precatalytic spliceosome|catalytic step 2 spliceosome|Prp19 complex|DNA replication factor A complex|spliceosomal complex	rno03040	Spliceosome
Ctps2	1.63832e-58	1.285	1	CTP synthase 2	cellular_component|glutamine metabolic process|biological_process|'de novo' CTP biosynthetic process|molecular_function|CTP synthase activity|ATP binding	rno00240	Pyrimidine metabolism
Tuba1a	1.78806e-58	1	1	tubulin, alpha 1A	microtubule cytoskeleton|structural constituent of cytoskeleton|protein domain specific binding|cytoplasmic ribonucleoprotein granule|protein binding|GTP binding|cytoplasm|microtubule|myelin sheath|membrane raft|cytoplasmic microtubule|protein heterodimerization activity|cytoskeleton organization|microtubule cytoskeleton organization|recycling endosome|microtubule-based process|mitotic cell cycle…	rno04145,rno04210,rno04530,rno04540	Phagosome|Apoptosis|Tight junction|Gap junction
Dnajb9	2.15223e-58	1.181	1	DnaJ heat shock protein family (Hsp40) member B9	response to endoplasmic reticulum stress|cytoplasm|chaperone binding|endoplasmic reticulum|endoplasmic reticulum lumen|response to unfolded protein|B cell differentiation|misfolded protein binding|negative regulation of IRE1-mediated unfolded protein response|ubiquitin-dependent ERAD pathway|Hsp70 protein binding|immunoglobulin production|nucleolus
Grik5	7.43984e-58	1.088	1	glutamate ionotropic receptor kainate type subunit 5	glutamate receptor activity|ionotropic glutamate receptor complex|postsynaptic density|kainate selective glutamate receptor activity|membrane|presynaptic membrane|SH3 domain binding|cell junction|identical protein binding|PDZ domain binding|neuron projection|neuronal cell body|receptor clustering|terminal bouton|perikaryon|positive regulation of neuron apoptotic process|postsynaptic membrane|extr…	rno04080,rno04724	Neuroactive ligand-receptor interaction|Glutamatergic synapse
Fau	8.89384e-58	1	1	FAU, ubiquitin like and ribosomal protein S30 fusionGO:0005575,GO:0005615,GO:0005622,GO:0005840,GO:0006412,GO:0008150,GO:0019731,GO:0022627,GO:0050830,GO:0061844,GO:0002227,GO:0003674,GO:0003735	rno03010	Ribosome
Ate1	1.05094e-57	1.248	1	arginyltransferase 1	cytoplasm|proteasomal protein catabolic process|protein arginylation|arginyltransferase activity|nucleus
Suv39h1l1	1.33557e-57	1.827	1	--	--	--	--
Ypel5	1.39421e-57	1.009	1	yippee-like 5	metal ion binding
Ndrg2	1.89931e-57	1	1	NDRG family member 2GO:0048471,GO:0005634,GO:0048662,GO:0005737,GO:0005794,GO:0007165,GO:0070373,GO:0007420,GO:0010574,GO:0090361,GO:0016055,GO:0001818,GO:0030154,GO:0030426
Krt17	2.60275e-57	2.105	1	keratin 17	intermediate filament cytoskeleton|cytoplasm|positive regulation of translation|intermediate filament|positive regulation of hair follicle development|signal transduction|positive regulation of cell growth|hair follicle morphogenesis|cell periphery|keratinization|MHC class II receptor activity|MHC class II protein binding|keratin filament|morphogenesis of an epithelium|intermediate filament-based…	rno04915	Estrogen signaling pathway
Dda1	3.3729e-57	1.016	1	DET1 and DDB1 associated 1	regulation of proteasomal ubiquitin-dependent protein catabolic process|Cul4-RING E3 ubiquitin ligase complex
Fam136a	3.56136e-57	1.426	1	family with sequence similarity 136, member A	cytoplasm
Tcea2	3.56676e-57	1.095	1	transcription elongation factor A2	transcription, DNA-templated|zinc ion binding|positive regulation of transcription by RNA polymerase II|molecular_function|DNA binding|nucleus
Cmas	3.64073e-57	1.011	1	cytidine monophosphate N-acetylneuraminic acid synthetase	N-acetylneuraminate metabolic process|N-acylneuraminate cytidylyltransferase activity	rno00520	Amino sugar and nucleotide sugar metabolism
Klhl23	5.09866e-57	1.322	1	kelch-like family member 23	protein ubiquitination|Cul3-RING ubiquitin ligase complex|ubiquitin-protein transferase activity
Ptprn2	6.30214e-57	1.021	1	protein tyrosine phosphatase, receptor type N2	peptidyl-tyrosine dephosphorylation|endoplasmic reticulum lumen|insulin secretion involved in cellular response to glucose stimulus|lipid metabolic process|neurotransmitter secretion|integral component of membrane|cell junction|secretory granule|terminal bouton|receptor complex|secretory granule membrane|synaptic vesicle membrane|protein tyrosine phosphatase activity|protein binding|negative regu…	rno04940	Type I diabetes mellitus
Rcan1	6.45376e-57	1.211	1	regulator of calcineurin 1	regulation of phosphoprotein phosphatase activity|cytoplasm|skeletal muscle fiber development|negative regulation of smooth muscle cell differentiation|response to oxidative stress|signal transduction|skeletal muscle tissue development|short-term memory|calcium-dependent protein serine/threonine phosphatase regulator activity|regulation of calcineurin-NFAT signaling cascade|response to mechanical…	rno04921,rno04919,rno05167	Oxytocin signaling pathway|Thyroid hormone signaling pathway|Kaposi's sarcoma-associated herpesvirus infection
Plppr2	7.61638e-57	1.047	1	phospholipid phosphatase related 2	phosphatidate phosphatase activity|integral component of membrane|phosphatase activity|lipid phosphatase activity|phospholipid dephosphorylation|integral component of plasma membrane|phospholipid metabolic process|signal transduction
Cyb5r3	1.17049e-56	1.154	1	cytochrome b5 reductase 3	endoplasmic reticulum|endoplasmic reticulum membrane|lipid droplet|cholesterol biosynthetic process|biological_process|AMP binding|oxidoreductase activity|ADP binding|flavin adenine dinucleotide binding|NAD binding|oxidation-reduction process|cytochrome-b5 reductase activity, acting on NAD(P)H|FAD binding|mitochondrion|mitochondrial outer membrane	rno00520	Amino sugar and nucleotide sugar metabolism
Ube2m	1.19591e-56	1	1	ubiquitin-conjugating enzyme E2M	cellular_component|cytoplasm|cellular protein modification process|protein ubiquitination|NEDD8 transferase activity|ubiquitin protein ligase binding|positive regulation of neuron apoptotic process|protein neddylation|ubiquitin protein ligase activity|molecular_function|ubiquitin-protein transferase activity|ATP binding	rno04120	Ubiquitin mediated proteolysis
Wdr1	1.4217e-56	1.027	1	WD repeat domain 1	sarcomere organization|cortical cytoskeleton organization|plasma membrane|regulation of oligodendrocyte differentiation|locomotion|actin filament binding|establishment of planar polarity of follicular epithelium|cell-cell junction|regulation of cell shape|actin cytoskeleton organization|actin filament depolymerization|actin filament fragmentation|actomyosin, actin portion|cell junction|regulation…
Zfp428	1.64334e-56	1.149	1	zinc finger protein 428	nucleic acid binding
Cdh18	1.66775e-56	1.419	1	cadherin 18	protein homodimerization activity|plasma membrane|cell-cell adhesion mediated by cadherin|cadherin binding|cell-cell adherens junction|cell-cell junction assembly|homophilic cell adhesion via plasma membrane adhesion molecules|multicellular organism development|cytoskeletal protein binding|cell surface|integral component of membrane|calcium-dependent cell-cell adhesion via plasma membrane cell ad…
AABR07043951.1	2.21689e-56	1.217	1	--	--	--	--
LOC100361025	3.42559e-56	1.291	1	--	--	--	--
Pycr3	3.58949e-56	1.273	1	--	--	--	--
Dcx	4.75394e-56	1.78	1	doublecortin	dendrite morphogenesis|neuron projection|layer formation in cerebral cortex|cytoplasm|response to electrical stimulus|pyramidal neuron development|cytosol|neuronal cell body|microtubule|brain development|microtubule binding|central nervous system projection neuron axonogenesis|positive regulation of endocytosis|protein kinase binding|positive regulation of collateral sprouting|axon|spinal cord de…
Tuba8	5.72587e-56	1.851	1	tubulin, alpha 8	structural constituent of cytoskeleton|GTP binding|cytoplasm|microtubule|cytoskeleton organization|microtubule-based process|microtubule cytoskeleton organization|microtubule cytoskeleton|mitotic cell cycle|GTPase activity	rno04145,rno04210,rno04530,rno04540	Phagosome|Apoptosis|Tight junction|Gap junction
Golga7b	8.11221e-56	1.295	1	golgin A7 family, member B	peptidyl-L-cysteine S-palmitoylation|protein-cysteine S-palmitoyltransferase activity|protein localization to plasma membrane|palmitoyltransferase complex|intracellular|protein targeting to membrane
Atg12	8.85131e-56	1.189	1	autophagy related 12	protein binding|autophagosome|C-terminal protein lipidation|autophagy|membrane|Atg8 ligase activity|protein-containing complex|phagophore assembly site membrane|Atg12-Atg5-Atg16 complex|autophagosome assembly|autophagy of nucleus|innate immune response|autophagy of mitochondrion	rno04068,rno04140,rno04136,rno04621,rno04622	FoxO signaling pathway|Autophagy - animal|Autophagy - other eukaryotes|NOD-like receptor signaling pathway|RIG-I-like receptor signaling pathway
Sdc3	9.88916e-56	1.034	1	syndecan 3	membrane|integral component of membrane|cell migration|regulation of cell migration|axon|extracellular matrix|protein-containing complex|identical protein binding|protein binding|neuron projection|cell adhesion|cell surface	rno04514	Cell adhesion molecules (CAMs)
Itga3	1.28095e-55	1.47	1	integrin subunit alpha 3	integrin-mediated signaling pathway|fusion of sperm to egg plasma membrane involved in single fertilization|heart development|memory|external side of plasma membrane|cell surface|integrin alpha3-beta1 complex|positive regulation of gene expression|positive regulation of epithelial cell migration|response to gonadotropin|positive regulation of cell-substrate adhesion|negative regulation of Rho pro…	rno04151,rno04512,rno04510,rno04810,rno04640,rno05200,rno05222,rno05410,rno05412,rno05414,rno05165	PI3K-Akt signaling pathway|ECM-receptor interaction|Focal adhesion|Regulation of actin cytoskeleton|Hematopoietic cell lineage|Pathways in cancer|Small cell lung cancer|Hypertrophic cardiomyopathy (HCM)|Arrhythmogenic right ventricular cardiomyopathy (ARVC)|Dilated cardiomyopathy (DCM)|Human papillomavirus infection
Cisd3	1.41498e-55	1.144	1	CDGSH iron sulfur domain 3	2 iron, 2 sulfur cluster binding
Rere	1.45835e-55	1.046	1	arginine-glutamic acid dipeptide repeats	cerebellum development|RNA polymerase II transcription coactivator activity|cerebellar Purkinje cell layer maturation|RNA polymerase II transcription corepressor activity|cerebellar granule cell precursor proliferation|DNA binding|chromatin binding|DNA binding transcription factor activity|transcription corepressor activity|radial glia guided migration of Purkinje cell|nucleus|sequence-specific D…
Txnrd1	1.65036e-55	1.233	1	thioredoxin reductase 1	thioredoxin-disulfide reductase activity|cell|nucleus|nucleoplasm|cytoplasm|NAD(P)H oxidase activity|selenocysteine metabolic process|mitochondrion|oxidoreductase activity, acting on a sulfur group of donors|electron transport chain|selenate reductase activity|response to drug|benzene-containing compound metabolic process|cellular response to hyperoxia|hydrogen peroxide catabolic process|cellular…	rno00450,rno05200,rno05225	Selenocompound metabolism|Pathways in cancer|Hepatocellular carcinoma
Pid1	1.74122e-55	1.219	1	phosphotyrosine interaction domain containing 1	negative regulation of protein localization to plasma membrane|cellular response to leptin stimulus|regulation of G1/S transition of mitotic cell cycle|fat cell differentiation|regulation of reactive oxygen species metabolic process|positive regulation of transcription by RNA polymerase II|negative regulation of glucose import|negative regulation of insulin receptor signaling pathway|regulation o…
Etnk1	2.52287e-55	1.026	1	ethanolamine kinase 1	cytosol|plasma membrane|phosphatidylethanolamine biosynthetic process|phosphorylation|ethanolamine kinase activity|nucleoplasm	rno00564	Glycerophospholipid metabolism
Prmt1	2.69012e-55	1.182	1	protein arginine methyltransferase 1	protein methylation|N-methyltransferase activity|protein methyltransferase activity|positive regulation of cell proliferation|peptidyl-arginine methylation, to asymmetrical-dimethyl arginine|methyl-CpG binding|histone-arginine N-methyltransferase activity|snoRNP binding|neuron projection development|protein-containing complex|methylosome|histone methyltransferase activity (H4-R3 specific)|histone…	rno04068,rno04922	FoxO signaling pathway|Glucagon signaling pathway
Ldb2	2.72028e-55	1.543	1	LIM domain binding 2	positive regulation of transcription by RNA polymerase II|LIM domain binding|RNA polymerase II activating transcription factor binding|hair follicle development|regulation of cell migration|nucleus|transcription factor complex|nucleolus|cell leading edge|somatic stem cell population maintenance|plasma membrane|regulation of kinase activity|positive regulation of cellular component biogenesis|mult…
Rhpn1	3.98129e-55	1.347	1	rhophilin, Rho GTPase binding protein 1	signal transduction|GTPase regulator activity|regulation of catalytic activity
Neurl1	4.63361e-55	1.279	1	neuralized E3 ubiquitin protein ligase 1	positive regulation of synapse maturation|perikaryon|cytoplasm|apical dendrite|translation factor activity, non-nucleic acid binding|plasma membrane|positive regulation of epidermal growth factor-activated receptor activity|regulation of translation|protein monoubiquitination|sperm axoneme assembly|brain development|skeletal muscle tissue development|negative regulation of Notch signaling pathway…
Dctn1	6.20162e-55	1.002	1	dynactin subunit 1	nuclear envelope|centrosome|centriole|microtubule binding|biological_process|spindle|centriole-centriole cohesion|transport along microtubule|protein-containing complex|tubulin binding|microtubule anchoring at centrosome|protein kinase binding|microtubule plus-end|establishment of mitotic spindle orientation|positive regulation of microtubule nucleation|retrograde transport, endosome to Golgi|ide…	rno04962,rno05016	Vasopressin-regulated water reabsorption|Huntington's disease
Gpr176	6.36349e-55	1.862	1	G protein-coupled receptor 176	plasma membrane|G-protein coupled receptor signaling pathway|adenylate cyclase-inhibiting G-protein coupled receptor signaling pathway|integral component of membrane|negative regulation of cAMP biosynthetic process|circadian behavior|G-protein coupled receptor activity
Ssr1	9.49282e-55	1.273	1	signal sequence receptor subunit 1	cotranslational protein targeting to membrane|integral component of membrane|endoplasmic reticulum|endoplasmic reticulum membrane	rno04141	Protein processing in endoplasmic reticulum
Tomm7	1.03851e-54	1	1	translocase of outer mitochondrial membrane 7	mitochondrial outer membrane translocase complex|biological_process|protein import into mitochondrial matrix|integral component of mitochondrial outer membrane|regulation of protein stability|protein import into mitochondrial outer membrane|positive regulation of mitophagy in response to mitochondrial depolarization|positive regulation of protein targeting to mitochondrion|molecular_function|cell…	rno04137	Mitophagy - animal
Ahcy	1.07114e-54	1.197	1	adenosylhomocysteinase	adenosylselenohomocysteinase activity|adenyl nucleotide binding|adenosylhomocysteinase activity|S-adenosylmethionine cycle|melanosome|copper ion binding|nucleus|cytosol|circadian sleep/wake cycle|identical protein binding|neuron projection|one-carbon metabolic process|protein self-association|response to nutrient|response to hypoxia|NAD binding|S-adenosylhomocysteine catabolic process|chronic inf…	rno00270	Cysteine and methionine metabolism
Atp13a2	1.0931e-54	1.011	1	ATPase 13A2	integral component of plasma membrane|cation transport|cellular calcium ion homeostasis|cellular iron ion homeostasis|cellular zinc ion homeostasis|regulation of mitochondrion organization|metal ion binding|positive regulation of protein secretion|vesicle membrane|regulation of endopeptidase activity|regulation of macroautophagy|zinc ion homeostasis|phosphatidic acid binding|calcium ion transmemb…
Slc28a2	1.18979e-54	2.282	1	solute carrier family 28 member 2	nucleoside:sodium symporter activity|integral component of plasma membrane|purine nucleoside transmembrane transporter activity|purine nucleoside transmembrane transport|protein localization to cell surface|nucleoside transmembrane transport|retina homeostasis|nucleoside transmembrane transporter activity
Snap91	1.21664e-54	1.007	1	synaptosomal-associated protein 91	clathrin-coated pit|receptor-mediated endocytosis|establishment or maintenance of cell polarity|chemical synaptic transmission|neurotransmitter secretion|axonogenesis|synaptic vesicle|presynaptic membrane|postsynaptic density|neuron projection|protein transport|neuronal cell body|synaptic vesicle budding from presynaptic endocytic zone membrane|terminal bouton|phospholipase binding|axon terminus|…
Rpl36	1.27963e-54	1	1	ribosomal protein L36	RNA binding|structural constituent of ribosome|nucleolus|ribosome|translation|biological_process|cytosolic large ribosomal subunit|polysomal ribosome|cytoplasmic translation|molecular_function	rno03010	Ribosome
Cldn9	1.32153e-54	1.939	1	claudin 9	bicellular tight junction|integral component of membrane|cell junction|intracellular membrane-bounded organelle|cell-cell junction organization|viral entry into host cell|virus receptor activity|structural molecule activity|plasma membrane	rno04514,rno04530,rno04670,rno05160	Cell adhesion molecules (CAMs)|Tight junction|Leukocyte transendothelial migration|Hepatitis C
Psmb1	1.53173e-54	1	1	proteasome subunit beta 1	proteolysis involved in cellular protein catabolic process|nucleus|cytoplasm|proteasome core complex|proteasomal protein catabolic process|proteasomal ubiquitin-independent protein catabolic process|proteasome complex|proteasome core complex, beta-subunit complex|endopeptidase activity|proteasome-mediated ubiquitin-dependent protein catabolic process|threonine-type endopeptidase activity	rno03050	Proteasome
Chchd6	1.6144e-54	1.081	1	coiled-coil-helix-coiled-coil-helix domain containing 6	cristae formation|mitochondrion|MICOS complex|mitochondrial inner membrane|cytosol|cellular response to DNA damage stimulus|mitochondrial fusion|biological_process|molecular_function|cellular_component
Spa17	1.79878e-54	1.352	1	sperm autoantigenic protein 17	binding of sperm to zona pellucida|external side of plasma membrane|motile cilium|sperm fibrous sheath|sperm principal piece|calmodulin binding|cytoplasm|cilium
Rwdd2a	2.08819e-54	2.046	1	RWD domain containing 2A
Sertm1	2.56788e-54	1.31	1	serine-rich and transmembrane domain containing 1	integral component of membrane|intracellular membrane-bounded organelle
Bphl	2.63125e-54	1.614	1	biphenyl hydrolase-like (serine hydrolase)	mitochondrion|cytosol|metabolic process|hydrolase activity|intracellular membrane-bounded organelle|ATP generation from poly-ADP-D-ribose|poly(ADP-ribose) glycohydrolase activity|nucleus|nucleoplasm
Actl6b	3.88348e-54	1.223	1	actin-like 6B	nucleus|nucleolus|chromatin remodeling|transcription, DNA-templated|regulation of transcription, DNA-templated|nervous system development|SWI/SNF complex|spinal cord development|nBAF complex|molecular_function|cellular_component	rno04714,rno05225	Thermogenesis|Hepatocellular carcinoma
Nyap1	4.23365e-54	1.617	1	neuronal tyrosine-phosphorylated phosphoinositide-3-kinase adaptor 1	intracellular|phosphatidylinositol 3-kinase signaling|neuron projection morphogenesis
Elob	4.40318e-54	1	1	--	--	--	--
Cltb	4.45746e-54	1.002	1	clathrin, light chain B	synaptic vesicle membrane|cytosol|clathrin heavy chain binding|peptide binding|plasma membrane|neurotransmitter transport|intracellular protein transport|neurotransmitter secretion|intracellular membrane-bounded organelle|synaptic vesicle coating|clathrin coat assembly|clathrin coat|ciliary membrane|clathrin vesicle coat|clathrin-dependent endocytosis|structural molecule activity|presynapse|clath…	rno04144,rno04142,rno04961,rno04721,rno05016,rno05100	Endocytosis|Lysosome|Endocrine and other factor-regulated calcium reabsorption|Synaptic vesicle cycle|Huntington's disease|Bacterial invasion of epithelial cells
Papss2	4.96652e-54	1.837	1	3'-phosphoadenosine 5'-phosphosulfate synthase 2	adenylylsulfate kinase activity|sulfate adenylyltransferase (ATP) activity|ATP binding|cellular_component|cytosol|blood coagulation|biological_process|phosphorylation|3'-phosphoadenosine 5'-phosphosulfate biosynthetic process|bone development|sulfate assimilation|selenate adenylyltransferase (ATP) activity|molecular_function	rno00920,rno00230,rno00450	Sulfur metabolism|Purine metabolism|Selenocompound metabolism
Jund	5.06173e-54	1.028	1	JunD proto-oncogene, AP-1 transcription factor subunitGO:0003700,GO:0003713,GO:0005634,GO:0005654,GO:0005667,GO:0016922,GO:0006355,GO:0019899,GO:0006366,GO:0032496,GO:0007568,GO:0032870,GO:0032991,GO:0032993,GO:0051591,GO:0033554,GO:0051726,GO:0034097,GO:0071277,GO:0035976,GO:0000122,GO:0000790,GO:0000978,GO:0000981,GO:0001077,GO:0002076,GO:0003677,GO:0003690,GO:0007623,GO:0008134,GO:0009314,GO:0…	rno04010,rno04657,rno04380	MAPK signaling pathway|IL-17 signaling pathway|Osteoclast differentiation
Pigh	5.38442e-54	1.543	1	phosphatidylinositol glycan anchor biosynthesis, class H	integral component of membrane|phosphatidylinositol N-acetylglucosaminyltransferase activity|glycosylphosphatidylinositol-N-acetylglucosaminyltransferase (GPI-GnT) complex|GPI anchor biosynthetic process	rno00563	Glycosylphosphatidylinositol(GPI)-anchor biosynthesis
Limk2	5.86354e-54	1.4	1	LIM domain kinase 2	spermatid development|protein serine/threonine kinase activity|intracellular signal transduction|signal transducer activity|metal ion binding|ATP binding|nucleus|cytoplasm|protein heterodimerization activity|head development|cis-Golgi network|cytosol|cornea development in camera-type eye|protein phosphorylation|protein kinase activity|spermatogenesis	rno04810,rno04666,rno04360	Regulation of actin cytoskeleton|Fc gamma R-mediated phagocytosis|Axon guidance
Cct4	8.67547e-54	1.003	1	chaperonin containing TCP1 subunit 4	positive regulation of protein localization to Cajal body|protein binding involved in protein folding|nucleoplasm|positive regulation of telomerase RNA localization to Cajal body|cell body|centrosome|protein stabilization|cytosol|chaperonin-containing T-complex|microtubule|unfolded protein binding|cilium|protein folding|positive regulation of telomerase activity|'de novo' protein folding|scaRNA l…
Tle2	9.51795e-54	1.96	1	transducin-like enhancer of split 2	focal adhesion|nuclear body|negative regulation of transcription, DNA-templated|negative regulation of canonical Wnt signaling pathway|transcription corepressor activity|nucleus
Rrn3	1.086e-53	1.231	1	RRN3 homolog, RNA polymerase I transcription factor	ribosome biogenesis|RNA polymerase I transcriptional preinitiation complex assembly|positive regulation of transcription, DNA-templated|in utero embryonic development|homeostasis of number of cells|nucleus|nucleolus|DNA-templated transcription, initiation|RNA polymerase binding|regulation of transcription by RNA polymerase I|negative regulation of intrinsic apoptotic signaling pathway by p53 clas…
Flot1	1.24111e-53	1.092	1	flotillin 1	endosome|early endosome|microtubule organizing center|plasma membrane|caveola|cell-cell junction|positive regulation of synaptic transmission, dopaminergic|cell-cell adherens junction|positive regulation of interferon-beta production|axonogenesis|dsRNA transport|COP9 signalosome|positive regulation of heterotypic cell-cell adhesion|positive regulation of toll-like receptor 3 signaling pathway|reg…	rno04910	Insulin signaling pathway
Svop	1.42019e-53	1.294	1	SV2 related protein	transmembrane transporter activity|cell junction|synaptic vesicle membrane|transmembrane transport|synaptic vesicle|integral component of membrane
Rhof	1.63955e-53	1.277	1	ras homolog family member F (in filopodia)	cell migration|signal transducer activity|protein kinase binding|GTP binding|regulation of cell migration|intracellular|cytoplasm|plasma membrane|cell cortex|establishment or maintenance of actin cytoskeleton polarity|actin filament organization|cytoplasmic vesicle|cell division site|establishment or maintenance of cell polarity|regulation of actin cytoskeleton organization|small GTPase mediated …
Timm9	2.36204e-53	1.155	1	translocase of inner mitochondrial membrane 9GO:0072321,GO:0005739,GO:0005743,GO:0008150,GO:0008565,GO:0042719,GO:0042721,GO:0042803,GO:0045039,GO:0046872,GO:0003674,GO:0051087,GO:0005215,GO:0005575
Ankrd55	3.35581e-53	1.988	1	ankyrin repeat domain 55
Rnmt	3.52715e-53	1.337	1	RNA (guanine-7-) methyltransferase	cellular response to leukemia inhibitory factor|mRNA cap binding complex|RNA binding|7-methylguanosine mRNA capping|mRNA (guanine-N7-)-methyltransferase activity|cellular_component|nucleus|biological_process|mRNA cap methyltransferase complex|nucleoplasm|RNA (guanine-N7)-methylation|fibrillar center|receptor complex|RNA 5'-cap (guanine-N7)-methylation|molecular_function	rno03015	mRNA surveillance pathway
Gkap1	3.68267e-53	1.284	1	G kinase anchoring protein 1	Golgi apparatus|signal transduction|identical protein binding
Psmb5	4.42806e-53	1	1	proteasome subunit beta 5	response to oxidative stress|nucleus|peptidase activity|nucleoplasm|cytoplasm|centrosome|proteasomal protein catabolic process|proteasomal ubiquitin-independent protein catabolic process|proteasome core complex|proteasome core complex, beta-subunit complex|proteasome-mediated ubiquitin-dependent protein catabolic process|proteasome complex|endopeptidase activity|proteolysis|threonine-type endopep…	rno03050	Proteasome
Nelfe	5.0675e-53	1.327	1	negative elongation factor complex member EGO:0005634,GO:0005654,GO:0005886,GO:0016604,GO:0032021,GO:0034244,GO:0045944,GO:0051571,GO:0070374,GO:0000122,GO:1900364,GO:0003682
Meis3	5.97385e-53	1.37	1	Meis homeobox 3	transcription by RNA polymerase II|sequence-specific DNA binding|positive regulation of transcription by RNA polymerase II|positive regulation of protein kinase B signaling|negative regulation of apoptotic signaling pathway|transcriptional activator activity, RNA polymerase II proximal promoter sequence-specific DNA binding|chromatin binding|nucleus
Nrp2	7.62388e-53	1.849	1	neuropilin 2	sympathetic neuron projection extension|ventral trunk neural crest cell migration|outflow tract septum morphogenesis|sympathetic neuron projection guidance|vascular endothelial growth factor signaling pathway|vascular endothelial growth factor-activated receptor activity|neural crest cell migration involved in autonomic nervous system development|identical protein binding|axon guidance|semaphorin…
Lama5	8.4006e-53	1.773	1	laminin subunit alpha 5	regulation of embryonic development|lung development|hair follicle development|branching morphogenesis of an epithelial tube|regulation of cell migration|integrin binding|cilium assembly|extracellular matrix|proteinaceous extracellular matrix|branching involved in salivary gland morphogenesis|basement membrane|basal lamina|laminin-5 complex|extracellular space|integrin-mediated signaling pathway|…	rno04151,rno04512,rno04510,rno05200,rno05222,rno05165,rno05146,rno05145	PI3K-Akt signaling pathway|ECM-receptor interaction|Focal adhesion|Pathways in cancer|Small cell lung cancer|Human papillomavirus infection|Amoebiasis|Toxoplasmosis
Cacng3	9.37024e-53	1.386	1	calcium voltage-gated channel auxiliary subunit gamma 3	neurotransmitter receptor transport, postsynaptic endosome to lysosome|protein targeting|postsynaptic neurotransmitter receptor diffusion trapping|protein localization|neurotransmitter receptor internalization|channel regulator activity|transmission of nerve impulse|AMPA glutamate receptor complex|regulation of AMPA receptor activity|somatodendritic compartment|positive regulation of synaptic tra…	rno04010,rno04921,rno04260,rno04261,rno05410,rno05412,rno05414	MAPK signaling pathway|Oxytocin signaling pathway|Cardiac muscle contraction|Adrenergic signaling in cardiomyocytes|Hypertrophic cardiomyopathy (HCM)|Arrhythmogenic right ventricular cardiomyopathy (ARVC)|Dilated cardiomyopathy (DCM)
Ccl27	1.13544e-52	1.278	1	C-C motif chemokine ligand 27	extracellular region|nucleus|immune response|chemokine activity|biological_process|regulation of signaling receptor activity|positive regulation of T cell chemotaxis|CCR3 chemokine receptor binding|cell chemotaxis|positive regulation of mononuclear cell migration|molecular_function|positive regulation of actin cytoskeleton reorganization|cytokine activity|cellular_component	rno04060,rno04062	Cytokine-cytokine receptor interaction|Chemokine signaling pathway
Lonp2	1.35955e-52	1.123	1	lon peptidase 2, peroxisomal	response to organic cyclic compound|signaling receptor binding|protein processing|ATP binding|nucleus|cytoplasm|peroxisome|peroxisomal matrix|enzyme binding|protein catabolic process|proteolysis|regulation of fatty acid beta-oxidation|protein quality control for misfolded or incompletely synthesized proteins|protein targeting to peroxisome|protease binding|ATP-dependent peptidase activity|peptida…
Ddx39b	1.38016e-52	1.026	1	DEAD-box helicase 39B	nucleus|spliceosomal complex|U4 snRNP|U6 snRNP|nucleolus|cytoplasm|U4 snRNA binding|positive regulation of DNA-templated transcription, elongation|mRNA export from nucleus|protein-containing complex|identical protein binding|ATP-dependent protein binding|protein-containing complex binding|positive regulation of translation|viral mRNA export from host cell nucleus|positive regulation of cell growt…	rno03040,rno03013,rno03015,rno05164	Spliceosome|RNA transport|mRNA surveillance pathway|Influenza A
Grin1	1.42237e-52	1.011	1	glutamate ionotropic receptor NMDA type subunit 1GO:0043083,GO:0043195,GO:0043197,GO:0043278,GO:0045944,GO:0043523,GO:0046982,GO:0043524,GO:0046983,GO:0048167,GO:0048168,GO:0048169,GO:0060079,GO:0048511,GO:0048814,GO:0060134,GO:0060179,GO:0060992,GO:1905429,GO:0071287,GO:0097060,GO:2000463,GO:0097553,GO:2001056,GO:0004972,GO:0005622,GO:0005737,GO:0005102,GO:0005783,GO:0005887,GO:0006812,GO:000834…	rno04014,rno04015,rno04020,rno04024,rno04080,rno04724,rno04720,rno04713,rno05010,rno05014,rno05016,rno05030,rno05031,rno05033,rno05034	Ras signaling pathway|Rap1 signaling pathway|Calcium signaling pathway|cAMP signaling pathway|Neuroactive ligand-receptor interaction|Glutamatergic synapse|Long-term potentiation|Circadian entrainment|Alzheimer's disease|Amyotrophic lateral sclerosis (ALS)|Huntington's disease|Cocaine addiction|Amphetamine addiction|Nicotine addiction|Alcoholism
Tmem106c	1.50564e-52	1.448	1	transmembrane protein 106C	biological_process|membrane|integral component of membrane|molecular_function|cellular_component|endoplasmic reticulum membrane
Triqk	1.9329e-52	1.645	1	triple QxxK/R motif containing	endoplasmic reticulum|endoplasmic reticulum membrane|integral component of membrane
H3f3a	2.07751e-52	1	1	--	--	--	--
Nectin2	2.80891e-52	1.613	1	nectin cell adhesion molecule 2	cell-cell adherens junction|zonula adherens|cytoskeleton organization|homophilic cell adhesion via plasma membrane adhesion molecules|heterophilic cell-cell adhesion via plasma membrane cell adhesion molecules|spermatid development|identical protein binding|spermatid nucleus differentiation|protein homodimerization activity|cell recognition|biological_process|apical junction complex|cell-cell con…	rno04514,rno04520,rno05168	Cell adhesion molecules (CAMs)|Adherens junction|Herpes simplex infection
Pced1b	2.94443e-52	1.781	1	PC-esterase domain containing 1B
Strip1	4.3647e-52	1.113	1	striatin interacting protein 1	cytosol|biological_process|Rho GTPase binding|protein kinase binding|regulation of cell morphogenesis|cortical actin cytoskeleton organization|molecular_function|cellular_component|nucleus
Rnft2	4.69743e-52	1.244	1	ring finger protein, transmembrane 2	integral component of membrane
Nptx1	4.80524e-52	1.491	1	neuronal pentraxin 1	plasma membrane|mitochondrial transport|transport vesicle|cellular response to potassium ion|neuron projection|mitochondrial fragmentation involved in apoptotic process|metal ion binding|axonogenesis involved in innervation|cytoplasm|cellular response to glucose stimulus|mitochondrion
Nedd4	4.85739e-52	1.004	1	neural precursor cell expressed, developmentally down-regulated 4, E3 ubiquitin protein ligase	phosphothreonine residue binding|progesterone receptor signaling pathway|ubiquitin protein ligase activity|RNA polymerase binding|proline-rich region binding|outflow tract morphogenesis|endocardial cushion development|ubiquitin-protein transferase activity|protein binding|cytoplasm|protein targeting to lysosome|Golgi apparatus|cytosol|immune response|lysosomal transport|neuromuscular junction dev…	rno04120,rno04144,rno04530,rno05169	Ubiquitin mediated proteolysis|Endocytosis|Tight junction|Epstein-Barr virus infection
Prkar2b	5.75801e-52	1.412	1	protein kinase cAMP-dependent type 2 regulatory subunit beta	response to clozapine|dendritic spine|protein kinase binding|cytoplasm|ciliary base|protein domain specific binding|mitochondrial inner membrane|postsynapse|dendritic shaft|dendrite|centrosome|negative regulation of cAMP-dependent protein kinase activity|plasma membrane|cAMP-dependent protein kinase complex|fatty acid metabolic process|cAMP binding|learning|membrane raft|cAMP-dependent protein ki…	rno04910	Insulin signaling pathway
Kcna6	5.79271e-52	1.032	1	potassium voltage-gated channel subfamily A member 6	axon terminus|delayed rectifier potassium channel activity|protein homooligomerization|potassium ion transmembrane transport|integral component of plasma membrane|voltage-gated potassium channel complex|integral component of membrane|axon|potassium channel complex|voltage-gated potassium channel activity|regulation of ion transmembrane transport
Trex1	6.38543e-52	1.554	1	three prime repair exonuclease 1	cytosol|DNA metabolic process|3'-5'-exodeoxyribonuclease activity|3'-5' exonuclease activity|integral component of membrane|MutLalpha complex binding|MutSalpha complex binding|adenyl deoxyribonucleotide binding|cellular response to interferon-beta|protein homodimerization activity|double-stranded DNA binding|nucleic acid phosphodiester bond hydrolysis|single-stranded DNA binding	rno04623	Cytosolic DNA-sensing pathway
Hdac10	7.14807e-52	1.807	1	histone deacetylase 10	histone deacetylase binding|histone deacetylase activity|negative regulation of transcription, DNA-templated|cellular_component|histone H3 deacetylation|nucleus|nucleoplasm|cytoplasm|transcription, DNA-templated|regulation of transcription, DNA-templated|protein deacetylation|oligodendrocyte development|histone deacetylation|enzyme binding|histone deacetylase complex|NAD-dependent histone deacety…	rno05203,rno05034,rno05165	Viral carcinogenesis|Alcoholism|Human papillomavirus infection
Slf2	8.80012e-52	1.325	1	SMC5-SMC6 complex localization factor 2	positive regulation of protein complex assembly|ubiquitin protein ligase binding|positive regulation of maintenance of mitotic sister chromatid cohesion|site of double-strand break|intracellular membrane-bounded organelle|protein-containing complex binding|protein localization to site of double-strand break|positive regulation of double-strand break repair|chromatin|nucleus|cellular response to D…
Ostc	9.92395e-52	1.08	1	oligosaccharyltransferase complex subunit (non-catalytic)	integral component of membrane|protein glycosylation|oligosaccharyltransferase complex
Plpp4	1.57364e-51	1.561	1	phospholipid phosphatase 4	phospholipid metabolic process|signal transduction|biological_process|phosphatidate phosphatase activity|phosphatase activity|identical protein binding|phospholipid dephosphorylation|molecular_function|cellular_component|integral component of plasma membrane	rno00561,rno00564	Glycerolipid metabolism|Glycerophospholipid metabolism
Dkk3	1.77428e-51	1.241	1	dickkopf WNT signaling pathway inhibitor 3	negative regulation of aldosterone biosynthetic process|co-receptor binding|negative regulation of transcription, DNA-templated|receptor antagonist activity|negative regulation of canonical Wnt signaling pathway|negative regulation of cortisol biosynthetic process|extracellular space|adrenal gland development
Ppp2r1a	1.88062e-51	1	1	protein phosphatase 2 scaffold subunit A alpha	cytosol|chromosome segregation|female meiotic nuclear division|protein phosphatase regulator activity|regulation of phosphoprotein phosphatase activity|protein heterodimerization activity|meiotic spindle elongation|mitotic sister chromatid separation|meiotic sister chromatid cohesion, centromeric|peptidyl-serine dephosphorylation|regulation of meiotic cell cycle process involved in oocyte maturat…	rno03015,rno04350,rno04390,rno04071,rno04151,rno04152,rno04114,rno04530,rno04261,rno04728,rno04730,rno05160,rno05165,rno05142	mRNA surveillance pathway|TGF-beta signaling pathway|Hippo signaling pathway|Sphingolipid signaling pathway|PI3K-Akt signaling pathway|AMPK signaling pathway|Oocyte meiosis|Tight junction|Adrenergic signaling in cardiomyocytes|Dopaminergic synapse|Long-term depression|Hepatitis C|Human papillomavirus infection|Chagas disease (American trypanosomiasis)
Wtap	2.04993e-51	1.126	1	Wilms tumor 1 associated proteinGO:0005634,GO:0005654,GO:0016607,GO:0031965,GO:0036396,GO:0080009,GO:0000381
Elavl2	2.10804e-51	1.104	1	ELAV like neuron-specific RNA binding protein 2	RNA binding|cellular response to leukemia inhibitory factor
Glce	2.61729e-51	1.476	1	glucuronic acid epimerase	racemase and epimerase activity, acting on carbohydrates and derivatives|heparin biosynthetic process|heparosan-N-sulfate-glucuronate 5-epimerase activity|UDP-glucuronate 5'-epimerase activity|Golgi apparatus|heparan sulfate proteoglycan biosynthetic process|integral component of membrane	rno00534	Glycosaminoglycan biosynthesis - heparan sulfate / heparin
Pak6	2.94553e-51	1.625	1	p21 (RAC1) activated kinase 6	stress-activated protein kinase signaling cascade|ATP binding|activation of protein kinase activity|nucleus|regulation of apoptotic process|cytoplasm|regulation of transcription, DNA-templated|Rho protein signal transduction|regulation of mitotic cell cycle|learning|regulation of MAPK cascade|memory|cadherin binding|locomotory behavior|Rac GTPase binding|cell migration|signal transduction by prot…	rno04014,rno04012,rno04510,rno04810,rno04660,rno04360,rno05211	Ras signaling pathway|ErbB signaling pathway|Focal adhesion|Regulation of actin cytoskeleton|T cell receptor signaling pathway|Axon guidance|Renal cell carcinoma
Nipsnap1	2.98373e-51	1.14	1	nipsnap homolog 1 (C. elegans)	sensory perception of pain|neurotransmitter binding|synaptic membrane|mitochondrion|membrane
Skp1	4.35268e-51	1	1	S-phase kinase-associated protein 1	cullin family protein binding|SCF-dependent proteasomal ubiquitin-dependent protein catabolic process|cytoplasm|centrosome|Cul7-RING ubiquitin ligase complex|cytosol|beta-catenin binding|protein ubiquitination|SCF ubiquitin ligase complex|PcG protein complex|histone H2A monoubiquitination|ubiquitin-protein transferase activity|maintenance of protein location in nucleus|protein domain specific bin…	rno04141,rno04120,rno04310,rno04350,rno04110,rno04114,rno04710,rno05200,rno05168	Protein processing in endoplasmic reticulum|Ubiquitin mediated proteolysis|Wnt signaling pathway|TGF-beta signaling pathway|Cell cycle|Oocyte meiosis|Circadian rhythm|Pathways in cancer|Herpes simplex infection
Fbln2	4.9494e-51	1.557	1	fibulin 2	positive regulation of cell-substrate adhesion|extracellular matrix organization|extracellular matrix|extracellular matrix binding|calcium ion binding|extracellular region|extracellular space
Pfdn4	5.96624e-51	1.12	1	prefoldin subunit 4	mitochondrion|protein folding|prefoldin complex|unfolded protein binding|chaperone binding|nucleus|cytoplasm
Nrsn1	6.28583e-51	1.012	1	neurensin 1	growth cone|cytoplasmic vesicle|neuron projection|neuronal cell body|nervous system development|integral component of membrane|transport vesicle
Sh2d5	6.52886e-51	1.453	1	SH2 domain containing 5	postsynaptic density
Dner	7.19781e-51	1.013	1	delta/notch-like EGF repeat containing	plasma membrane|Notch receptor processing|central nervous system development|glial cell differentiation|integral component of membrane|dendrite|neuronal cell body|skeletal muscle fiber development|Notch binding|calcium ion binding|early endosome
Ets2	9.46448e-51	1.297	1	ETS proto-oncogene 2, transcription factor	mesoderm development|RNA polymerase II transcription factor activity, sequence-specific DNA binding|protein domain specific binding|transcriptional repressor activity, RNA polymerase II proximal promoter sequence-specific DNA binding|cell differentiation|ectodermal cell fate commitment|DNA binding|DNA binding transcription factor activity|nucleus|nucleoplasm|glucocorticoid receptor binding|sequen…	rno04014,rno05166	Ras signaling pathway|HTLV-I infection
Chpf2	1.12966e-50	1.332	1	chondroitin polymerizing factor 2	acetylgalactosaminyltransferase activity|Golgi cisterna membrane	rno00532	Glycosaminoglycan biosynthesis - chondroitin sulfate / dermatan sulfate
Txndc5	1.1658e-50	1.295	1	thioredoxin domain containing 5	protein folding|response to endoplasmic reticulum stress|apoptotic cell clearance|cell redox homeostasis|protein disulfide isomerase activity|endoplasmic reticulum|endoplasmic reticulum lumen	rno04141	Protein processing in endoplasmic reticulum
RGD1563365	1.46929e-50	1.696	1	similar to DNA segment, Chr 10, Wayne State University 102, expressed
Bsg	1.47755e-50	1	1	basiginGO:0051591,GO:0005739,GO:0072659,GO:0005886,GO:0005887,GO:0007566,GO:0042383,GO:0042470,GO:0042475,GO:0043231,GO:0043434,GO:0045121,GO:0045296,GO:0002080,GO:0046689,GO:0005515,GO:0046697,GO:0005537
Tubg2	1.60175e-50	1.326	1	tubulin, gamma 2	cytoplasmic microtubule organization|spindle|pericentriolar material|spindle assembly|microtubule|mitotic cell cycle|nuclear division|gamma-tubulin complex|GTPase activity|structural constituent of cytoskeleton|spindle microtubule|GTP binding|cytoplasmic microtubule|microtubule-based process|nucleus|microtubule nucleation|cytoplasm|mitotic sister chromatid segregation|centrosome|meiotic spindle o…	rno05165	Human papillomavirus infection
Vav2	2.07062e-50	1.568	1	vav guanine nucleotide exchange factor 2	epidermal growth factor receptor binding|cytoplasm|plasma membrane|small GTPase mediated signal transduction|regulation of cell size|cell migration|cell projection assembly|lamellipodium assembly|regulation of Rho protein signal transduction|regulation of GTPase activity|phosphotyrosine residue binding|positive regulation of phosphatidylinositol 3-kinase activity|guanyl-nucleotide exchange factor…	rno04024,rno04510,rno04810,rno04650,rno04660,rno04662,rno04664,rno04666,rno04670,rno04062,rno05205	cAMP signaling pathway|Focal adhesion|Regulation of actin cytoskeleton|Natural killer cell mediated cytotoxicity|T cell receptor signaling pathway|B cell receptor signaling pathway|Fc epsilon RI signaling pathway|Fc gamma R-mediated phagocytosis|Leukocyte transendothelial migration|Chemokine signaling pathway|Proteoglycans in cancer
Cct5	2.11298e-50	1.002	1	chaperonin containing TCP1 subunit 5	toxin transport|positive regulation of telomere maintenance via telomerase|nucleolus|positive regulation of establishment of protein localization to telomere|myelin sheath|positive regulation of protein localization to Cajal body|protein binding involved in protein folding|centrosome|positive regulation of telomerase RNA localization to Cajal body|cytosol|chaperonin-containing T-complex|cell body…
Kif22	2.54103e-50	1.893	1	kinesin family member 22	mitotic metaphase plate congression|ATP binding|microtubule binding|spindle|cytosol|kinesin complex|microtubule|nuclear speck|cilium|DNA repair|ATPase activity|microtubule-based movement|metaphase plate congression|sister chromatid cohesion|chromatin|DNA binding|mitotic spindle|microtubule motor activity	rno04914	Progesterone-mediated oocyte maturation
Psma6	2.54829e-50	1.002	1	proteasome subunit alpha 6	proteolysis involved in cellular protein catabolic process|proteasome core complex, alpha-subunit complex|proteasome core complex|RNA binding|polysome|endopeptidase activity|myofibril|threonine-type endopeptidase activity|nucleus|ubiquitin-dependent protein catabolic process|nucleoplasm|sarcomere|proteasomal protein catabolic process|cytoplasm|proteasome-mediated ubiquitin-dependent protein catab…	rno03050	Proteasome
Atp6v0b	3.39062e-50	1	1	ATPase H+ transporting V0 subunit B	proton-transporting ATPase activity, rotational mechanism|endosome|integral component of membrane	rno00190,rno04145,rno04142,rno04721,rno05323,rno05152	Oxidative phosphorylation|Phagosome|Lysosome|Synaptic vesicle cycle|Rheumatoid arthritis|Tuberculosis
Flot2	4.10442e-50	1.134	1	flotillin 2	protein localization to plasma membrane|regulation of toll-like receptor 3 signaling pathway|flotillin complex|acrosomal membrane|negative regulation of amyloid precursor protein catabolic process|ionotropic glutamate receptor binding|protein binding|positive regulation of establishment of T cell polarity|cell-cell contact zone|lamellipodium|endosome|protein localization to plasma membrane raft|p…	rno04910	Insulin signaling pathway
Vgf	4.17271e-50	1.031	1	VGF nerve growth factor inducible	regulation of synaptic plasticity|secretory granule membrane|neuropeptide hormone activity|regulation of neuronal synaptic plasticity|cytoplasmic vesicle|response to cAMP|response to insulin|extracellular space|Golgi apparatus|generation of precursor metabolites and energy|growth factor activity|carbohydrate homeostasis|response to cold|glucose homeostasis|regulation of signaling receptor activit…
Hspd1	4.68931e-50	1.001	1	heat shock protein family D member 1	double-stranded RNA binding|protein binding|ATP binding|extracellular space|cytoplasm|clathrin-coated pit|mitochondrion|'de novo' protein folding|activation of cysteine-type endopeptidase activity involved in apoptotic process|response to unfolded protein|mitochondrion organization|high-density lipoprotein particle binding|mitochondrial crista|apoptotic mitochondrial changes|coated vesicle|secret…	rno03018,rno04940,rno05134,rno05152	RNA degradation|Type I diabetes mellitus|Legionellosis|Tuberculosis
Npdc1	5.4575e-50	1.005	1	neural proliferation, differentiation and control, 1	integral component of membrane
Ptprf	5.66962e-50	1.128	1	protein tyrosine phosphatase, receptor type, F5	protein dephosphorylation|homophilic cell adhesion via plasma membrane adhesion molecules|nervous system development|heparin binding|negative regulation of cell proliferation|regulation of neuron projection development|membrane|negative regulation of epidermal growth factor receptor signaling pathway|integral component of membrane|phosphate ion binding|cell migration|neuron projection|neuronal ce…	rno04514,rno04520,rno04910,rno04931	Cell adhesion molecules (CAMs)|Adherens junction|Insulin signaling pathway|Insulin resistance
Prkra	7.0541e-50	1.323	1	protein activator of interferon induced protein kinase EIF2AK2	cytosol|protein phosphorylation|enzyme activator activity|positive regulation of cell proliferation|kinase activity|enzyme binding|middle ear morphogenesis|identical protein binding|protein kinase binding|protein homodimerization activity|production of siRNA involved in RNA interference|positive regulation of catalytic activity|ear development|perinuclear region of cytoplasm|skeletal system morph…
Csk	7.11524e-50	1.217	1	c-src tyrosine kinase	cell-cell junction|protein phosphorylation|transmembrane receptor protein tyrosine kinase signaling pathway|brain development|negative regulation of cell proliferation|negative regulation of low-density lipoprotein particle clearance|innate immune response|protein phosphatase binding|membrane raft|cell differentiation|negative regulation of bone resorption|extrinsic component of cytoplasmic side …
Rpl12	7.20588e-50	1.002	1	ribosomal protein L12	nucleus|nucleolus|cytoplasm|ribosome|translation|rRNA binding|cytosolic large ribosomal subunit|positive regulation of translational elongation|large ribosomal subunit rRNA binding|ribosomal large subunit assembly|structural constituent of ribosome	rno03010	Ribosome
Slc7a11	7.84733e-50	1.285	1	solute carrier family 7 member 11	platelet aggregation|cytoskeleton|plasma membrane|integral component of plasma membrane|response to oxidative stress|brain development|response to toxic substance|cell surface|L-amino acid transmembrane transporter activity|cystine:glutamate antiporter activity|L-glutamate transmembrane transport|response to nicotine|amino acid transmembrane transport|intracellular membrane-bounded organelle|mole…	rno04216	Ferroptosis
Aldh1b1	8.02747e-50	1.611	1	aldehyde dehydrogenase 1 family, member B1	nucleoplasm|mitochondrion|mitochondrial matrix|ethanol catabolic process|biological_process|oxidoreductase activity, acting on the aldehyde or oxo group of donors, NAD or NADP as acceptor|intracellular membrane-bounded organelle|oxidation-reduction process|molecular_function|aldehyde dehydrogenase (NAD) activity|cellular_component	rno00010,rno00053,rno00620,rno00071,rno00561,rno00280,rno00310,rno00330,rno00340,rno00380,rno00410	Glycolysis / Gluconeogenesis|Ascorbate and aldarate metabolism|Pyruvate metabolism|Fatty acid degradation|Glycerolipid metabolism|Valine, leucine and isoleucine degradation|Lysine degradation|Arginine and proline metabolism|Histidine metabolism|Tryptophan metabolism|beta-Alanine metabolism
Nxph1	8.71228e-50	1.246	1	neurexophilin 1	extracellular region|signaling receptor binding
Ndufa3	1.07593e-49	1	1	NADH:ubiquinone oxidoreductase subunit A3	mitochondrial respiratory chain complex I|integral component of membrane|mitochondrial respiratory chain complex I assembly	rno00190,rno04723,rno04714,rno05010,rno05012,rno05016,rno04932	Oxidative phosphorylation|Retrograde endocannabinoid signaling|Thermogenesis|Alzheimer's disease|Parkinson's disease|Huntington's disease|Non-alcoholic fatty liver disease (NAFLD)
Lyrm9	1.44796e-49	1.318	1	LYR motif containing 9
Adamtsl2	1.53234e-49	1.832	1	ADAMTS-like 2	peptidase activity|extracellular matrix organization|negative regulation of transforming growth factor beta receptor signaling pathway|microfibril binding|lobar bronchus epithelium development|extracellular region|proteinaceous extracellular matrix|proteolysis
Ephb2	1.75186e-49	1.726	1	Eph receptor B2	transmembrane receptor protein tyrosine kinase activity|signal transducer activity|transmembrane signaling receptor activity|ephrin receptor activity|transmembrane-ephrin receptor activity|signaling receptor binding|learning or memory|ATP binding|learning|cellular_component|axon guidance receptor activity|nucleus|biological_process|animal organ morphogenesis|negative regulation of signal transduc…	rno04360	Axon guidance
Catip	1.86514e-49	1.754	1	ciliogenesis associated TTC17 interacting protein	cilium organization|cytoplasm|plasma membrane|actin cytoskeleton|actin filament polymerization|nucleus
Ece1	1.90109e-49	1.352	1	endothelin converting enzyme 1	early endosome|plasma membrane|proteolysis|apoptotic process|heart development|membrane|regulation of blood pressure|integral component of membrane|zinc ion binding|protein processing|peptide hormone processing|secretory granule|protein homodimerization activity|cytoplasmic vesicle|ear development|vesicle|Weibel-Palade body|positive regulation of cAMP-mediated signaling|positive regulation of G-p…
Ephb1	2.00244e-49	1.375	1	Eph receptor B1	transmembrane signaling receptor activity|transmembrane-ephrin receptor activity|ATP binding|cytoplasm|skeletal muscle satellite cell activation|endoplasmic reticulum|membrane|cytosol|peptidyl-tyrosine phosphorylation|cranial nerve development|optic nerve morphogenesis|central nervous system projection neuron axonogenesis|early endosome membrane|neurogenesis|filopodium tip|positive regulation of …	rno04360	Axon guidance
Maea	2.01216e-49	1.059	1	macrophage erythroblast attacher	cell division|protein ubiquitination|nucleus|negative regulation of myeloid cell apoptotic process|GID complex|nucleoplasm|cytoplasm|spindle|actomyosin contractile ring|negative regulation of apoptotic process|cytoskeleton|proteasome-mediated ubiquitin-dependent protein catabolic process|integral component of plasma membrane|erythrocyte maturation|cytoskeleton organization|negative regulation of …
Drd2	2.67179e-49	2.235	1	dopamine receptor D2	perikaryon|regulation of potassium ion transport|response to morphine|regulation of MAPK cascade|pigmentation|regulation of phosphoprotein phosphatase activity|behavioral response to ethanol|axon terminus|regulation of long-term neuronal synaptic plasticity|response to ethanol|response to axon injury|positive regulation of G-protein coupled receptor protein signaling pathway|branching morphogenes…	rno04015,rno04024,rno04080,rno04540,rno04728,rno05012,rno05030,rno05034	Rap1 signaling pathway|cAMP signaling pathway|Neuroactive ligand-receptor interaction|Gap junction|Dopaminergic synapse|Parkinson's disease|Cocaine addiction|Alcoholism
Rps27a	2.93192e-49	1.015	1	ribosomal protein S27aGO:0046872,GO:0005634,GO:0070628,GO:0005737,GO:0006412,GO:0008150,GO:0015935,GO:0016567,GO:0019941,GO:0022627,GO:0031386,GO:0003674,GO:0031625,GO:0003723,GO:0043209,GO:0003735	rno03010	Ribosome
Prss23	3.4832e-49	1.556	1	protease, serine, 23	nucleus|proteolysis|serine-type endopeptidase activity|extracellular space
Apoc1	3.97692e-49	1.099	1	apolipoprotein C1		rno04979	Cholesterol metabolism
Lpcat1	5.42743e-49	1.352	1	lysophosphatidylcholine acyltransferase 1	1-acylglycerophosphocholine O-acyltransferase activity|endoplasmic reticulum|1-alkylglycerophosphocholine O-acyltransferase activity|endoplasmic reticulum membrane|1-alkylglycerophosphocholine O-acetyltransferase activity|Golgi apparatus|lipid droplet|phospholipid biosynthetic process|retina development in camera-type eye|integral component of membrane|negative regulation of phosphatidylcholine b…	rno00564,rno00565	Glycerophospholipid metabolism|Ether lipid metabolism
Hexd	5.93097e-49	1.497	1	--	--	--	--
Ube2s	9.11695e-49	1.013	1	ubiquitin-conjugating enzyme E2S	protein K63-linked ubiquitination|anaphase-promoting complex-dependent catabolic process|ubiquitin-protein transferase activity|ubiquitin protein ligase binding|protein K11-linked ubiquitination|protein K29-linked ubiquitination|ATP binding|nucleus|anaphase-promoting complex|cytoplasm|ubiquitin-dependent protein catabolic process|protein K6-linked ubiquitination|protein K27-linked ubiquitination|…	rno04120	Ubiquitin mediated proteolysis
Cdh15	1.06868e-48	1.716	1	cadherin 15	integral component of membrane|Golgi apparatus|calcium-dependent cell-cell adhesion via plasma membrane cell adhesion molecules|catenin complex|cytosol|plasma membrane|caveola|cell-cell adherens junction|neuromuscular junction|cell-cell junction assembly|adherens junction organization|homophilic cell adhesion via plasma membrane adhesion molecules|protein homodimerization activity|cell-cell adhes…	rno04514	Cell adhesion molecules (CAMs)
Atp6v1a	1.0766e-48	1.006	1	ATPase H+ transporting V1 subunit A	cytosol|plasma membrane|microvillus|cellular iron ion homeostasis|ATP hydrolysis coupled proton transport|apical plasma membrane|proton-transporting V-type ATPase, V1 domain|cellular response to increased oxygen levels|myelin sheath|ATP metabolic process|ATP binding|proton-transporting ATPase activity, rotational mechanism|lysosomal membrane|vacuolar membrane	rno00190,rno04150,rno04145,rno04966,rno04721,rno05323	Oxidative phosphorylation|mTOR signaling pathway|Phagosome|Collecting duct acid secretion|Synaptic vesicle cycle|Rheumatoid arthritis
Tsn	1.12099e-48	1.078	1	translin	mRNA binding|endoribonuclease activity|nucleus|cytoplasm|RNA metabolic process|identical protein binding|sequence-specific DNA binding|protein-containing complex binding|single-stranded DNA binding|RNA binding
Hebp1	1.19283e-48	1.521	1	heme binding protein 1	cytoplasm|cytosol|heme binding
Unc119	1.41371e-48	1.221	1	unc-119 lipid binding chaperone	positive regulation of protein tyrosine kinase activity|ciliary transition zone|spindle pole|lipoprotein transport|protein binding|negative regulation of clathrin-dependent endocytosis|intracellular|cytoplasm|centrosome|spindle|endocytosis|negative regulation of caveolin-mediated endocytosis|intercellular bridge|visual perception|lipid binding|spindle midzone|mitotic cytokinesis|regulation of end…
Gpsm1	1.56372e-48	1.112	1	G-protein signaling modulator 1GO:0030695,GO:0005515,GO:0032991,GO:0005654,GO:0034260,GO:0005789,GO:0005794,GO:0005829,GO:0050790,GO:0005886,GO:1905098,GO:0005938,GO:0007399,GO:0008277,GO:0000139,GO:0016239,GO:0001965,GO:0030154,GO:0005092	rno05030	Cocaine addiction
Pitpnm3	1.59951e-48	1.449	1	PITPNM family member 3	cellular_component|biological_process|receptor tyrosine kinase binding|cell projection|cell body|calcium ion binding|protein binding
Sybu	1.67748e-48	1.269	1	syntabulin	anterograde neuronal dense core vesicle transport|syntaxin-1 binding|kinesin binding|axonal transport of mitochondrion|vesicle|positive regulation of insulin secretion involved in cellular response to glucose stimulus|intracellular membrane-bounded organelle|regulation of synaptic activity|synapse maturation|regulation of insulin secretion involved in cellular response to glucose stimulus|microtu…
Col11a1	2.18837e-48	1.371	1	collagen type XI alpha 1 chain	tendon development|heart morphogenesis|inner ear morphogenesis|extracellular matrix structural constituent|metal ion binding|proteinaceous extracellular matrix|collagen trimer|collagen type XI trimer|extracellular space|proteoglycan metabolic process|embryonic skeletal system morphogenesis|visual perception|skeletal system morphogenesis|sensory perception of sound|detection of mechanical stimulus…	rno04974	Protein digestion and absorption
Psmb7	2.52054e-48	1.001	1	proteasome subunit beta 7	proteasome core complex, beta-subunit complex|nucleus|proteasome-mediated ubiquitin-dependent protein catabolic process|nucleoplasm|proteolysis involved in cellular protein catabolic process|cytoplasm|cytosol|positive regulation of protein targeting to mitochondrion|proteasome core complex|proteasome complex|proteasomal protein catabolic process|endopeptidase activity|proteasomal ubiquitin-indepe…	rno03050	Proteasome
Tspyl1	2.62504e-48	1.022	1	TSPY-like 1	nucleolus|nucleosome assembly|biological_process|enzyme binding|molecular_function|cellular_component|nucleus
Eef1e1	2.66691e-48	1.158	1	eukaryotic translation elongation factor 1 epsilon 1	positive regulation of DNA damage response, signal transduction by p53 class mediator|cellular_component|cellular response to leukemia inhibitory factor|nucleus|positive regulation of cellular senescence|nucleoplasm|nucleolus|cytoplasm|cytosol|positive regulation of apoptotic signaling pathway|translational elongation|glutathione metabolic process|biological_process|negative regulation of cell pr…
Atp6ap2	2.66701e-48	1.001	1	ATPase H+ transporting accessory protein 2	head morphogenesis|cellular_component|biological_process|external side of plasma membrane|integral component of membrane|enzyme binding|rostrocaudal neural tube patterning|positive regulation of Wnt signaling pathway|positive regulation of transforming growth factor beta1 production|signaling receptor activity|neuron projection|regulation of MAPK cascade|angiotensin maturation|cell body|eye pigme…	rno04614	Renin-angiotensin system
Ndufb8	2.90068e-48	1	1	NADH:ubiquinone oxidoreductase subunit B8	mitochondrial respiratory chain complex I|endoplasmic reticulum|mitochondrial electron transport, NADH to ubiquinone|NADH dehydrogenase (ubiquinone) activity|biological_process|integral component of membrane|mitochondrial respiratory chain complex I assembly|molecular_function|cellular_component|mitochondrion	rno00190,rno04723,rno04714,rno05010,rno05012,rno05016,rno04932	Oxidative phosphorylation|Retrograde endocannabinoid signaling|Thermogenesis|Alzheimer's disease|Parkinson's disease|Huntington's disease|Non-alcoholic fatty liver disease (NAFLD)
Mthfd2l	3.8026e-48	2.115	1	methylenetetrahydrofolate dehydrogenase (NADP+ dependent) 2-like	tetrahydrofolate interconversion|methylenetetrahydrofolate dehydrogenase (NADP+) activity|oxidation-reduction process|mitochondrion|mitochondrial inner membrane|mitochondrial matrix|cytosol|purine nucleotide biosynthetic process|one-carbon metabolic process|methionine biosynthetic process|histidine biosynthetic process|10-formyltetrahydrofolate metabolic process|methenyltetrahydrofolate cyclohydr…	rno00670	One carbon pool by folate
Nectin1	5.37092e-48	1.47	1	nectin cell adhesion molecule 1	homophilic cell adhesion via plasma membrane adhesion molecules|heterophilic cell-cell adhesion via plasma membrane cell adhesion molecules|axon guidance|cell recognition|catenin complex|viral entry into host cell|carbohydrate binding|virion binding|axon|protein heterodimerization activity|growth cone membrane|camera-type eye morphogenesis|cell adhesion molecule binding|regulation of synapse asse…	rno04514,rno04520,rno05168	Cell adhesion molecules (CAMs)|Adherens junction|Herpes simplex infection
RGD1359290	5.889e-48	1.362	1	Ribosomal_L22 domain containing protein RGD1359290	translation|large ribosomal subunit|cytosolic large ribosomal subunit|cytoplasmic translation|structural constituent of ribosome
Akap9	6.10921e-48	1.166	1	A-kinase anchoring protein 9	regulation of Golgi organization|maintenance of centrosome location|positive regulation of peptidyl-serine phosphorylation|Golgi apparatus|Sertoli cell development|protein kinase A regulatory subunit binding|Golgi stack|regulation of membrane repolarization|cis-Golgi network|regulation of ventricular cardiac muscle cell membrane repolarization|centrosome|microtubule nucleation|signal transduction…
Coa5	6.85536e-48	1.029	1	cytochrome C oxidase assembly factor 5	biological_process|mitochondrial respiratory chain complex IV assembly|molecular_function|cellular_component|mitochondrion	rno04714	Thermogenesis
Tmem192	7.69789e-48	1.264	1	transmembrane protein 192	perinuclear region of cytoplasm|lysosome|lysosomal membrane|endosome|late endosome|endoplasmic reticulum|Golgi apparatus|plasma membrane|integral component of membrane|protein homodimerization activity|nucleus|nucleoplasm
LOC100911769	9.08469e-48	1.306	1	band 4.1-like protein 1-like	cytoskeleton|cytoskeletal protein binding|cortical actin cytoskeleton organization
Htr2a	1.01706e-47	1.757	1	5-hydroxytryptamine receptor 2A	plasma membrane|integral component of plasma membrane|caveola|cellular calcium ion homeostasis|G-protein coupled receptor signaling pathway|regulation of dopamine secretion|G-protein coupled receptor signaling pathway, coupled to cyclic nucleotide second messenger|phosphatidylinositol 3-kinase signaling|phospholipase C-activating G-protein coupled receptor signaling pathway|artery smooth muscle c…	rno04020,rno04080,rno04540,rno04726,rno04750	Calcium signaling pathway|Neuroactive ligand-receptor interaction|Gap junction|Serotonergic synapse|Inflammatory mediator regulation of TRP channels
Wdr48	1.14241e-47	1.302	1	WD repeat domain 48	regulation of protein monoubiquitination|spermatogenesis|positive regulation of protein deubiquitination|single fertilization|male gonad development|protein deubiquitination|multicellular organism growth|ubiquitin binding|intracellular membrane-bounded organelle|skin development|embryonic organ development|skeletal system morphogenesis|homeostasis of number of cells|double-strand break repair via…	rno03460	Fanconi anemia pathway
Apeh	1.39198e-47	1.185	1	acylaminoacyl-peptide hydrolase	cytosol|proteolysis|omega peptidase activity|nuclear membrane|identical protein binding|amyloid-beta metabolic process|serine-type endopeptidase activity|cytoplasm
Phf1	1.39374e-47	1.384	1	PHD finger protein 1	positive regulation of transcription, DNA-templated|nucleus|metal ion binding|negative regulation of histone H3-K27 methylation|nucleoplasm|centrosome|cellular response to DNA damage stimulus|biological_process|nucleosome binding|positive regulation of histone H3-K27 methylation|methylated histone binding|ESC/E(Z) complex|chromatin binding|site of double-strand break|DNA binding transcription fac…
Shc2	1.48428e-47	1.454	1	SHC adaptor protein 2	transmembrane receptor protein tyrosine kinase signaling pathway|protein kinase binding|receptor tyrosine kinase binding|intracellular signal transduction|activation of MAPK activity|intracellular|plasma membrane	rno04014,rno04012,rno04370,rno04072,rno04510,rno04650,rno04062,rno04910,rno04915,rno04917,rno04926,rno04722,rno05225,rno05226,rno05214,rno05220,rno05224,rno05034,rno05100,rno01521,rno01522	Ras signaling pathway|ErbB signaling pathway|VEGF signaling pathway|Phospholipase D signaling pathway|Focal adhesion|Natural killer cell mediated cytotoxicity|Chemokine signaling pathway|Insulin signaling pathway|Estrogen signaling pathway|Prolactin signaling pathway|Relaxin signaling pathway|Neurotrophin signaling pathway|Hepatocellular carcinoma|Gastric cancer|Glioma|Chronic myeloid leukemia|Br…
Mageh1	1.50401e-47	1.131	1	MAGE family member H1	cytoplasm|neurotrophin TRK receptor signaling pathway
Smim14	2.0776e-47	1.079	1	small integral membrane protein 14	integral component of membrane|endoplasmic reticulum|endoplasmic reticulum membrane
Pitx2	2.25829e-47	1.667	1	paired-like homeodomain 2GO:0001191,GO:0001569,GO:0001570,GO:0001701,GO:0001764,GO:0002074,GO:0003171,GO:0007420,GO:0003253,GO:0007507,GO:0003350,GO:0007519,GO:0003677,GO:0007520,GO:0008134,GO:0008584,GO:0008585,GO:0035116,GO:0009653,GO:0035886,GO:0009725,GO:0035993,GO:0009887,GO:0042127,GO:0042475,GO:0042476,GO:0042802,GO:0000122,GO:0055015,GO:0042803,GO:0000976,GO:0055123,GO:0043010,GO:0000978,…	rno04350	TGF-beta signaling pathway
Smim26	2.72585e-47	1.024	1	--	--	--	--
Tmem107	2.93206e-47	1.475	1	transmembrane protein 107	integral component of membrane|neural tube patterning|ciliary transition zone|MKS complex|embryonic digit morphogenesis|cilium assembly|protein localization to ciliary transition zone|non-motile cilium assembly|molecular_function|cellular_component|biological_process
Slc18b1	3.21733e-47	1.567	1	solute carrier family 18 member B1	integral component of plasma membrane|transmembrane transporter activity|transmembrane transport
Fto	3.5838e-47	1.055	1	fat mass and obesity associated	ferrous iron binding|regulation of lipid storage|nuclear speck|regulation of multicellular organism growth|RNA repair|oxidative RNA demethylase activity|DNA-N1-methyladenine dioxygenase activity|regulation of respiratory system process|adipose tissue development|temperature homeostasis|molecular_function|cellular_component|nucleus|DNA dealkylation involved in DNA repair|oxidative DNA demethylase …
Brinp3	4.35214e-47	1.429	1	BMP/retinoic acid inducible neural specific 3	negative regulation of mitotic cell cycle|endoplasmic reticulum|cellular response to retinoic acid|cell cycle arrest|nervous system development|dendrite|neuronal cell body|positive regulation of neuron differentiation|molecular_function|negative regulation of cell cycle|extracellular region|mitochondrion
Gnb2	4.58297e-47	1.003	1	G protein subunit beta 2	protein-containing complex|myelin sheath|cell body|perinuclear region of cytoplasm|GTPase binding|signal transducer activity|calcium channel regulator activity|signal transduction	rno04014,rno04371,rno04151,rno04062,rno04926,rno04724,rno04727,rno04725,rno04728,rno04726,rno04723,rno04713,rno05200,rno05032,rno05034,rno05167	Ras signaling pathway|Apelin signaling pathway|PI3K-Akt signaling pathway|Chemokine signaling pathway|Relaxin signaling pathway|Glutamatergic synapse|GABAergic synapse|Cholinergic synapse|Dopaminergic synapse|Serotonergic synapse|Retrograde endocannabinoid signaling|Circadian entrainment|Pathways in cancer|Morphine addiction|Alcoholism|Kaposi's sarcoma-associated herpesvirus infection
ST7	5.45004e-47	1.47	1	suppression of tumorigenicity 7	integral component of membrane
Lsm8	6.30307e-47	1.181	1	LSM8 homolog, U6 small nuclear RNA associated	cellular_component|U6 snRNP|biological_process|RNA metabolic process|U4/U6 x U5 tri-snRNP complex|precatalytic spliceosome|mRNA splicing, via spliceosome|molecular_function|RNA binding	rno03040,rno03018	Spliceosome|RNA degradation
Ufd1	7.6117e-47	1.125	1	--	--	--	--
Rrad	7.70146e-47	1.502	1	RRAD, Ras related glycolysis inhibitor and calcium channel regulator	GTP binding|cellular_component|plasma membrane|signal transduction|membrane|negative regulation of cell growth|negative regulation of high voltage-gated calcium channel activity|molecular_function|GTPase activity|calmodulin binding
Hacl1	7.93647e-47	1.39	1	2-hydroxyacyl-CoA lyase 1	identical protein binding|fatty acid alpha-oxidation|cofactor binding|signaling receptor binding|protein complex oligomerization|peroxisome|lipid metabolic process|lyase activity|carbon-carbon lyase activity|thiamine pyrophosphate binding|magnesium ion binding	rno04146	Peroxisome
Rpl15	7.96281e-47	1	1	ribosomal protein L15	structural constituent of ribosome|nucleus|membrane|cytosolic large ribosomal subunit|A band|cadherin binding|response to ethanol|cytoplasmic translation|molecular_function|RNA binding	rno03010	Ribosome
Hmgcs2	9.3391e-47	1.246	1	3-hydroxy-3-methylglutaryl-CoA synthase 2	mitochondrion|mitochondrial inner membrane|mitochondrial matrix|acetyl-CoA metabolic process|cholesterol biosynthetic process|brain development|midgut development|response to testosterone|response to nutrient|response to glucagon|isoprenoid biosynthetic process|response to triglyceride|response to temperature stimulus|response to monosaccharide|response to prostaglandin F|response to drug|respons…	rno00650,rno00072,rno00280,rno00900,rno03320	Butanoate metabolism|Synthesis and degradation of ketone bodies|Valine, leucine and isoleucine degradation|Terpenoid backbone biosynthesis|PPAR signaling pathway
Nlgn1	1.09933e-46	1.369	1	neuroligin 1	neurexin clustering involved in presynaptic membrane assembly|postsynaptic density protein 95 clustering|receptor localization to synapse|positive regulation of synaptic vesicle exocytosis|regulation of NMDA receptor activity|presynapse|retrograde trans-synaptic signaling by trans-synaptic protein complex|regulation of AMPA receptor activity|positive regulation of excitatory postsynaptic potentia…	rno04514	Cell adhesion molecules (CAMs)
Tmem196	1.366e-46	1.667	1	transmembrane protein 196	integral component of membrane
Klhl12	2.15307e-46	1.246	1	kelch-like family member 12	COPII vesicle coating|COPII-coated ER to Golgi transport vesicle|neural crest cell development|microtubule organizing center|Wnt signaling pathway|Cul3-RING ubiquitin ligase complex|protein monoubiquitination|ER to Golgi vesicle-mediated transport|protein ubiquitination|neural crest formation|COPII vesicle coat|identical protein binding|Golgi membrane|ubiquitin-protein transferase activity|intrac…
Nol4	2.22761e-46	1.492	1	nucleolar protein 4	nucleolus
Hsf4	2.259e-46	1.891	1	heat shock transcription factor 4	cell development|cellular response to heat|transcriptional repressor activity, RNA polymerase II transcription regulatory region sequence-specific DNA binding|protein homooligomerization|camera-type eye development|transcriptional activator activity, RNA polymerase II transcription regulatory region sequence-specific DNA binding|positive regulation of transcription from RNA polymerase II promoter…
Phlda3	2.50484e-46	1.113	1	pleckstrin homology-like domain, family A, member 3	phosphatidylinositol-3,4-bisphosphate binding|phosphatidylinositol-3,4,5-trisphosphate binding|negative regulation of protein kinase B signaling|cytoplasm|plasma membrane|phosphatidylinositol-5-phosphate binding|phosphatidylinositol-3-phosphate binding|phosphatidylinositol-3,5-bisphosphate binding|intrinsic apoptotic signaling pathway in response to DNA damage by p53 class mediator|positive regul…
Bcam	2.5667e-46	1.449	1	basal cell adhesion molecule (Lutheran blood group)	cell adhesion|cell-matrix adhesion|protein C-terminus binding|cell surface|integral component of membrane|extracellular matrix|laminin binding|laminin receptor activity|extracellular region|plasma membrane
Bbs9	2.92466e-46	1.645	1	Bardet-Biedl syndrome 9	cilium|biological_process|membrane|centriolar satellite|BBSome|ciliary transition zone|fat cell differentiation|cilium assembly|pericentriolar material|molecular_function|protein localization to cilium|cellular_component
Wdr6	3.21831e-46	1.075	1	WD repeat domain 6	plasma membrane|cell cycle arrest|COP9 signalosome|negative regulation of cell proliferation|insulin receptor signaling pathway|negative regulation of autophagy|protein-containing complex|insulin receptor substrate binding|insulin-like growth factor receptor signaling pathway|cytoplasm|cytosol
Rnd3	3.23516e-46	1.642	1	Rho family GTPase 3	cell migration|signal transducer activity|protein kinase binding|GTP binding|regulation of cell migration|intracellular|cytoplasm|plasma membrane|establishment or maintenance of actin cytoskeleton polarity|cell cortex|cytoplasmic vesicle|actin filament organization|cell division site|establishment or maintenance of cell polarity|regulation of actin cytoskeleton organization|small GTPase mediated …
Sf3b3	4.04459e-46	1.244	1	splicing factor 3b, subunit 3	cellular_component|nucleus|U12-type spliceosomal complex|nucleolus|biological_process|negative regulation of protein catabolic process|protein-containing complex binding|catalytic step 2 spliceosome|mRNA splicing, via spliceosome|molecular_function|RNA binding	rno03040	Spliceosome
Syn1	4.06824e-46	1.009	1	synapsin IGO:0048786,GO:0030672,GO:0005524,GO:0097091,GO:0005794,GO:0098793,GO:0043195,GO:0005829,GO:0098993,GO:0005856,GO:0007269,GO:0043209,GO:0008021,GO:0043229,GO:0014069,GO:0045202,GO:0019901,GO:0030054,GO:0000795,GO:0048306,GO:0030424,GO:0003779,GO:0030425,GO:0005515
Efemp2	5.05827e-46	1.448	1	EGF-containing fibulin-like extracellular matrix protein 2	calcium ion binding|extracellular space|elastic fiber assembly
AABR07035539.1	6.85484e-46	1.376	1	--	--	--	--
AABR07047789.1	7.53573e-46	1.531	1	--	--	--	--
Tmem59	7.91493e-46	1	1	transmembrane protein 59	lysosome|late endosome|Golgi medial cisterna|proteolysis|positive regulation of autophagy|negative regulation of protein processing|integral component of membrane|negative regulation of protein glycosylation in Golgi|negative regulation of protein localization to plasma membrane|Golgi cis cisterna|Golgi trans cisterna|endopeptidase activity
AABR07049790.1	7.95672e-46	1.515	1	--	--	--	--
Slc25a18	8.9728e-46	1.091	1	solute carrier family 25 member 18	mitochondrial transport|L-glutamate transmembrane transport|integral component of membrane|transmembrane transporter activity|L-glutamate transmembrane transporter activity|high-affinity glutamate transmembrane transporter activity|mitochondrial inner membrane
Arrb2	9.60594e-46	1.298	1	arrestin, beta 2	positive regulation of receptor internalization|signaling receptor binding|protein binding|intracellular|nucleus|cytoplasm|protein transport|endosome|basolateral plasma membrane|plasma membrane|protein ubiquitination|clathrin-coated pit|enzyme binding|protein domain specific binding|endocytic vesicle|type 2A serotonin receptor binding|negative regulation of protein ubiquitination|platelet activat…	rno04010,rno04340,rno04144,rno04062,rno04926,rno04728,rno04740,rno05032	MAPK signaling pathway|Hedgehog signaling pathway|Endocytosis|Chemokine signaling pathway|Relaxin signaling pathway|Dopaminergic synapse|Olfactory transduction|Morphine addiction
Map2k2	9.68869e-46	1.011	1	mitogen activated protein kinase kinase 2	protein binding|ATP binding|nucleus|cytoplasm|mitochondrion|early endosome|cytoplasmic side of plasma membrane|late endosome|negative regulation of gene expression|endoplasmic reticulum|peptidyl-tyrosine phosphorylation|Golgi apparatus|signal transduction by protein phosphorylation|PDZ domain binding|thyroid gland development|stress-activated protein kinase signaling cascade|lung morphogenesis|ac…	rno04014,rno04015,rno04010,rno04012,rno04370,rno04371,rno04066,rno04068,rno04072,rno04071,rno04024,rno04022,rno04151,rno04150,rno04140,rno04210,rno04218,rno04540,rno04550,rno04810,rno04620,rno04650,rno04660,rno04662,rno04664,rno04910,rno04912,rno04915,rno04917,rno04921,rno04926,rno04919,rno04916,rno04270,rno04720,rno04730,rno04722,rno05200,rno05230,rno05231,rno05206,rno05205,rno05210,rno05225,rno…	Ras signaling pathway|Rap1 signaling pathway|MAPK signaling pathway|ErbB signaling pathway|VEGF signaling pathway|Apelin signaling pathway|HIF-1 signaling pathway|FoxO signaling pathway|Phospholipase D signaling pathway|Sphingolipid signaling pathway|cAMP signaling pathway|cGMP - PKG signaling pathway|PI3K-Akt signaling pathway|mTOR signaling pathway|Autophagy - animal|Apoptosis|Cellular senescen…
Psmg1	1.03945e-45	1.159	1	proteasome assembly chaperone 1	endoplasmic reticulum|Golgi apparatus|cytosol|cerebellar granule cell precursor proliferation|proteasome assembly|proteasome binding|proteasome core complex assembly|nucleoplasm|cytoplasm
Tspan13	1.25235e-45	1.019	1	tetraspanin 13	integral component of plasma membrane|cell surface receptor signaling pathway|regulation of calcium ion transmembrane transport|calcium channel regulator activity|plasma membrane
Ppp3r1	1.30082e-45	1.003	1	protein phosphatase 3, regulatory subunit B, alpha	protein domain specific binding|phosphoprotein phosphatase activity|myelination in peripheral nervous system|calcium ion binding|calcineurin-NFAT signaling cascade|protein binding|cytosol|calcineurin complex|protein dephosphorylation|protein localization to nucleus|protein import into nucleus|sarcolemma|heart development|positive regulation of transcription by RNA polymerase II|Schwann cell devel…	rno04010,rno04310,rno04370,rno04020,rno04022,rno04114,rno04218,rno04625,rno04650,rno04660,rno04658,rno04659,rno04662,rno04922,rno04921,rno04924,rno04724,rno04720,rno04360,rno04380,rno05010,rno05014,rno05031,rno05152,rno05166,rno05167	MAPK signaling pathway|Wnt signaling pathway|VEGF signaling pathway|Calcium signaling pathway|cGMP - PKG signaling pathway|Oocyte meiosis|Cellular senescence|C-type lectin receptor signaling pathway|Natural killer cell mediated cytotoxicity|T cell receptor signaling pathway|Th1 and Th2 cell differentiation|Th17 cell differentiation|B cell receptor signaling pathway|Glucagon signaling pathway|Oxyt…
Fam13b	1.36132e-45	1.118	1	family with sequence similarity 13, member B	signal transduction
B2m	1.74617e-45	1	1	beta-2 microglobulin	positive regulation of transferrin receptor binding|response to cadmium ion|antigen processing and presentation of endogenous peptide antigen via MHC class I|positive regulation of T cell cytokine production|HFE-transferrin receptor complex|positive regulation of receptor-mediated endocytosis|positive regulation of protein binding|molecular_function|iron ion homeostasis|T cell differentiation in …	rno04612	Antigen processing and presentation
Slirp	2.14266e-45	1.159	1	SRA stem-loop interacting RNA binding protein	mitochondrion|spermatid development|single fertilization|flagellated sperm motility|sperm flagellum|perinuclear region of cytoplasm|mitochondrion morphogenesis|negative regulation of mitochondrial RNA catabolic process|acrosomal vesicle|cytoplasm
Cbx5	2.25532e-45	1.185	1	chromobox 5	negative regulation of transcription, DNA-templated|protein binding, bridging|nuclear chromosome, telomeric region|repressing transcription factor binding|protein-containing complex|heterochromatin|ribonucleoprotein complex|methylated histone binding|molecular_function|chromatin binding|cellular_component|nucleus|nuclear heterochromatin|histone methyltransferase complex|pericentric heterochromati…
Map7d2	2.4013e-45	1.077	1	MAP7 domain containing 2	microtubule cytoskeleton organization|structural molecule activity|microtubule cytoskeleton
Arf3	2.45229e-45	1.001	1	ADP-ribosylation factor 3	retrograde vesicle-mediated transport, Golgi to ER|protein transport|perinuclear region of cytoplasm|GTP binding|intracellular|Golgi apparatus	rno04144	Endocytosis
Ppidl1	2.65624e-45	1.35	1	--	--	--	--
Snx4	2.94831e-45	1.226	1	sorting nexin 4	phosphatidylinositol binding|endosome|positive regulation of histamine secretion by mast cell|cytoplasmic dynein complex|transferrin receptor binding|plasma membrane|endocytosis|protein transport|membrane|vesicle organization|leptin receptor binding|extrinsic component of membrane|SNARE complex|early endosome membrane|endocytic recycling|epidermal growth factor receptor binding|protein-containing…	rno04144	Endocytosis
Anxa7	3.43682e-45	1.44	1	annexin A7	negative regulation of gene expression|cellular_component|response to organic cyclic compound|nucleus|epithelial cell differentiation|nuclear envelope|endoplasmic reticulum membrane|cytosol|plasma membrane|cellular calcium ion homeostasis|vesicle|autophagy|social behavior|hemostasis|chromaffin granule membrane|cell proliferation|calcium-dependent protein binding|regulation of cell shape|integrin …
Cnrip1	3.83241e-45	1.076	1	cannabinoid receptor interacting protein 1	protein C-terminus binding|regulation of signaling receptor activity|type 1 cannabinoid receptor binding|myelin sheath|negative regulation of signaling receptor activity|cytoplasm|plasma membrane
Pkd1	3.88472e-45	1.173	1	polycystic kidney disease 1	calcium channel activity|nucleus|cytoplasm|Golgi apparatus|plasma membrane|cilium|protein export from nucleus|protein kinase binding|nitrogen compound metabolic process|protein domain specific binding|calcium ion transport|spinal cord development|cell cycle arrest|neural tube development|establishment of cell polarity|regulation of cell adhesion|motile cilium|cartilage development|positive regula…
Itfg2	6.13861e-45	1.589	1	integrin alpha FG-GAP repeat containing 2	cytosol|cellular response to amino acid starvation|cellular response to glucose starvation|KICSTOR complex|negative regulation of TORC1 signaling|germinal center B cell differentiation|nucleoplasm|lysosomal membrane
Dpp6	6.39523e-45	1.006	1	dipeptidyl peptidase like 6	positive regulation of potassium ion transmembrane transport|regulation of membrane potential|voltage-gated potassium channel complex|positive regulation of protein localization to plasma membrane|neuronal cell body|regulation of potassium ion transport|serine-type peptidase activity|dipeptidyl-peptidase activity|cell surface|positive regulation of potassium ion transport|potassium channel regula…
Prrt2	7.75619e-45	1.229	1	proline-rich transmembrane protein 2	negative regulation of short-term synaptic potentiation|presynaptic membrane|membrane|neuron projection|integral component of membrane|syntaxin-1 binding|SH3 domain binding|cell junction|axon terminus|synaptic vesicle fusion to presynaptic active zone membrane|neuromuscular process controlling posture|vesicle|presynapse|plasma membrane|negative regulation of SNARE complex assembly|synaptic vesicle
Gpr83	8.12065e-45	1.324	1	G protein-coupled receptor 83	response to glucocorticoid|non-motile cilium|neuropeptide Y receptor activity|neuropeptide signaling pathway|integral component of membrane	rno04080	Neuroactive ligand-receptor interaction
Tnk2	1.10679e-44	1.033	1	tyrosine kinase, non-receptor, 20	epidermal growth factor receptor binding|ATP binding|nucleus|cytoplasm|peptidyl-tyrosine phosphorylation|endosome|clathrin-coated vesicle|plasma membrane|cell differentiation|axon|dendrite|growth cone|positive regulation of peptidyl-tyrosine phosphorylation|cytoplasmic vesicle membrane|Grb2-EGFR complex|extrinsic component of cytoplasmic side of plasma membrane|ubiquitin protein ligase binding|re…
Pkib	1.15576e-44	2.107	1	protein kinase (cAMP-dependent, catalytic) inhibitor beta	nucleus|cytoplasm|kinase activity|phosphorylation|positive regulation of telomere maintenance via telomerase|positive regulation of telomerase activity|negative regulation of protein serine/threonine kinase activity|positive regulation of telomere capping|cAMP-dependent protein kinase inhibitor activity|negative regulation of cAMP-dependent protein kinase activity
Ube2q2l	1.20912e-44	1.512	1	ubiquitin-conjugating enzyme E2Q family member 2-like		rno04120	Ubiquitin mediated proteolysis
Nxph3	1.23948e-44	1.422	1	neurexophilin 3	extracellular region|signaling receptor binding
Med14	1.3016e-44	1.265	1	mediator complex subunit 14	signaling receptor activity|transcription cofactor activity|positive regulation of transcription, DNA-templated|transcription coactivator activity|positive regulation of transcription by RNA polymerase II|cellular_component|nucleus|regulation of transcription by RNA polymerase II|transcription initiation from RNA polymerase II promoter|biological_process|core mediator complex|mediator complex|ste…	rno04919	Thyroid hormone signaling pathway
Foxj3	1.62464e-44	1.226	1	forkhead box J3	cell differentiation|sequence-specific DNA binding|positive regulation of transcription by RNA polymerase II|RNA polymerase II transcription factor activity, sequence-specific DNA binding|nucleus|anatomical structure morphogenesis
Usp5	1.90501e-44	1.004	1	ubiquitin specific peptidase 5	protein deubiquitination|positive regulation of proteasomal ubiquitin-dependent protein catabolic process|ubiquitin binding|protein K48-linked deubiquitination|thiol-dependent ubiquitin-specific protease activity|ubiquitin-dependent protein catabolic process|zinc ion binding
RGD1560108	2.09753e-44	1.491	1	similar to RIKEN cDNA 2700081O15
Tmem150c	2.25684e-44	1.288	1	transmembrane protein 150C	plasma membrane|integral component of plasma membrane|mechanosensitive ion channel activity|regulation of autophagy|proprioception|transmembrane transport|cellular response to mechanical stimulus|lysosome|lysosomal membrane
Stoml1	2.29307e-44	1.207	1	stomatin like 1	cytoplasmic vesicle|SMAD protein signal transduction|negative regulation of acid-sensing ion channel activity|cellular response to leukemia inhibitory factor|plasma membrane|ion channel inhibitor activity|integral component of membrane
LOC500956	2.44379e-44	1.202	1	hypothetical protein LOC500956	defense response to virus|response to interferon-gamma|nucleus|response to type III interferon|nucleoplasm|cytoplasm|cytosol|negative regulation of viral genome replication|response to type I interferon|RNA binding
Nsfl1c	2.7219e-44	1.026	1	NSFL1 cofactor	membrane fusion|nuclear envelope reassembly|nucleus|VCP-NSFL1C complex|ubiquitin binding|nucleoplasm|chromosome|Golgi stack|cytosol|proteasome-mediated ubiquitin-dependent protein catabolic process|regulation of phosphoprotein phosphatase activity|plasma membrane|intermediate filament cytoskeleton|Golgi organization|autophagosome assembly|ATPase binding|protein binding|protein phosphatase regulat…	rno04141	Protein processing in endoplasmic reticulum
Atp6v1d	3.16823e-44	1.001	1	ATPase H+ transporting V1 subunit D	membrane|proton-transporting V-type ATPase complex|ATPase activity, coupled to transmembrane movement of substances|transmembrane transport|cilium assembly|protein localization to cilium|centrosome|cilium	rno00190,rno04150,rno04145,rno04966,rno04721,rno05323	Oxidative phosphorylation|mTOR signaling pathway|Phagosome|Collecting duct acid secretion|Synaptic vesicle cycle|Rheumatoid arthritis
Ndel1	4.06766e-44	1.154	1	nudE neurodevelopment protein 1-like 1	cytoplasm|centrosome|microtubule organizing center|spindle|cytosol|retrograde axonal transport|kinesin complex|insulin receptor signaling pathway|regulation of neuron projection development|microtubule|cell migration|cell body|cerebral cortex radially oriented cell migration|protein-containing complex binding|central nervous system neuron axonogenesis|positive regulation of axon extension|axon|ve…
Ccnk	5.10642e-44	1.325	1	cyclin K	negative regulation by host of viral genome replication|cyclin K-CDK13 complex|positive regulation of cyclin-dependent protein serine/threonine kinase activity|molecular_function|positive regulation of transcription by RNA polymerase II|cyclin-dependent protein serine/threonine kinase activity|cellular_component|nucleus|nucleoplasm|negative regulation of cell cycle arrest|protein phosphorylation|…
Rnf208	5.64945e-44	1.018	1	ring finger protein 208	cytosol|protein autoubiquitination|ubiquitin-protein transferase activity|nucleoplasm
Terf2ip	6.75129e-44	1.134	1	TERF2 interacting protein	nucleoplasm|cytoplasm|cytosol|transcription, DNA-templated|regulation of transcription, DNA-templated|regulation of telomere maintenance|negative regulation of telomere maintenance|regulation of double-strand break repair via homologous recombination|positive regulation of peptidyl-serine phosphorylation|telomeric DNA binding|positive regulation of I-kappaB kinase/NF-kappaB signaling|negative reg…
Kcnh1	9.49416e-44	2	1	potassium voltage-gated channel subfamily H member 1	calmodulin binding|intracellular|nuclear inner membrane|plasma membrane|integral component of plasma membrane|axolemma|early endosome membrane|voltage-gated potassium channel complex|ion transmembrane transport|potassium channel complex|regulation of ion transmembrane transport|regulation of cell proliferation|perinuclear region of cytoplasm|cellular response to calcium ion|regulation of membrane…
Usp34	9.61991e-44	1.095	1	ubiquitin specific peptidase 34	protein deubiquitination|thiol-dependent ubiquitinyl hydrolase activity|protein K48-linked deubiquitination|positive regulation of canonical Wnt signaling pathway|cysteine-type endopeptidase activity|thiol-dependent ubiquitin-specific protease activity|ubiquitin-dependent protein catabolic process
Ensa	1.01851e-43	1.005	1	endosulfine alphaGO:0005102,GO:0005737,GO:0009749,GO:0015459,GO:0019212,GO:0019870,GO:0019888,GO:0032515,GO:0035308,GO:0050796,GO:0000086,GO:0051301,GO:0000278,GO:0051721,GO:0004864
Metap1	1.05097e-43	1.253	1	methionyl aminopeptidase 1	protein initiator methionine removal|proteolysis|metal ion binding|metalloaminopeptidase activity
Gdap1l1	1.0546e-43	1.299	1	ganglioside-induced differentiation-associated protein 1-like 1	integral component of membrane|glutathione transferase activity|cytoplasm|glutathione metabolic process
Ypel4	1.06645e-43	1.233	1	yippee-like 4	nucleolus|metal ion binding
Atp1a1	1.19208e-43	1	1	ATPase Na+/K+ transporting subunit alpha 1	endoplasmic reticulum|Golgi apparatus|plasma membrane|sodium:potassium-exchanging ATPase complex|caveola|membrane|potassium ion transport|sodium ion transport|integral component of membrane|cellular sodium ion homeostasis|dephosphorylation|basolateral plasma membrane|apical plasma membrane|phosphatase activity|sodium ion export across plasma membrane|protein kinase binding|sarcolemma|protein doma…	rno04024,rno04022,rno04911,rno04918,rno04919,rno04925,rno04260,rno04261,rno04970,rno04971,rno04972,rno04976,rno04973,rno04974,rno04978,rno04960,rno04961,rno04964	cAMP signaling pathway|cGMP - PKG signaling pathway|Insulin secretion|Thyroid hormone synthesis|Thyroid hormone signaling pathway|Aldosterone synthesis and secretion|Cardiac muscle contraction|Adrenergic signaling in cardiomyocytes|Salivary secretion|Gastric acid secretion|Pancreatic secretion|Bile secretion|Carbohydrate digestion and absorption|Protein digestion and absorption|Mineral absorption…
Ssh3	1.2433e-43	1.549	1	slingshot protein phosphatase 3	cytoplasm|cytoskeleton|regulation of actin polymerization or depolymerization|protein tyrosine/serine/threonine phosphatase activity|regulation of lamellipodium assembly|peptidyl-tyrosine dephosphorylation|regulation of axonogenesis|actin binding|protein tyrosine phosphatase activity|nucleus	rno04810,rno04360	Regulation of actin cytoskeleton|Axon guidance
Cdk10	1.28005e-43	1.225	1	cyclin-dependent kinase 10GO:0097472,GO:0032956,GO:0004693,GO:0005524,GO:1902018,GO:0005634,GO:0005737,GO:0006468,GO:0007346,GO:0036064,GO:0010468,GO:0016592,GO:0018107,GO:0043410,GO:0004674,GO:0051726,GO:0030030
Copg1	1.51665e-43	1.233	1	coatomer protein complex, subunit gamma 1	COPI vesicle coat|structural molecule activity|establishment of Golgi localization|endoplasmic reticulum|exocytic vesicle|endoplasmic reticulum-Golgi intermediate compartment|Golgi apparatus|cytosol|intracellular protein transport|organelle transport along microtubule|ER to Golgi vesicle-mediated transport|intra-Golgi vesicle-mediated transport|protein secretion|membrane|Golgi membrane|vesicle-me…
Ccnq	1.80039e-43	1.36	1	--	--	--	--
Pelp1	2.03236e-43	1.253	1	proline, glutamate and leucine rich protein 1	cellular response to estrogen stimulus|nucleolus|cytoplasm|transcription, DNA-templated|transcription factor binding|transcriptionally active chromatin|positive regulation of transcription by RNA polymerase II|MLL1 complex|chromatin binding|nucleus
Tsen34l1	2.13621e-43	1.045	1	tRNA splicing endonuclease subunit 34-like 1	nucleic acid binding|lyase activity|RNA phosphodiester bond hydrolysis, endonucleolytic|tRNA-intron endonuclease activity|tRNA-intron endonuclease complex|tRNA-type intron splice site recognition and cleavage
Tspan3	2.52507e-43	1	1	tetraspanin 3	integral component of plasma membrane|cell surface receptor signaling pathway
Mapre3	2.54964e-43	1.009	1	microtubule-associated protein, RP/EB family, member 3	cell division|cytoplasmic microtubule|positive regulation of microtubule plus-end binding|microtubule binding|protein C-terminus binding|microtubule cytoskeleton|protein kinase binding|midbody|microtubule plus-end|identical protein binding|positive regulation of cyclin-dependent protein serine/threonine kinase activity|positive regulation of protein kinase activity|protein binding|positive regula…
Ugdh	2.86348e-43	1.383	1	UDP-glucose 6-dehydrogenase	UDP-glucose 6-dehydrogenase activity|nucleus|nucleoplasm|cytosol|glycosaminoglycan biosynthetic process|UDP-glucuronate biosynthetic process|NAD binding|oxidation-reduction process|gastrulation with mouth forming second	rno00040,rno00053,rno00520	Pentose and glucuronate interconversions|Ascorbate and aldarate metabolism|Amino sugar and nucleotide sugar metabolism
Sumf1	3.64324e-43	1.331	1	sulfatase modifying factor 1	endoplasmic reticulum|biological_process|protein homodimerization activity|molecular_function|cellular_component	rno04142	Lysosome
Sgce	3.85962e-43	1.403	1	sarcoglycan, epsilon	sarcolemma|Golgi apparatus|membrane organization|cytoskeleton|plasma membrane|brain development|skeletal muscle tissue development|dystrophin-associated glycoprotein complex|sarcoglycan complex|integral component of membrane|dendrite membrane|kidney development|muscle system process
Anapc5	3.87818e-43	1.012	1	anaphase-promoting complex subunit 5	anaphase-promoting complex|protein phosphatase binding|anaphase-promoting complex-dependent catabolic process|positive regulation of mitotic metaphase/anaphase transition|cell division|ubiquitin protein ligase activity|protein K11-linked ubiquitination|nucleus	rno04120,rno04110,rno04114,rno04657,rno04914,rno05166	Ubiquitin mediated proteolysis|Cell cycle|Oocyte meiosis|IL-17 signaling pathway|Progesterone-mediated oocyte maturation|HTLV-I infection
Ppp1r36	4.90277e-43	1.402	1	protein phosphatase 1, regulatory subunit 36	negative regulation of phosphatase activity|phosphatase binding|negative regulation of phosphoprotein phosphatase activity|protein phosphatase inhibitor activity
Nol3	5.02196e-43	1.311	1	nucleolar protein 3	death receptor binding|calcium ion binding|protein binding|nucleolus|cytoplasm|negative regulation of tumor necrosis factor-mediated signaling pathway|mitochondrion|regulation of release of sequestered calcium ion into cytosol by sarcoplasmic reticulum|negative regulation of muscle atrophy|release of sequestered calcium ion into cytosol by sarcoplasmic reticulum|regulation of apoptotic process|re…
Heyl	5.08502e-43	1.296	1	hes-related family bHLH transcription factor with YRPW motif-like	proximal tubule development|positive regulation of neuron differentiation|transcription by RNA polymerase II|transcription factor activity, transcription factor binding|negative regulation of androgen receptor activity|negative regulation of transcription, DNA-templated|Notch signaling pathway|transcriptional activator activity, RNA polymerase II proximal promoter sequence-specific DNA binding|po…	rno05200,rno05224,rno05165	Pathways in cancer|Breast cancer|Human papillomavirus infection
LOC100911713	6.18143e-43	1.038	1	protein C10-like
Eps8	6.21502e-43	1.224	1	epidermal growth factor receptor pathway substrate 8	regulation of cell shape|positive regulation of signal transduction|exit from mitosis|postsynaptic density|Rac protein signal transduction|stereocilium tip|ruffle membrane|NMDA selective glutamate receptor complex|cell junction|regulation of Rho protein signal transduction|signaling adaptor activity|dendritic cell migration|positive regulation of ruffle assembly|cellular response to leukemia inhi…
Lrrc75b	6.3036e-43	1.619	1	leucine rich repeat containing 75B
Casc4	6.62773e-43	1.185	1	cancer susceptibility candidate 4	Golgi apparatus|integral component of membrane
Ficd	1.08644e-42	1.536	1	FIC domain containing	chaperone binding|protein adenylylation|protein adenylyltransferase activity|integral component of endoplasmic reticulum membrane|Hsp70 protein binding|response to endoplasmic reticulum stress|regulation of IRE1-mediated unfolded protein response|identical protein binding|protein homodimerization activity|ATP binding|protein deadenylylation|protein adenylylhydrolase activity|response to unfolded …
Bcl9	1.09629e-42	1.545	1	B-cell CLL/lymphoma 9	Golgi apparatus|cis-Golgi network|beta-catenin binding|myotube differentiation involved in skeletal muscle regeneration|regulation of transforming growth factor beta receptor signaling pathway|somatic stem cell population maintenance|skeletal muscle cell differentiation|positive regulation of transcription by RNA polymerase II|canonical Wnt signaling pathway|beta-catenin-TCF complex|transcription…
Cyb5r1	1.20196e-42	1.368	1	cytochrome b5 reductase 1	integral component of membrane|sterol biosynthetic process|oxidoreductase activity|oxidation-reduction process|FAD binding|positive regulation of protein targeting to mitochondrion|cytochrome-b5 reductase activity, acting on NAD(P)H|mitochondrion	rno00520	Amino sugar and nucleotide sugar metabolism
Pgm1	1.44579e-42	1.046	1	phosphoglucomutase 1	actin cytoskeleton|phosphoglucomutase activity|galactose catabolic process|cytoplasm|cytosol|carbohydrate metabolic process|Z disc|glycogen biosynthetic process|cellular response to magnetism|glucose metabolic process|magnesium ion binding|cellular calcium ion homeostasis|molecular_function	rno00010,rno00030,rno00052,rno00500,rno00520,rno00230	Glycolysis / Gluconeogenesis|Pentose phosphate pathway|Galactose metabolism|Starch and sucrose metabolism|Amino sugar and nucleotide sugar metabolism|Purine metabolism
Smim1	1.45296e-42	1.985	1	small integral membrane protein 1	integral component of membrane|nucleate erythrocyte development
Rbm11	1.58454e-42	1.619	1	RNA binding motif protein 11	nucleus|nucleoplasm|poly(U) RNA binding|nuclear speck|cellular response to oxidative stress|protein homodimerization activity|regulation of alternative mRNA splicing, via spliceosome|single-stranded RNA binding
Pomk	1.58992e-42	1.262	1	protein-O-mannose kinase	carbohydrate kinase activity|endoplasmic reticulum membrane|sensory perception of pain|carbohydrate phosphorylation|protein phosphorylation|protein O-linked glycosylation|brain development|learning or memory|integral component of membrane|neuromuscular process|phosphotransferase activity, alcohol group as acceptor|neuron migration|protein kinase activity|ATP binding	rno00515	Mannose type O-glycan biosyntheis
Peli3	1.61713e-42	1.465	1	pellino E3 ubiquitin protein ligase family member 3	protein K63-linked ubiquitination|cellular_component|immune response|negative regulation of extrinsic apoptotic signaling pathway|Toll signaling pathway|biological_process|negative regulation of tumor necrosis factor-mediated signaling pathway|negative regulation of protein ubiquitination|negative regulation of type I interferon production|negative regulation of Toll signaling pathway|defense res…
Nek6	1.68019e-42	1.416	1	NIMA-related kinase 6GO:0005634,GO:0005654,GO:0005737,GO:0005813,GO:0005815,GO:0019901,GO:0005829,GO:0023014,GO:0030071,GO:0006468,GO:0031098,GO:0031625,GO:0032147,GO:0032991,GO:0033613,GO:0000287,GO:0000922,GO:0001222,GO:0004674,GO:0005524,GO:0006915,GO:0006974,GO:0007059,GO:0007346,GO:0016607,GO:0042981,GO:0018105,GO:0043231,GO:0019894,GO:0046777,GO:0051301
AABR07019403.1	1.80423e-42	1.624	1	--	--	--	--
Sec61b	1.85999e-42	1.032	1	Sec61 translocon beta subunit	ribosome binding|cellular_component|endoplasmic reticulum quality control compartment|endoplasmic reticulum|epidermal growth factor binding|Sec61 translocon complex|SRP-dependent cotranslational protein targeting to membrane, translocation|biological_process|P-P-bond-hydrolysis-driven protein transmembrane transporter activity|membrane|integral component of membrane|ubiquitin-dependent ERAD pathw…	rno03060,rno04141,rno04145	Protein export|Protein processing in endoplasmic reticulum|Phagosome
Pcdh18	2.13106e-42	1.66	1	protocadherin 18	homophilic cell adhesion via plasma membrane adhesion molecules|cell-cell signaling|nervous system development|brain development|calcium ion binding|integral component of plasma membrane|cell adhesion
Sumo3	2.19154e-42	1.039	1	small ubiquitin-like modifier 3	nuclear body|PML body|protein sumoylation|SUMO transferase activity|enzyme binding|protein tag|protein localization to nucleus|negative regulation of DNA binding|positive regulation of ubiquitin-dependent protein catabolic process|nucleus|cytoplasm	rno03013,rno05418	RNA transport|Fluid shear stress and atherosclerosis
Amz2	2.266e-42	1.064	1	archaelysin family metallopeptidase 2	peptidase activity|metallopeptidase activity|zinc ion binding|proteolysis
Mettl22	2.4481e-42	1.297	1	methyltransferase like 22	protein methylation|protein methyltransferase activity|heat shock protein binding|protein-containing complex|nucleus|nucleolus
Pgrmc2	2.73598e-42	1.208	1	progesterone receptor membrane component 2	membrane|integral component of membrane|heme binding|steroid binding|nuclear envelope|endomembrane system
Dnal4	2.93426e-42	1.35	1	dynein, axonemal, light chain 4	microtubule-based process|dynein complex	rno05016	Huntington's disease
Pelo	3.00648e-42	1.307	1	pelota homolog (Drosophila)	mesenchymal to epithelial transition|nucleus|nuclear-transcribed mRNA catabolic process, non-stop decay|cytoplasm|nonfunctional rRNA decay|translation|endoderm development|biological_process|cell proliferation|stem cell population maintenance|nuclear-transcribed mRNA catabolic process, no-go decay|positive regulation of BMP signaling pathway|RNA surveillance|ribosome disassembly|nucleic acid phos…	rno03015	mRNA surveillance pathway
Wdr83os	3.55675e-42	1.021	1	WD repeat domain 83 opposite strand	integral component of membrane
Cabcoco1	3.88033e-42	1.267	1	--	--	--	--
Rpl13	5.23955e-42	1	1	ribosomal protein L13	structural constituent of ribosome|nucleolus|endoplasmic reticulum|cytosol|translation|biological_process|cytosolic large ribosomal subunit|liver regeneration|molecular_function|RNA binding	rno03010	Ribosome
Zfp512	5.56867e-42	1.225	1	zinc finger protein 512	nucleic acid binding|nucleus
Tmem120a	5.83344e-42	1.315	1	transmembrane protein 120A	biological_process|membrane|integral component of membrane|fat cell differentiation|protein homooligomerization|protein heterooligomerization|molecular_function|cellular_component|nuclear inner membrane
Cct7	6.3659e-42	1.006	1	chaperonin containing TCP1 subunit 7	positive regulation of protein localization to Cajal body|chaperonin-containing T-complex|positive regulation of telomerase RNA localization to Cajal body|microtubule|'de novo' protein folding|binding of sperm to zona pellucida|positive regulation of telomere maintenance via telomerase|identical protein binding|protein binding involved in protein folding|cell body|protein stabilization|unfolded p…
Grhpr	8.42271e-42	1.281	1	glyoxylate reductase/hydroxypyruvate reductase	NADPH binding|protein homodimerization activity|cytosol|dicarboxylic acid metabolic process|excretion|glycerate dehydrogenase activity|oxidoreductase activity, acting on the CH-OH group of donors, NAD or NADP as acceptor|hydroxypyruvate reductase activity|glyoxylate metabolic process|NADP binding|glyoxylate reductase (NADP) activity|protein complex oligomerization|transcription corepressor activi…	rno00620,rno00630,rno00260	Pyruvate metabolism|Glyoxylate and dicarboxylate metabolism|Glycine, serine and threonine metabolism
Rack1	8.65316e-42	1	1	receptor for activated C kinase 1	protein kinase C binding|protein binding|nucleus|nucleoplasm|cytoplasm|membrane|protein ubiquitination|mitochondrion|cytosol|negative regulation of translation|enzyme binding|protein phosphatase binding|receptor tyrosine kinase binding|cytosolic small ribosomal subunit|negative regulation of Wnt signaling pathway|positive regulation of proteasomal ubiquitin-dependent protein catabolic process|pro…	rno05162	Measles
Ntrk2	9.81945e-42	1.003	1	neurotrophic receptor tyrosine kinase 2	perikaryon|receptor complex|regulation of MAPK cascade|positive regulation of MAPK cascade|brain-derived neurotrophic factor binding|negative regulation of neuron apoptotic process|axon terminus|oligodendrocyte differentiation|presynaptic active zone|peripheral nervous system neuron development|brain-derived neurotrophic factor-activated receptor activity|positive regulation of axonogenesis|long-…	rno04014,rno04010,rno04151,rno04722,rno05034	Ras signaling pathway|MAPK signaling pathway|PI3K-Akt signaling pathway|Neurotrophin signaling pathway|Alcoholism
AABR07053166.1	1.25978e-41	1.397	1	--	--	--	--
Ntsr2	1.65254e-41	1.103	1	neurotensin receptor 2	protein heterodimerization activity|phospholipase C-activating G-protein coupled receptor signaling pathway|positive regulation of ERK1 and ERK2 cascade|neuropeptide signaling pathway|cell surface|membrane|integral component of membrane|G-protein coupled neurotensin receptor activity|regulation of membrane potential|protein homodimerization activity|dendritic shaft|trans-Golgi network|perikaryon|…	rno04080	Neuroactive ligand-receptor interaction
Fam219b	1.80583e-41	1.353	1	family with sequence similarity 219, member B
AABR07021840.1	1.94289e-41	1.687	1	--	--	--	--
Mpp5	2.41817e-41	1.352	1	membrane palmitoylated protein 5	bicellular tight junction assembly|plasma membrane|protein localization to plasma membrane|cell-cell adherens junction|establishment of epithelial cell polarity|plasma membrane organization|protein domain specific binding|peripheral nervous system myelin maintenance|myelin assembly|protein-containing complex|myelin sheath adaxonal region|protein localization to myelin sheath abaxonal region|morph…	rno04390,rno04530,rno05165	Hippo signaling pathway|Tight junction|Human papillomavirus infection
Rnd1	2.60462e-41	1.422	1	Rho family GTPase 1	regulation of cell migration|establishment or maintenance of cell polarity|signal transducer activity|establishment or maintenance of actin cytoskeleton polarity|small GTPase mediated signal transduction|signaling receptor binding|cytoplasmic vesicle|Rho protein signal transduction|GTP binding|cell division site|cytoplasm|plasma membrane|regulation of cell shape|regulation of actin cytoskeleton o…	rno04360	Axon guidance
Ptchd1	3.40524e-41	1.724	1	patched domain containing 1	thalamus development|social behavior|cognition|plasma membrane|smoothened signaling pathway|integral component of membrane
Abhd14b	3.48202e-41	1.308	1	abhydrolase domain containing 14b	cytoplasm|cytosol|metabolic process|hydrolase activity|positive regulation of transcription by RNA polymerase II|nucleus|nucleolus
Cyba	3.66205e-41	1.356	1	cytochrome b-245 alpha chain	focal adhesion|superoxide metabolic process|inflammatory response|regulation of blood pressure|electron transfer activity|positive regulation of interleukin-6 production|response to activity|positive regulation of tumor necrosis factor production|smooth muscle hypertrophy|positive regulation of superoxide anion generation|superoxide-generating NADPH oxidase activity|positive regulation of NAD(P)H…	rno04145,rno04621,rno04670,rno04380,rno05418,rno05140	Phagosome|NOD-like receptor signaling pathway|Leukocyte transendothelial migration|Osteoclast differentiation|Fluid shear stress and atherosclerosis|Leishmaniasis
Stard7	3.92029e-41	1.029	1	StAR-related lipid transfer domain containing 7	phospholipid transport|positive regulation of protein targeting to mitochondrion|transporter activity|cytosol|lipid binding
Pom121	5.20776e-41	1.142	1	POM121 transmembrane nucleoporin	nuclear pore nuclear basket|endoplasmic reticulum membrane|mRNA transport|RNA export from nucleus|protein import into nucleus|nuclear pore organization|nuclear localization sequence binding|integral component of membrane|structural constituent of nuclear pore|nuclear membrane|nuclear pore central transport channel|nuclear pore|nucleoplasm	rno03013	RNA transport
Slc1a4	5.52846e-41	1.327	1	solute carrier family 1 member 4	hydroxyproline transport|L-cystine transport|microtubule organizing center|L-hydroxyproline transmembrane transporter activity|intermediate filament|proline transmembrane transport|proline transport|neutral amino acid transmembrane transporter activity|neuronal cell body|L-alanine transmembrane transporter activity|L-cystine transmembrane transporter activity|L-proline transmembrane transporter a…
Dcaf4	5.54827e-41	1.657	1	DDB1 and CUL4 associated factor 4	precatalytic spliceosome|catalytic step 2 spliceosome|Cul4-RING E3 ubiquitin ligase complex|RNA binding|U5 snRNP|RNA splicing
Limd2	6.52979e-41	1.205	1	LIM domain containing 2	nucleus|cytoplasm|metal ion binding
Zfp275	8.16453e-41	1.62	1	zinc finger protein 275	nucleic acid binding|DNA binding transcription factor activity|regulation of transcription, DNA-templated
Smim19	8.7397e-41	1.107	1	small integral membrane protein 19	integral component of membrane
Pex26	1.02589e-40	1.628	1	peroxisomal biogenesis factor 26	integral component of peroxisomal membrane|protein C-terminus binding|biological_process|protein import into peroxisome matrix|protein-containing complex binding|protein import into peroxisome membrane|ATPase binding|molecular_function|cellular_component|peroxisome	rno04146	Peroxisome
Usp13	1.16276e-40	1.339	1	ubiquitin specific peptidase 13	proteasome binding|ubiquitin-dependent protein catabolic process|BAT3 complex binding|zinc ion binding|positive regulation of ERAD pathway|cell proliferation|regulation of autophagy|ubiquitin protein ligase binding|protein K29-linked deubiquitination|thiol-dependent ubiquitinyl hydrolase activity|maintenance of unfolded protein involved in ERAD pathway|ubiquitin binding|ubiquitin-specific proteas…
Urgcp	1.32762e-40	1.209	1	upregulator of cell proliferation	GTP binding|cytosol
Rps24	1.43355e-40	1	1	ribosomal protein S24	ribosome|rRNA processing|translation|translational initiation|small ribosomal subunit|cytosolic small ribosomal subunit|translation initiation factor binding|erythrocyte homeostasis|ribosomal small subunit biogenesis|maturation of SSU-rRNA from tricistronic rRNA transcript (SSU-rRNA, 5.8S rRNA, LSU-rRNA)|protein-containing complex binding|structural constituent of ribosome|liver regeneration|tran…	rno03010	Ribosome
Rgs19	1.46941e-40	1.525	1	regulator of G-protein signaling 19	GTPase activator activity|protein binding|cytoplasm|plasma membrane|brush border|biological_process|regulation of G-protein coupled receptor protein signaling pathway|negative regulation of signal transduction|membrane|clathrin-coated vesicle|positive regulation of GTPase activity|Golgi membrane|membrane raft|G-protein alpha-subunit binding
Gfpt1	1.51041e-40	1.2	1	glutamine fructose-6-phosphate transaminase 1	circadian regulation of gene expression|fructose 6-phosphate metabolic process|glucosamine biosynthetic process|UDP-N-acetylglucosamine metabolic process|UDP-N-acetylglucosamine biosynthetic process|protein N-linked glycosylation|negative regulation of glycogen biosynthetic process|glutamine metabolic process|protein homotetramerization|response to sucrose|carbohydrate derivative binding|amino ac…	rno00520,rno00250,rno04931	Amino sugar and nucleotide sugar metabolism|Alanine, aspartate and glutamate metabolism|Insulin resistance
Ube2ql1	1.56044e-40	1.031	1	ubiquitin-conjugating enzyme E2Q family-like 1	ubiquitin conjugating enzyme activity|nucleus|plasma membrane|protein ubiquitination	rno04120	Ubiquitin mediated proteolysis
Mapt	1.96353e-40	1.016	1	microtubule-associated protein tau	positive regulation of axon extension|microtubule polymerization|mitochondrion transport along microtubule|receptor ligand activity|intracellular distribution of mitochondria|lipoprotein particle binding|axon extension|synapse organization|negative regulation of mitochondrial fission|neurofibrillary tangle|supramolecular fiber organization|negative regulation of tubulin deacetylation|microtubule …	rno04010,rno05010	MAPK signaling pathway|Alzheimer's disease
Atcay	1.97804e-40	1.023	1	ATCAY, caytaxin	negative regulation of glutamate metabolic process|mitochondrial membrane|cytoplasm|regulation of protein localization|mitochondrion|polyphosphate catabolic process|apoptotic process|biological_process|kinesin binding|neuron projection|cell junction|synapse|axon|mitochondrion distribution|dendrite|molecular_function|WW domain binding|neuron projection development|exopolyphosphatase activity|cellu…
Hnrnpr	2.09429e-40	1.133	1	heterogeneous nuclear ribonucleoprotein R	nucleoplasm|nucleolus|cytoplasm|circadian rhythm|dendrite|growth cone|negative regulation of catalytic activity|axon terminus|positive regulation of mRNA catabolic process|mRNA destabilization|catalytic step 2 spliceosome|mRNA 3'-UTR binding|nucleus
Ptpn9	2.18057e-40	1.336	1	protein tyrosine phosphatase, non-receptor type 9	protein tyrosine phosphatase activity|cytoplasm|negative regulation of neuron projection development|peptidyl-tyrosine dephosphorylation|neuron projection terminus|positive regulation of protein localization to plasma membrane
Smap2	2.21819e-40	1.024	1	small ArfGAP2	cytosol|membrane|vesicle-mediated transport|small GTPase binding|regulation of ARF protein signal transduction|intracellular membrane-bounded organelle|positive regulation of GTPase activity|metal ion binding|GTPase activator activity|cytoplasm	rno04144	Endocytosis
Rrp7a	2.22734e-40	1.061	1	ribosomal RNA processing 7 homolog A	rRNA processing|CURI complex|UTP-C complex|ribosomal small subunit assembly|blastocyst formation|cytoplasm	rno03008	Ribosome biogenesis in eukaryotes
Tacc2	2.61283e-40	1.208	1	transforming, acidic coiled-coil containing protein 2	neurogenesis|nucleoplasm|interkinetic nuclear migration|astral microtubule organization|cytoplasm|cytosol|plasma membrane|regulation of microtubule-based process|cell proliferation|nuclear hormone receptor binding|microtubule cytoskeleton|protein domain specific binding|microtubule cytoskeleton organization|cerebral cortex development|intracellular
Fbxo3	2.87101e-40	1.068	1	F-box protein 3	cytosol|nucleoplasm
Aprt	3.90414e-40	1.265	1	adenine phosphoribosyl transferase	adenine metabolic process|nucleoplasm|cytosol|purine ribonucleoside salvage|adenine salvage|lactation|grooming behavior|AMP binding|adenine binding|cellular response to insulin stimulus|adenine phosphoribosyltransferase activity|AMP salvage|cellular_component	rno00230	Purine metabolism
Dhx57	3.91222e-40	1.249	1	DEAH-box helicase 57	cytoplasm|mitochondrion|RNA processing|metal ion binding|ATP-dependent RNA helicase activity|helicase activity|ATP binding
Uhrf2	4.00407e-40	1.248	1	ubiquitin like with PHD and ring finger domains 2	protein autoubiquitination|nucleus|ubiquitin protein ligase activity|nucleoplasm|nuclear heterochromatin|biological_process|cell proliferation|positive regulation of cell cycle arrest|maintenance of DNA methylation|regulation of methylation-dependent chromatin silencing|protein ubiquitination|cell differentiation|molecular_function|histone binding|ubiquitin-protein transferase activity|metal ion …
Atp5po	4.43972e-40	1	1	--	--	--	--
Oplah	7.47859e-40	1.344	1	5-oxoprolinase (ATP-hydrolysing)	5-oxoprolinase (ATP-hydrolyzing) activity|ATP binding|cytosol|glutathione metabolic process	rno00480	Glutathione metabolism
Prdx2	7.78063e-40	1	1	peroxiredoxin 2	cell redox homeostasis|response to lipopolysaccharide|cell|negative regulation of T cell differentiation|cellular response to oxidative stress|cytosol|thymus development|T cell proliferation|response to oxidative stress|homeostasis of number of cells|thioredoxin peroxidase activity|regulation of hydrogen peroxide metabolic process|hydrogen peroxide metabolic process|antioxidant activity|oxidation…
Rhov	8.09918e-40	1.343	1	ras homolog family member V	cytoplasmic vesicle|small GTPase mediated signal transduction|protein binding|vesicle|Rho protein signal transduction|GTP binding|Cdc42 protein signal transduction|regulation of cell shape|regulation of actin cytoskeleton organization|intracellular|cytoplasm|cytoskeleton|plasma membrane|endosome membrane|cell projection|cell migration|cell cortex|intracellular membrane-bounded organelle|protein k…
Cys1	9.08114e-40	1.728	1	cystin 1	transcriptional repressor activity, RNA polymerase II transcription factor binding|kidney development|chromatin binding|nucleus|cytosol|axoneme|transcription by RNA polymerase II|membrane|ciliary basal body|negative regulation of DNA binding transcription factor activity|membrane raft|negative regulation of transcription by RNA polymerase II|positive regulation of transcription by RNA polymerase …
Zfp449	9.19472e-40	1.907	1	zinc finger protein 449	transcription, DNA-templated|regulation of transcription, DNA-templated|spermatogonial cell division|metal ion binding|nucleic acid binding|DNA binding transcription factor activity|nucleus
AABR07039328.2	1.00537e-39	1.229	1	--	--	--	--
Mtcl1	1.02723e-39	1.423	1	microtubule crosslinking factor 1	establishment or maintenance of epithelial cell apical/basal polarity|microtubule bundle formation|extracellular space|positive regulation of protein targeting to membrane|cytoskeleton|microtubule binding|regulation of autophagy|apicolateral plasma membrane|microtubule bundle|lateral plasma membrane|positive regulation of microtubule motor activity|midbody|spindle pole|protein homodimerization ac…
Ap3b2	1.07198e-39	1.044	1	adaptor-related protein complex 3, beta 2 subunit	anterograde synaptic vesicle transport|axon cytoplasm|intracellular protein transport|anterograde axonal transport|AP-3 adaptor complex	rno04142	Lysosome
L3mbtl2	1.14865e-39	1.302	1	L3MBTL2 polycomb repressive complex 1 subunit	regulation of transcription, DNA-templated|ectoderm development|zinc ion binding|negative regulation of gene expression|positive regulation of histone methylation|methylated histone binding|negative regulation of histone acetylation|histone binding|stem cell differentiation|stem cell proliferation|nucleus|promoter-specific chromatin binding|chromatin organization|transcription, DNA-templated
Rps3a	1.31877e-39	1	1	ribosomal protein S3a	positive regulation of fibroblast proliferation|cytosolic small ribosomal subunit|protein binding|cell differentiation|nucleus|translation initiation factor binding|nucleolus|cytoplasm|endoplasmic reticulum|negative regulation of apoptotic process|cytosol|protein-containing complex binding|response to ethanol|translation|cytoplasmic translation|positive regulation of translation|mRNA binding|mRNA…	rno03010	Ribosome
Adgrb2	1.37142e-39	1.03	1	adhesion G protein-coupled receptor B2	centrosome|plasma membrane|cell surface receptor signaling pathway|G-protein coupled receptor signaling pathway|peripheral nervous system development|integral component of membrane|negative regulation of angiogenesis|calcineurin-NFAT signaling cascade|positive regulation of synapse assembly|G-protein coupled receptor activity|intracellular
Npas1	1.50767e-39	1.815	1	neuronal PAS domain protein 1	nucleus|transcription, DNA-templated|regulation of transcription by RNA polymerase II|developmental process|maternal behavior|positive regulation of transcription by RNA polymerase II|protein dimerization activity|negative regulation of transcription by RNA polymerase II|RNA polymerase II transcription factor activity, sequence-specific DNA binding|startle response
Ppm1f	1.72268e-39	1.309	1	protein phosphatase, Mg2+/Mn2+ dependent, 1F	protein dephosphorylation|positive regulation of gene expression|positive regulation of epithelial cell migration|positive regulation of cell-substrate adhesion|negative regulation of protein kinase activity by regulation of protein phosphorylation|histone dephosphorylation|protein-containing complex|negative regulation of transcription, DNA-templated|positive regulation of growth|metal ion bindi…
Nudt16l1	1.74239e-39	1.084	1	nudix hydrolase 16 like 1	m7G(5')pppN diphosphatase activity|negative regulation of double-strand break repair via nonhomologous end joining|nucleus|snoRNA binding|protein homodimerization activity	rno05205	Proteoglycans in cancer
Tfpi	2.2246e-39	1.382	1	tissue factor pathway inhibitor	extracellular space|caveola|blood coagulation|cell surface|negative regulation of endopeptidase activity|negative regulation of blood coagulation|response to estradiol|response to lipopolysaccharide|cellular response to lipopolysaccharide|cellular response to interleukin-1|cellular response to steroid hormone stimulus|serine-type endopeptidase inhibitor activity|extracellular region	rno04610	Complement and coagulation cascades
Rtca	2.56366e-39	1.127	1	--	--	--	--
Srsf2	2.57696e-39	1.008	1	serine and arginine rich splicing factor 2	nucleus|spliceosomal complex|cytosol|mRNA processing|RNA splicing|PML body|nuclear speck|response to vitamin E|interchromatin granule|mitotic cell cycle|pre-mRNA binding|regulation of alternative mRNA splicing, via spliceosome|protein kinase C binding	rno03040,rno05168	Spliceosome|Herpes simplex infection
Tdrp	2.98797e-39	1.445	1	testis development related protein	cytoplasm|cytosol|spermatogenesis|biological_process|intracellular membrane-bounded organelle|molecular_function|cellular_component|nucleus
Ndufaf3	3.02115e-39	1.101	1	NADH:ubiquinone oxidoreductase complex assembly factor 3GO:0005743,GO:0032981,GO:0005634,GO:0005739	rno04714	Thermogenesis
Rgs12	3.07131e-39	1.382	1	regulator of G-protein signaling 12	apical dendrite|GTPase regulator activity|protein binding|nucleus|protein-containing complex|nucleolus|cytoplasm|cytosol|termination of G-protein coupled receptor signaling pathway|neuronal cell body|positive regulation of GTPase activity|plasma membrane|synapse|signal transduction|G-protein alpha-subunit binding|negative regulation of G-protein coupled receptor protein signaling pathway|cell jun…
Trim46	3.13547e-39	1.281	1	tripartite motif-containing 46	intracellular|cytoskeleton|axonogenesis|zinc ion binding|axon initial segment|anterograde synaptic vesicle transport|protein localization to axon|axon cytoplasm|proximal neuron projection|microtubule cytoskeleton organization|microtubule bundle formation|neuron migration
Srebf2	3.40746e-39	1.014	1	sterol regulatory element binding transcription factor 2	nucleus|nucleoplasm|cytoplasm|mitochondrion|response to lead ion|positive regulation of cholesterol storage|endoplasmic reticulum|transcription, DNA-templated|ER to Golgi transport vesicle membrane|membrane|dendrite|SREBP-SCAP-Insig complex|protein dimerization activity|E-box binding|response to lipid|response to drug|cellular response to low-density lipoprotein particle stimulus|regulation of li…
Caskin1	3.59548e-39	1.068	1	CASK interacting protein 1	signal transduction|membrane|protein domain specific binding|identical protein binding|protein binding|cytoplasm
Cpt1c	3.71569e-39	1.164	1	carnitine palmitoyltransferase 1c	endoplasmic reticulum membrane|fatty acid beta-oxidation|carnitine metabolic process|cell junction|axon|dendrite|AMPA glutamate receptor complex|synapse|carnitine O-palmitoyltransferase activity|mitochondrial outer membrane|endoplasmic reticulum	rno00071,rno04152,rno04922,rno04920,rno03320,rno04714	Fatty acid degradation|AMPK signaling pathway|Glucagon signaling pathway|Adipocytokine signaling pathway|PPAR signaling pathway|Thermogenesis
Decr2	3.96007e-39	1.564	1	2,4-dienoyl CoA reductase 2, peroxisomal	peroxisome|peroxisomal membrane|ribosome|nucleoside diphosphate phosphorylation|GTP biosynthetic process|UTP biosynthetic process|CTP biosynthetic process|translation|unsaturated fatty acid biosynthetic process|2,4-dienoyl-CoA reductase (NADPH) activity|structural constituent of ribosome|trans-2-enoyl-CoA reductase (NADPH) activity|signaling receptor binding|oxidation-reduction process|calcium io…	rno04146	Peroxisome
Gfer	4.1919e-39	1.289	1	growth factor, augmenter of liver regeneration	cellular response to toxic substance|negative regulation of apoptotic process|mitochondrion|liver regeneration|negative regulation of natural killer cell mediated cytotoxicity|negative regulation of oxidative stress-induced neuron death|flavin adenine dinucleotide binding|mitochondrial intermembrane space|positive regulation of DNA biosynthetic process|cytosol|growth factor activity|regulation of…
Inha	4.28348e-39	1.505	1	inhibin alpha subunit	inhibin B complex|inhibin binding|signaling receptor binding|negative regulation of follicle-stimulating hormone secretion|regulation of cell proliferation|cytokine activity|protein heterodimerization activity|hemoglobin biosynthetic process|transforming growth factor beta receptor binding|cell development|hormone activity|extracellular space|cytoplasm|growth factor activity|regulation of cell cy…
Reep5	4.46041e-39	1	1	receptor accessory protein 5	integral component of membrane|endoplasmic reticulum tubular network
Anapc4	4.54496e-39	1.225	1	anaphase promoting complex subunit 4	regulation of mitotic metaphase/anaphase transition|anaphase-promoting complex-dependent catabolic process|protein K11-linked ubiquitination|nucleus|anaphase-promoting complex|protein phosphatase binding	rno04120,rno04110,rno04114,rno04914,rno05166	Ubiquitin mediated proteolysis|Cell cycle|Oocyte meiosis|Progesterone-mediated oocyte maturation|HTLV-I infection
Fam217b	4.68267e-39	1.274	1	family with sequence similarity 217, member B	cytosol|nucleoplasm
Gyg1	5.41529e-39	1.255	1	glycogenin 1	glycogenin glucosyltransferase activity|transferase activity, transferring glycosyl groups|metal ion binding|UDP-alpha-D-glucose:glucosyl-glycogenin alpha-D-glucosyltransferase activity|glucose binding|glycogen biosynthetic process	rno00500	Starch and sucrose metabolism
AC119762.6	5.42083e-39	1.698	1	--	--	--	--
Lyrm2	5.91382e-39	1.235	1	LYR motif containing 2
Chpf	6.08222e-39	1.028	1	chondroitin polymerizing factor	Golgi cisterna membrane|acetylgalactosaminyltransferase activity|transferase activity, transferring glycosyl groups|chondroitin sulfate biosynthetic process	rno00532	Glycosaminoglycan biosynthesis - chondroitin sulfate / dermatan sulfate
Bbs2	6.43874e-39	1.325	1	Bardet-Biedl syndrome 2	biological_process|negative regulation of gene expression|artery smooth muscle contraction|membrane|striatum development|hippocampus development|positive regulation of multicellular organism growth|cerebral cortex development|vasodilation|adult behavior|Golgi to plasma membrane protein transport|motile cilium|response to leptin|fat cell differentiation|photoreceptor cell maintenance|brain morphog…
Mfng	6.73478e-39	1.76	1	MFNG O-fucosylpeptide 3-beta-N-acetylglucosaminyltransferase	biological_process|regulation of Notch signaling pathway|membrane|transferase activity, transferring glycosyl groups|positive regulation of protein binding|protein O-linked fucosylation|positive regulation of Notch signaling pathway|marginal zone B cell differentiation|molecular_function|cellular_component	rno00514,rno04330,rno05165	Other types of O-glycan biosynthesis|Notch signaling pathway|Human papillomavirus infection
Psmd12	7.5288e-39	1.013	1	proteasome 26S subunit, non-ATPase 12	proteasome regulatory particle, lid subcomplex|proteasome accessory complex|nuclear proteasome complex|proteasome-mediated ubiquitin-dependent protein catabolic process|proteasome complex|cytoplasm|proteasome regulatory particle	rno03050,rno05169	Proteasome|Epstein-Barr virus infection
Nolc1	1.03809e-38	1.064	1	nucleolar and coiled-body phosphoprotein 1	regulation of protein import into nucleus|neural crest cell development|regulation of translation|DNA binding|positive regulation of transcription, DNA-templated|Cajal body|response to osmotic stress|DNA binding transcription factor activity|protein heterodimerization activity|protein domain specific binding|nucleolus organization|protein binding|box H/ACA RNP complex|box C/D snoRNP complex|ATP b…
Optn	1.04084e-38	1.242	1	optineurin	autophagosome|Golgi apparatus|trans-Golgi network|vesicle-mediated transport|Rab GTPase binding|cytosol|axon|protein binding, bridging|cytoplasmic vesicle|Golgi to plasma membrane protein transport|neuronal cell body|polyubiquitin modification-dependent protein binding|regulation of I-kappaB kinase/NF-kappaB signaling|protein localization to Golgi apparatus|negative regulation of I-kappaB kinase/…	rno04137	Mitophagy - animal
Lsm7	1.11011e-38	1.022	1	LSM7 homolog, U6 small nuclear RNA and mRNA degradation associated	RNA binding|cellular_component|U6 snRNP|U12-type spliceosomal complex|RNA processing|biological_process|U2-type prespliceosome|catalytic step 2 spliceosome|spliceosomal tri-snRNP complex|Lsm1-7-Pat1 complex|mRNA splicing, via spliceosome|nuclear-transcribed mRNA catabolic process|molecular_function	rno03040,rno03018	Spliceosome|RNA degradation
Dpm3	1.35583e-38	1.056	1	dolichyl-phosphate mannosyltransferase subunit 3	endoplasmic reticulum|endoplasmic reticulum membrane|GPI anchor biosynthetic process|integral component of endoplasmic reticulum membrane|regulation of protein stability|dolichol-phosphate-mannose synthase complex|protein O-linked mannosylation|dolichyl-phosphate beta-D-mannosyltransferase activity	rno00510	N-Glycan biosynthesis
Kit	1.38766e-38	1.947	1	KIT proto-oncogene receptor tyrosine kinase	regulation of bile acid metabolic process|positive regulation of colon smooth muscle contraction|positive regulation of small intestine smooth muscle contraction|positive regulation of vascular smooth muscle cell differentiation|myeloid leukocyte differentiation|MAP kinase kinase kinase activity|protein tyrosine kinase activity|transmembrane receptor protein tyrosine kinase activity|signal transd…	rno04014,rno04015,rno04010,rno04072,rno04151,rno04060,rno04640,rno04916,rno05200,rno05230,rno05221,rno05224	Ras signaling pathway|Rap1 signaling pathway|MAPK signaling pathway|Phospholipase D signaling pathway|PI3K-Akt signaling pathway|Cytokine-cytokine receptor interaction|Hematopoietic cell lineage|Melanogenesis|Pathways in cancer|Central carbon metabolism in cancer|Acute myeloid leukemia|Breast cancer
Rnf31	1.60083e-38	1.488	1	ring finger protein 31	positive regulation of protein targeting to mitochondrion|cytoplasmic side of plasma membrane|protein ubiquitination|CD40 signaling pathway|ubiquitin protein ligase binding|CD40 receptor complex|positive regulation of I-kappaB kinase/NF-kappaB signaling|ubiquitin binding|metal ion binding|T cell receptor signaling pathway|positive regulation of NF-kappaB transcription factor activity|negative reg…	rno04217,rno04621	Necroptosis|NOD-like receptor signaling pathway
Camsap3	2.14197e-38	1.32	1	calmodulin regulated spectrin-associated protein family, member 3	protein transport along microtubule|microtubule minus-end binding|neuron projection development|cytoplasm|regulation of Golgi organization|regulation of organelle organization|microtubule anchoring|centrosome|actin filament binding|zonula adherens|negative regulation of microtubule depolymerization|embryo development ending in birth or egg hatching|negative regulation of phosphatase activity|regu…
Rev3l	2.28372e-38	1.333	1	REV3 like, DNA directed polymerase zeta catalytic subunit	DNA-directed DNA polymerase activity|nucleus|nucleolus|DNA-dependent DNA replication|DNA repair|zeta DNA polymerase complex|translesion synthesis|error-prone translesion synthesis|nucleotide binding|DNA binding	rno03460,rno01524	Fanconi anemia pathway|Platinum drug resistance
Stx16	2.33216e-38	1.22	1	syntaxin 16	SNARE complex|cytoplasm|endoplasmic reticulum|Golgi cisterna|Golgi apparatus|trans-Golgi network|cytosol|intracellular protein transport|retrograde transport, endosome to Golgi|vesicle fusion|intracellular membrane-bounded organelle|endomembrane system|vesicle docking|membrane|perinuclear region of cytoplasm|integral component of membrane|SNARE binding|membrane fusion|SNAP receptor activity|Golgi…	rno04130	SNARE interactions in vesicular transport
Tmem43	2.45915e-38	1.442	1	transmembrane protein 43	Golgi apparatus|protein self-association|nuclear membrane organization|nuclear inner membrane|integral component of nuclear inner membrane|endoplasmic reticulum lumen
Aard	2.90469e-38	1.74	1	alanine and arginine rich domain containing protein	lung development
Uck1	3.03816e-38	1.239	1	uridine-cytidine kinase 1	pyrimidine nucleobase metabolic process|phosphorylation|nucleoside kinase activity|pyrimidine nucleoside salvage|UMP salvage|CTP salvage|uridine kinase activity|ATP binding|cytosol	rno00240,rno00983	Pyrimidine metabolism|Drug metabolism - other enzymes
B3gat3	3.61934e-38	1.014	1	beta-1,3-glucuronyltransferase 3	protein phosphatase activator activity|carbohydrate metabolic process|positive regulation of intracellular protein transport|glycosaminoglycan biosynthetic process|protein glycosylation|heparan sulfate proteoglycan biosynthetic process|galactosylgalactosylxylosylprotein 3-beta-glucuronosyltransferase activity|glucuronosyltransferase activity|chondroitin sulfate metabolic process|positive regulati…	rno00532,rno00534	Glycosaminoglycan biosynthesis - chondroitin sulfate / dermatan sulfate|Glycosaminoglycan biosynthesis - heparan sulfate / heparin
Tmem30a	3.89841e-38	1.115	1	transmembrane protein 30A	protein localization to endosome|plasma membrane|phospholipid translocation|drug transmembrane transport|positive regulation of neuron projection development|aminophospholipid transmembrane transporter activity|positive regulation of protein exit from endoplasmic reticulum|aminophospholipid transport|integral component of membrane|endoplasmic reticulum|apical plasma membrane|transport vesicle mem…
Klhl2	4.02461e-38	1.206	1	kelch-like family member 2	identical protein binding|protein ubiquitination|actin binding|ubiquitin-protein transferase activity|cytoplasm|lamellipodium|cytosol|Cul3-RING ubiquitin ligase complex|actin cytoskeleton|ruffle
Capza1	4.35803e-38	1.113	1	capping actin protein of muscle Z-line alpha subunit 1	cell-cell junction|biological_process|F-actin capping protein complex|membrane|cortical cytoskeleton|cell junction assembly|cadherin binding|actin filament binding|barbed-end actin filament capping|WASH complex|molecular_function|cellular_component|brush border	rno04144	Endocytosis
Ptpru	4.65323e-38	1.271	1	protein tyrosine phosphatase, receptor type, U	response to glucocorticoid|cell-cell junction|canonical Wnt signaling pathway|protein dephosphorylation|cell-cell adhesion|beta-catenin binding|negative regulation of cell proliferation|integral component of membrane|neuron differentiation|negative regulation of cell migration|animal organ regeneration|homotypic cell-cell adhesion|protein localization to cell surface|peptidyl-tyrosine dephosphory…
LOC108348085	5.34635e-38	1.04	1	beta-1,4-glucuronyltransferase 1
Rock2	5.70058e-38	1.151	1	Rho-associated coiled-coil containing protein kinase 2	centrosome|cytosol|cytoskeleton|plasma membrane|protein phosphorylation|kinase activity|negative regulation of angiogenesis|smooth muscle contraction|I-kappaB kinase/NF-kappaB signaling|Rho GTPase binding|peptidyl-serine phosphorylation|peptidyl-threonine phosphorylation|viral RNA genome replication|regulation of circadian rhythm|actin cytoskeleton organization|regulation of keratinocyte differen…	rno04310,rno04071,rno04024,rno04022,rno04510,rno04530,rno04810,rno04611,rno04670,rno04062,rno04921,rno04270,rno04360,rno05200,rno05205,rno05132	Wnt signaling pathway|Sphingolipid signaling pathway|cAMP signaling pathway|cGMP - PKG signaling pathway|Focal adhesion|Tight junction|Regulation of actin cytoskeleton|Platelet activation|Leukocyte transendothelial migration|Chemokine signaling pathway|Oxytocin signaling pathway|Vascular smooth muscle contraction|Axon guidance|Pathways in cancer|Proteoglycans in cancer|Salmonella infection
Tk2	6.3978e-38	1.396	1	thymidine kinase 2, mitochondrial	mitochondrion|mitochondrial DNA replication|deoxyribonucleoside monophosphate biosynthetic process|nucleotide biosynthetic process|deoxyribonucleotide metabolic process|phosphorylation|mitochondrial DNA metabolic process|deoxycytidine metabolic process|thymidine metabolic process|deoxycytidine kinase activity|thymidine kinase activity|ATP binding	rno00240,rno00983	Pyrimidine metabolism|Drug metabolism - other enzymes
Stim1	7.25582e-38	1.187	1	stromal interaction molecule 1	calcium channel regulator activity|calcium ion binding|detection of calcium ion|endoplasmic reticulum|integral component of endoplasmic reticulum membrane|growth cone|microtubule|activation of store-operated calcium channel activity|calcium ion transmembrane transport|regulation of store-operated calcium entry|cortical endoplasmic reticulum|protein-containing complex|protease binding|store-operat…	rno04020,rno04611	Calcium signaling pathway|Platelet activation
[truncated: 39,956 more rows]
