# Supplementary material for: Transcriptome-scale spatial gene expression in rat arcuate nucleus during puberty
Source: Cell Biosci. 2022 Jan 21;12:8. doi: 10.1186/s13578-022-00745-2 (PMC8781439; doi:10.1186/s13578-022-00745-2)
Supplement: Supplementary file 4 — Additional file 4: Table S3. Information of DEGs with p-value less than 0.01 adjusted by MAST difference test method in 4 subclusters of ARC (Cluster 9). [file 13578_2022_745_MOESM4_ESM.xlsx]

## Sheet: Sheet1
gene	gene_diff	p_val	subcluster	product	GO_term	pathway	pathway_description
Tgfbi	4.67	0	1	transforming growth factor, beta induced	extracellular matrix organization|integrin binding|collagen binding|extracellular matrix|extracellular region|proteinaceous extracellular matrix|basement membrane|extracellular space|cell adhesion molecule binding|extracellular matrix binding|trans-Golgi network|cell adhesion|angiogenesis|chondrocyte differentiation|cell proliferation|molecular_function
Nr5a2	10.2	0	1	nuclear receptor subfamily 5, group A, member 2	DNA binding transcription factor activity|steroid hormone receptor activity|nuclear receptor activity|phospholipid binding|nucleus|sequence-specific DNA binding|cytoplasm|transcription regulatory region DNA binding|regulation of transcription, DNA-templated|positive regulation of viral genome replication|positive regulation of transcription, DNA-templated|positive regulation of transcription by R…	rno04950	Maturity onset diabetes of the young
Serpinf1	3.355	0	1	serpin family F member 1	negative regulation of neuron death|perinuclear region of cytoplasm|positive regulation of neuron projection development|extracellular region|negative regulation of inflammatory response|negative regulation of angiogenesis|positive regulation of neurogenesis|basement membrane|retina development in camera-type eye|extracellular space|aging|axon|short-term memory|negative regulation of epithelial c…	rno04310	Wnt signaling pathway
Pomc	1.443	9.6874e-95	1	proopiomelanocortin	extracellular space|cytoplasm|generation of precursor metabolites and energy|signal transduction|type 4 melanocortin receptor binding|neuropeptide signaling pathway|regulation of appetite|cell-cell signaling|negative regulation of tumor necrosis factor production|cellular pigmentation|glucose homeostasis|positive regulation of transcription by RNA polymerase II|G-protein coupled receptor binding|…	rno04920,rno04916,rno04925,rno04927,rno04934	Adipocytokine signaling pathway|Melanogenesis|Aldosterone synthesis and secretion|Cortisol synthesis and secretion|Cushing's syndrome
Cartpt	1.081	8.5518e-89	1	CART prepropeptide	positive regulation of transmission of nerve impulse|positive regulation of epinephrine secretion|adult feeding behavior|cellular glucose homeostasis|negative regulation of glucagon secretion|cellular response to starvation|gastric acid secretion|somatostatin secretion|circadian regulation of gene expression|neuropeptide hormone activity|positive regulation of blood pressure|protein binding|extra…
Agrp	2.725	2.76103e-76	1	agouti related neuropeptide	neuronal cell body|extracellular space|long-day photoperiodism|maternal process involved in female pregnancy|Golgi lumen|neuropeptide signaling pathway|circadian rhythm|feeding behavior|regulation of feeding behavior|adult feeding behavior|positive regulation of feeding behavior|hormone-mediated signaling pathway|regulation of signaling receptor activity|hormone activity|response to insulin|neuro…	rno04920	Adipocytokine signaling pathway
Tac3	2.563	5.02388e-72	1	tachykinin 3	positive regulation of blood pressure|tachykinin receptor signaling pathway|neuropeptide signaling pathway|response to morphine	rno04080	Neuroactive ligand-receptor interaction
Asb4	2.59	1.92001e-71	1	ankyrin repeat and SOCS box-containing 4	nucleus|cytoplasm|enzyme binding|Cul2-RING ubiquitin ligase complex|Cul5-RING ubiquitin ligase complex|ubiquitin protein ligase binding|intracellular signal transduction|protein autoubiquitination|ubiquitin protein ligase activity|positive regulation of vasculogenesis|ubiquitin ligase complex|ubiquitin-protein transferase activity
Gad1	1.47	9.07522e-69	1	glutamate decarboxylase 1	response to drug|intracellular|axon terminus|neuron projection terminus|cytoplasm|cell cortex|gamma-aminobutyric acid biosynthetic process|glutamate binding|carboxy-lyase activity|synapse|carboxylic acid metabolic process|protein heterodimerization activity|pyridoxal phosphate binding|protein N-terminus binding|presynaptic active zone|axon|glutamate decarboxylase activity|social behavior|inhibito…	rno00650,rno00250,rno00410,rno00430,rno04727,rno04940	Butanoate metabolism|Alanine, aspartate and glutamate metabolism|beta-Alanine metabolism|Taurine and hypotaurine metabolism|GABAergic synapse|Type I diabetes mellitus
Gad2	1.381	4.89353e-68	1	glutamate decarboxylase 2	synapse|cytosol|protein heterodimerization activity|glutamate decarboxylation to succinate|perinuclear region of cytoplasm|chemical synaptic transmission|glutamate binding|cell junction|pyridoxal phosphate binding|axon|inhibitory synapse|synaptic vesicle membrane|anchored component of membrane|cytoplasmic vesicle|neurotransmitter biosynthetic process|Golgi membrane|response to drug|glutamate deca…	rno00650,rno00250,rno00410,rno00430,rno04727,rno04940	Butanoate metabolism|Alanine, aspartate and glutamate metabolism|beta-Alanine metabolism|Taurine and hypotaurine metabolism|GABAergic synapse|Type I diabetes mellitus
Ecel1	1.22	1.64917e-67	1	endothelin converting enzyme-like 1	metalloendopeptidase activity|intracellular|proteolysis|neuropeptide signaling pathway|integral component of membrane|intracellular signal transduction|metal ion binding|respiratory system process
Crabp1	2.457	3.22625e-63	1	cellular retinoic acid binding protein 1	retinal binding|retinol binding|retinoic acid catabolic process|retinoic acid binding|cytoplasm|cytosol
Gpc4	1.806	3.35577e-54	1	glypican 4	extracellular space|biological_process|external side of plasma membrane|regulation of signal transduction|heparan sulfate proteoglycan binding|anchored component of plasma membrane|molecular_function|cellular_component|proteinaceous extracellular matrix	rno04310	Wnt signaling pathway
Ghrh	2.675	5.80868e-54	1	growth hormone releasing hormone	positive regulation of cytosolic calcium ion concentration|positive regulation of cell proliferation|regulation of signaling receptor activity|negative regulation of cardiac muscle cell apoptotic process|growth hormone-releasing hormone activity|terminal bouton|adenohypophysis development|perikaryon|axon terminus|growth hormone secretion|response to leptin|positive regulation of transcription, DN…	rno04080	Neuroactive ligand-receptor interaction
Calcr	1.399	2.9724e-52	1	calcitonin receptor	adenylate cyclase-modulating G-protein coupled receptor signaling pathway|adenylate cyclase-activating G-protein coupled receptor signaling pathway|activation of adenylate cyclase activity|activation of phospholipase C activity|positive regulation of cytosolic calcium ion concentration|calcitonin binding|protein transporter activity|positive regulation of gene expression|positive regulation of pe…	rno04080,rno04380	Neuroactive ligand-receptor interaction|Osteoclast differentiation
Th	3.701	1.95667e-51	1	tyrosine hydroxylase	nucleus|cytoplasm|mitochondrion|smooth endoplasmic reticulum|cytosol|dopamine biosynthetic process from tyrosine|synaptic vesicle|ferrous iron binding|ferric iron binding|fatty acid metabolic process|response to water deprivation|response to light stimulus|response to herbicide|response to salt stress|oxygen binding|animal organ morphogenesis|enzyme binding|cytoplasmic side of plasma membrane|pro…	rno00350,rno00790,rno04917,rno04728,rno05012,rno05030,rno05031,rno05034	Tyrosine metabolism|Folate biosynthesis|Prolactin signaling pathway|Dopaminergic synapse|Parkinson's disease|Cocaine addiction|Amphetamine addiction|Alcoholism
Tpt1	1	1.46265e-45	1	tumor protein, translationally-controlled 1	tubulin complex|nucleus|negative regulation of intrinsic apoptotic signaling pathway in response to DNA damage|nucleoplasm|negative regulation of ectoderm development|cytoplasm|multivesicular body|cytosol|spermatogenesis|microtubule binding|transcription factor binding|cell proliferation|response to virus|calcium ion binding|stem cell population maintenance|cell differentiation|extracellular space
Slc32a1	1.776	2.39436e-43	1	solute carrier family 32 member 1	presynaptic active zone|dendrite|synaptic vesicle|cell tip|neuron projection|amino acid transmembrane transporter activity|inhibitory synapse|intracellular organelle|glycine transmembrane transporter activity|gamma-aminobutyric acid:proton symporter activity|gamma-aminobutyric acid transport|dendrite terminus|glycine transport|neurotransmitter loading into synaptic vesicle|neuron projection termi…	rno04727,rno04723,rno04721,rno05032,rno05033	GABAergic synapse|Retrograde endocannabinoid signaling|Synaptic vesicle cycle|Morphine addiction|Nicotine addiction
Cd63	1.006	1.69318e-41	1	Cd63 molecule	lysosomal membrane|late endosome|plasma membrane|integral component of plasma membrane|cell adhesion|cell-matrix adhesion|cell migration|epithelial cell differentiation|cell surface receptor signaling pathway|intrinsic component of plasma membrane|late endosome membrane|pigmentation|protein-containing complex binding|endosome lumen|positive regulation of cell adhesion|positive regulation of endoc…	rno04142,rno05205	Lysosome|Proteoglycans in cancer
Dlk1	2.374	2.75586e-40	1	delta like non-canonical Notch ligand 1	negative regulation of Notch signaling pathway|molecular_function|positive regulation of bone resorption|calcium ion binding|embryonic skeletal system development|cellular_component|extracellular space|post-embryonic development|external side of plasma membrane|regulation of gene expression|negative regulation of vascular endothelial cell proliferation|integral component of membrane|cell differen…
Rps27	1	3.7557e-39	1	ribosomal protein S27	nucleus|rRNA processing|translation|biological_process|cytosolic small ribosomal subunit|metal ion binding|ribosomal small subunit assembly|molecular_function|structural constituent of ribosome	rno03010	Ribosome
Rbp1	1.586	1.62463e-37	1	retinol binding protein 1	cell body|lipid droplet|lipid homeostasis|cytosol|vitamin A metabolic process|retinal binding|all-trans-retinol binding|retinol binding|regulation of granulocyte differentiation|response to vitamin A|retinol metabolic process|retinoic acid biosynthetic process|nucleoplasm|retinoic acid metabolic process
Scn9a	1.747	2.68175e-35	1	sodium voltage-gated channel alpha subunit 9	sodium ion binding|voltage-gated sodium channel activity|regulation of ion transmembrane transport|sodium ion transmembrane transport|cation channel activity|plasma membrane|integral component of plasma membrane|inflammatory response|response to toxic substance|cell projection|post-embryonic development|rhythmic excitation|neuronal action potential|behavioral response to pain|voltage-gated sodium…	rno04742	Taste transduction
S100g	3.897	8.08004e-34	1	S100 calcium binding protein G	cellular_component|biological_process|basolateral plasma membrane|apical plasma membrane|transition metal ion binding|molecular_function|vitamin D binding|calcium ion binding	rno04978	Mineral absorption
Vat1	1.003	2.06663e-33	1	vesicle amine transport 1	oxidoreductase activity|oxidation-reduction process|mitochondrial outer membrane|zinc ion binding|negative regulation of mitochondrial fusion
Dlx1	2.886	3.41538e-33	1	distal-less homeobox 1	nucleus|transcription, DNA-templated|regulation of transcription by RNA polymerase II|proximal/distal pattern formation|subpallium development|odontogenesis of dentin-containing tooth|hippocampus development|negative regulation of neuron apoptotic process|positive regulation of cell differentiation|negative regulation of Notch signaling pathway|cellular response to transforming growth factor beta…
Dbi	1	3.73155e-33	1	diazepam binding inhibitor, acyl-CoA binding protein	long-chain fatty acyl-CoA binding|lipid binding|hair follicle development|phosphatidylcholine acyl-chain remodeling|glial cell proliferation|protein binding|contractile fiber|protein palmitoylation|extracellular space|skin development|nucleus|cytoplasm|Golgi apparatus|plasma membrane|lateral ventricle development|acyl-CoA metabolic process|positive regulation of lipid biosynthetic process|benzodi…	rno03320	PPAR signaling pathway
Cd24	1.391	9.42291e-33	1	CD24 molecule	cell-cell adhesion|negative regulation of inflammatory response to wounding|positive regulation of inflammatory response to wounding|positive regulation of nephron tubule epithelial cell differentiation|leukocyte migration involved in inflammatory response|positive regulation of T cell mediated immune response to tumor cell|positive regulation of inflammatory response to antigenic stimulus|positi…	rno04640	Hematopoietic cell lineage
Gpx1	1.194	4.26871e-32	1	glutathione peroxidase 1	glutathione peroxidase activity|nucleus|cytoplasm|mitochondrion|cytosol|cell proliferation|intrinsic apoptotic signaling pathway in response to oxidative stress|lipid metabolic process|response to xenobiotic stimulus|response to symbiotic bacterium|SH3 domain binding|response to wounding|response to toxic substance|protein oxidation|UV protection|response to estradiol|response to hydroperoxide|re…	rno00590,rno00480,rno04918,rno05014,rno05016	Arachidonic acid metabolism|Glutathione metabolism|Thyroid hormone synthesis|Amyotrophic lateral sclerosis (ALS)|Huntington's disease
Rpl41	1	5.12425e-32	1	ribosomal protein L41	structural constituent of ribosome|translation|cytosolic large ribosomal subunit|polysomal ribosome|mRNA 5'-UTR binding|cytoplasmic translation|mRNA 3'-UTR binding	rno03010	Ribosome
Rplp1	1	1.61578e-30	1	ribosomal protein, large, P1	translational elongation|regulation of translation|cytosolic large ribosomal subunit|protein kinase activator activity|activation of protein kinase activity|ribonucleoprotein complex binding|positive regulation of translation|positive regulation of protein kinase activity|cellular response to cAMP|cytoplasmic translation|cellular response to Thyroid stimulating hormone|structural constituent of r…	rno03010	Ribosome
Fth1	1	3.204e-30	1	ferritin heavy chain 1	oxidation-reduction process|protein binding|negative regulation of necrotic cell death|cellular_component|iron ion import|cytoplasm|mitochondrion|cellular iron ion homeostasis|intracellular sequestering of iron ion|immune response|ferric iron binding|negative regulation of cell proliferation|autolysosome|ferroxidase activity|negative regulation of fibroblast proliferation|iron ion binding	rno04216,rno04217,rno04978	Ferroptosis|Necroptosis|Mineral absorption
Gnai2	1	1.57838e-29	1	G protein subunit alpha i2	GTP binding|nucleus|nucleoplasm|cytoplasm|centrosome|G-protein coupled acetylcholine receptor signaling pathway|gamma-aminobutyric acid signaling pathway|cytosol|G-protein coupled glutamate receptor signaling pathway|regulation of heart contraction|cell proliferation|positive regulation of cell proliferation|membrane raft|membrane|negative regulation of calcium ion-dependent exocytosis|positive r…	rno04015,rno04371,rno04071,rno04024,rno04022,rno04540,rno04611,rno04670,rno04062,rno04923,rno04915,rno04914,rno04921,rno04926,rno04916,rno04924,rno04261,rno04971,rno04724,rno04727,rno04725,rno04728,rno04726,rno04730,rno04723,rno04360,rno04713,rno05200,rno05012,rno05030,rno05032,rno05034,rno04934,rno05133,rno05145,rno05142	Rap1 signaling pathway|Apelin signaling pathway|Sphingolipid signaling pathway|cAMP signaling pathway|cGMP - PKG signaling pathway|Gap junction|Platelet activation|Leukocyte transendothelial migration|Chemokine signaling pathway|Regulation of lipolysis in adipocyte|Estrogen signaling pathway|Progesterone-mediated oocyte maturation|Oxytocin signaling pathway|Relaxin signaling pathway|Melanogenesis…
Spp1	6.132	5.76731e-29	1	secreted phosphoprotein 1	cellular response to fluid shear stress|positive regulation of bone resorption|regulation of signaling receptor activity|extracellular space|cellular response to leukemia inhibitory factor|positive regulation of cell-substrate adhesion|positive regulation of estradiol secretion|positive regulation of transcription, DNA-templated|cell differentiation|perinuclear region of cytoplasm|cytoplasm|Golgi…	rno04371,rno04151,rno04512,rno04510,rno04620,rno05165	Apelin signaling pathway|PI3K-Akt signaling pathway|ECM-receptor interaction|Focal adhesion|Toll-like receptor signaling pathway|Human papillomavirus infection
Slc29a4	1.518	1.07686e-28	1	solute carrier family 29 member 4	monoamine transport|integral component of membrane|nucleoside transmembrane transport|nucleoside transmembrane transporter activity|plasma membrane|monoamine transmembrane transporter activity
Cited1	1.182	6.04914e-28	1	Cbp/p300-interacting transactivator with Glu/Asp-rich carboxy-terminal domain 1	negative regulation of mesenchymal to epithelial transition involved in metanephros morphogenesis|chromatin binding|transcription coactivator activity|nucleus|cytoplasm|response to lipopolysaccharide|cytosol|developmental process|regulation of transcription by RNA polymerase II|response to insulin|response to cytokine|negative regulation of transcription, DNA-templated|response to interferon-gamm…
Mlc1	1.009	2.45983e-26	1	megalencephalic leukoencephalopathy with subcortical cysts 1	protein complex oligomerization|positive regulation of intracellular transport|integral component of membrane|lysosome|recycling endosome|ion transmembrane transport|vesicle-mediated transport|endosome|cellular response to cholesterol|protein-containing complex binding|basolateral plasma membrane|caveolin-mediated endocytosis|early endosome|endoplasmic reticulum|plasma membrane|membrane raft|apic…
Scd2	1	4.46924e-26	1	stearoyl-Coenzyme A desaturase 2	metal ion binding|stearoyl-CoA 9-desaturase activity|oxidation-reduction process|response to fatty acid|iron ion binding|endoplasmic reticulum|endoplasmic reticulum membrane|monounsaturated fatty acid biosynthetic process|fatty acid biosynthetic process|integral component of membrane|organelle membrane|palmitoyl-CoA 9-desaturase activity|myelination	rno01040,rno04152,rno03320	Biosynthesis of unsaturated fatty acids|AMPK signaling pathway|PPAR signaling pathway
Frzb	3.329	4.6056e-26	1	frizzled-related protein	negative regulation of canonical Wnt signaling pathway|inner ear morphogenesis|extracellular space|Wnt-activated receptor activity|cochlea morphogenesis|positive regulation of apoptotic process|G-protein coupled receptor signaling pathway|biological_process|negative regulation of cell proliferation|negative regulation of cell development|neural crest cell differentiation|positive regulation of fa…
LOC100912228	4.667	1.67522e-25	1	pro-neuropeptide Y-like	regulation of signaling receptor activity|positive regulation of appetite|neuropeptide hormone activity|extracellular space|adult feeding behavior
Fhad1	1.775	5.12606e-25	1	forkhead associated phosphopeptide binding domain 1
Cga	1.923	5.74965e-25	1	glycoprotein hormones, alpha polypeptide	extracellular region|thyroid hormone generation|biological_process|gonad development|regulation of signaling receptor activity|thyroid gland development|luteinizing hormone secretion|cellular response to hormone stimulus|negative regulation of organ growth|follicle-stimulating hormone secretion|developmental growth|molecular_function|hormone activity|cellular_component	rno04080,rno04923,rno04912,rno04913,rno04917,rno04918,rno05320	Neuroactive ligand-receptor interaction|Regulation of lipolysis in adipocyte|GnRH signaling pathway|Ovarian Steroidogenesis|Prolactin signaling pathway|Thyroid hormone synthesis|Autoimmune thyroid disease
Atp1a1	1	2.74376e-24	1	ATPase Na+/K+ transporting subunit alpha 1	endoplasmic reticulum|Golgi apparatus|plasma membrane|sodium:potassium-exchanging ATPase complex|caveola|membrane|potassium ion transport|sodium ion transport|integral component of membrane|cellular sodium ion homeostasis|dephosphorylation|basolateral plasma membrane|apical plasma membrane|phosphatase activity|sodium ion export across plasma membrane|protein kinase binding|sarcolemma|protein doma…	rno04024,rno04022,rno04911,rno04918,rno04919,rno04925,rno04260,rno04261,rno04970,rno04971,rno04972,rno04976,rno04973,rno04974,rno04978,rno04960,rno04961,rno04964	cAMP signaling pathway|cGMP - PKG signaling pathway|Insulin secretion|Thyroid hormone synthesis|Thyroid hormone signaling pathway|Aldosterone synthesis and secretion|Cardiac muscle contraction|Adrenergic signaling in cardiomyocytes|Salivary secretion|Gastric acid secretion|Pancreatic secretion|Bile secretion|Carbohydrate digestion and absorption|Protein digestion and absorption|Mineral absorption…
Gal	1.227	2.77667e-24	1	galanin and GMAP prepropeptide	Golgi apparatus|inflammatory response|neuropeptide signaling pathway|nervous system development|feeding behavior|regulation of glucocorticoid metabolic process|negative regulation of cell proliferation|response to insulin|regulation of signaling receptor activity|response to immobilization stress|protein kinase A signaling|response to drug|neuronal cell body|positive regulation of apoptotic proce…	rno04080	Neuroactive ligand-receptor interaction
Kiss1	1.417	3.58093e-24	1	KiSS-1 metastasis-suppressor	positive regulation of MAPK cascade|G-protein coupled receptor signaling pathway|decidualization|positive regulation of synaptic transmission|positive regulation of cytosolic calcium ion concentration|negative regulation of cell proliferation|apical plasma membrane|negative regulation of cell migration|positive regulation of cytosolic calcium ion concentration involved in phospholipase C-activati…
S100b	1	5.41936e-24	1	S100 calcium binding protein B	long-term synaptic potentiation|regulation of neuronal synaptic plasticity|positive regulation of myelination|protein binding|cellular response to hypoxia|calcium-dependent protein binding|identical protein binding|extracellular space|negative regulation of skeletal muscle cell differentiation|perinuclear region of cytoplasm|protein homodimerization activity|nucleus|astrocyte differentiation|cyto…
Vgf	1.038	1.23975e-23	1	VGF nerve growth factor inducible	regulation of synaptic plasticity|secretory granule membrane|neuropeptide hormone activity|regulation of neuronal synaptic plasticity|cytoplasmic vesicle|response to cAMP|response to insulin|extracellular space|Golgi apparatus|generation of precursor metabolites and energy|growth factor activity|carbohydrate homeostasis|response to cold|glucose homeostasis|regulation of signaling receptor activit…
Laptm4a	1.003	5.85622e-23	1	lysosomal protein transmembrane 4 alpha	membrane|integral component of membrane|late endosome membrane|lysosomal membrane|Golgi apparatus	rno04142	Lysosome
Galp	10	1.7643e-22	1	galanin-like peptide	response to hormone|regulation of signaling receptor activity|regulation of appetite|response to insulin|modification of morphology or physiology of other organism|behavioral response to starvation|defense response to Gram-negative bacterium|antimicrobial humoral immune response mediated by antimicrobial peptide|hormone activity|extracellular region|neuropeptide signaling pathway
Dock11	2.023	2.12978e-22	1	dedicator of cytokinesis 11	Rho guanyl-nucleotide exchange factor activity|intracellular|small GTPase mediated signal transduction|Rho GTPase binding|positive regulation of GTPase activity|positive regulation of filopodium assembly|B cell homeostasis|marginal zone B cell differentiation|guanyl-nucleotide exchange factor activity
Arhgap36	1.349	2.55896e-22	1	Rho GTPase activating protein 36	signal transduction
B2m	1	4.86779e-22	1	beta-2 microglobulin	positive regulation of transferrin receptor binding|response to cadmium ion|antigen processing and presentation of endogenous peptide antigen via MHC class I|positive regulation of T cell cytokine production|HFE-transferrin receptor complex|positive regulation of receptor-mediated endocytosis|positive regulation of protein binding|molecular_function|iron ion homeostasis|T cell differentiation in …	rno04612	Antigen processing and presentation
Rai2	1.426	5.30167e-22	1	retinoic acid induced 2
Klhdc8b	1.108	1.01407e-21	1	kelch domain containing 8B	cytosol|protein ubiquitination|midbody|Cul3-RING ubiquitin ligase complex|cell division|ubiquitin-protein transferase activity
LOC108348061	1.138	2.19927e-21	1	glutathione S-transferase alpha-3	xenobiotic catabolic process|glutathione binding|cellular oxidant detoxification|glutathione transferase activity|cytosol
Nmb	3	8.39232e-21	1	neuromedin B	neuromedin B receptor binding|glucose homeostasis|neuron projection|positive regulation of hormone secretion|negative regulation of hormone secretion|arachidonic acid secretion|positive regulation of cytosolic calcium ion concentration|neuropeptide signaling pathway|positive regulation of cell proliferation	rno04080	Neuroactive ligand-receptor interaction
Rps12	1	8.76162e-21	1	ribosomal protein S12	Golgi apparatus|cytosol|ribosome|translation|response to organonitrogen compound|cytosolic large ribosomal subunit|cytosolic small ribosomal subunit|intracellular membrane-bounded organelle|molecular_function|structural constituent of ribosome	rno03010	Ribosome
Ppp1r1b	1.724	1.18628e-20	1	protein phosphatase 1, regulatory (inhibitor) subunit 1B	behavioral response to cocaine|D3 dopamine receptor binding|protein serine/threonine phosphatase inhibitor activity|D4 dopamine receptor binding|nucleus|D5 dopamine receptor binding|cytoplasm|cytosol|transcription, DNA-templated|negative regulation of phosphoprotein phosphatase activity|negative regulation of protein kinase activity|intracellular signal transduction|negative regulation of female …	rno04024,rno04728,rno05030,rno05031,rno05034	cAMP signaling pathway|Dopaminergic synapse|Cocaine addiction|Amphetamine addiction|Alcoholism
Rom1	2.407	2.70984e-20	1	retinal outer segment membrane protein 1	integral component of plasma membrane|cell adhesion|cell surface receptor signaling pathway|visual perception|biological_process|regulation of gene expression|photoreceptor outer segment membrane|retina morphogenesis in camera-type eye|camera-type eye photoreceptor cell differentiation|retina vasculature development in camera-type eye|photoreceptor outer segment|molecular_function|cellular_compon…
Tshb	2.185	2.82815e-20	1	thyroid stimulating hormone, beta	extracellular space|cytoplasm|G-protein coupled receptor signaling pathway|cell-cell signaling|hormone-mediated signaling pathway|regulation of signaling receptor activity|response to vitamin A|response to estrogen|response to calcium ion|hormone activity|cellular_component	rno04080,rno04923,rno04918,rno05320	Neuroactive ligand-receptor interaction|Regulation of lipolysis in adipocyte|Thyroid hormone synthesis|Autoimmune thyroid disease
Timp1	1.717	1.22176e-19	1	TIMP metallopeptidase inhibitor 1	extracellular space|steroid biosynthetic process|aging|growth factor activity|metalloendopeptidase inhibitor activity|extracellular matrix|response to cytokine|wound healing|negative regulation of apoptotic process|negative regulation of catalytic activity|response to peptide hormone|negative regulation of membrane protein ectodomain proteolysis|cell activation|protease binding|cytokine activity|…	rno04066	HIF-1 signaling pathway
Crym	1.015	2.28484e-19	1	crystallin, mu	thyroid hormone transport|protein homodimerization activity|sensory perception of sound|transcription corepressor activity|response to hormone|thiomorpholine-carboxylate dehydrogenase activity|oxidoreductase activity, acting on the CH-NH2 group of donors, NAD or NADP as acceptor|nucleus|NADP binding|cytoplasm|mitochondrion|response to vitamin D|thyroid hormone metabolic process|cytosol|oxidation-…
Btg3	1.228	3.05619e-19	1	BTG anti-proliferation factor 3	cytoplasm|response to oxidative stress|negative regulation of cell proliferation|negative regulation of mitotic cell cycle|cellular_component|nucleus	rno03018	RNA degradation
Rab3b	1.129	3.79757e-19	1	RAB3B, member RAS oncogene family	Rab protein signal transduction|peptidyl-cysteine methylation|cytoplasm|perinuclear region of cytoplasm|GDP binding|cytosol|positive regulation of dopamine uptake involved in synaptic transmission|antigen processing and presentation|plasma membrane|regulation of vesicle size|intracellular protein transport|vesicle docking involved in exocytosis|synaptic vesicle|secretory granule|protein secretion…
Pnoc	1.68	4.33196e-19	1	prepronociceptin	plasma membrane|neuropeptide signaling pathway|chemical synaptic transmission|female pregnancy|sensory perception|regulation of signaling receptor activity|dendrite|opioid receptor binding|neuronal cell body|opioid peptide activity|axon terminus|neuropeptide hormone activity|extracellular region
Tmem35b	1.498	7.18725e-19	1	transmembrane protein 35B	integral component of membrane
Maob	1.152	9.90855e-19	1	monoamine oxidase B	response to steroid hormone|primary amine oxidase activity|flavin adenine dinucleotide binding|response to toxic substance|response to corticosterone|response to aluminum ion|response to selenium ion|negative regulation of serotonin secretion|integral component of membrane|response to lipopolysaccharide|oxidation-reduction process|neurotransmitter catabolic process|response to drug|protein homodi…	rno00260,rno00330,rno00340,rno00350,rno00360,rno00380,rno00982,rno04728,rno04726,rno05030,rno05031,rno05034	Glycine, serine and threonine metabolism|Arginine and proline metabolism|Histidine metabolism|Tyrosine metabolism|Phenylalanine metabolism|Tryptophan metabolism|Drug metabolism - cytochrome P450|Dopaminergic synapse|Serotonergic synapse|Cocaine addiction|Amphetamine addiction|Alcoholism
Shisal2b	3.27	1.31337e-18	1	--	--	--	--
Bpifa1	1.488	1.7848e-18	1	BPI fold containing family A, member 1	multicellular organismal water homeostasis|extracellular region|defense response to virus|extracellular space|microvillus|lipid binding|antibacterial humoral response|antimicrobial humoral immune response mediated by antimicrobial peptide|negative regulation of single-species biofilm formation in or on host organism|killing of cells of other organism|innate immune response|regulation of sodium io…
Dhrs7	1.463	1.84858e-18	1	dehydrogenase/reductase (SDR family) member 7	oxidoreductase activity|oxidation-reduction process
Fndc3c1	9.25	1.85355e-18	1	fibronectin type III domain containing 3C1
Rpsa	1	1.86102e-18	1	ribosomal protein SA	cell-cell adhesion|cytosolic small ribosomal subunit|structural constituent of ribosome|laminin receptor activity|basement membrane|nucleus|cytoplasm|cytosol|90S preribosome|plasma membrane|epithelial cell differentiation|extracellular matrix|rRNA export from nucleus|ribosome binding|translation|ribosomal small subunit assembly|neuronal cell body|small ribosomal subunit|endonucleolytic cleavage i…	rno03010	Ribosome
Ednra	3.723	3.20141e-18	1	endothelin receptor type A	endothelin receptor activity|adenylate cyclase-inhibiting G-protein coupled receptor signaling pathway|positive regulation of cytosolic calcium ion concentration|response to organic cyclic compound|protein kinase C-activating G-protein coupled receptor signaling pathway|artery smooth muscle contraction|Rho protein signal transduction|heart development|membrane|integral component of membrane|senso…	rno04020,rno04024,rno04022,rno04080,rno04924,rno04270,rno05200	Calcium signaling pathway|cAMP signaling pathway|cGMP - PKG signaling pathway|Neuroactive ligand-receptor interaction|Renin secretion|Vascular smooth muscle contraction|Pathways in cancer
Slc18a3	6	5.09937e-18	1	solute carrier family 18 member A3	axon terminus|AP-2 adaptor complex|acetylcholine transmembrane transporter activity|transmembrane transport|axon|cytoplasm|clathrin-sculpted acetylcholine transport vesicle membrane|cytoplasmic vesicle|integral component of plasma membrane|ammonium transmembrane transport|neurotransmitter transport|drug transmembrane transport|chemical synaptic transmission|synaptic vesicle|acetylcholine binding|…	rno04725,rno04721	Cholinergic synapse|Synaptic vesicle cycle
Vim	1.239	1.59549e-17	1	vimentin	protein binding|cytoplasm|peroxisome|cytosol|protein C-terminus binding|response to radiation|polysome|response to zinc ion|response to selenium ion|positive regulation of gene expression|negative regulation of neuron projection development|positive regulation of collagen biosynthetic process|response to vitamin D|astrocyte development|identical protein binding|cell projection|neuron projection|d…	rno05206,rno05169	MicroRNAs in cancer|Epstein-Barr virus infection
Gfap	1.081	1.61157e-17	1	glial fibrillary acidic protein	regulation of chaperone-mediated autophagy|regulation of neurotransmitter uptake|neuron projection regeneration|structural constituent of cytoskeleton|Bergmann glial cell differentiation|identical protein binding|protein binding|positive regulation of glial cell proliferation|cell projection|intracellular|long-term synaptic potentiation|cytoplasm|intermediate filament|response to wounding|myelin …	rno04630	Jak-STAT signaling pathway
Aldh1a1	1.639	2.19484e-17	1	aldehyde dehydrogenase 1 family, member A1	3-chloroallyl aldehyde dehydrogenase activity|aldehyde dehydrogenase (NAD) activity|response to drug|nucleus|retinol metabolic process|cytoplasm|cytosol|retinoic acid metabolic process|identical protein binding|9-cis-retinoic acid biosynthetic process|9-cis-retinoic acid metabolic process|positive regulation of apoptotic process|retinoid metabolic process|retinal dehydrogenase activity|kidney dev…	rno00830	Retinol metabolism
Necab2	1.106	2.76324e-17	1	N-terminal EF-hand calcium binding protein 2	plasma membrane|calcium-mediated signaling|axon|dendrite|A2A adenosine receptor binding|type 5 metabotropic glutamate receptor binding|identical protein binding|regulation of amyloid precursor protein biosynthetic process|positive regulation of adenosine receptor signaling pathway|positive regulation of ERK1 and ERK2 cascade|positive regulation of glutamate receptor signaling pathway|calcium ion …
Six6	2.943	6.33264e-17	1	SIX homeobox 6	nucleus|transcription by RNA polymerase II|positive regulation of transcription by RNA polymerase II|transcriptional activator activity, RNA polymerase II distal enhancer sequence-specific DNA binding|eye development|DNA binding
Stra6	3.576	5.18868e-16	1	stimulated by retinoic acid 6	integral component of plasma membrane|heart development|learning|feeding behavior|retinol transport|retinal binding|retinol binding|lung development|vitamin transmembrane transport|signaling receptor activity|vocal learning|embryonic digestive tract development|retinoic acid metabolic process|camera-type eye development|developmental growth|smooth muscle tissue development|artery morphogenesis|bl…
Lhx2	1.985	2.9871e-15	1	LIM homeobox 2	hair follicle development|chromatin binding|intracellular|nucleus|regulation of transcription, DNA-templated|telencephalon regionalization|transcription by RNA polymerase II|cerebral cortex development|nervous system development|axon guidance|neurogenesis|neuron differentiation|sequence-specific DNA binding|negative regulation of transcription regulatory region DNA binding|maintenance of epitheli…
Itih3	1	3.68502e-15	1	inter-alpha trypsin inhibitor, heavy chain 3	hyaluronan metabolic process|serine-type endopeptidase inhibitor activity|extracellular region|negative regulation of endopeptidase activity
Rpl19	1	4.97525e-15	1	ribosomal protein L19	translation|cytosolic large ribosomal subunit|polysomal ribosome|large ribosomal subunit rRNA binding|liver regeneration|5.8S rRNA binding|cytoplasmic translation|structural constituent of ribosome	rno03010	Ribosome
Syt17	2.256	5.42686e-15	1	synaptotagmin 17	plasma membrane|exocytosis|vesicle fusion|membrane|synaptic vesicle exocytosis|regulation of calcium ion-dependent exocytosis|syntaxin binding|clathrin binding|synaptic vesicle membrane|synaptic vesicle endocytosis|calcium ion-regulated exocytosis of neurotransmitter|calcium ion binding|presynapse|calcium-dependent phospholipid binding|positive regulation of dendrite extension|trans-Golgi network
Slc7a11	1.444	6.04195e-15	1	solute carrier family 7 member 11	platelet aggregation|cytoskeleton|plasma membrane|integral component of plasma membrane|response to oxidative stress|brain development|response to toxic substance|cell surface|L-amino acid transmembrane transporter activity|cystine:glutamate antiporter activity|L-glutamate transmembrane transport|response to nicotine|amino acid transmembrane transport|intracellular membrane-bounded organelle|mole…	rno04216	Ferroptosis
Rpl27a	1	6.99166e-15	1	ribosomal protein L27a	structural constituent of ribosome|endoplasmic reticulum|cytosol|translation|biological_process|cytosolic large ribosomal subunit|cytosolic ribosome|cytoplasmic translation|molecular_function|RNA binding	rno03010	Ribosome
Apoe	1	1.02142e-14	1	apolipoprotein EGO:0033344,GO:0033700,GO:0034361,GO:0034365,GO:0034372,GO:0034362,GO:0034374,GO:0034375,GO:0042157,GO:0034380,GO:0042158,GO:0042159,GO:0042311,GO:0043025,GO:0042627,GO:0043407,GO:0043524,GO:0005102,GO:0043537,GO:0005319,GO:0051651,GO:0046889,GO:0043691,GO:0055088,GO:0005543,GO:0055089,GO:0046911,GO:0060228,GO:0005794,GO:0046983,GO:0005576,GO:0048156,GO:0005615,GO:0072358,GO:006099…	rno04979,rno05010	Cholesterol metabolism|Alzheimer's disease
Tesc	1.395	1.6363e-14	1	tescalcin	negative regulation of catalytic activity|lamellipodium|calcium ion binding|positive regulation of megakaryocyte differentiation|nucleus|megakaryocyte differentiation|positive regulation of transcription, DNA-templated|cytoplasm|cytosol|plasma membrane|positive regulation of granulocyte differentiation|negative regulation of cell proliferation|positive regulation of sodium:proton antiporter activ…
Ccdc112	1.417	2.49711e-14	1	coiled-coil domain containing 112
Hmgn1	1.044	3.78726e-14	1	high mobility group nucleosome binding domain 1	nucleus|transcription-coupled nucleotide-excision repair|chromatin organization|regulation of transcription by RNA polymerase II|response to UV-B|response to UV-C|nucleosomal DNA binding|regulation of development, heterochronic|post-embryonic camera-type eye morphogenesis|regulation of epithelial cell proliferation|positive regulation of NAD+ ADP-ribosyltransferase activity|pyrimidine dimer repai…	rno05168	Herpes simplex infection
Npy1r	1.498	3.8752e-14	1	neuropeptide Y receptor Y1	neuropeptide Y receptor activity|cytosol|plasma membrane|glucose metabolic process|neuropeptide signaling pathway|sensory perception of pain|chemical synaptic transmission|aging|axon|locomotory behavior|peristalsis|response to estradiol|regulation of multicellular organism growth|positive regulation of vasoconstriction|negative regulation of hormone secretion|negative regulation of cytosolic calc…	rno04024,rno04080,rno04923	cAMP signaling pathway|Neuroactive ligand-receptor interaction|Regulation of lipolysis in adipocyte
Ece1	1.263	5.64173e-14	1	endothelin converting enzyme 1	early endosome|plasma membrane|proteolysis|apoptotic process|heart development|membrane|regulation of blood pressure|integral component of membrane|zinc ion binding|protein processing|peptide hormone processing|secretory granule|protein homodimerization activity|cytoplasmic vesicle|ear development|vesicle|Weibel-Palade body|positive regulation of cAMP-mediated signaling|positive regulation of G-p…
Chgb	1	7.723e-14	1	chromogranin B	extracellular region|secretory granule
Gsn	1.658	7.81249e-14	1	gelsolin	nucleus|cytoplasm|cytosol|plasma membrane|focal adhesion|phagocytosis, engulfment|regulation of cell adhesion|apoptotic process|actin cap|aging|cortical actin cytoskeleton|actin polymerization or depolymerization|protein destabilization|protein-containing complex|wound healing|actin filament binding|tissue regeneration|barbed-end actin filament capping|sequestering of actin monomers|positive regu…	rno04810,rno04666,rno05203	Regulation of actin cytoskeleton|Fc gamma R-mediated phagocytosis|Viral carcinogenesis
Metrn	1.268	1.02769e-13	1	meteorin, glial cell differentiation regulator	extracellular space|glial cell differentiation|positive regulation of axonogenesis
Rps23	1	1.49339e-13	1	ribosomal protein S23	maintenance of translational fidelity|biological_process|structural constituent of ribosome|small ribosomal subunit|cytosolic small ribosomal subunit|protein binding|endoplasmic reticulum|rough endoplasmic reticulum|cytosol|ribosome|stress granule assembly|translation|polysomal ribosome|cytoplasmic translation|translation regulator activity|regulation of translation|molecular_function	rno03010	Ribosome
LOC108351482	1	1.83152e-13	1	40S ribosomal protein S29	zinc ion binding|polysomal ribosome|cytoplasmic translation|structural constituent of ribosome|rough endoplasmic reticulum
Hyi	1.198	1.86798e-13	1	hydroxypyruvate isomerase	hydroxypyruvate isomerase activity|racemase and epimerase activity, acting on carbohydrates and derivatives	rno00630	Glyoxylate and dicarboxylate metabolism
Sstr1	2.374	1.87601e-13	1	somatostatin receptor 1	cellular response to estradiol stimulus|cerebellum development|somatostatin receptor activity|cellular response to leukemia inhibitory factor|T cell differentiation|cytoplasm|forebrain development|plasma membrane|integral component of plasma membrane|G-protein coupled receptor signaling pathway|G-protein coupled receptor signaling pathway, coupled to cyclic nucleotide second messenger|somatostati…	rno04024,rno04080	cAMP signaling pathway|Neuroactive ligand-receptor interaction
Cyb5r2	1.854	2.82729e-13	1	cytochrome b5 reductase 2	mitochondrion|membrane|sterol biosynthetic process|oxidoreductase activity|oxidation-reduction process|FAD binding|cytochrome-b5 reductase activity, acting on NAD(P)H	rno00520	Amino sugar and nucleotide sugar metabolism
Rpl5	1	3.13236e-13	1	ribosomal protein L5	nucleolus|cytoplasm|endoplasmic reticulum|cytosol|rRNA processing|translation|mRNA 5'-UTR binding|5S rRNA binding|protein stabilization|cellular response to inorganic substance|regulation of signal transduction by p53 class mediator|negative regulation of ubiquitin protein ligase activity|positive regulation of isoleucine-tRNA ligase activity|positive regulation of methionine-tRNA ligase activity…	rno03010	Ribosome
Rcn2	1.006	3.1414e-13	1	reticulocalbin 2	endoplasmic reticulum|endoplasmic reticulum lumen|calcium ion binding|nucleolus
Nppc	2.306	3.59566e-13	1	natriuretic peptide C	peptide hormone receptor binding|regulation of multicellular organism growth|post-embryonic development|growth plate cartilage chondrocyte differentiation|negative regulation of meiotic cell cycle|response to drug|regulation of signaling receptor activity|growth plate cartilage chondrocyte proliferation|positive regulation of blood vessel diameter|protein homodimerization activity|reproductive pr…	rno04270,rno05418	Vascular smooth muscle contraction|Fluid shear stress and atherosclerosis
Rps16	1	4.14773e-13	1	ribosomal protein S16	cellular response to leukemia inhibitory factor|structural constituent of ribosome|ribosome|rRNA processing|translation|small ribosomal subunit|cytosolic small ribosomal subunit|maturation of SSU-rRNA from tricistronic rRNA transcript (SSU-rRNA, 5.8S rRNA, LSU-rRNA)|ribosomal small subunit biogenesis|molecular_function|liver regeneration|RNA binding	rno03010	Ribosome
Selenof	1	4.90482e-13	1	--	--	--	--
Gstm1	1.016	5.0252e-13	1	glutathione S-transferase mu 1	glutathione metabolic process|sensory perception of smell|response to metal ion|response to lithium ion|response to lead ion|nickel cation binding|myelin sheath|nitrobenzene metabolic process|enzyme binding|glutathione binding|protein kinase binding|intercellular bridge|response to ethanol|response to antibiotic|protein heterodimerization activity|response to axon injury|glutathione transferase a…	rno00480,rno00980,rno00982,rno00983,rno05200,rno05204,rno05225,rno05418,rno01524	Glutathione metabolism|Metabolism of xenobiotics by cytochrome P450|Drug metabolism - cytochrome P450|Drug metabolism - other enzymes|Pathways in cancer|Chemical carcinogenesis|Hepatocellular carcinoma|Fluid shear stress and atherosclerosis|Platinum drug resistance
Gnas	0.99	7.37638e-13	1	GNAS complex locusGO:0004871,GO:0005159,GO:0005515,GO:0005886,GO:0005525,GO:0006112,GO:0006306,GO:0006357,GO:0007186,GO:0007188,GO:0016020,GO:0007189,GO:0016324,GO:0019904,GO:0030054,GO:0030425,GO:0030819,GO:0031224,GO:0001501,GO:0035255,GO:0031681,GO:0001664,GO:0031683,GO:0001726,GO:0035264,GO:0001894,GO:0035814,GO:0001934,GO:0040015,GO:0001958,GO:0040032,GO:0001965,GO:0042383,GO:0003924,GO:0047…	rno04015,rno04020,rno04072,rno04024,rno04540,rno04611,rno04911,rno04922,rno04923,rno04912,rno04913,rno04915,rno04921,rno04926,rno04918,rno04916,rno04924,rno04925,rno04927,rno04261,rno04270,rno04970,rno04971,rno04972,rno04976,rno04962,rno04961,rno04724,rno04728,rno04726,rno04730,rno04750,rno04713,rno04714,rno05200,rno05030,rno05031,rno05032,rno05034,rno05414,rno04934,rno05165,rno05146,rno05142,rno…	Rap1 signaling pathway|Calcium signaling pathway|Phospholipase D signaling pathway|cAMP signaling pathway|Gap junction|Platelet activation|Insulin secretion|Glucagon signaling pathway|Regulation of lipolysis in adipocyte|GnRH signaling pathway|Ovarian Steroidogenesis|Estrogen signaling pathway|Oxytocin signaling pathway|Relaxin signaling pathway|Thyroid hormone synthesis|Melanogenesis|Renin secre…
LOC102553190	2.607	7.4759e-13	1	--	--	--	--
Nucb2	1.231	8.29445e-13	1	nucleobindin 2	positive regulation of testosterone secretion|response to starvation|calcium ion binding|negative regulation of cAMP-mediated signaling|extracellular space|response to human chorionic gonadotropin|nucleus|nuclear outer membrane|cytoplasm|negative regulation of fat cell differentiation|endoplasmic reticulum|positive regulation of fatty acid oxidation|negative regulation of insulin receptor signali…
Sertm1	1.866	9.43026e-13	1	serine-rich and transmembrane domain containing 1	integral component of membrane|intracellular membrane-bounded organelle
Rpl28	1	1.03563e-12	1	ribosomal protein L28	ribosome|translation|biological_process|cytosolic large ribosomal subunit|dendrite|cytoplasmic ribonucleoprotein granule|cell body|molecular_function|structural constituent of ribosome	rno03010	Ribosome
Ndrg2	1	1.3087e-12	1	NDRG family member 2GO:0048471,GO:0005634,GO:0048662,GO:0005737,GO:0005794,GO:0007165,GO:0070373,GO:0007420,GO:0010574,GO:0090361,GO:0016055,GO:0001818,GO:0030154,GO:0030426
Pgm3	1.429	1.56059e-12	1	phosphoglucomutase 3	hemopoiesis|phosphoacetylglucosamine mutase activity|phosphoglucomutase activity|cellular_component|cytosol|carbohydrate metabolic process|UDP-N-acetylglucosamine biosynthetic process|protein N-linked glycosylation|protein O-linked glycosylation|spermatogenesis|magnesium ion binding|biological_process|molecular_function|glucose 1-phosphate metabolic process	rno00520	Amino sugar and nucleotide sugar metabolism
Prelp	1.566	2.36954e-12	1	proline and arginine rich end leucine rich repeat protein	proteinaceous extracellular matrix|extracellular space|axonogenesis|cell aging|heparin binding|extracellular matrix|extracellular exosome|extracellular matrix structural constituent|extracellular region
Olfm1	1.012	4.05933e-12	1	olfactomedin 1	synaptic membrane|regulation of axon extension|extracellular space|regulation of amyloid-beta formation|AMPA glutamate receptor complex|cell|negative regulation of amyloid-beta formation|neuronal cell body|endoplasmic reticulum|negative regulation of neuron migration|positive regulation of gene expression|negative regulation of gene expression|positive regulation of epithelial to mesenchymal tran…
Ftl1	1.003	4.06732e-12	1	ferritin light chain 1	iron ion binding|cellular_component|cytoplasm|iron ion transport|cellular iron ion homeostasis|intracellular sequestering of iron ion|intracellular ferritin complex|ferric iron binding|response to lead ion|molecular_function|identical protein binding|autolysosome	rno04216,rno04217,rno04978	Ferroptosis|Necroptosis|Mineral absorption
Ccpg1os	1.392	4.66163e-12	1	cell cycle progression 1, opposite strand
Hsp90b1	1	5.11973e-12	1	heat shock protein 90 beta family member 1	endoplasmic reticulum membrane|smooth endoplasmic reticulum|cytosol|plasma membrane|protein folding|endoplasmic reticulum chaperone complex|protein phosphatase binding|melanosome|negative regulation of apoptotic process|ubiquitin-dependent ERAD pathway|regulation of phosphoprotein phosphatase activity|perinuclear region of cytoplasm|low-density lipoprotein particle receptor binding|response to hy…	rno04141,rno04151,rno04657,rno04915,rno04918,rno05200,rno05215,rno05418	Protein processing in endoplasmic reticulum|PI3K-Akt signaling pathway|IL-17 signaling pathway|Estrogen signaling pathway|Thyroid hormone synthesis|Pathways in cancer|Prostate cancer|Fluid shear stress and atherosclerosis
Tmem132e	1.479	5.69019e-12	1	transmembrane protein 132E	integral component of membrane|molecular_function|cellular_component|biological_process
As3mt	1.836	6.02916e-12	1	arsenite methyltransferase	methylation|protein methylation|response to arsenic-containing substance|methyltransferase activity|protein methyltransferase activity|S-adenosylmethionine-dependent methyltransferase activity|toxin metabolic process|arsonoacetate metabolic process|arsenite methyltransferase activity|mitochondrion|methylarsonite methyltransferase activity|cytosol
Rps20	1	6.14417e-12	1	ribosomal protein S20	structural constituent of ribosome|protein binding|translation|biological_process|small ribosomal subunit|cytosolic small ribosomal subunit|cytoplasmic translation|RNA binding	rno03010	Ribosome
Tubb2b	1	1.67427e-11	1	tubulin, beta 2B class IIb	positive regulation of axon guidance|cytoskeleton organization|neuron migration|microtubule-based process|molecular_function|GTPase activity|structural constituent of cytoskeleton|GTP binding|biological_process|cellular_component|microtubule cytoskeleton|cytoplasm|microtubule cytoskeleton organization|protein heterodimerization activity|microtubule|mitotic cell cycle	rno04145,rno04540	Phagosome|Gap junction
Lgals3	2.684	1.75594e-11	1	lectin, galactoside-binding, soluble, 3	nucleus|spliceosomal complex|cytoplasm|mitochondrial inner membrane|extracellular matrix organization|carbohydrate binding|plasma membrane|neutrophil chemotaxis|mRNA processing|epithelial cell differentiation|extracellular matrix|negative regulation of endocytosis|monosaccharide binding|Fc-gamma receptor I complex binding|disaccharide binding|eosinophil chemotaxis|macrophage chemotaxis|skeletal s…
Serpinb6a	1.085	1.8405e-11	1	--	--	--	--
Ddc	1.322	1.99174e-11	1	dopa decarboxylaseGO:0042417,GO:0030170,GO:0005622,GO:0042423,GO:0005737,GO:0042427,GO:0043025,GO:0006520,GO:0007623,GO:0008021,GO:0009636,GO:0030424,GO:0010259,GO:0046684,GO:0033076,GO:0015842,GO:0052314,GO:0035690,GO:0016597,GO:0071312,GO:0036468,GO:0016831,GO:0004058,GO:0071363,GO:0042416,GO:0019899,GO:0019904,GO:0005515	rno00350,rno00360,rno00380,rno04728,rno04726,rno05030,rno05031,rno05034	Tyrosine metabolism|Phenylalanine metabolism|Tryptophan metabolism|Dopaminergic synapse|Serotonergic synapse|Cocaine addiction|Amphetamine addiction|Alcoholism
Slc1a3	1	2.3822e-11	1	solute carrier family 1 member 3ast1a	plasma membrane|integral component of plasma membrane|glutamate metabolic process|glutamate biosynthetic process|acidic amino acid transmembrane transporter activity|symporter activity|neurotransmitter transport|glutamate:sodium symporter activity|sensory perception of sound|L-glutamate transmembrane transport|neuron projection|integral component of membrane|neuronal cell body|basolateral plasma …	rno04724	Glutamatergic synapse
Rplp0	1	3.13952e-11	1	ribosomal protein lateral stalk subunit P0	ribosome biogenesis|nucleus|peptide binding|cellular response to cAMP|cytoplasm|endoplasmic reticulum|cytosol|lactation|cellular response to interleukin-4|response to selenium ion|cellular response to Thyroid stimulating hormone|membrane|cellular response to phorbol 13-acetate 12-myristate|cytosolic large ribosomal subunit|cytoplasmic translation|dendrite|structural constituent of ribosome|cytopl…	rno03010	Ribosome
AABR07044388.2	2.18	3.23393e-11	1	--	--	--	--
Dtx3l	2.628	3.54421e-11	1	deltex E3 ubiquitin ligase 3L	positive regulation of NAD+ ADP-ribosyltransferase activity|positive regulation of chromatin binding|enzyme activator activity|nucleus|positive regulation of protein localization to early endosome|histone binding|endosome to lysosome transport|positive regulation of receptor catabolic process|ubiquitin-like protein ligase binding|histone monoubiquitination|nucleoplasm|positive regulation of doubl…	rno04330	Notch signaling pathway
Zmat1	1.529	4.75346e-11	1	zinc finger, matrin-type 1	zinc ion binding|intrinsic apoptotic signaling pathway by p53 class mediator|p53 binding|RNA binding|intracellular
Itgb4	2.67	4.84164e-11	1	integrin subunit beta 4	autophagy|cell adhesion|cell-matrix adhesion|integrin-mediated signaling pathway|hemidesmosome|integrin complex|cell leading edge|hemidesmosome assembly|insulin-like growth factor I binding|mesodermal cell differentiation|digestive tract development|nail development|cell motility|cell adhesion molecule binding|G-protein coupled receptor binding|trophoblast cell migration|renal system development|…	rno04151,rno04512,rno04510,rno04810,rno05410,rno05412,rno05414,rno05165	PI3K-Akt signaling pathway|ECM-receptor interaction|Focal adhesion|Regulation of actin cytoskeleton|Hypertrophic cardiomyopathy (HCM)|Arrhythmogenic right ventricular cardiomyopathy (ARVC)|Dilated cardiomyopathy (DCM)|Human papillomavirus infection
Synm	1.397	5.51506e-11	1	synemin	adherens junction|structural constituent of muscle|membrane|vinculin binding|intermediate filament binding|fast-twitch skeletal muscle fiber contraction|sarcolemma|costamere|intermediate filament cytoskeleton organization|neurofilament cytoskeleton|structural constituent of cytoskeleton|intermediate filament
Rps28	1	5.86208e-11	1	ribosomal protein S28	polysomal ribosome|RNA binding|structural constituent of ribosome|cytoplasmic side of rough endoplasmic reticulum membrane|protein binding|rRNA processing|translation|biological_process|cytosolic small ribosomal subunit|maturation of SSU-rRNA|ribosome biogenesis|ribosomal small subunit assembly|cytoplasmic translation|ribosomal small subunit biogenesis	rno03010	Ribosome
Atic	1.224	6.18905e-11	1	5-aminoimidazole-4-carboxamide ribonucleotide formyltransferase/IMP cyclohydrolase	animal organ regeneration|protein binding|protein homodimerization activity|cytosol|plasma membrane|'de novo' IMP biosynthetic process|cadherin binding|nucleoside metabolic process|dihydrofolate metabolic process|cobalamin metabolic process|tetrahydrofolate biosynthetic process|ribonucleotide metabolic process|response to inorganic substance|brainstem development|cerebellum development|IMP cycloh…	rno00230,rno00670,rno01523	Purine metabolism|One carbon pool by folate|Antifolate resistance
Dlx5	5.857	7.84324e-11	1	distal-less homeobox 5	endochondral ossification|DNA binding|DNA binding transcription factor activity|nucleus|cytoplasm|BMP signaling pathway|regulation of transcription, DNA-templated|epithelial cell differentiation|transcription by RNA polymerase II|inner ear morphogenesis|ear development|olfactory pit development|transcription regulatory region DNA binding|head development|face morphogenesis|positive regulation of …	rno04550	Signaling pathways regulating pluripotency of stem cells
Rpl14	1	8.79682e-11	1	ribosomal protein L14	structural constituent of ribosome|ribosome|rRNA processing|translation|biological_process|cytosolic large ribosomal subunit|ribosomal large subunit biogenesis|cadherin binding|molecular_function|RNA binding	rno03010	Ribosome
Tcf7l1	1.589	1.57122e-10	1	transcription factor 7 like 1	negative regulation of transcription, DNA-templated|beta-catenin binding|chromatin binding|positive regulation of transcription by RNA polymerase II|biological_process|DNA binding transcription factor activity|axial mesoderm morphogenesis|anterior/posterior axis specification, embryo|generation of neurons|cellular_component|nucleus|nucleoplasm|Wnt signaling pathway|transcription factor complex|st…	rno04310,rno04390,rno04520,rno04916,rno05200,rno05210,rno05225,rno05226,rno05216,rno05221,rno05217,rno05215,rno05213,rno05224,rno05412,rno04934,rno05165	Wnt signaling pathway|Hippo signaling pathway|Adherens junction|Melanogenesis|Pathways in cancer|Colorectal cancer|Hepatocellular carcinoma|Gastric cancer|Thyroid cancer|Acute myeloid leukemia|Basal cell carcinoma|Prostate cancer|Endometrial cancer|Breast cancer|Arrhythmogenic right ventricular cardiomyopathy (ARVC)|Cushing's syndrome|Human papillomavirus infection
Tspan3	1	1.84855e-10	1	tetraspanin 3	integral component of plasma membrane|cell surface receptor signaling pathway
Parp9	1.882	1.87954e-10	1	poly (ADP-ribose) polymerase family, member 9	STAT family protein binding|negative regulation of catalytic activity|protein ADP-ribosylation|NAD+ ADP-ribosyltransferase activity|positive regulation of protein localization to nucleus|ubiquitin-like protein ligase binding|posttranscriptional regulation of gene expression|positive regulation of double-strand break repair via nonhomologous end joining|positive regulation of transcription, DNA-te…
Ech1	1.126	2.04194e-10	1	enoyl-CoA hydratase 1	peroxisome|fatty acid beta-oxidation|isomerase activity|delta3,5-delta2,4-dienoyl-CoA isomerase activity|signaling receptor binding|mitochondrion	rno04146	Peroxisome
Ctsl	1.036	2.21328e-10	1	cathepsin L	nucleus|nucleolus|cytoplasm|lysosome|vacuole|response to organic cyclic compound|microvillus|protein processing|proteolysis|protein autoprocessing|cysteine-type carboxypeptidase activity|nerve development|secretory granule|collagen catabolic process|autophagic cell death|kininogen binding|response to glucocorticoid|hair follicle morphogenesis|proteolysis involved in cellular protein catabolic pro…	rno04145,rno04142,rno04140,rno04210,rno04612,rno05205,rno05323,rno05418	Phagosome|Lysosome|Autophagy - animal|Apoptosis|Antigen processing and presentation|Proteoglycans in cancer|Rheumatoid arthritis|Fluid shear stress and atherosclerosis
Glp1r	4.8	2.24004e-10	1	glucagon-like peptide 1 receptor	adenylate cyclase-activating G-protein coupled receptor signaling pathway|positive regulation of cytosolic calcium ion concentration|neuropeptide signaling pathway|cAMP-mediated signaling|learning or memory|insulin secretion|positive regulation of insulin secretion|negative regulation of apoptotic process|negative regulation of neuron apoptotic process|glucagon-like peptide 1 receptor activity|re…	rno04024,rno04080,rno04911	cAMP signaling pathway|Neuroactive ligand-receptor interaction|Insulin secretion
Slc25a1	1.078	2.51979e-10	1	solute carrier family 25 (mitochondrial carrier, citrate transporter), member 1	mitochondrial citrate transmembrane transport|citrate transmembrane transporter activity|integral component of membrane|transmembrane transporter activity|mitochondrion|mitochondrial inner membrane|mitochondrial transport
Rbp4	1.644	2.82684e-10	1	retinol binding protein 4	vagina development|embryonic skeletal system development|retinol transmembrane transporter activity|gluconeogenesis|urinary bladder development|cardiac muscle tissue development|retinol transport|spermatogenesis|heart trabecula formation|female genitalia morphogenesis|heart development|vitamin A import|detection of light stimulus involved in visual perception|male gonad development|retinal bindin…
Mx2	1.557	2.8854e-10	1	myxovirus (influenza virus) resistance 2	defense response to virus|mitochondrial membrane|GTPase activity|membrane fusion|response to type I interferon|GTP binding|exocytic vesicle|identical protein binding|nucleus|cytoplasm|cytosol|negative regulation of viral genome replication|microtubule binding|response to virus|innate immune response|organelle fission|mitochondrial fission|perinuclear region of cytoplasm|membrane|dynamin family pr…	rno05162,rno05164,rno05165	Measles|Influenza A|Human papillomavirus infection
Abhd4	1.276	3.02931e-10	1	abhydrolase domain containing 4	N-acylethanolamine metabolic process|lysophospholipase activity|carboxylic ester hydrolase activity|lipid homeostasis
Rps5	1	3.32571e-10	1	ribosomal protein S5GO:0022627,GO:0003729,GO:0003735,GO:0005515,GO:0005840,GO:0006412,GO:0006450,GO:0008150,GO:0015935,GO:0000028,GO:0019843,GO:0003723	rno03010	Ribosome
Lamp2	1.154	3.60894e-10	1	lysosomal-associated membrane protein 2	trans-Golgi network|plasma membrane|protein targeting|autophagy|biological_process|cellular response to starvation|protein stabilization|membrane|chaperone-mediated autophagy|enzyme binding|protein targeting to lysosome involved in chaperone-mediated autophagy|chaperone-mediated autophagy translocation complex|molecular_function|protein binding|extracellular space|lysosome|lysosomal membrane|endo…	rno04145,rno04142,rno04140,rno05152	Phagosome|Lysosome|Autophagy - animal|Tuberculosis
Rlbp1	1.346	3.83397e-10	1	retinaldehyde binding protein 1	visual perception|biological_process|cell body|molecular_function|11-cis retinal binding|cellular_component
Sparc	1	4.83392e-10	1	secreted protein acidic and cysteine rich	basement membrane|extracellular space|intracellular|nucleus|cytoplasm|lung development|platelet alpha granule|platelet alpha granule membrane|mitochondrion|vesicle|response to lipopolysaccharide|response to L-ascorbic acid|response to cytokine|bone development|wound healing|cellular response to growth factor stimulus|regulation of cell proliferation|response to peptide hormone|ossification|negati…
Glcci1	1.387	6.34811e-10	1	glucocorticoid induced 1	cytoplasm
Sfrp2	3.34	9.41449e-10	1	secreted frizzled-related protein 2	integrin binding|cellular_component|extracellular space|apoptotic process|G-protein coupled receptor signaling pathway|cell-cell signaling|Wnt-protein binding|response to nutrient|enzyme activator activity|neural tube development|positive regulation of cell proliferation|regulation of Wnt signaling pathway|negative regulation of Wnt signaling pathway|collagen fibril organization|positive regulati…	rno04310	Wnt signaling pathway
Vamp3	1.196	1.15665e-09	1	vesicle-associated membrane protein 3	plasma membrane|exocytosis|vesicle fusion|cell surface|integral component of membrane|vesicle-mediated transport|substrate adhesion-dependent cell spreading|SNARE complex assembly|apical plasma membrane|retrograde transport, endosome to Golgi|syntaxin-1 binding|Golgi to plasma membrane protein transport|neuron projection|intracellular organelle|intracellular membrane-bounded organelle|synapse|SNA…	rno04130,rno04145	SNARE interactions in vesicular transport|Phagosome
Sec23b	1.631	1.22505e-09	1	Sec23 homolog B, coat complex II component	zinc ion binding|endomembrane system|COPII vesicle coat|perinuclear region of cytoplasm|COPII-coated vesicle budding|Golgi membrane|endoplasmic reticulum|intracellular protein transport	rno04141	Protein processing in endoplasmic reticulum
Ntrk2	1.003	1.52245e-09	1	neurotrophic receptor tyrosine kinase 2	perikaryon|receptor complex|regulation of MAPK cascade|positive regulation of MAPK cascade|brain-derived neurotrophic factor binding|negative regulation of neuron apoptotic process|axon terminus|oligodendrocyte differentiation|presynaptic active zone|peripheral nervous system neuron development|brain-derived neurotrophic factor-activated receptor activity|positive regulation of axonogenesis|long-…	rno04014,rno04010,rno04151,rno04722,rno05034	Ras signaling pathway|MAPK signaling pathway|PI3K-Akt signaling pathway|Neurotrophin signaling pathway|Alcoholism
Lgals1	1.687	1.84505e-09	1	galectin 1	myoblast differentiation|extracellular matrix|proteinaceous extracellular matrix|positive regulation of viral entry into host cell|extracellular space|response to axon injury|T cell costimulation|intracellular|cellular response to glucose stimulus|nucleus|cytoplasm|cytosol|apoptotic process|positive regulation of erythrocyte aggregation|signal transduction|cellular response to organic cyclic comp…
Wdr20	1.492	1.90745e-09	1	WD repeat domain 20	protein deubiquitination
Npc2	1.006	1.93336e-09	1	NPC intracellular cholesterol transporter 2	lysosome|biological_process|response to virus|cholesterol binding|cholesterol transporter activity|enzyme binding|cholesterol transport|intracellular sterol transport|intracellular cholesterol transport|cholesterol efflux|cholesterol homeostasis|molecular_function|cellular_component|extracellular space	rno04142,rno04979	Lysosome|Cholesterol metabolism
Eif4g2	1	1.95171e-09	1	eukaryotic translation initiation factor 4, gamma 2	cadherin binding|cytoplasm|positive regulation of translation|cytosol|positive regulation of axon extension|cell-cell adherens junction|translational initiation|regulation of translational initiation|heart development|positive regulation of dendritic spine development|translation factor activity, RNA binding|negative regulation of autophagy|eukaryotic translation initiation factor 4F complex|posi…	rno03013,rno05416	RNA transport|Viral myocarditis
Gabre	1.417	2.25307e-09	1	gamma-aminobutyric acid type A receptor epsilon subunit	chloride transport|signal transduction|gamma-aminobutyric acid signaling pathway|chemical synaptic transmission|benzodiazepine receptor activity|nervous system process|integral component of membrane|synaptic transmission, GABAergic|GABA-gated chloride ion channel activity|regulation of postsynaptic membrane potential|postsynapse|chemical synaptic transmission, postsynaptic|chloride transmembrane …	rno04080,rno04727,rno04723,rno05032,rno05033	Neuroactive ligand-receptor interaction|GABAergic synapse|Retrograde endocannabinoid signaling|Morphine addiction|Nicotine addiction
E2f6	1.579	2.28898e-09	1	E2F transcription factor 6	transcriptional repressor activity, RNA polymerase II transcription regulatory region sequence-specific DNA binding|DNA binding|DNA binding transcription factor activity|nucleus|nucleoplasm|transcription, DNA-templated|protein dimerization activity|MLL1 complex|RNA polymerase II transcription factor complex|regulation of transcription involved in G1/S transition of mitotic cell cycle|negative reg…
Rps15a	1	3.2427e-09	1	ribosomal protein S15a	translation|biological_process|positive regulation of cell proliferation|response to virus|cytosolic small ribosomal subunit|positive regulation of cell cycle|molecular_function|structural constituent of ribosome|cytoplasm	rno03010	Ribosome
AABR07072236.1	1.441	3.31662e-09	1	--	--	--	--
Prdx1	1.012	3.38844e-09	1	peroxiredoxin 1	cell redox homeostasis|natural killer cell activation|nuclear euchromatin|peroxiredoxin activity|regulation of stress-activated MAPK cascade|nucleolus|oxidation-reduction process|erythrocyte homeostasis|cytoplasm|regulation of NIK/NF-kappaB signaling|mitochondrial matrix|peroxisomal matrix|cytosol|natural killer cell mediated cytotoxicity|response to oxidative stress|hydrogen peroxide catabolic p…	rno04146	Peroxisome
Rpl23a	1	3.51009e-09	1	ribosomal protein L23a	nucleus|translation|biological_process|cell proliferation|cytosolic large ribosomal subunit|TORC2 complex|cadherin binding|large ribosomal subunit rRNA binding|ribosomal large subunit assembly|molecular_function|structural constituent of ribosome	rno03010	Ribosome
Rhoj	1.531	4.39072e-09	1	ras homolog family member J	Cdc42 protein signal transduction|regulation of cell shape|GTP binding|regulation of actin cytoskeleton organization|cell migration|cell projection|protein kinase binding|intracellular|intracellular membrane-bounded organelle|cytoplasm|cytoskeleton|plasma membrane|cell cortex|cell projection assembly|endocytosis|retina vasculature morphogenesis in camera-type eye|actin cytoskeleton organization|a…
Oasl2	2.182	6.63304e-09	1	2'-5' oligoadenylate synthetase-like 2	defense response to virus|double-stranded RNA binding|regulation of ribonuclease activity|ATP binding|nucleus|nucleoplasm|cytosol|immune response|response to virus|membrane|transferase activity|negative regulation of viral genome replication|2'-5'-oligoadenylate synthetase activity|innate immune response|metal ion binding	rno05165	Human papillomavirus infection
Msi1	1.587	9.14076e-09	1	musashi RNA-binding protein 1	nucleus|cytoplasm|polysome|poly(U) RNA binding|response to hormone|epithelial cell differentiation|identical protein binding|RNA binding|single-stranded RNA binding	rno03015	mRNA surveillance pathway
Rps9	1	1.03662e-08	1	ribosomal protein S9GO:0045182,GO:0005730,GO:0045903,GO:0005737,GO:1990932,GO:0006412,GO:0008150,GO:0008284,GO:0015935,GO:0019843,GO:0022627,GO:0003674,GO:0003735	rno03010	Ribosome
Rpl18a	1	1.40149e-08	1	ribosomal protein L18A	RNA binding|structural constituent of ribosome|protein binding|ribosome|translation|cytosolic large ribosomal subunit|polysomal ribosome|response to antineoplastic agent|cytoplasmic translation|molecular_function	rno03010	Ribosome
Anp32e	1.155	1.6292e-08	1	acidic nuclear phosphoprotein 32 family member E	histone exchange|nucleus|cytoplasm|nucleosome assembly|chromatin remodeling|nucleocytoplasmic transport|phosphatase inhibitor activity|cytoplasmic vesicle|histone binding|Swr1 complex|regulation of apoptotic process|negative regulation of catalytic activity
Bcdin3d	1.226	1.77494e-08	1	BCDIN3 domain containing RNA methyltransferase	miRNA metabolic process|nucleus|cytoplasm|negative regulation of pre-miRNA processing|cytosol|O-methyltransferase activity|RNA methyltransferase activity|RNA methylation
Ccdc80	2.189	1.82717e-08	1	coiled-coil domain containing 80	basement membrane|interstitial matrix|extracellular space|heparin binding|positive regulation of cell-substrate adhesion|extracellular matrix organization|fibronectin binding|glycosaminoglycan binding|proteinaceous extracellular matrix
N4bp2l1	1.379	2.25917e-08	1	NEDD4 binding protein 2-like 1
Agt	1	2.30547e-08	1	angiotensinogen	uterine smooth muscle contraction|cellular response to mechanical stimulus|positive regulation of branching involved in ureteric bud morphogenesis|positive regulation of blood vessel diameter|positive regulation of protein kinase C activity|regulation of extracellular matrix assembly|positive regulation of gap junction assembly|regulation of cardiac conduction|cellular response to angiotensin|pos…	rno04924,rno04614,rno04270,rno05410	Renin secretion|Renin-angiotensin system|Vascular smooth muscle contraction|Hypertrophic cardiomyopathy (HCM)
H3f3a	1	2.94429e-08	1	--	--	--	--
LOC100361854	1	3.56929e-08	1	ribosomal protein S26-like	structural constituent of ribosome|translation|cytosolic small ribosomal subunit|negative regulation of RNA splicing|polysomal ribosome|cadherin binding|cytoplasmic translation|mRNA binding
Rpl12	1	3.60983e-08	1	ribosomal protein L12	nucleus|nucleolus|cytoplasm|ribosome|translation|rRNA binding|cytosolic large ribosomal subunit|positive regulation of translational elongation|large ribosomal subunit rRNA binding|ribosomal large subunit assembly|structural constituent of ribosome	rno03010	Ribosome
Bcam	1.267	3.62088e-08	1	basal cell adhesion molecule (Lutheran blood group)	cell adhesion|cell-matrix adhesion|protein C-terminus binding|cell surface|integral component of membrane|extracellular matrix|laminin binding|laminin receptor activity|extracellular region|plasma membrane
Rasl11b	2.025	3.62527e-08	1	RAS-like family 11 member B	signal transduction|membrane|negative regulation of transforming growth factor beta receptor signaling pathway|GTPase activity|transforming growth factor beta receptor binding|GTP binding
Ctsz	1.377	3.98963e-08	1	cathepsin Z	negative regulation of protein binding|extracellular space|intracellular membrane-bounded organelle|positive regulation of neuron apoptotic process|lysosome|endoplasmic reticulum|proteolysis involved in cellular protein catabolic process|proteolysis|epithelial tube branching involved in lung morphogenesis|cell surface|cell cortex region|negative regulation of plasminogen activation|negative regul…	rno04142,rno04210	Lysosome|Apoptosis
Cebpb	1.702	4.49802e-08	1	CCAAT/enhancer binding protein betaGO:0001078,GO:0001541,GO:0001889,GO:0001892,GO:0002432,GO:0006355,GO:0003677,GO:0006366,GO:0007613,GO:0003682,GO:0008134,GO:0016363,GO:0019900,GO:0042130,GO:0030182,GO:0042742,GO:0032496,GO:0032753,GO:0042803,GO:0042826,GO:0000122,GO:0045893,GO:0043524,GO:0000779,GO:0045944,GO:0043565,GO:0000790,GO:0000977,GO:0046982,GO:0000978,GO:0000979,GO:0000981,GO:0050873,G…	rno04668,rno04657,rno05202,rno05152	TNF signaling pathway|IL-17 signaling pathway|Transcriptional misregulation in cancers|Tuberculosis
AABR07036331.2	1.154	4.54357e-08	1	--	--	--	--
Slc6a1	1.006	4.60411e-08	1	solute carrier family 6 member 1	metal ion binding|positive regulation of gamma-aminobutyric acid secretion|protein binding|protein homooligomerization|response to organic cyclic compound|plasma membrane|response to calcium ion|response to purine-containing compound|gamma-aminobutyric acid import|integral component of plasma membrane|transport|learning|response to toxic substance|axon|transmembrane transport|negative regulation …	rno04727	GABAergic synapse
C1qc	1.159	4.94733e-08	1	complement C1q C chain	extracellular space|complement activation, classical pathway|biological_process|negative regulation of granulocyte differentiation|innate immune response|negative regulation of macrophage differentiation|molecular_function|cellular_component|collagen trimer	rno04610,rno05322,rno05020,rno05133,rno05150,rno05142	Complement and coagulation cascades|Systemic lupus erythematosus|Prion diseases|Pertussis|Staphylococcus aureus infection|Chagas disease (American trypanosomiasis)
Tnfsf12	1.675	5.17846e-08	1	tumor necrosis factor superfamily member 12	membrane|positive regulation of protein catabolic process|perinuclear region of cytoplasm|extrinsic apoptotic signaling pathway|positive regulation of extrinsic apoptotic signaling pathway|tumor necrosis factor receptor binding|extracellular region|immune response	rno04060	Cytokine-cytokine receptor interaction
Pla2g16	1.267	6.04695e-08	1	phospholipase A2, group XVI	phosphatidylserine 1-acylhydrolase activity|membrane|cytoplasm|1-acyl-2-lysophosphatidylserine acylhydrolase activity|integral component of membrane|peroxisome|phospholipase A2 activity (consuming 1,2-dipalmitoylphosphatidylcholine)|lipid catabolic process|phospholipase A2 activity consuming 1,2-dioleoylphosphatidylethanolamine)|peroxisomal membrane|endoplasmic reticulum|triglyceride metabolic pr…	rno00564,rno00565,rno00590,rno00591,rno00592,rno04014,rno04923	Glycerophospholipid metabolism|Ether lipid metabolism|Arachidonic acid metabolism|Linoleic acid metabolism|alpha-Linolenic acid metabolism|Ras signaling pathway|Regulation of lipolysis in adipocyte
Slc35d3	1.541	6.12986e-08	1	solute carrier family 35, member D3	integral component of membrane|carbohydrate transmembrane transport|positive regulation of protein exit from endoplasmic reticulum|pyrimidine nucleotide-sugar transmembrane transport|energy homeostasis|early endosome|endoplasmic reticulum|pyrimidine nucleotide-sugar transmembrane transporter activity
Cd164	1.125	6.60135e-08	1	CD164 molecule	lysosomal membrane|endosome|plasma membrane|cell adhesion|heterophilic cell-cell adhesion via plasma membrane cell adhesion molecules|muscle organ development|endosome membrane|integral component of membrane|lysosome|cytoplasmic vesicle	rno04142	Lysosome
Rps2	1	7.14214e-08	1	ribosomal protein S2	cytosolic small ribosomal subunit|mRNA binding|protein-containing complex binding|structural constituent of ribosome|cadherin binding|nucleoplasm|nucleolus|ribosome|response to ethanol|translation|positive regulation of ubiquitin-protein transferase activity|cellular response to interleukin-4|fibroblast growth factor binding|enzyme binding|ribosomal small subunit assembly|formation of translation…	rno03010	Ribosome
Tagln	2.06	7.31499e-08	1	transgelin	epithelial cell differentiation|actin filament binding|cytoplasm|cytoskeleton organization|protein binding, bridging
Ppp1r36	1.665	7.46873e-08	1	protein phosphatase 1, regulatory subunit 36	negative regulation of phosphatase activity|phosphatase binding|negative regulation of phosphoprotein phosphatase activity|protein phosphatase inhibitor activity
Rps11	1	7.5435e-08	1	ribosomal protein S11	translation|biological_process|membrane|rRNA binding|cytosolic small ribosomal subunit|osteoblast differentiation|molecular_function|structural constituent of ribosome	rno03010	Ribosome
Scp2	1	8.21678e-08	1	sterol carrier protein 2	endoplasmic reticulum|cytosol|steroid biosynthetic process|progesterone biosynthetic process|peroxisome organization|aging|extrinsic component of mitochondrial outer membrane|phosphatidylcholine transporter activity|response to estradiol|phosphatidylinositol transporter activity|positive regulation of intracellular cholesterol transport|positive regulation of steroid biosynthetic process|sterol b…	rno00120,rno04146,rno03320	Primary bile acid biosynthesis|Peroxisome|PPAR signaling pathway
LOC103689931	1.002	1.04287e-07	1	heterogeneous nuclear ribonucleoprotein A/B	cytoplasm|sequence-specific DNA binding|positive regulation of transcription, DNA-templated|RNA polymerase II transcription factor complex|epithelial to mesenchymal transition|DNA binding transcription factor activity|nucleus
Rps27l	1.327	1.10207e-07	1	ribosomal protein S27-like	cellular_component|nucleus|translation|activation of cysteine-type endopeptidase activity involved in apoptotic process|DNA damage response, signal transduction by p53 class mediator resulting in transcription of p21 class mediator|biological_process|translation activator activity|cysteine-type endopeptidase activator activity involved in apoptotic process|cytosolic small ribosomal subunit|mitoti…	rno03010	Ribosome
Gabarap	1	1.1144e-07	1	GABA type A receptor-associated protein	ubiquitin protein ligase binding|axoneme|autophagosome membrane|cell body|perinuclear region of cytoplasm|cellular response to nitrogen starvation|autophagy of mitochondrion|beta-tubulin binding|protein binding|lysosome|autophagosome|microtubule binding|smooth endoplasmic reticulum|GABA receptor binding|extrinsic apoptotic signaling pathway via death domain receptors|Golgi apparatus|cytosol|prote…	rno04371,rno04068,rno04140,rno04136,rno04137,rno04621,rno04727,rno05167	Apelin signaling pathway|FoxO signaling pathway|Autophagy - animal|Autophagy - other eukaryotes|Mitophagy - animal|NOD-like receptor signaling pathway|GABAergic synapse|Kaposi's sarcoma-associated herpesvirus infection
Nbl1	1.403	1.24931e-07	1	neuroblastoma 1, DAN family BMP antagonist	positive regulation of neuron differentiation|nervous system development|determination of dorsal identity|regulation of signaling receptor activity|morphogen activity|negative regulation of BMP signaling pathway|sequestering of BMP in extracellular matrix|neuron projection morphogenesis|BMP binding|negative regulation of monocyte chemotaxis|sequestering of BMP from receptor via BMP binding|extrac…	rno04350	TGF-beta signaling pathway
Yeats4	1.396	1.28457e-07	1	YEATS domain containing 4	nucleoplasm|regulation of transcription, DNA-templated|protein C-terminus binding|biological_process|nuclear membrane|NuA4 histone acetyltransferase complex|histone H4 acetylation|histone H2A acetylation|Swr1 complex|molecular_function|nucleus
Crip1	1.269	1.33102e-07	1	cysteine rich protein 1GO:0042277,GO:0005737,GO:0006955,GO:0060741,GO:0008270,GO:0008301,GO:0071236,GO:0008630,GO:0071493,GO:0010033,GO:0010043,GO:0003680,GO:0010468
Pogk	1.604	1.39197e-07	1	pogo transposable element with KRAB domain	DNA binding|intracellular|regulation of transcription, DNA-templated
Polm	1.643	1.39838e-07	1	polymerase (DNA) mu	cellular_component|nucleus|DNA repair|biological_process|somatic hypermutation of immunoglobulin genes|B cell differentiation|metal ion binding|DNA biosynthetic process|molecular_function|DNA binding|DNA-directed DNA polymerase activity	rno03450	Non-homologous end-joining
Pdia3	1.026	1.44813e-07	1	protein disulfide isomerase family A, member 3	extracellular space|nucleus|cytoplasm|mitochondrion|mitochondrial intermembrane space|endoplasmic reticulum|cell surface|peptide disulfide oxidoreductase activity|apical plasma membrane|protein-disulfide reductase (glutathione) activity|response to nutrient levels|response to genistein|cellular response to vitamin D|response to endoplasmic reticulum stress|cellular response to transforming growth…	rno04141,rno04612	Protein processing in endoplasmic reticulum|Antigen processing and presentation
Fam181b	1.063	1.57853e-07	1	family with sequence similarity 181, member B
Pcbd1	1.005	1.64127e-07	1	pterin-4 alpha-carbinolamine dehydratase 1	identical protein binding|cellular_component|regulation of protein homodimerization activity|nucleus|positive regulation of transcription, DNA-templated|nucleoplasm|cytosol|protein homotetramerization|transcription, DNA-templated|protein heterooligomerization|L-phenylalanine metabolic process|oxidation-reduction process|tetrahydrobiopterin biosynthetic process|4-alpha-hydroxytetrahydrobiopterin d…	rno00790	Folate biosynthesis
Rps8	1	1.8065e-07	1	ribosomal protein S8	endoplasmic reticulum|cytosol|translation|biological_process|cytosolic small ribosomal subunit|maturation of SSU-rRNA from tricistronic rRNA transcript (SSU-rRNA, 5.8S rRNA, LSU-rRNA)|molecular_function|structural constituent of ribosome	rno03010	Ribosome
Igfbp5	1.276	1.80837e-07	1	insulin-like growth factor binding protein 5	extracellular space|glucose metabolic process|female pregnancy|aging|regulation of glucose metabolic process|negative regulation of smooth muscle cell migration|negative regulation of translation|negative regulation of osteoblast differentiation|negative regulation of cell migration|negative regulation of growth|hair follicle morphogenesis|lung alveolus development|insulin-like growth factor I bi…
Cdk2ap1	1.191	1.81087e-07	1	cyclin-dependent kinase 2 associated protein 1	nucleoplasm|cytosol|perinuclear region of cytoplasm|face morphogenesis|DNA polymerase binding|in utero embryonic development|positive regulation of protein phosphorylation|nucleus
Mmp23	1.614	1.98833e-07	1	matrix metallopeptidase 23	metalloendopeptidase activity|endoplasmic reticulum membrane|proteolysis|zinc ion binding|integral component of membrane|extracellular matrix|reproduction
Pkig	1.074	2.11514e-07	1	protein kinase (cAMP-dependent, catalytic) inhibitor gamma	cAMP-dependent protein kinase inhibitor activity|nucleus|cytoplasm|negative regulation of protein kinase activity|signal transduction|kinase activity|phosphorylation|negative regulation of protein import into nucleus|negative regulation of cAMP-dependent protein kinase activity|negative regulation of transcription by RNA polymerase II
Rpl13a	1.009	2.1449e-07	1	ribosomal protein L13A	GAIT complex|cytosolic large ribosomal subunit|structural constituent of ribosome|response to lipopolysaccharide|homeostatic process|cytokine activity|negative regulation of formation of translation preinitiation complex|ribosome|translation|macrophage chemotaxis|regulation of signaling receptor activity|lung morphogenesis|large ribosomal subunit|cellular response to cAMP|integral component of me…	rno03010	Ribosome
Ddit3	1.207	2.84479e-07	1	DNA-damage inducible transcript 3	positive regulation of DNA binding transcription factor activity|release of sequestered calcium ion into cytosol|protein complex oligomerization|negative regulation of RNA polymerase II regulatory region sequence-specific DNA binding|negative regulation of protein kinase B signaling|positive regulation of transcription from RNA polymerase II promoter in response to endoplasmic reticulum stress|in…	rno04141,rno04010,rno04210,rno05202,rno04932	Protein processing in endoplasmic reticulum|MAPK signaling pathway|Apoptosis|Transcriptional misregulation in cancers|Non-alcoholic fatty liver disease (NAFLD)
Rhoc	1.314	3.11254e-07	1	ras homolog family member C	positive regulation of lipase activity|cleavage furrow|Rho protein signal transduction|GTPase activity|skeletal muscle satellite cell migration|stereocilium|regulation of cell shape|signal transducer activity|positive regulation of protein homooligomerization|membrane|GTP binding|regulation of actin cytoskeleton organization|nucleus|cytoplasm|cytosol|cell migration|plasma membrane|neuron projecti…
RT1-CE10	1.572	3.23477e-07	1	RT1 class I, locus CE10	immune response|integral component of membrane|peptide antigen binding|MHC class I protein complex|antigen processing and presentation of peptide antigen via MHC class I|signaling receptor binding|plasma membrane	rno04514,rno04144,rno04145,rno04218,rno04650,rno04612,rno05203,rno05320,rno05330,rno05332,rno05416,rno04940,rno05166,rno05168,rno05167,rno05169,rno05165	Cell adhesion molecules (CAMs)|Endocytosis|Phagosome|Cellular senescence|Natural killer cell mediated cytotoxicity|Antigen processing and presentation|Viral carcinogenesis|Autoimmune thyroid disease|Allograft rejection|Graft-versus-host disease|Viral myocarditis|Type I diabetes mellitus|HTLV-I infection|Herpes simplex infection|Kaposi's sarcoma-associated herpesvirus infection|Epstein-Barr virus …
Mterf1	1.242	3.62453e-07	1	mitochondrial transcription termination factor 1	double-stranded DNA binding|mitochondrion|mitochondrial matrix|cytosol|DNA-templated transcription, termination|regulation of transcription, DNA-templated|termination of mitochondrial transcription|DNA geometric change|nucleic acid binding|mitochondrial nucleoid
Net1	1.371	3.7649e-07	1	neuroepithelial cell transforming 1	GTP-Rho binding|regulation of Rho protein signal transduction|intracellular signal transduction|positive regulation of apoptotic process|positive regulation of GTPase activity|myoblast migration|cellular response to hydrogen peroxide|cellular response to ionizing radiation|positive regulation of substrate adhesion-dependent cell spreading|Rho guanyl-nucleotide exchange factor activity|nucleus|pla…
Rnaset2	1.187	3.80937e-07	1	ribonuclease T2	extracellular region|extracellular space|lysosome|endoplasmic reticulum lumen|RNA catabolic process|ribonuclease T2 activity|RNA phosphodiester bond hydrolysis, endonucleolytic|RNA binding|endoribonuclease activity|ribonuclease activity
Nt5dc2	1.93	4.13307e-07	1	5'-nucleotidase domain containing 2	5'-nucleotidase activity|dephosphorylation|metal ion binding
Mdk	1.271	4.29557e-07	1	midkine	response to glucocorticoid|cerebral cortex development|short-term memory|positive regulation of cell division|cell differentiation|growth factor activity|negative regulation of neuron death|adrenal gland development|heparin binding|response to wounding|defecation|response to hormone|response to drug|regulation of signaling receptor activity|cell projection|cell migration|negative regulation of ne…
Galnt7	1.125	4.48591e-07	1	polypeptide N-acetylgalactosaminyltransferase 7	polypeptide N-acetylgalactosaminyltransferase activity|cellular_component|Golgi apparatus|protein O-linked glycosylation|biological_process|oligosaccharide biosynthetic process|membrane|integral component of membrane|O-glycan processing|protein O-linked glycosylation via serine|protein O-linked glycosylation via threonine|Golgi membrane|carbohydrate binding|molecular_function|metal ion binding	rno00512	Mucin type O-glycan biosynthesis
Pcp4	1	4.83734e-07	1	Purkinje cell protein 4GO:0043524,GO:0005509,GO:0005516,GO:0045666,GO:0005737,GO:0005883,GO:0006469,GO:0006970,GO:0099004,GO:0010976,GO:0030424,GO:1904009,GO:0032991,GO:0001649,GO:0033603,GO:0003723,GO:0043005
Timp2	1.004	5.59473e-07	1	TIMP metallopeptidase inhibitor 2	nucleus|spermatogenesis|central nervous system development|aging|enzyme activator activity|metalloendopeptidase inhibitor activity|regulation of Rap protein signal transduction|response to cytokine|zinc ion binding|response to drug|neuron projection|neuronal cell body|regulation of MAPK cascade|positive regulation of MAPK cascade|regulation of neuron differentiation|positive regulation of neuron …
Cmtm6	1.651	5.96162e-07	1	CKLF-like MARVEL transmembrane domain containing 6	integral component of membrane
Tekt3	4.646	5.99168e-07	1	tektin 3	microtubule|flagellated sperm motility|sperm flagellum|cilium assembly|cilium movement involved in cell motility|regulation of brood size|acrosomal membrane|nucleus|cytoplasm
Gpc3	1.408	6.24664e-07	1	glypican 3	biological_process|negative regulation of cell proliferation|animal organ morphogenesis|anterior/posterior axis specification|body morphogenesis|positive regulation of protein catabolic process|negative regulation of peptidase activity|bone mineralization|positive regulation of endocytosis|negative regulation of smoothened signaling pathway|positive regulation of smoothened signaling pathway|coro…	rno05205	Proteoglycans in cancer
Ctsh	1.16	6.56471e-07	1	cathepsin H	alveolar lamellar body|response to odorant|positive regulation of apoptotic signaling pathway|immune response-regulating signaling pathway|endopeptidase activity|aminopeptidase activity|cysteine-type endopeptidase activity|lysosome|cytosol|axoneme|proteolysis|cysteine-type endopeptidase activator activity involved in apoptotic process|positive regulation of gene expression|apoptotic process|posit…	rno04142,rno04210	Lysosome|Apoptosis
Lhfpl6	1.369	6.86366e-07	1	--	--	--	--
Cdc42ep4	1.292	6.94847e-07	1	CDC42 effector protein 4	positive regulation of actin filament polymerization|cytoskeleton|positive regulation of pseudopodium assembly|plasma membrane|cell-cell adherens junction|Rho protein signal transduction|regulation of cell shape|positive regulation of GTPase activity|phagocytic vesicle|actin cytoskeleton|cellular response to interferon-gamma|microtubule cytoskeleton|GTPase activator activity|cytoplasm|GTP-Rho bin…
Phyhd1	1.243	6.99627e-07	1	phytanoyl-CoA dioxygenase domain containing 1	metal ion binding|dioxygenase activity|oxidation-reduction process
Btd	1.276	8.23691e-07	1	biotinidase4	biotin metabolic process|nitrogen compound metabolic process|central nervous system development|hydrolase activity, acting on carbon-nitrogen (but not peptide) bonds|hydrolase activity, acting on carbon-nitrogen (but not peptide) bonds, in linear amides|perikaryon|apical part of cell|biotinidase activity|extracellular space|nucleolus	rno00780,rno04977	Biotin metabolism|Vitamin digestion and absorption
Ptgds	1.121	9.93008e-07	1	prostaglandin D2 synthase	regulation of circadian sleep/wake cycle, sleep|prostaglandin-D synthase activity|retinoid binding|perinuclear region of cytoplasm|fatty acid binding|extracellular region|extracellular space|response to glucocorticoid|negative regulation of male germ cell proliferation|nuclear envelope|rough endoplasmic reticulum|prostaglandin biosynthetic process|Golgi apparatus|nuclear membrane	rno00590	Arachidonic acid metabolism
Rpl17	1	1.10664e-06	1	ribosomal protein L17	structural constituent of ribosome|nucleus|polysome|translation|large ribosomal subunit|cytosolic large ribosomal subunit|A band|cellular response to amino acid starvation|large ribosomal subunit rRNA binding|positive regulation of G1/S transition of mitotic cell cycle|cytoplasmic translation|response to amino acid starvation|molecular_function	rno03010	Ribosome
Pon2	1.17	1.15112e-06	1	paraoxonase 2	nucleus|mitochondrion|lysosome|plasma membrane|response to oxidative stress|response to toxic substance|hydrolase activity, acting on ester bonds|aromatic compound catabolic process|identical protein binding|intracellular membrane-bounded organelle|metal ion binding|molecular_function|acyl-L-homoserine-lactone lactonohydrolase activity|arylesterase activity|extracellular region
Tmem98	1.624	1.16135e-06	1	transmembrane protein 98	integral component of membrane|endoplasmic reticulum
Hspb8	1.961	1.21026e-06	1	heat shock protein family B (small) member 8	nucleus|cytoplasm|cytosol|identical protein binding|protein kinase activity|intracellular
Hmgn2	1.022	1.28067e-06	1	high mobility group nucleosomal binding domain 2	nucleus|chromosome|cytoplasm|regulation of transcription by RNA polymerase II|nucleosomal DNA binding|killing of cells of other organism|regulation of development, heterochronic|antimicrobial humoral immune response mediated by antimicrobial peptide|negative regulation of transcription by RNA polymerase II|chromatin|extracellular space
Dusp28	1.493	1.29989e-06	1	dual specificity phosphatase 28	phosphatase activity|peptidyl-tyrosine dephosphorylation|cytoplasm|protein tyrosine/serine/threonine phosphatase activity|dephosphorylation
Aldh2	1.316	1.3539e-06	1	aldehyde dehydrogenase 2 family (mitochondrial)	response to nicotine|aldehyde dehydrogenase (NAD) activity|identical protein binding|negative regulation of apoptotic process|protein binding|mitochondrion|mitochondrial matrix|response to hyperoxia|ethanol catabolic process|oxidation-reduction process|response to estradiol|NADH binding|response to lipopolysaccharide|cellular response to fatty acid|response to progesterone|liver development|cellu…	rno00010,rno00053,rno00620,rno00071,rno00561,rno00280,rno00310,rno00330,rno00340,rno00380,rno00410	Glycolysis / Gluconeogenesis|Ascorbate and aldarate metabolism|Pyruvate metabolism|Fatty acid degradation|Glycerolipid metabolism|Valine, leucine and isoleucine degradation|Lysine degradation|Arginine and proline metabolism|Histidine metabolism|Tryptophan metabolism|beta-Alanine metabolism
Svil	1.528	1.39931e-06	1	supervillin0	cytosol|plasma membrane|cytoskeleton organization|skeletal muscle tissue development|actin cytoskeleton|costamere|actin filament binding|nucleus|cytoplasm
Ahcy	1.058	1.42339e-06	1	adenosylhomocysteinase	adenosylselenohomocysteinase activity|adenyl nucleotide binding|adenosylhomocysteinase activity|S-adenosylmethionine cycle|melanosome|copper ion binding|nucleus|cytosol|circadian sleep/wake cycle|identical protein binding|neuron projection|one-carbon metabolic process|protein self-association|response to nutrient|response to hypoxia|NAD binding|S-adenosylhomocysteine catabolic process|chronic inf…	rno00270	Cysteine and methionine metabolism
Ces1d	1.513	1.45064e-06	1	carboxylesterase 1D	carboxylic ester hydrolase activity|short-chain fatty acid catabolic process|lipid droplet|sterol esterase activity|fatty-acyl-ethyl-ester synthase activity|cytosol|triglyceride lipase activity|epithelial cell differentiation|very-low-density lipoprotein particle assembly|extracellular space|endoplasmic reticulum|endoplasmic reticulum lumen|cholesterol biosynthetic process|acylglycerol catabolic …	rno00983	Drug metabolism - other enzymes
Fbln2	1.245	1.62993e-06	1	fibulin 2	positive regulation of cell-substrate adhesion|extracellular matrix organization|extracellular matrix|extracellular matrix binding|calcium ion binding|extracellular region|extracellular space
AABR07059679.2	4.323	1.84343e-06	1	--	--	--	--
Ttyh1	1	1.90599e-06	1	tweety family member 1	plasma membrane|chloride transport|smooth endoplasmic reticulum membrane|filopodium membrane|cell-substrate adhesion|filopodium tip|chloride channel complex|filopodium assembly|volume-sensitive chloride channel activity|mitotic cell cycle|cell-cell adhesion|intracellular calcium activated chloride channel activity|chloride transmembrane transport|calcium ion binding
Rgs6	1.513	2.14604e-06	1	regulator of G-protein signaling 6	extrinsic component of membrane|GTPase activator activity|protein domain specific binding|protein-containing complex|nucleus|cytoplasm|Golgi apparatus|cytosol|intracellular signal transduction|positive regulation of GTPase activity|heterotrimeric G-protein complex|plasma membrane|G-protein coupled receptor signaling pathway|signal transducer activity|positive regulation of neuron differentiation|…
Rpl21.3	1	2.24069e-06	1	--	--	--	--
Nme2	1	2.46854e-06	1	NME/NM23 nucleoside diphosphate kinase 2	protein binding|ATP binding|cytoplasm|cytosol|intermediate filament|focal adhesion|enzyme binding|lamellipodium|nucleoside diphosphate phosphorylation|GTP biosynthetic process|mitochondrial membrane|cellular response to oxidative stress|regulation of apoptotic process|negative regulation of apoptotic process|protein complex oligomerization|response to growth hormone|myelin sheath|cellular respons…	rno00230,rno00240,rno00983	Purine metabolism|Pyrimidine metabolism|Drug metabolism - other enzymes
Mgp	1.386	2.6953e-06	1	matrix Gla protein	extracellular matrix|calcium ion binding|extracellular space|protein-containing complex|endoplasmic reticulum|response to nutrient|response to mechanical stimulus|response to hormone|response to organic substance|calcium-dependent protein binding|cell differentiation|branching morphogenesis of an epithelial tube|lung development|cartilage development|regulation of bone mineralization|response to …
Mpped2	2.003	2.85988e-06	1	metallophosphoesterase domain containing 2	hydrolase activity|metal ion binding
Rsph1	1.083	2.92524e-06	1	radial spoke head 1 homolog	spermatid development|motile cilium|axoneme assembly|sperm flagellum|meiotic spindle|condensed nuclear chromosome|outer dense fiber|cytoplasm
Cd302	1.219	3.66211e-06	1	CD302 molecule	cell cortex|phagocytosis|signal transduction|integral component of membrane|filopodium|carbohydrate binding|transmembrane signaling receptor activity|integral component of plasma membrane|microvillus
AABR07031756.1	1.213	3.77706e-06	1	--	--	--	--
Ckb	1	4.20014e-06	1	creatine kinase B	nucleus|cytosol|brain development|phosphorylation|cerebellum development|dendrite|cellular chloride ion homeostasis|ubiquitin protein ligase binding|neuronal cell body|myelin sheath|creatine kinase activity|protein binding|ATP binding	rno00330	Arginine and proline metabolism
Spon1	1.208	4.43775e-06	1	spondin 1	cell adhesion|extracellular matrix|metal ion binding|proteinaceous extracellular matrix|extracellular space
Olfml2a	1.198	4.98226e-06	1	olfactomedin-like 2A	extracellular matrix binding|proteinaceous extracellular matrix|extracellular matrix organization|protein homodimerization activity
Npy5r	2.1	6.12054e-06	1	neuropeptide Y receptor Y5	generation of ovulation cycle rhythm|positive regulation of cell proliferation|pancreatic polypeptide receptor activity|positive regulation of ERK1 and ERK2 cascade|negative regulation of glutamate secretion|positive regulation of acute inflammatory response|membrane|negative regulation of acute inflammatory response to antigenic stimulus|outflow tract morphogenesis|cardiac left ventricle morphog…	rno04080	Neuroactive ligand-receptor interaction
Hif1a	1.153	6.35098e-06	1	hypoxia inducible factor 1 alpha subunit	axonal transport of mitochondrion|enzyme binding|protein kinase binding|protein domain specific binding|ubiquitin protein ligase binding|neural fold elevation formation|negative regulation of TOR signaling|cerebral cortex development|response to cobalt ion|response to estradiol|oxygen homeostasis|nuclear hormone receptor binding|cellular response to drug|cellular response to insulin stimulus|posi…	rno04066,rno04140,rno04137,rno04659,rno04919,rno05200,rno05230,rno05231,rno05205,rno05211,rno05167	HIF-1 signaling pathway|Autophagy - animal|Mitophagy - animal|Th17 cell differentiation|Thyroid hormone signaling pathway|Pathways in cancer|Central carbon metabolism in cancer|Choline metabolism in cancer|Proteoglycans in cancer|Renal cell carcinoma|Kaposi's sarcoma-associated herpesvirus infection
Ppil1	1.158	6.3794e-06	1	peptidylprolyl isomerase like 1	protein peptidyl-prolyl isomerization|molecular_function|peptidyl-prolyl cis-trans isomerase activity|cellular_component|nucleus|protein folding|biological_process|U2-type catalytic step 2 spliceosome|catalytic step 2 spliceosome|mRNA splicing, via spliceosome|disordered domain specific binding	rno03040	Spliceosome
Dkk3	1.144	6.83488e-06	1	dickkopf WNT signaling pathway inhibitor 3	negative regulation of aldosterone biosynthetic process|co-receptor binding|negative regulation of transcription, DNA-templated|receptor antagonist activity|negative regulation of canonical Wnt signaling pathway|negative regulation of cortisol biosynthetic process|extracellular space|adrenal gland development
Dync1i2	1.038	7.32532e-06	1	dynein cytoplasmic 1 intermediate chain 2	dynein heavy chain binding|dynein complex|centrosome|cellular response to nerve growth factor stimulus|axon|cytoplasmic dynein complex|positive regulation of ATP-dependent microtubule motor activity, plus-end-directed|growth cone|microtubule|microtubule-based movement|vesicle|brain development|ATP-dependent microtubule motor activity, plus-end-directed|neuronal cell body|cytoplasm|protein-contain…	rno04145,rno04962,rno05132	Phagosome|Vasopressin-regulated water reabsorption|Salmonella infection
Sptssa	1.222	7.39533e-06	1	serine palmitoyltransferase, small subunit A	integral component of membrane|serine C-palmitoyltransferase complex|ceramide biosynthetic process|serine C-palmitoyltransferase activity
Ccpg1	1.09	7.73726e-06	1	cell cycle progression 1	positive regulation of cell cycle|positive regulation of transcription by RNA polymerase II|regulation of Rho guanyl-nucleotide exchange factor activity|positive regulation of cell proliferation|membrane|integral component of membrane
LOC100360413	1.101	7.8836e-06	1	--	--	--	--
Wwc3	1.17	8.37438e-06	1	WWC family member 3	protein-containing complex scaffold activity|negative regulation of hippo signaling|negative regulation of organ growth|negative regulation of transcription by RNA polymerase II|cytosol|kinase binding
Slc3a2	1.039	8.78245e-06	1	solute carrier family 3 member 2GO:0016021,GO:0005634,GO:0016324,GO:0005829,GO:0042470,GO:0005886,GO:0005975,GO:0043330,GO:0009986,GO:0045296,GO:0015175,GO:1903801,GO:0015804,GO:0003725,GO:0015827,GO:0003824,GO:0016020	rno04150,rno04216,rno04974	mTOR signaling pathway|Ferroptosis|Protein digestion and absorption
Dchs1	1.396	8.94319e-06	1	dachsous cadherin-related 1	condensed mesenchymal cell proliferation|neurogenesis|mitral valve morphogenesis|protein localization to plasma membrane|mitral valve formation|cochlea development|hippo signaling|cell migration involved in endocardial cushion formation|cell-cell adhesion|calcium ion binding|intracellular|plasma membrane|homophilic cell adhesion via plasma membrane adhesion molecules|heterophilic cell-cell adhesi…	rno04392	Hippo signaling pathway - multiple species
Igsf10	2.992	9.28384e-06	1	immunoglobulin superfamily, member 10	extracellular region|tissue regeneration|regulation of neuron migration|ossification
RT1-CE5	2.303	9.46389e-06	1	RT1 class I, locus CE5	plasma membrane|immune response|cell surface|integral component of membrane|peptide antigen binding|MHC class I protein complex|TAP1 binding|TAP2 binding|antigen processing and presentation of peptide antigen via MHC class I|signaling receptor binding|endoplasmic reticulum	rno04514,rno04144,rno04145,rno04218,rno04650,rno04612,rno05203,rno05320,rno05330,rno05332,rno05416,rno04940,rno05166,rno05168,rno05167,rno05169,rno05165	Cell adhesion molecules (CAMs)|Endocytosis|Phagosome|Cellular senescence|Natural killer cell mediated cytotoxicity|Antigen processing and presentation|Viral carcinogenesis|Autoimmune thyroid disease|Allograft rejection|Graft-versus-host disease|Viral myocarditis|Type I diabetes mellitus|HTLV-I infection|Herpes simplex infection|Kaposi's sarcoma-associated herpesvirus infection|Epstein-Barr virus …
Anxa7	1.203	9.61589e-06	1	annexin A7	negative regulation of gene expression|cellular_component|response to organic cyclic compound|nucleus|epithelial cell differentiation|nuclear envelope|endoplasmic reticulum membrane|cytosol|plasma membrane|cellular calcium ion homeostasis|vesicle|autophagy|social behavior|hemostasis|chromaffin granule membrane|cell proliferation|calcium-dependent protein binding|regulation of cell shape|integrin …
AABR07007068.1	1.329	1.02378e-05	1	--	--	--	--
Rps27a.1	1	1.11316e-05	1	--	--	--	--
Niban2	1.294	1.209e-05	1	--	--	--	--
Avpr1a	1.938	1.24463e-05	1	arginine vasopressin receptor 1A	vasopressin receptor activity|plasma membrane|integral component of plasma membrane|G-protein coupled receptor signaling pathway|calcium-mediated signaling|telencephalon development|positive regulation of cytosolic calcium ion concentration|positive regulation of cell growth|negative regulation of female receptivity|cytoplasmic vesicle membrane|positive regulation of prostaglandin biosynthetic pr…	rno04020,rno04072,rno04080,rno04270	Calcium signaling pathway|Phospholipase D signaling pathway|Neuroactive ligand-receptor interaction|Vascular smooth muscle contraction
Vkorc1	1.164	1.54083e-05	1	vitamin K epoxide reductase complex, subunit 1	vitamin-K-epoxide reductase (warfarin-sensitive) activity|blood coagulation|vitamin-K-epoxide reductase (warfarin-insensitive) activity|response to organonitrogen compound|quinone binding|response to organic cyclic compound|integral component of membrane|drug metabolic process|peptidyl-glutamic acid carboxylation|positive regulation of coagulation|regulation of blood coagulation|oxidation-reducti…	rno00130	Ubiquinone and other terpenoid-quinone biosynthesis
C1s	1.867	1.5695e-05	1	complement component 1, s subcomponent	serine-type endopeptidase activity|calcium ion binding|extracellular region|extracellular space|proteolysis|complement activation, classical pathway|glial cell differentiation|identical protein binding|response to cAMP|complement activation, lectin pathway|molecular_function	rno04610,rno05322,rno05133,rno05150	Complement and coagulation cascades|Systemic lupus erythematosus|Pertussis|Staphylococcus aureus infection
LOC100911515	1.045	1.59406e-05	1	triosephosphate isomerase-like	pentose-phosphate shunt|triose-phosphate isomerase activity|gluconeogenesis|glycolytic process
Lamp1	1	1.61197e-05	1	lysosomal-associated membrane protein 1	multivesicular body|vacuole|cytosol|plasma membrane|synaptic vesicle|granzyme-mediated apoptotic signaling pathway|cytolytic granule|external side of plasma membrane|autolysosome|cell surface|phagocytic vesicle|endosome membrane|positive regulation of natural killer cell mediated cytotoxicity|autophagic cell death|perinuclear region of cytoplasm|protein stabilization|phagolysosome membrane|establ…	rno04145,rno04142,rno04140,rno05152	Phagosome|Lysosome|Autophagy - animal|Tuberculosis
Tgoln2	1.04	1.66613e-05	1	trans-golgi network protein 2	endosome|Golgi apparatus|trans-Golgi network|cytosol|Golgi to endosome transport|integral component of membrane|trans-Golgi network transport vesicle|protein binding|nucleoplasm
Sp110	2.177	1.73998e-05	1	SP110 nuclear body protein	nucleus|chromatin remodeling|transcription, DNA-templated|regulation of transcription, DNA-templated|apoptotic process|response to bacterium|positive regulation of apoptotic process|innate immune response|DNA binding|chromatin binding
Lime1	1.245	1.85787e-05	1	Lck interacting transmembrane adaptor 1	integral component of membrane|B cell receptor complex|protein kinase binding|regulation of I-kappaB kinase/NF-kappaB signaling|regulation of MAP kinase activity|T cell receptor signaling pathway|B cell receptor signaling pathway|regulation of release of sequestered calcium ion into cytosol|U2-type post-mRNA release spliceosomal complex|regulation of NIK/NF-kappaB signaling|spliceosomal complex d…
Lap3	1.277	1.92599e-05	1	leucine aminopeptidase 3	nucleoplasm|trans-Golgi network|cytosol|proteolysis|biological_process|peptidase activity|metalloexopeptidase activity|manganese ion binding|midbody|molecular_function|aminopeptidase activity|cellular_component	rno00330,rno00480	Arginine and proline metabolism|Glutathione metabolism
Zfhx4	1.803	1.92875e-05	1	zinc finger homeobox 4	regulation of transcription, DNA-templated|biological_process|zinc ion binding|sequence-specific DNA binding|molecular_function|cellular_component|nucleus
Gstk1	1.28	1.99294e-05	1	glutathione S-transferase kappa 1	oxidation-reduction process|glutathione peroxidase activity|cellular oxidant detoxification|signaling receptor binding|intracellular|mitochondrion|mitochondrial matrix|peroxisome|glutathione metabolic process|glutathione transferase activity|protein disulfide oxidoreductase activity|epithelial cell differentiation	rno00480,rno00980,rno00982,rno04146,rno05204	Glutathione metabolism|Metabolism of xenobiotics by cytochrome P450|Drug metabolism - cytochrome P450|Peroxisome|Chemical carcinogenesis
Il11ra1	1.578	2.01797e-05	1	interleukin 11 receptor subunit alpha 1	interleukin-11 receptor activity|embryo implantation|positive regulation of cell proliferation|integral component of membrane|cytokine-mediated signaling pathway|interleukin-11 binding|developmental process|interleukin-11-mediated signaling pathway|decidualization|protein heterodimerization activity|natural killer cell differentiation|maternal process involved in female pregnancy|placenta develop…	rno04630,rno04060,rno04640	Jak-STAT signaling pathway|Cytokine-cytokine receptor interaction|Hematopoietic cell lineage
Isl1	1.432	2.1827e-05	1	ISL LIM homeobox 1	outflow tract septum morphogenesis|outflow tract morphogenesis|endocardial cushion morphogenesis|cardiac right ventricle morphogenesis|regulation of secondary heart field cardioblast proliferation|DNA binding|chromatin binding|ligand-dependent nuclear receptor binding|protein binding|nucleus|spinal cord motor neuron cell fate specification|spinal cord motor neuron differentiation|visceral motor n…	rno04550	Signaling pathways regulating pluripotency of stem cells
Gnas.1	1.003	2.42961e-05	1	--	--	--	--
Ptpro	1.075	2.54638e-05	1	protein tyrosine phosphatase, receptor type, O	protein tyrosine phosphatase activity|plasma membrane|nervous system development|axon guidance|integral component of membrane|slit diaphragm assembly|apical plasma membrane|identical protein binding|protein homodimerization activity|lateral plasma membrane|dendritic spine|glomerular visceral epithelial cell differentiation|negative regulation of canonical Wnt signaling pathway|cell morphogenesis|…
Hspa5	1	2.57812e-05	1	heat shock protein family A member 5	endoplasmic reticulum|endoplasmic reticulum lumen|endoplasmic reticulum membrane|smooth endoplasmic reticulum|endoplasmic reticulum-Golgi intermediate compartment|enzyme binding|plasma membrane|protein domain specific binding|ER overload response|cerebellum structural organization|response to unfolded protein|cerebellar Purkinje cell layer development|integral component of endoplasmic reticulum m…	rno03060,rno04141,rno04612,rno04918,rno05020	Protein export|Protein processing in endoplasmic reticulum|Antigen processing and presentation|Thyroid hormone synthesis|Prion diseases
Acy1	1.205	2.60021e-05	1	aminoacylase 1	cellular amino acid metabolic process|metallopeptidase activity|protein catabolic process|metal ion binding|aminoacylase activity|cytoplasm|proteolysis	rno00220	Arginine biosynthesis
Ca5b	1.779	2.78507e-05	1	carbonic anhydrase 5B	zinc ion binding|carbonate dehydratase activity|mitochondrion|one-carbon metabolic process	rno00910	Nitrogen metabolism
Prdx6	1.016	3.17411e-05	1	peroxiredoxin 6	glycerophospholipid catabolic process|ubiquitin protein ligase binding|glutathione peroxidase activity|calcium-independent phospholipase A2 activity|bleb assembly|positive regulation of mRNA splicing, via spliceosome|cellular response to oxidative stress|protein binding|perinuclear region of cytoplasm|nucleus|cytoplasm|hydrogen peroxide catabolic process|mitochondrion|peroxiredoxin activity|lysos…
Hadhb	1.059	3.24042e-05	1	hydroxyacyl-CoA dehydrogenase/3-ketoacyl-CoA thiolase/enoyl-CoA hydratase (trifunctional protein), beta subunit	long-chain-enoyl-CoA hydratase activity|mitochondrial inner membrane|acetyl-CoA C-acyltransferase activity|long-chain-3-hydroxyacyl-CoA dehydrogenase activity|endoplasmic reticulum|enoyl-CoA hydratase activity|mitochondrion|mitochondrial nucleoid|fatty acid beta-oxidation|mitochondrial outer membrane|protein-containing complex binding|fatty-acyl-CoA binding|NAD binding|3-hydroxyacyl-CoA dehydroge…	rno00062,rno00071,rno00280	Fatty acid elongation|Fatty acid degradation|Valine, leucine and isoleucine degradation
Igfbpl1	2.355	3.36203e-05	1	insulin-like growth factor binding protein-like 1	cellular response to tumor cell|regulation of cell growth|insulin-like growth factor binding|extracellular space
Bnip3	1.049	3.41183e-05	1	BCL2/adenovirus E1B interacting protein 3	mitochondrion|mitochondrial outer membrane|endoplasmic reticulum|apoptotic process|cell death|mitochondrial membrane|granzyme-mediated apoptotic signaling pathway|negative regulation of mitochondrial fusion|mitochondrial protein catabolic process|cardiac muscle cell apoptotic process|identical protein binding|protein homodimerization activity|regulation of mitochondrial membrane permeability|posi…	rno04068,rno04140,rno04137,rno05134	FoxO signaling pathway|Autophagy - animal|Mitophagy - animal|Legionellosis
Mbd3	1.042	3.91296e-05	1	methyl-CpG binding domain protein 3	response to estradiol|heart development|heterochromatin|protein-containing complex|aging|in utero embryonic development|regulation of DNA methylation|methyl-CpG binding|molecular_function|embryonic organ development|DNA binding|chromatin binding|cellular_component|nucleus|tissue development|nucleolus|response to organic cyclic compound|cytoplasm|histone acetylation|methylation-dependent chromatin…
Cand2	1.45	3.97177e-05	1	cullin-associated and neddylation-dissociated 2 (putative)	nucleus|SCF complex assembly|protein ubiquitination|TBP-class protein binding|intracellular
Eef2	1	4.05171e-05	1	eukaryotic translation elongation factor 2	cytoplasm|cytosol|polysome|plasma membrane|response to hydrogen peroxide|translational elongation|polysomal ribosome|ribosome binding|membrane raft|cadherin binding|response to ethanol|positive regulation of translation|actin filament binding|response to folic acid|p53 binding|hematopoietic progenitor cell differentiation|response to ischemia|skeletal muscle contraction|RNA binding|translation el…	rno04152,rno04921	AMPK signaling pathway|Oxytocin signaling pathway
Krcc1	1.398	4.08399e-05	1	lysine-rich coiled-coil 1	intrinsic apoptotic signaling pathway by p53 class mediator|p53 binding|RNA binding|intracellular
Nrp2	1.842	4.19592e-05	1	neuropilin 2	sympathetic neuron projection extension|ventral trunk neural crest cell migration|outflow tract septum morphogenesis|sympathetic neuron projection guidance|vascular endothelial growth factor signaling pathway|vascular endothelial growth factor-activated receptor activity|neural crest cell migration involved in autonomic nervous system development|identical protein binding|axon guidance|semaphorin…
Capn6	2.212	4.28305e-05	1	calpain 6	perinuclear region of cytoplasm|calcium-dependent cysteine-type endopeptidase activity|regulation of cytoskeleton organization|cytoplasm|cytosol|microtubule|spindle microtubule|proteolysis|microtubule binding|microtubule bundle formation
Rpl37a	1	4.33654e-05	1	ribosomal protein L37aGO:0008150,GO:0022625,GO:0046872,GO:0070180,GO:0003735,GO:0005840,GO:0006412	rno03010	Ribosome
Plpp3	1.021	4.42353e-05	1	phospholipid phosphatase 3	Golgi apparatus|plasma membrane|integral component of plasma membrane|phospholipid metabolic process|lipid phosphatase activity|cell adhesion|signal transduction|canonical Wnt signaling pathway involved in positive regulation of endothelial cell migration|phosphatidate phosphatase activity|canonical Wnt signaling pathway involved in positive regulation of cell-cell adhesion|canonical Wnt signalin…	rno00561,rno00564,rno00565,rno00600,rno04072,rno04666,rno04975,rno05231	Glycerolipid metabolism|Glycerophospholipid metabolism|Ether lipid metabolism|Sphingolipid metabolism|Phospholipase D signaling pathway|Fc gamma R-mediated phagocytosis|Fat digestion and absorption|Choline metabolism in cancer
LOC684988	1	4.81525e-05	1	similar to ribosomal protein S13	small ribosomal subunit rRNA binding|structural constituent of ribosome|nucleolus|translation
Gpr37l1	1.071	4.88267e-05	1	G protein-coupled receptor 37-like 1	positive regulation of MAPK cascade|adenylate cyclase-inhibiting G-protein coupled receptor signaling pathway|negative regulation of neuron differentiation|G-protein coupled peptide receptor activity|integral component of membrane|positive regulation of cerebellar granule cell precursor proliferation|prosaposin receptor activity|negative regulation of smoothened signaling pathway|peptide binding|…
Creb3l1	1.919	4.89217e-05	1	cAMP responsive element binding protein 3-like 1	negative regulation of endoplasmic reticulum stress-induced intrinsic apoptotic signaling pathway|cAMP response element binding|membrane|transcriptional activator activity, RNA polymerase II transcription regulatory region sequence-specific DNA binding|positive regulation of transcription from RNA polymerase II promoter in response to endoplasmic reticulum stress|osteoblast differentiation|integr…	rno04668,rno04024,rno04022,rno04151,rno04152,rno04911,rno04922,rno04915,rno04926,rno04918,rno04916,rno04925,rno04927,rno04261,rno04962,rno04725,rno04728,rno04211,rno04714,rno05203,rno05215,rno05016,rno05030,rno05031,rno05034,rno04931,rno04934,rno05161,rno05165	TNF signaling pathway|cAMP signaling pathway|cGMP - PKG signaling pathway|PI3K-Akt signaling pathway|AMPK signaling pathway|Insulin secretion|Glucagon signaling pathway|Estrogen signaling pathway|Relaxin signaling pathway|Thyroid hormone synthesis|Melanogenesis|Aldosterone synthesis and secretion|Cortisol synthesis and secretion|Adrenergic signaling in cardiomyocytes|Vasopressin-regulated water r…
Txnrd1	1.149	5.00397e-05	1	thioredoxin reductase 1	thioredoxin-disulfide reductase activity|cell|nucleus|nucleoplasm|cytoplasm|NAD(P)H oxidase activity|selenocysteine metabolic process|mitochondrion|oxidoreductase activity, acting on a sulfur group of donors|electron transport chain|selenate reductase activity|response to drug|benzene-containing compound metabolic process|cellular response to hyperoxia|hydrogen peroxide catabolic process|cellular…	rno00450,rno05200,rno05225	Selenocompound metabolism|Pathways in cancer|Hepatocellular carcinoma
Elavl4	1.068	5.77937e-05	1	ELAV like neuron-specific RNA binding protein 4	response to cocaine|associative learning|mRNA 3'-UTR binding|polysomal ribosome|membrane|protein binding|neuronal cell body|AU-rich element binding|nucleus|regulation of mRNA stability|nuclear envelope|cytoplasm|cytosol|cytoskeleton|nervous system development|dendrite morphogenesis|neuron differentiation|aging|dendrite|learning|positive regulation of dendrite development|growth cone|mRNA binding|…
Rpl18	1	5.80726e-05	1	ribosomal protein L18	cytosolic large ribosomal subunit|molecular_function|RNA binding|polysomal ribosome|structural constituent of ribosome|nucleolus|endoplasmic reticulum|rough endoplasmic reticulum|liver regeneration|cytosol|translation|cytoplasmic translation	rno03010	Ribosome
Capn2	1.099	5.9082e-05	1	calpain 2	nucleus|cytoplasm|lysosome|endoplasmic reticulum|protein autoprocessing|Golgi apparatus|dendrite|cytosol|pseudopodium|membrane raft|protein heterodimerization activity|regulation of cytoskeleton organization|proteolysis involved in cellular protein catabolic process|cellular response to amino acid stimulus|chromatin|response to hypoxia|blastocyst development|calcium-dependent cysteine-type endope…	rno04141,rno04210,rno04217,rno04218,rno04510,rno05010	Protein processing in endoplasmic reticulum|Apoptosis|Necroptosis|Cellular senescence|Focal adhesion|Alzheimer's disease
Acadvl	1.241	5.94473e-05	1	acyl-CoA dehydrogenase, very long chain	nucleolus|mitochondrion|mitochondrial inner membrane|cytosol|fatty acid beta-oxidation using acyl-CoA dehydrogenase|fatty acid beta-oxidation|mitochondrial nucleoid|fatty acid catabolic process|very long-chain fatty acid catabolic process|negative regulation of fatty acid biosynthetic process|negative regulation of fatty acid oxidation|fatty-acyl-CoA binding|temperature homeostasis|acyl-CoA dehyd…	rno00071	Fatty acid degradation
LOC100359583	1	6.10614e-05	1	hypothetical protein LOC100359583	positive regulation of NF-kappaB transcription factor activity
Harbi1	1.468	6.16687e-05	1	harbinger transposase derived 1	microtubule organizing center|cytosol|plasma membrane|metal ion binding|nucleic acid phosphodiester bond hydrolysis|nuclease activity|nucleus|cytoplasm
Trim65	1.704	6.20965e-05	1	tripartite motif-containing 65	cytosol|zinc ion binding|positive regulation of autophagy|nucleus|nucleoplasm
Serf2	1	6.75644e-05	1	small EDRK-rich factor 2
Zbtb20	1.604	7.06052e-05	1	zinc finger and BTB domain containing 20	nucleus|nucleoplasm|negative regulation of gene expression|nuclear body|positive regulation of interferon-beta production|positive regulation of interleukin-6 production|positive regulation of tumor necrosis factor production|negative regulation of transcription, DNA-templated|negative regulation of transcription by RNA polymerase II|transcriptional repressor activity, RNA polymerase II proximal …
Gbe1	1.244	7.43173e-05	1	glucan (1,4-alpha-), branching enzyme 1	cytoplasm|carbohydrate metabolic process|glycogen biosynthetic process|carbohydrate binding|1,4-alpha-glucan branching enzyme activity	rno00500	Starch and sucrose metabolism
Cmpk1	1.187	7.50484e-05	1	cytidine/uridine monophosphate kinase 1	UMP kinase activity|UDP biosynthetic process|nucleoside diphosphate kinase activity|CDP biosynthetic process|dUDP biosynthetic process|nucleoside monophosphate phosphorylation|dCDP biosynthetic process|ATP binding|nucleoside phosphate kinase activity|nucleus|nucleolus|uridylate kinase activity|cytoplasm|nucleoside triphosphate biosynthetic process|nucleoside diphosphate phosphorylation|cytidylate…	rno00240,rno00983	Pyrimidine metabolism|Drug metabolism - other enzymes
Flna	1.593	7.69236e-05	1	filamin A	nucleolus|cytoplasm|trans-Golgi network|cytosol|actin filament|plasma membrane|cerebral cortex development|brush border|Z disc|cell-cell junction|actin cytoskeleton organization|adenylate cyclase-inhibiting dopamine receptor signaling pathway|regulation of cell migration|growth cone|cortical cytoskeleton|small GTPase binding|negative regulation of apoptotic process|Myb complex|receptor clustering…	rno04010,rno04510,rno05205,rno05132	MAPK signaling pathway|Focal adhesion|Proteoglycans in cancer|Salmonella infection
Pttg1ip	1.09	7.92473e-05	1	pituitary tumor-transforming 1 interacting protein	nucleoplasm|cytoplasm|plasma membrane|protein import into nucleus|integral component of membrane|positive regulation of protein ubiquitination|negative regulation of DNA damage response, signal transduction by p53 class mediator|negative regulation of intrinsic apoptotic signaling pathway by p53 class mediator|p53 binding|positive regulation of cellular protein catabolic process|nucleus
Gna12	1.081	7.94926e-05	1	G protein subunit alpha 12	regulation of proteasomal ubiquitin-dependent protein catabolic process|cell differentiation|signal transducer activity|intracellular signal transduction|brush border membrane|GTP binding|response to drug|cytoplasm|embryonic digit morphogenesis|heterotrimeric G-protein complex|adenylate cyclase-modulating G-protein coupled receptor signaling pathway|dopamine receptor signaling pathway|G-protein b…	rno04010,rno04072,rno04071,rno04022,rno04810,rno04270,rno04730,rno05200	MAPK signaling pathway|Phospholipase D signaling pathway|Sphingolipid signaling pathway|cGMP - PKG signaling pathway|Regulation of actin cytoskeleton|Vascular smooth muscle contraction|Long-term depression|Pathways in cancer
Scg3	1.003	8.13426e-05	1	secretogranin III	cytoplasmic vesicle|protein binding|extracellular region|transport vesicle membrane
P4hb	1.019	8.78629e-05	1	prolyl 4-hydroxylase subunit beta	protein heterodimerization activity|peptidyl-proline 4-dioxygenase activity|procollagen-proline 4-dioxygenase activity|oxidation-reduction process|integrin binding|cellular response to hypoxia|endoplasmic reticulum chaperone complex|endoplasmic reticulum|regulation of oxidative stress-induced intrinsic apoptotic signaling pathway|endoplasmic reticulum lumen|endoplasmic reticulum-Golgi intermediat…	rno04141	Protein processing in endoplasmic reticulum
Cd9	1.236	9.1903e-05	1	CD9 molecule	extracellular exosome|membrane|cell adhesion|apical plasma membrane|cellular response to low-density lipoprotein particle stimulus|paranodal junction assembly|cell surface receptor signaling pathway|fusion of sperm to egg plasma membrane involved in single fertilization|brain development|negative regulation of platelet aggregation|negative regulation of cell proliferation|receptor internalization…	rno04640	Hematopoietic cell lineage
Pdlim3	1.537	9.19383e-05	1	PDZ and LIM domain 3	cytoskeletal protein binding|biological_process|structural constituent of muscle|actin cytoskeleton|Z disc|actinin binding|metal ion binding|actin filament organization|heart development|skeletal muscle tissue development
Adamtsl2	2.21	9.20875e-05	1	ADAMTS-like 2	peptidase activity|extracellular matrix organization|negative regulation of transforming growth factor beta receptor signaling pathway|microfibril binding|lobar bronchus epithelium development|extracellular region|proteinaceous extracellular matrix|proteolysis
Polr2d	1.623	0.000100999	1	polymerase (RNA) II subunit D	recruitment of 3'-end processing factors to RNA polymerase II holoenzyme complex|cytosol|molecular_function|positive regulation of translational initiation|single-stranded DNA binding|transcription by RNA polymerase II|single-stranded RNA binding|DNA-directed 5'-3' RNA polymerase activity|transcription initiation from RNA polymerase II promoter|biological_process|cellular_component|nuclear speck|…	rno00230,rno00240,rno03020,rno05016,rno05169	Purine metabolism|Pyrimidine metabolism|RNA polymerase|Huntington's disease|Epstein-Barr virus infection
Parp2	1.274	0.00010203	1	poly (ADP-ribose) polymerase 2	nucleus|nucleoplasm|nucleolus|cytoplasm|lagging strand elongation|base-excision repair|peptidyl-serine ADP-ribosylation|DNA ligation involved in DNA repair|extrinsic apoptotic signaling pathway|protein ADP-ribosylase activity|DNA ligase (ATP) activity|NAD+ ADP-ribosyltransferase activity	rno03410,rno04210,rno04217	Base excision repair|Apoptosis|Necroptosis
Decr1	1.314	0.000102212	1	2,4-dienoyl CoA reductase 1, mitochondrial	NADPH binding|mitochondrion|cytosol|fatty acid beta-oxidation|2,4-dienoyl-CoA reductase (NADPH) activity|protein homotetramerization|nucleoplasm
Lhfpl2	1.264	0.000110494	1	lipoma HMGIC fusion partner-like 2	positive regulation of fertilization|integral component of membrane|development of primary female sexual characteristics|development of primary male sexual characteristics
Cyb5r3	1.07	0.000113599	1	cytochrome b5 reductase 3	endoplasmic reticulum|endoplasmic reticulum membrane|lipid droplet|cholesterol biosynthetic process|biological_process|AMP binding|oxidoreductase activity|ADP binding|flavin adenine dinucleotide binding|NAD binding|oxidation-reduction process|cytochrome-b5 reductase activity, acting on NAD(P)H|FAD binding|mitochondrion|mitochondrial outer membrane	rno00520	Amino sugar and nucleotide sugar metabolism
Snapin	1.043	0.00011698	1	SNAP-associated proteinGO:0008021,GO:0008089,GO:0008090,GO:0008333,GO:0010977,GO:0016079,GO:0048471,GO:0016188,GO:0030054,GO:0048489,GO:0030141,GO:0048490,GO:0051604,GO:0072553,GO:0097352,GO:0099078,GO:0000139,GO:0000149,GO:0005515,GO:0005765,GO:0005829,GO:0006886,GO:0007040,GO:0007042,GO:0007268,GO:0030672,GO:0031083,GO:0031175,GO:0031629,GO:0032418,GO:0034629,GO:1902774,GO:0043393,GO:1904115,GO…
Eef1g	1	0.000118972	1	eukaryotic translation elongation factor 1 gamma	cytoplasm|endoplasmic reticulum|translational elongation|glutathione metabolic process|response to virus|cadherin binding|translation elongation factor activity|glutathione transferase activity|nucleus	rno05134	Legionellosis
Pnrc2	1.181	0.00011982	1	proline-rich nuclear receptor coactivator 2	regulation of transcription, DNA-templated|nuclear-transcribed mRNA catabolic process, nonsense-mediated decay|deadenylation-independent decapping of nuclear-transcribed mRNA|P-body|nucleus|nucleoplasm|Golgi apparatus|transcription, DNA-templated
RGD1311703	1.015	0.000131699	1	similar to sid2057p
Atp1b3	1.017	0.000140375	1	ATPase Na+/K+ transporting subunit beta 3	positive regulation of sodium ion export across plasma membrane|positive regulation of ATPase activity|sodium ion transport|sodium:potassium-exchanging ATPase activity|positive regulation of potassium ion import|sodium ion export across plasma membrane|cellular sodium ion homeostasis|melanosome|cytoplasm|plasma membrane|potassium ion import|protein stabilization|sodium:potassium-exchanging ATPase…	rno04024,rno04022,rno04911,rno04918,rno04919,rno04925,rno04260,rno04261,rno04970,rno04971,rno04972,rno04976,rno04973,rno04974,rno04978,rno04960,rno04961,rno04964	cAMP signaling pathway|cGMP - PKG signaling pathway|Insulin secretion|Thyroid hormone synthesis|Thyroid hormone signaling pathway|Aldosterone synthesis and secretion|Cardiac muscle contraction|Adrenergic signaling in cardiomyocytes|Salivary secretion|Gastric acid secretion|Pancreatic secretion|Bile secretion|Carbohydrate digestion and absorption|Protein digestion and absorption|Mineral absorption…
Marveld1	1.209	0.000142021	1	MARVEL domain containing 1
Anxa2	1.984	0.000146902	1	annexin A2	phosphatidylinositol-4,5-bisphosphate binding|extracellular region|basement membrane|extracellular space|cytoplasm|lysosomal membrane|Rab GTPase binding|endosome|phospholipase A2 inhibitor activity|early endosome|extrinsic component of plasma membrane|lipid droplet|collagen fibril organization|midbody|extracellular matrix|positive regulation of vesicle fusion|negative regulation of development of…
Marcksl1	1	0.000150072	1	MARCKS-like 1	plasma membrane|positive regulation of cell proliferation|actin binding|calmodulin binding|cytoplasm	rno04666,rno05140	Fc gamma R-mediated phagocytosis|Leishmaniasis
Pih1d2	1.428	0.00016493	1	PIH1 domain containing 2	Ral GTPase binding|R2TP complex|box C/D snoRNP assembly|cytoplasm|rRNA processing
Nkap	1.22	0.000198525	1	NFKB activating protein	positive regulation of alpha-beta T cell differentiation|granulocyte differentiation|chromatin binding|chromatin DNA binding|hematopoietic stem cell proliferation|nucleus|nucleoplasm|cytosol|T cell differentiation in thymus|transcription, DNA-templated|positive regulation of protein targeting to mitochondrion|Notch signaling pathway|negative regulation of transcription, DNA-templated|stem cell po…
Stk26	1.464	0.000199687	1	serine/threonine protein kinase 26	identical protein binding|cellular response to starvation|activation of MAPKKK activity|protein homodimerization activity|membrane|magnesium ion binding|regulation of apoptotic process|apical plasma membrane|protein kinase activity|protein serine/threonine kinase activity|ATP binding|cytoplasm|signal transduction by protein phosphorylation|Golgi apparatus|protein autophosphorylation|microvillus a…
Rps18	1	0.00021444	1	ribosomal protein S18	ribosome biogenesis|protein binding|nucleus|cytosol|ribosome|translation|biological_process|small ribosomal subunit|rRNA binding|protein kinase binding|RNA binding|cytosolic small ribosomal subunit|structural constituent of ribosome	rno03010	Ribosome
Zfp275	1.445	0.000229824	1	zinc finger protein 275	nucleic acid binding|DNA binding transcription factor activity|regulation of transcription, DNA-templated
Ssr3	1.112	0.000232362	1	signal sequence receptor, gamma	SRP-dependent cotranslational protein targeting to membrane|integral component of membrane|intracellular|Sec61 translocon complex	rno04141	Protein processing in endoplasmic reticulum
Rps21	1	0.000232813	1	ribosomal protein S21	molecular_function|structural constituent of ribosome|rough endoplasmic reticulum|translation|biological_process|cytosolic small ribosomal subunit|polysomal ribosome|ribosome binding|endonucleolytic cleavage in ITS1 to separate SSU-rRNA from 5.8S rRNA and LSU-rRNA from tricistronic rRNA transcript (SSU-rRNA, 5.8S rRNA, LSU-rRNA)|endonucleolytic cleavage to generate mature 3'-end of SSU-rRNA from …	rno03010	Ribosome
G3bp1	1.042	0.000237295	1	G3BP stress granule assembly factor 1	cytosol|cytoplasmic stress granule|negative regulation of canonical Wnt signaling pathway|mRNA binding
Shisal1	1.393	0.000241336	1	--	--	--	--
Ptcd1	1.278	0.000252413	1	pentatricopeptide repeat domain 1	mitochondrial matrix|tRNA 3'-end processing|tRNA binding
Manba	2.024	0.000258223	1	mannosidase beta	mannose binding|extracellular space|lysosome|carbohydrate metabolic process|glycoprotein catabolic process|hydrolase activity|intracellular membrane-bounded organelle|mannan catabolic process|beta-mannosidase activity	rno00511,rno04142	Other glycan degradation|Lysosome
Vps37b	1.09	0.000259407	1	VPS37B, ESCRT-I subunit	plasma membrane|endosome membrane|protein transport|midbody|endosome transport via multivesicular body sorting pathway|calcium-dependent protein binding|positive regulation of viral release from host cell|positive regulation of viral budding via host ESCRT complex|ESCRT I complex|cytoplasm|endosome	rno04144	Endocytosis
Mmd2	1.012	0.000267911	1	monocyte to macrophage differentiation-associated 2	cytolysis|regulation of protein localization|positive regulation of neuron differentiation|positive regulation of protein kinase activity|positive regulation of Ras protein signal transduction|perinuclear region of cytoplasm|protein kinase activity|protein phosphorylation|integral component of membrane
Fam107a	1.198	0.00027137	1	family with sequence similarity 107, member A	nuclear speck|neuron projection|regulation of cell growth|nucleus
Tsen2	1.232	0.000285644	1	tRNA splicing endonuclease subunit 2	lyase activity|molecular_function|RNA phosphodiester bond hydrolysis, endonucleolytic|nucleic acid binding|cellular_component|nucleoplasm|nucleolus|centrosome|cytosol|tRNA splicing, via endonucleolytic cleavage and ligation|tRNA-intron endonuclease activity|mRNA processing|tRNA-intron endonuclease complex|biological_process|tRNA-type intron splice site recognition and cleavage
Lamb2	1.167	0.000296651	1	laminin subunit beta 2	metanephric glomerular basement membrane development|laminin complex|astrocyte development|basement membrane|synapse|basal lamina|axon extension involved in regeneration|Schwann cell development|laminin-3 complex|extracellular space|cell adhesion|axon guidance|synapse organization|extracellular matrix|retina development in camera-type eye|neuromuscular junction development|neuron projection devel…	rno04151,rno04512,rno04510,rno05200,rno05222,rno05165,rno05146,rno05145	PI3K-Akt signaling pathway|ECM-receptor interaction|Focal adhesion|Pathways in cancer|Small cell lung cancer|Human papillomavirus infection|Amoebiasis|Toxoplasmosis
Megf10	1.596	0.000307592	1	multiple EGF-like domains 10	regulation of muscle cell differentiation|Notch binding|myoblast migration|plasma membrane|muscle cell development|receptor-mediated endocytosis|skeletal muscle satellite cell activation|skeletal muscle satellite cell differentiation|skeletal muscle satellite cell proliferation|integral component of membrane|apoptotic process involved in development|muscle cell proliferation|homotypic cell-cell a…
Cyp4v3	1.416	0.000394325	1	cytochrome P450, family 4, subfamily v, polypeptide 3	fatty acid omega-oxidation|integral component of membrane|oxidoreductase activity, acting on paired donors, with incorporation or reduction of molecular oxygen|heme binding|monooxygenase activity|iron ion binding|endoplasmic reticulum membrane
Hs2st1	1.034	0.000399944	1	heparan sulfate 2-O-sulfotransferase 1	heparan sulfate proteoglycan biosynthetic process, polysaccharide chain biosynthetic process|heparan sulfate proteoglycan biosynthetic process, enzymatic modification|integral component of membrane|heparin metabolic process|ureteric bud formation|heparan sulfate 2-O-sulfotransferase activity|sulfotransferase activity	rno00534	Glycosaminoglycan biosynthesis - heparan sulfate / heparin
Fuca1	1.182	0.000413858	1	fucosidase, alpha-L- 1, tissue	lysosome|fucose metabolic process|biological_process|fucosidase activity|glycoside catabolic process|carbohydrate binding|alpha-L-fucosidase activity	rno00511,rno04142	Other glycan degradation|Lysosome
Tst	1.049	0.000416147	1	thiosulfate sulfurtransferase	5S rRNA binding|iron-sulfur cluster assembly|sulfurtransferase activity|epithelial cell differentiation|rRNA import into mitochondrion|rRNA transport|thiosulfate sulfurtransferase activity|mitochondrion|mitochondrial matrix	rno00920,rno00270,rno04122	Sulfur metabolism|Cysteine and methionine metabolism|Sulfur relay system
Pfn1	1.003	0.000443698	1	profilin 1	phosphatidylinositol-4,5-bisphosphate binding|extracellular space|nucleus|cytoplasm|neuron projection|cytoskeleton|synapse|cell cortex|cadherin binding|regulation of transcription by RNA polymerase II|positive regulation of transcription by RNA polymerase II|positive regulation of viral transcription|protein stabilization|positive regulation of DNA metabolic process|positive regulation of stress …	rno04015,rno04810,rno05132	Rap1 signaling pathway|Regulation of actin cytoskeleton|Salmonella infection
Itgb1	1.186	0.000455557	1	integrin subunit beta 1	integrin alpha3-beta1 complex|integrin alpha7-beta1 complex|integrin alpha9-beta1 complex|integrin alpha10-beta1 complex|response to drug|positive regulation of apoptotic process|integrin alpha11-beta1 complex|stress fiber assembly|dendritic spine|synapse|receptor complex|postsynaptic membrane|laminin binding|sarcomere organization|cadherin binding|negative regulation of cell differentiation|meso…	rno04015,rno04151,rno04512,rno04514,rno04145,rno04510,rno04530,rno04810,rno04611,rno04670,rno04360,rno05200,rno05205,rno05222,rno05410,rno05412,rno05414,rno05133,rno05100,rno05165,rno05145,rno05140	Rap1 signaling pathway|PI3K-Akt signaling pathway|ECM-receptor interaction|Cell adhesion molecules (CAMs)|Phagosome|Focal adhesion|Tight junction|Regulation of actin cytoskeleton|Platelet activation|Leukocyte transendothelial migration|Axon guidance|Pathways in cancer|Proteoglycans in cancer|Small cell lung cancer|Hypertrophic cardiomyopathy (HCM)|Arrhythmogenic right ventricular cardiomyopathy (…
Mthfs	2.362	0.000474895	1	5,10-methenyltetrahydrofolate synthetase (5-formyltetrahydrofolate cyclo-ligase)	folic acid catabolic process|cellular_component|metal ion binding|cytoplasm|mitochondrion|mitochondrial matrix|cytosol|glutamate metabolic process|biological_process|folic acid-containing compound biosynthetic process|5-formyltetrahydrofolate cyclo-ligase activity|tetrahydrofolate interconversion|molecular_function|ATP binding|tetrahydrofolate metabolic process|folic acid binding	rno00670	One carbon pool by folate
Mid1ip1	1.023	0.000502229	1	MID1 interacting protein 1	protein polymerization|cytosol|positive regulation of ligase activity|microtubule|lipid metabolic process|negative regulation of microtubule depolymerization|protein C-terminus binding|microtubule cytoskeleton|identical protein binding|positive regulation of fatty acid biosynthetic process|nucleus|regulation of lipid biosynthetic process|cytoplasm
Pdpn	1.292	0.000541085	1	podoplanin	regulation of G1/S transition of mitotic cell cycle|regulation of lamellipodium morphogenesis|water transmembrane transporter activity|cytosol|plasma membrane|negative regulation of cell proliferation|prostaglandin metabolic process|regulation of cell shape|water transport|folic acid transmembrane transporter activity|external side of plasma membrane|positive regulation of platelet activation|pos…
Rps25	1.006	0.000575836	1	ribosomal protein s25	nucleus|nucleolus|ribosome|polysome|cytosolic small ribosomal subunit|cellular response to amino acid starvation|ribosomal small subunit assembly|structural constituent of ribosome	rno03010	Ribosome
Eno1	1	0.000576759	1	enolase 1GO:0003723,GO:0004634,GO:0005515,GO:0005737,GO:0005829,GO:0031072,GO:0042803,GO:0005886,GO:0043005,GO:0043209,GO:0045121,GO:0045296,GO:0099738,GO:0045892,GO:1903298,GO:0045933,GO:2001171,GO:0046982,GO:0000015,GO:0000122,GO:0000287,GO:0000977,GO:0001078,GO:0001227,GO:0001701,GO:0006096,GO:0009615,GO:0009986,GO:0010756,GO:0016020,GO:0019897,GO:0019899,GO:0051020,GO:0030308,GO:0051099,GO:00…	rno00010,rno03018,rno04066	Glycolysis / Gluconeogenesis|RNA degradation|HIF-1 signaling pathway
Gatad1	1.164	0.000577604	1	GATA zinc finger domain containing 1	nucleoplasm|regulation of transcription, DNA-templated|zinc ion binding|chromatin assembly|sequence-specific DNA binding|DNA binding transcription factor activity|nucleus
Stat3	1.188	0.00063577	1	signal transducer and activator of transcription 3	radial glial cell differentiation|regulation of feeding behavior|growth hormone receptor signaling pathway|JAK-STAT cascade involved in growth hormone signaling pathway|negative regulation of cell death|positive regulation of vascular endothelial cell proliferation|interleukin-6-mediated signaling pathway|positive regulation of gene silencing by miRNA|negative regulation of stem cell differentiat…	rno04630,rno04066,rno04068,rno04217,rno04550,rno04659,rno04062,rno04920,rno04917,rno05200,rno05206,rno05205,rno05203,rno05212,rno05221,rno05223,rno05321,rno04931,rno04933,rno05162,rno05161,rno05160,rno05167,rno05169,rno05145,rno01521	Jak-STAT signaling pathway|HIF-1 signaling pathway|FoxO signaling pathway|Necroptosis|Signaling pathways regulating pluripotency of stem cells|Th17 cell differentiation|Chemokine signaling pathway|Adipocytokine signaling pathway|Prolactin signaling pathway|Pathways in cancer|MicroRNAs in cancer|Proteoglycans in cancer|Viral carcinogenesis|Pancreatic cancer|Acute myeloid leukemia|Non-small cell lu…
Hist1h2ao.2	1.557	0.000654465	1	--	--	--	--
Rps4x	1	0.000687256	1	ribosomal protein S4, X-linked	cytosolic small ribosomal subunit|structural constituent of ribosome|cytoplasmic ribonucleoprotein granule|ribosome|polysome|translation|response to ethanol|positive regulation of translation|multicellular organism development|positive regulation of cell proliferation|molecular_function|small ribosomal subunit|RNA binding|rRNA binding	rno03010	Ribosome
Ift20	1.046	0.000690402	1	intraflagellar transport 20	centriole|microvillus|cilium|smoothened signaling pathway|visual learning|Rab GTPase binding|centrosome localization|neurogenesis|intraciliary transport particle B|cardiac muscle cell differentiation|inner ear receptor cell stereocilium organization|cilium assembly|regulation of canonical Wnt signaling pathway|neural precursor cell proliferation|protein localization to cilium|establishment of pla…
Arhgap29	1.286	0.000704339	1	Rho GTPase activating protein 29	PDZ domain binding|intracellular signal transduction|positive regulation of GTPase activity|metal ion binding|GTPase activator activity|cytoplasm
Spart	1.257	0.000724403	1	--	--	--	--
Adi1	1.252	0.000768608	1	acireductone dioxygenase 1	cytoplasm|plasma membrane|methionine metabolic process|acireductone dioxygenase [iron(II)-requiring] activity|oxidoreductase activity|L-methionine salvage from methylthioadenosine|metal ion binding|nucleus|oxidation-reduction process	rno00270	Cysteine and methionine metabolism
Foxn2	1.205	0.000772712	1	forkhead box N2	cell differentiation|skeletal muscle cell differentiation|intracellular membrane-bounded organelle|sequence-specific DNA binding|positive regulation of transcription, DNA-templated|DNA binding transcription factor activity|nucleus
Cfap126	1.757	0.000797521	1	cilia and flagella associated protein 126	ciliary basal body|cilium organization|cilium|apical plasma membrane
Fbll1	1.006	0.000813409	1	fibrillarin-like 1	RNA binding|nucleus|rRNA methyltransferase activity|Cajal body|rRNA methylation|box C/D snoRNP complex|small-subunit processome|histone glutamine methylation|histone-glutamine methyltransferase activity|box C/D snoRNA 3'-end processing|fibrillar center	rno03008	Ribosome biogenesis in eukaryotes
Rln1	2.912	0.000815768	1	relaxin 1	prostate gland growth|adenylate cyclase-modulating G-protein coupled receptor signaling pathway|spermatogenesis|regulation of signaling receptor activity|regulation of nitric oxide mediated signal transduction|regulation of cell proliferation|regulation of apoptotic process|negative regulation of apoptotic process|developmental growth|regulation of body fluid levels|mammary gland morphogenesis|si…	rno04926	Relaxin signaling pathway
Rpl3	1	0.000857024	1	ribosomal protein L3	nucleolus|cytosol|ribosome|translation|5S rRNA binding|biological_process|cytosolic large ribosomal subunit|ribosomal large subunit assembly|protein-containing complex|structural constituent of ribosome|cellular response to interleukin-4	rno03010	Ribosome
Gstp1	1	0.00092042	1	glutathione S-transferase pi 1	mitochondrion|cytosol|plasma membrane|negative regulation of protein kinase activity|animal organ regeneration|glutathione metabolic process|response to nutrient levels|xenobiotic metabolic process|response to estradiol|negative regulation of interleukin-1 beta production|negative regulation of tumor necrosis factor production|dinitrosyl-iron complex binding|cellular response to insulin stimulus|…	rno00480,rno00980,rno00982,rno00983,rno05200,rno05204,rno05225,rno05215,rno05418,rno01524	Glutathione metabolism|Metabolism of xenobiotics by cytochrome P450|Drug metabolism - cytochrome P450|Drug metabolism - other enzymes|Pathways in cancer|Chemical carcinogenesis|Hepatocellular carcinoma|Prostate cancer|Fluid shear stress and atherosclerosis|Platinum drug resistance
Rpl11	1	0.000964815	1	ribosomal protein L11	nucleolus|cytoplasm|ribosome|rRNA processing|translation|protein targeting|ribosomal large subunit biogenesis|5S rRNA binding|polysomal ribosome|positive regulation of gene expression|peroxisome proliferator activated receptor binding|cytosolic large ribosomal subunit|negative regulation of DNA binding transcription factor activity|protein stabilization|regulation of signal transduction by p53 cl…	rno03010	Ribosome
Psme2	1.145	0.000995248	1	proteasome (prosome, macropain) activator subunit 2	proteasome activator complex|positive regulation of endopeptidase activity|antigen processing and presentation of exogenous antigen|identical protein binding|endopeptidase activator activity|regulation of proteasomal protein catabolic process|regulation of G1/S transition of mitotic cell cycle|proteasome complex|nucleoplasm|cytoplasm	rno03050,rno04612	Proteasome|Antigen processing and presentation
Itgb3bp	1.718	0.00107176	1	integrin subunit beta 3 binding protein	transcription, DNA-templated|regulation of transcription, DNA-templated|apoptotic process|CENP-A containing nucleosome assembly|cell division|condensed chromosome kinetochore|nucleus|nucleoplasm
Cystm1	1.122	0.00113835	1	cysteine-rich transmembrane module containing 1
Med7	1.077	0.00120691	1	mediator complex subunit 7	transcription factor complex|transcription, DNA-templated|regulation of transcription by RNA polymerase II|protein ubiquitination|mediator complex|nuclear body|stem cell population maintenance|ubiquitin protein ligase activity|ubiquitin ligase complex|RNA polymerase II transcription cofactor activity|transcription coactivator activity
Wdr1	1.01	0.00123789	1	WD repeat domain 1	sarcomere organization|cortical cytoskeleton organization|plasma membrane|regulation of oligodendrocyte differentiation|locomotion|actin filament binding|establishment of planar polarity of follicular epithelium|cell-cell junction|regulation of cell shape|actin cytoskeleton organization|actin filament depolymerization|actin filament fragmentation|actomyosin, actin portion|cell junction|regulation…
Il1rap	2.139	0.00127039	1	interleukin 1 receptor accessory protein	protein tyrosine kinase binding|positive regulation of NF-kappaB transcription factor activity|positive regulation of interleukin-13 production|interleukin-1 receptor activity|positive regulation of interleukin-6 secretion|positive regulation of synapse assembly|positive regulation of interleukin-5 production|interleukin-1 receptor binding|extracellular space|cytoplasm|protein-containing complex|…	rno04010,rno04060,rno04659,rno04750	MAPK signaling pathway|Cytokine-cytokine receptor interaction|Th17 cell differentiation|Inflammatory mediator regulation of TRP channels
Suox	1.276	0.00132288	1	sulfite oxidase	molybdopterin cofactor binding|cytosol|oxidation-reduction process|sulfur compound metabolic process|response to nutrient|sulfite oxidase activity|oxidoreductase activity|heme binding|molybdenum ion binding|nitrate assimilation|mitochondrion|mitochondrial intermembrane space	rno00920	Sulfur metabolism
Nts	1.756	0.0013886	1	neurotensin	regulation of blood vessel size|neuropeptide hormone activity|response to mineralocorticoid|extracellular region|response to corticosterone|hyperosmotic response|visual learning|regulation of signaling receptor activity|transport vesicle|response to estradiol|cellular response to lithium ion|response to cocaine|cellular response to dexamethasone stimulus|neuronal cell body|response to antipsychot…	rno04080	Neuroactive ligand-receptor interaction
Ltbr	1.478	0.00141614	1	lymphotoxin beta receptor	positive regulation of MAPK cascade|integral component of plasma membrane|positive regulation of JNK cascade|inflammatory response|cellular response to mechanical stimulus|immune response|multicellular organism development|ubiquitin protein ligase binding|response to lipopolysaccharide|tumor necrosis factor-mediated signaling pathway|apoptotic signaling pathway|positive regulation of extrinsic ap…	rno04064,rno04066,rno04060,rno04672,rno05203,rno05166	NF-kappa B signaling pathway|HIF-1 signaling pathway|Cytokine-cytokine receptor interaction|Intestinal immune network for IgA production|Viral carcinogenesis|HTLV-I infection
Hexb	1.215	0.0014527	1	hexosaminidase subunit beta	glycosphingolipid metabolic process|ganglioside catabolic process|cellular calcium ion homeostasis|lysosome organization|single fertilization|penetration of zona pellucida|sensory perception of sound|glycosaminoglycan metabolic process|locomotory behavior|carbohydrate binding|male courtship behavior|regulation of cellular metabolic process|regulation of cell shape|myelination|azurophil granule|pr…	rno00520,rno00531,rno00603,rno00604,rno00511,rno04142	Amino sugar and nucleotide sugar metabolism|Glycosaminoglycan degradation|Glycosphingolipid biosynthesis - globo and isoglobo series|Glycosphingolipid biosynthesis - ganglio series|Other glycan degradation|Lysosome
LOC100364457	1	0.00146465	1	ribosomal protein L9-like	rRNA binding|cytoplasmic translation|RNA binding|structural constituent of ribosome
Npepl1	1.775	0.00150925	1	aminopeptidase-like 1	metalloexopeptidase activity|manganese ion binding|aminopeptidase activity|cytoplasm|proteolysis
Morn2	2.511	0.0015374	1	MORN repeat containing 2
Dstn	1.001	0.00155441	1	destrin, actin depolymerizing factor	positive regulation of actin filament depolymerization|cortical actin cytoskeleton|actin filament severing|actin filament binding|cytoplasm|actin filament depolymerization|actin filament fragmentation
Cabcoco1	1.729	0.00158251	1	--	--	--	--
Hsd17b12	1.033	0.00170482	1	hydroxysteroid (17-beta) dehydrogenase 12	extracellular matrix organization|collagen binding|oxidation-reduction process|cellular_component|3-oxo-arachidoyl-CoA reductase activity|proteinaceous extracellular matrix|endoplasmic reticulum membrane|fatty acid biosynthetic process|estrogen biosynthetic process|biological_process|3-oxo-behenoyl-CoA reductase activity|heparin binding|3-oxo-lignoceroyl-CoA reductase activity|positive regulation…	rno00062,rno00140,rno01040	Fatty acid elongation|Steroid hormone biosynthesis|Biosynthesis of unsaturated fatty acids
Pgm1	1.061	0.00171488	1	phosphoglucomutase 1	actin cytoskeleton|phosphoglucomutase activity|galactose catabolic process|cytoplasm|cytosol|carbohydrate metabolic process|Z disc|glycogen biosynthetic process|cellular response to magnetism|glucose metabolic process|magnesium ion binding|cellular calcium ion homeostasis|molecular_function	rno00010,rno00030,rno00052,rno00500,rno00520,rno00230	Glycolysis / Gluconeogenesis|Pentose phosphate pathway|Galactose metabolism|Starch and sucrose metabolism|Amino sugar and nucleotide sugar metabolism|Purine metabolism
Grik1	2.185	0.00178359	1	glutamate ionotropic receptor kainate type subunit 1	ionotropic glutamate receptor complex|positive regulation of gamma-aminobutyric acid secretion|postsynaptic density|kainate selective glutamate receptor activity|membrane|ionotropic glutamate receptor signaling pathway|integral component of membrane|glutamate binding|synaptic transmission, glutamatergic|voltage-gated cation channel activity|regulation of membrane potential|presynaptic membrane|ne…	rno04080,rno04724	Neuroactive ligand-receptor interaction|Glutamatergic synapse
RT1-A1	1.304	0.00179875	1	RT1 class Ia, locus A1	T cell tolerance induction|positive regulation of tolerance induction to nonself antigen|signaling receptor binding|protein binding|plasma membrane|immune response|integral component of membrane|beta-2-microglobulin binding|peptide binding|peptide antigen binding|MHC class I protein complex|positive regulation of T cell mediated cytotoxicity|negative regulation of natural killer cell mediated cyt…	rno04514,rno04144,rno04145,rno04218,rno04650,rno04612,rno05203,rno05320,rno05330,rno05332,rno05416,rno04940,rno05166,rno05168,rno05167,rno05169,rno05165	Cell adhesion molecules (CAMs)|Endocytosis|Phagosome|Cellular senescence|Natural killer cell mediated cytotoxicity|Antigen processing and presentation|Viral carcinogenesis|Autoimmune thyroid disease|Allograft rejection|Graft-versus-host disease|Viral myocarditis|Type I diabetes mellitus|HTLV-I infection|Herpes simplex infection|Kaposi's sarcoma-associated herpesvirus infection|Epstein-Barr virus …
Eef1a1	1.015	0.00183492	1	eukaryotic translation elongation factor 1 alpha 1	cortical actin cytoskeleton|plasma membrane|GTPase activity|ruffle membrane|translation|calmodulin binding|cellular response to drug|translational elongation|GTP binding|myelin sheath|nucleus|nucleolus|protein homooligomerization|aging|cytoplasm|cellular response to epidermal growth factor stimulus|drug binding|positive regulation of cell death|cytosol|tRNA binding|negative regulation of reactive…	rno03013,rno05134	RNA transport|Legionellosis
Araf	1.428	0.00191373	1	A-Raf proto-oncogene, serine/threonine kinase	negative regulation of apoptotic process|cell differentiation|MAP kinase kinase kinase activity|metal ion binding|mitogen-activated protein kinase kinase binding|positive regulation of ERK1 and ERK2 cascade|regulation of TOR signaling|ATP binding|mitochondrion|cytosol|regulation of proteasomal ubiquitin-dependent protein catabolic process|protein phosphorylation|positive regulation of peptidyl-se…	rno04010,rno04012,rno04068,rno04810,rno04650,rno04910,rno04914,rno04270,rno04726,rno04720,rno04730,rno05200,rno05205,rno05210,rno05212,rno05225,rno05226,rno05214,rno05221,rno05220,rno05218,rno05211,rno05219,rno05215,rno05213,rno05224,rno05223,rno05034,rno05160,rno01521,rno01522	MAPK signaling pathway|ErbB signaling pathway|FoxO signaling pathway|Regulation of actin cytoskeleton|Natural killer cell mediated cytotoxicity|Insulin signaling pathway|Progesterone-mediated oocyte maturation|Vascular smooth muscle contraction|Serotonergic synapse|Long-term potentiation|Long-term depression|Pathways in cancer|Proteoglycans in cancer|Colorectal cancer|Pancreatic cancer|Hepatocell…
Rpl10a	1	0.00194786	1	ribosomal protein L10A	molecular_function|RNA binding|structural constituent of ribosome|translation|cytosolic large ribosomal subunit|polysomal ribosome|response to ethanol|maturation of LSU-rRNA|cytoplasmic translation	rno03010	Ribosome
Ifi27l2b	1.85	0.00197585	1	interferon, alpha-inducible protein 27 like 2B	response to virus|integral component of membrane|apoptotic signaling pathway|mitochondrion|activation of cysteine-type endopeptidase activity involved in apoptotic process|aging
Nacad	1.093	0.00216386	1	NAC alpha domain containing	nascent polypeptide-associated complex
Zfp36l2	1.129	0.00224303	1	zinc finger protein 36, C3H type-like 2	cellular response to glucocorticoid stimulus|negative regulation of fat cell differentiation|nucleus|cellular response to transforming growth factor beta stimulus|metal ion binding|cytoplasm|cellular response to granulocyte macrophage colony-stimulating factor stimulus|somatic stem cell division|cytosol|positive regulation of nuclear-transcribed mRNA catabolic process, deadenylation-dependent dec…	rno04218	Cellular senescence
Ugp2	1.105	0.00229053	1	UDP-glucose pyrophosphorylase 2	glucose binding|cytoplasm|glycogen metabolic process|UDP-glucose metabolic process|glucose 1-phosphate metabolic process|pyrimidine ribonucleotide binding|identical protein binding|UTP:glucose-1-phosphate uridylyltransferase activity	rno00040,rno00052,rno00500,rno00520	Pentose and glucuronate interconversions|Galactose metabolism|Starch and sucrose metabolism|Amino sugar and nucleotide sugar metabolism
Plgrkt	1.343	0.00232688	1	plasminogen receptor with a C-terminal lysine	positive regulation of plasminogen activation|integral component of plasma membrane|chemotaxis|inflammatory response
Phf1	1.169	0.00235976	1	PHD finger protein 1	positive regulation of transcription, DNA-templated|nucleus|metal ion binding|negative regulation of histone H3-K27 methylation|nucleoplasm|centrosome|cellular response to DNA damage stimulus|biological_process|nucleosome binding|positive regulation of histone H3-K27 methylation|methylated histone binding|ESC/E(Z) complex|chromatin binding|site of double-strand break|DNA binding transcription fac…
Igfbp3	1.561	0.00242647	1	insulin-like growth factor binding protein 3	fibronectin binding|protein binding|insulin-like growth factor binding|extracellular space|nucleus|regulation of glucose metabolic process|negative regulation of smooth muscle cell migration|nuclear heterochromatin|protein phosphorylation|platelet alpha granule|insulin-like growth factor I binding|positive regulation of apoptotic process|insulin-like growth factor II binding|positive regulation o…	rno04115,rno04218,rno05202	p53 signaling pathway|Cellular senescence|Transcriptional misregulation in cancers
Gstt3	1.385	0.00243347	1	glutathione S-transferase, theta 3	transferase activity|glutathione transferase activity|cytoplasm|glutathione metabolic process
LOC100911365	1.636	0.00251886	1	Parkinson disease 7 domain-containing protein 1-like
Igfbp2	1.646	0.00257647	1	insulin-like growth factor binding protein 2	positive regulation of activated T cell proliferation|insulin-like growth factor I binding|extracellular space|response to drug|regulation of insulin-like growth factor receptor signaling pathway|signal transduction|multicellular organism development|female pregnancy|aging|insulin-like growth factor II binding|response to nutrient|response to mechanical stimulus|response to lithium ion|response t…
Pltp	1.088	0.00258208	1	phospholipid transfer protein	high-density lipoprotein particle|cellular_component|high-density lipoprotein particle remodeling|extracellular space|ceramide transporter activity|lipid metabolic process|lipid transport|biological_process|phosphatidylethanolamine binding|phosphatidylcholine transporter activity|ceramide transport|vitamin E biosynthetic process|phosphatidic acid binding|positive regulation of cholesterol efflux|…	rno03320,rno04979	PPAR signaling pathway|Cholesterol metabolism
Aqp4	1.003	0.00261865	1	aquaporin 4GO:0007565,GO:0007605,GO:0009314,GO:0009897,GO:0009925,GO:0010574,GO:0030315,GO:0015250,GO:0031253,GO:0032691,GO:0032715,GO:0032991,GO:0033554,GO:0034220,GO:0071346,GO:0042383,GO:0071347,GO:0042538,GO:0071354,GO:0042802,GO:0071392,GO:0005515,GO:0005737,GO:0005886,GO:0005887,GO:0005911,GO:0006833,GO:0015267,GO:0015288,GO:0015670,GO:0016020,GO:0016021,GO:0016323,GO:0046930,GO:0050891,GO:…	rno04976,rno04962	Bile secretion|Vasopressin-regulated water reabsorption
Ap1s2	0.996	0.00282439	1	adaptor-related protein complex 1, sigma 2 subunit	intracellular protein transport|biological_process|visual learning|protein transporter activity|vesicle-mediated transport|membrane coat|synaptic vesicle recycling|intracellular membrane-bounded organelle|fat cell differentiation|neuromuscular process controlling balance|adipose tissue development|molecular_function|presynapse|cellular_component|Golgi apparatus	rno04142	Lysosome
Hsd17b4	1.109	0.00307348	1	hydroxysteroid (17-beta) dehydrogenase 4	peroxisome|fatty acid beta-oxidation|aging|cholesterol metabolic process|androgen metabolic process|medium-chain fatty-acyl-CoA metabolic process|response to drug|estrogen metabolic process|protein homodimerization activity|17-beta-hydroxysteroid dehydrogenase (NAD+) activity|response to steroid hormone|Sertoli cell development|very long-chain fatty acid metabolic process|3-hydroxyacyl-CoA dehydr…	rno00120,rno04146	Primary bile acid biosynthesis|Peroxisome
Oaf	1.396	0.00310121	1	out at first homolog
Hccs	1.17	0.00311058	1	holocytochrome c synthase	mitochondrion|mitochondrial inner membrane|biological_process|cytochrome c-heme linkage|metal ion binding|molecular_function|holocytochrome-c synthase activity|cellular_component	rno00860	Porphyrin and chlorophyll metabolism
Nkiras2	1.061	0.00318613	1	NFKB inhibitor interacting Ras-like 2	membrane|GTPase activity|GTP binding|signal transduction
Hexa	1.183	0.00335462	1	hexosaminidase subunit alpha	azurophil granule|carbohydrate metabolic process|protein heterodimerization activity|glycosaminoglycan biosynthetic process|cell morphogenesis involved in neuron differentiation|ganglioside catabolic process|lysosome organization|sensory perception of sound|locomotory behavior|adult walking behavior|neuromuscular process controlling posture|acetylglucosaminyltransferase activity|neuromuscular pro…	rno00520,rno00531,rno00603,rno00604,rno00511,rno04142	Amino sugar and nucleotide sugar metabolism|Glycosaminoglycan degradation|Glycosphingolipid biosynthesis - globo and isoglobo series|Glycosphingolipid biosynthesis - ganglio series|Other glycan degradation|Lysosome
Slc25a39	1.023	0.00342037	1	solute carrier family 25, member 39	integral component of membrane|transmembrane transporter activity|transmembrane transport|mitochondrial inner membrane|heme biosynthetic process|mitochondrial transport
Socs6	1.383	0.00344185	1	suppressor of cytokine signaling 6	protein kinase inhibitor activity|cellular_component|cytoplasm|negative regulation of protein kinase activity|biological_process|proteasomal protein catabolic process|protein ubiquitination|cytokine-mediated signaling pathway|intracellular signal transduction|regulation of growth|negative regulation of JAK-STAT cascade|cellular glucose homeostasis|negative regulation of T cell activation|immunolo…	rno04630,rno04917	Jak-STAT signaling pathway|Prolactin signaling pathway
Aldh5a1	1.061	0.00347087	1	aldehyde dehydrogenase 5 family, member A1	glucose metabolic process|acetate metabolic process|succinate metabolic process|central nervous system development|glutamate metabolic process|glutamate decarboxylation to succinate|succinate-semialdehyde dehydrogenase [NAD(P)+] activity|gamma-aminobutyric acid metabolic process|protein homotetramerization|gamma-aminobutyric acid catabolic process|oxidation-reduction process|succinate-semialdehyd…	rno00650,rno00250	Butanoate metabolism|Alanine, aspartate and glutamate metabolism
AC134224.3	1	0.0037111	1	--	--	--	--
Plxnb2	1.073	0.00377397	1	plexin B2	regulation of GTPase activity|integral component of plasma membrane|positive regulation of axonogenesis|homophilic cell adhesion via plasma membrane adhesion molecules|negative regulation of cell adhesion|neuroblast proliferation|brain development|regulation of cell shape|semaphorin-plexin signaling pathway|semaphorin-plexin signaling pathway involved in axon guidance|positive regulation of neuro…	rno04360	Axon guidance
Kpnb1	1.058	0.0038043	1	karyopherin subunit beta 1	protein import into nucleus|NLS-bearing protein import into nucleus|ribosomal protein import into nucleus|mitotic chromosome movement towards spindle pole|Ran protein signal transduction|mitotic metaphase plate congression|nuclear membrane|nuclear localization sequence binding|protein-containing complex|nuclear periphery|establishment of mitotic spindle localization|protein-containing complex bin…	rno03013	RNA transport
Nek6	1.155	0.00404391	1	NIMA-related kinase 6GO:0005634,GO:0005654,GO:0005737,GO:0005813,GO:0005815,GO:0019901,GO:0005829,GO:0023014,GO:0030071,GO:0006468,GO:0031098,GO:0031625,GO:0032147,GO:0032991,GO:0033613,GO:0000287,GO:0000922,GO:0001222,GO:0004674,GO:0005524,GO:0006915,GO:0006974,GO:0007059,GO:0007346,GO:0016607,GO:0042981,GO:0018105,GO:0043231,GO:0019894,GO:0046777,GO:0051301
Btbd1	1.014	0.00405259	1	BTB domain containing 1	cytosol|response to stress|SCF ubiquitin ligase complex|neurogenesis|regulation of proteolysis|ubiquitin protein ligase binding|protein-containing complex|proteasome-mediated ubiquitin-dependent protein catabolic process|P-body|cytoplasm
Nudt7	1.615	0.00406338	1	nudix hydrolase 7	peroxisome|nucleoside diphosphate metabolic process|coenzyme A catabolic process|manganese ion binding|snoRNA binding|acetyl-CoA catabolic process|m7G(5')pppN diphosphatase activity|brown fat cell differentiation|magnesium ion binding|acetyl-CoA hydrolase activity|signaling receptor binding	rno04146	Peroxisome
Eml3	1.565	0.00429724	1	echinoderm microtubule associated protein like 3	microtubule cytoskeleton organization|microtubule binding|microtubule cytoskeleton
LOC108348287	1	0.0045194	1	--	--	--	--
Zfp219	1.228	0.00459433	1	zinc finger protein 219	negative regulation of transcription, DNA-templated|regulation of transcription, DNA-templated|transcriptional repressor activity, RNA polymerase II proximal promoter sequence-specific DNA binding|positive regulation of transcription by RNA polymerase II|transcription by RNA polymerase II|DNA binding|DNA binding transcription factor activity|signal transduction|nucleus|limb bud formation|multicel…
Ak2	1.362	0.00493107	1	adenylate kinase 2GO:0046939,GO:0007420,GO:0004017,GO:0097066,GO:0019205,GO:0097226,GO:0036126,GO:0005524,GO:0005634,GO:0005737,GO:0005739,GO:0005743,GO:0046033,GO:0005758,GO:0046034,GO:0005829,GO:0006119,GO:0001889,GO:0046060,GO:0006172,GO:0046083	rno00230,rno00730	Purine metabolism|Thiamine metabolism
Rfxank	1.445	0.00509206	1	regulatory factor X-associated ankyrin-containing protein	positive regulation of transcription by RNA polymerase II|nucleus|nucleoplasm|cytoplasm|cytosol|regulation of transcription by RNA polymerase II|Ras protein signal transduction|biological_process|histone deacetylase binding|molecular_function|intercellular bridge|transcription cofactor activity|cellular_component	rno04612,rno05340,rno05152	Antigen processing and presentation|Primary immunodeficiency|Tuberculosis
Mrpl52	1.019	0.00510619	1	mitochondrial ribosomal protein L52	structural constituent of ribosome|mitochondrial large ribosomal subunit|mitochondrial translation
Pir	1.305	0.00514942	1	pirin	monocyte differentiation|nucleus|metal ion binding|cytoplasm|cytosol|transcription, DNA-templated|dioxygenase activity|regulation of transcription, DNA-templated|oxidation-reduction process|quercetin 2,3-dioxygenase activity|transcription cofactor activity|myeloid cell differentiation
RT1-M3-1	1.268	0.00523655	1	RT1 class Ib, locus M3, gene 1	antigen processing and presentation of peptide antigen via MHC class I|antigen processing and presentation of endogenous peptide antigen via MHC class Ib|antigen processing and presentation of exogenous protein antigen via MHC class Ib, TAP-dependent|signaling receptor binding|plasma membrane|external side of plasma membrane|integral component of membrane|MHC class Ib protein complex|positive reg…	rno04514,rno04144,rno04145,rno04218,rno04650,rno04612,rno05203,rno05320,rno05330,rno05332,rno05416,rno04940,rno05166,rno05168,rno05167,rno05169,rno05165	Cell adhesion molecules (CAMs)|Endocytosis|Phagosome|Cellular senescence|Natural killer cell mediated cytotoxicity|Antigen processing and presentation|Viral carcinogenesis|Autoimmune thyroid disease|Allograft rejection|Graft-versus-host disease|Viral myocarditis|Type I diabetes mellitus|HTLV-I infection|Herpes simplex infection|Kaposi's sarcoma-associated herpesvirus infection|Epstein-Barr virus …
Lyz2	1.176	0.00524553	1	lysozyme 2	defense response to Gram-positive bacterium|secretory granule|lysozyme activity|killing of cells of other organism|defense response to bacterium|extracellular space|cytoplasm|endoplasmic reticulum lumen|Golgi stack|identical protein binding|microvillus|rough endoplasmic reticulum lumen|hydrolase activity, acting on glycosyl bonds|defense response to Gram-negative bacterium|cell wall macromolecule…	rno04970	Salivary secretion
Rnh1	1.106	0.00550911	1	ribonuclease/angiogenin inhibitor 1GO:0005829,GO:0008428,GO:0032311,GO:0043086,GO:0045765,GO:0005654,GO:0005737
Tcn2	1.2	0.00589076	1	transcobalamin 2	cobalt ion transport|cobalamin transport|cobalamin binding|metal ion binding|extracellular space	rno04977	Vitamin digestion and absorption
Itgb5	1.249	0.00601743	1	integrin subunit beta 5	cellular_component|focal adhesion|cell-matrix adhesion|transforming growth factor beta receptor signaling pathway|integrin-mediated signaling pathway|biological_process|cell surface|cell leading edge|integrin alphav-beta5 complex|endodermal cell differentiation|stress fiber assembly|signaling receptor binding|receptor complex|integrin binding|epithelial cell-cell adhesion|protein binding	rno04151,rno04512,rno04145,rno04510,rno04810,rno05205,rno05410,rno05412,rno05414,rno05165	PI3K-Akt signaling pathway|ECM-receptor interaction|Phagosome|Focal adhesion|Regulation of actin cytoskeleton|Proteoglycans in cancer|Hypertrophic cardiomyopathy (HCM)|Arrhythmogenic right ventricular cardiomyopathy (ARVC)|Dilated cardiomyopathy (DCM)|Human papillomavirus infection
Mt2A	1.693	0.00625174	1	metallothionein 2A	negative regulation of growth|cellular zinc ion homeostasis|cadmium ion binding|astrocyte activation|nitric oxide mediated signal transduction|drug binding|zinc ion binding|perinuclear region of cytoplasm|cellular response to zinc ion|detoxification of copper ion|cellular response to drug|cellular_component|cellular response to interleukin-3|nucleus|cellular response to erythropoietin|cytoplasm	rno04978	Mineral absorption
Spata13	1.757	0.00632297	1	spermatogenesis associated 13	identical protein binding|nucleoplasm|filopodium assembly|cytoplasm|cytosol|biological_process|cell migration|lamellipodium|lamellipodium assembly|filopodium|regulation of cell migration|Rac guanyl-nucleotide exchange factor activity|ruffle membrane|molecular_function|regulation of Rho protein signal transduction|guanyl-nucleotide exchange factor activity|intracellular signal transduction|cellula…	rno04810	Regulation of actin cytoskeleton
Fn3krp	1.167	0.0064564	1	fructosamine-3-kinase-related protein	kinase activity|phosphorylation
LOC684797	1.221	0.00659593	1	similar to Histone H2B 291B	protein heterodimerization activity|nucleosome|DNA binding|nucleosome assembly
Erp29	1.003	0.00668104	1	endoplasmic reticulum protein 29	melanosome|endoplasmic reticulum|protein homodimerization activity|negative regulation of protein secretion|endoplasmic reticulum lumen|smooth endoplasmic reticulum|protein folding|intracellular protein transport|chaperone binding|protein secretion|regulation of endoplasmic reticulum stress-induced intrinsic apoptotic signaling pathway|cell surface|positive regulation of gene expression|negative …	rno04141	Protein processing in endoplasmic reticulum
Ptprn	1	0.00695582	1	protein tyrosine phosphatase, receptor type, N	response to cAMP|insulin secretion involved in cellular response to glucose stimulus|cytokine-mediated signaling pathway|luteinization|positive regulation of type B pancreatic cell proliferation|neuronal cell body|second-messenger-mediated signaling|protein tyrosine phosphatase activity|perikaryon|cell junction|dense core granule maturation|response to estrogen|nucleus|endosome|Golgi apparatus|pl…	rno04940	Type I diabetes mellitus
Ccnd1	1.541	0.00722469	1	cyclin D1	positive regulation of protein phosphorylation|transcription corepressor activity|protein kinase activity|cyclin-dependent protein serine/threonine kinase activity|intracellular|nucleus|positive regulation of cell proliferation|response to organic substance|response to iron ion|nucleoplasm|response to X-ray|response to organonitrogen compound|positive regulation of G2/M transition of mitotic cell…	rno04310,rno04340,rno04390,rno04371,rno04630,rno04068,rno04151,rno04152,rno04110,rno04115,rno04218,rno04510,rno04530,rno04917,rno04921,rno04919,rno05200,rno05206,rno05205,rno05203,rno05210,rno05212,rno05225,rno05226,rno05214,rno05216,rno05221,rno05220,rno05218,rno05219,rno05215,rno05213,rno05224,rno05222,rno05223,rno05416,rno04933,rno04934,rno05166,rno05162,rno05161,rno05167,rno05165,rno01522	Wnt signaling pathway|Hedgehog signaling pathway|Hippo signaling pathway|Apelin signaling pathway|Jak-STAT signaling pathway|FoxO signaling pathway|PI3K-Akt signaling pathway|AMPK signaling pathway|Cell cycle|p53 signaling pathway|Cellular senescence|Focal adhesion|Tight junction|Prolactin signaling pathway|Oxytocin signaling pathway|Thyroid hormone signaling pathway|Pathways in cancer|MicroRNAs …
Kif1c	1.547	0.00724776	1	kinesin family member 1C	microtubule binding|ATP binding|Golgi apparatus|ATP-dependent microtubule motor activity, plus-end-directed|kinesin complex|microtubule|vesicle-mediated transport|microtubule associated complex|ATPase activity|retrograde vesicle-mediated transport, Golgi to ER|axon|dendrite|microtubule-based process|motor activity|cytoskeleton-dependent intracellular transport|microtubule-based movement|microtubu…
Gpr83	1.451	0.00756625	1	G protein-coupled receptor 83	response to glucocorticoid|non-motile cilium|neuropeptide Y receptor activity|neuropeptide signaling pathway|integral component of membrane	rno04080	Neuroactive ligand-receptor interaction
Rad1	1.109	0.00761853	1	RAD1 checkpoint DNA exonuclease	nucleoplasm|chromosome|DNA repair|3'-5' exonuclease activity|checkpoint clamp complex|intracellular membrane-bounded organelle|meiotic recombination checkpoint|cellular response to ionizing radiation|nucleic acid phosphodiester bond hydrolysis|DNA damage checkpoint|damaged DNA binding	rno04218	Cellular senescence
Cfl2	1.042	0.00765054	1	cofilin 2	Z disc|actin filament depolymerization|actin filament fragmentation|positive regulation of actin filament depolymerization|I band|sarcomere organization|muscle cell cellular homeostasis|actin filament binding|actin filament organization|skeletal muscle tissue development|actin cytoskeleton	rno04810,rno04666,rno04360,rno05133	Regulation of actin cytoskeleton|Fc gamma R-mediated phagocytosis|Axon guidance|Pertussis
Nkain4	1.101	0.00773958	1	Na+/K+ transporting ATPase interacting 4	regulation of sodium ion transport|integral component of membrane
Alyref	1.356	0.00784467	1	Aly/REF export factor	molecular_function|single-stranded DNA binding|RNA binding|cellular_component|mRNA export from nucleus|biological_process|nuclear speck|replication fork processing|positive regulation of DNA-templated transcription, elongation|exon-exon junction complex|regulation of DNA recombination|viral mRNA export from host cell nucleus|transcription export complex|catalytic step 2 spliceosome|nuclear chromo…	rno03040,rno03013,rno03015,rno05168	Spliceosome|RNA transport|mRNA surveillance pathway|Herpes simplex infection
Ap3b1	1.459	0.00805713	1	adaptor-related protein complex 3, beta 1 subunit	blood coagulation|anterograde axonal transport|biological_process|antigen processing and presentation|protein phosphatase binding|AP-3 adaptor complex|clathrin adaptor complex|GTP-dependent protein binding|melanosome organization|antigen processing and presentation, exogenous lipid antigen via MHC class Ib|anterograde synaptic vesicle transport|molecular_function|positive regulation of NK T cell …	rno04142	Lysosome
Ifi27	1.044	0.00818846	1	interferon, alpha-inducible protein 27	apoptotic signaling pathway|lamin binding|cellular_component|nuclear inner membrane|mitochondrion|activation of cysteine-type endopeptidase activity involved in apoptotic process|integral component of membrane|response to estradiol|response to cytokine|regulation of protein export from nucleus|negative regulation of transcription by RNA polymerase II|maternal process involved in female pregnancy|…
Tm4sf1	1.754	0.00861273	1	transmembrane 4 L six family member 1	integral component of plasma membrane|integral component of membrane
Znfx1	1.314	0.00929484	1	zinc finger, NFX1-type containing 1	zinc ion binding|DNA binding transcription factor activity|nucleus|regulation of transcription, DNA-templated
Glul	1	0.00960267	1	glutamate-ammonia ligase	rough endoplasmic reticulum|cytosol|glutamate metabolic process|glutamine biosynthetic process|cell proliferation|cellular response to starvation|myelin sheath|response to glucose|glutamate binding|intracellular membrane-bounded organelle|ammonia assimilation cycle|axon terminus|cell body|dynein light chain binding|positive regulation of epithelial cell proliferation|protein homooligomerization|p…	rno00630,rno00910,rno00250,rno00220,rno04217,rno04724,rno04727	Glyoxylate and dicarboxylate metabolism|Nitrogen metabolism|Alanine, aspartate and glutamate metabolism|Arginine biosynthesis|Necroptosis|Glutamatergic synapse|GABAergic synapse
Rps24	1	0.00970113	1	ribosomal protein S24	ribosome|rRNA processing|translation|translational initiation|small ribosomal subunit|cytosolic small ribosomal subunit|translation initiation factor binding|erythrocyte homeostasis|ribosomal small subunit biogenesis|maturation of SSU-rRNA from tricistronic rRNA transcript (SSU-rRNA, 5.8S rRNA, LSU-rRNA)|protein-containing complex binding|structural constituent of ribosome|liver regeneration|tran…	rno03010	Ribosome
Sccpdh	1.046	0.00978955	1	saccharopine dehydrogenase (putative)	plasma membrane|glycolipid biosynthetic process|oxidoreductase activity|midbody|oxidation-reduction process|mitochondrion|lipid droplet
Limk2	1.24	0.00980332	1	LIM domain kinase 2	spermatid development|protein serine/threonine kinase activity|intracellular signal transduction|signal transducer activity|metal ion binding|ATP binding|nucleus|cytoplasm|protein heterodimerization activity|head development|cis-Golgi network|cytosol|cornea development in camera-type eye|protein phosphorylation|protein kinase activity|spermatogenesis	rno04810,rno04666,rno04360	Regulation of actin cytoskeleton|Fc gamma R-mediated phagocytosis|Axon guidance
Dzip1	1.077	0.00985177	1	DAZ interacting zinc finger protein 1	cytoplasm|centriole|microtubule organizing center|cytosol|smoothened signaling pathway|ciliary basal body|establishment of protein localization|cytoplasmic sequestering of protein|cilium assembly|nucleic acid binding|nucleus|ciliary transition fiber|nucleoplasm
Gsta4	1.126	0.00991795	1	glutathione S-transferase alpha 4	mitochondrion|glutathione metabolic process|xenobiotic metabolic process|drug binding|response to herbicide|response to zinc ion|response to nicotine|identical protein binding|protein homodimerization activity|glutathione binding|glutathione transferase activity|cellular response to lithium ion|cytoplasm	rno00480,rno00980,rno00982,rno00983,rno05200,rno05204,rno05225,rno05418,rno01524	Glutathione metabolism|Metabolism of xenobiotics by cytochrome P450|Drug metabolism - cytochrome P450|Drug metabolism - other enzymes|Pathways in cancer|Chemical carcinogenesis|Hepatocellular carcinoma|Fluid shear stress and atherosclerosis|Platinum drug resistance
Ogg1	1.159	0	2	8-oxoguanine DNA glycosylase	mitochondrion|DNA repair|base-excision repair|regulation of transcription, DNA-templated|nuclear speck|cellular response to DNA damage stimulus|response to oxidative stress|DNA N-glycosylase activity|response to estradiol|oxidized purine DNA binding|regulation of protein import into nucleus, translocation|nucleotide-excision repair, DNA incision|8-oxo-7,8-dihydroguanine DNA N-glycosylase activity…	rno03410	Base excision repair
Camk1g	1.203	4.63788e-59	2	calcium/calmodulin-dependent protein kinase IG	intracellular signal transduction|calmodulin-dependent protein kinase activity|neuron projection|calmodulin binding|ATP binding|intracellular|cytoplasm|plasma membrane|calcium- and calmodulin-dependent protein kinase complex|protein phosphorylation|endomembrane system|peptidyl-serine phosphorylation|Golgi membrane|peptidyl-threonine phosphorylation|protein serine/threonine kinase activity|calcium…	rno04921,rno04925	Oxytocin signaling pathway|Aldosterone synthesis and secretion
Pdyn	1.065	5.11915e-59	2	prodynorphin	neuronal cell body|extracellular region|cytoplasm|axon terminus|plasma membrane|neuropeptide signaling pathway|regulation of neurotransmitter secretion|chemical synaptic transmission|sensory perception|regulation of signaling receptor activity|opioid peptide activity|dendrite|neuropeptide hormone activity|opioid receptor binding|protein binding	rno05030,rno05031,rno05034	Cocaine addiction|Amphetamine addiction|Alcoholism
C1ql2	1.528	6.67749e-50	2	complement C1q like 2	protein complex oligomerization|extracellular region|collagen trimer|identical protein binding
Ncdn	1	2.76464e-44	2	neurochondrin	cytosol|axon|dendrite|neuron projection development|neuron projection|neuronal cell body|bone resorption|regulation of neuronal synaptic plasticity|protein binding|nucleus
Crhr2	3.229	2.92003e-43	2	corticotropin releasing hormone receptor 2	cell surface receptor signaling pathway|G-protein coupled receptor signaling pathway|protein kinase C-activating G-protein coupled receptor signaling pathway|feeding behavior|hormone-mediated signaling pathway|cell surface|cerebellum development|hypothalamus development|positive regulation of heart rate|axon|regulation of signaling receptor activity|dendrite|positive regulation of cAMP metabolic …	rno04080,rno04934	Neuroactive ligand-receptor interaction|Cushing's syndrome
Cadps2	1.354	1.81331e-41	2	calcium dependent secretion activator 23	cellular response to starvation|synaptic vesicle priming|cytoplasmic vesicle|presynaptic membrane|intracellular membrane-bounded organelle|postsynaptic membrane|positive regulation of exocytosis|dense core granule exocytosis|nucleoplasm|synaptic vesicle
Tmeff1	1.23	2.84811e-41	2	transmembrane protein with EGF-like and two follistatin-like domains 1	plasma membrane|multicellular organism development|integral component of membrane
Lbhd2	1.432	2.72203e-40	2	--	--	--	--
Nsf	1	2.43148e-36	2	N-ethylmaleimide sensitive factor, vesicle fusing ATPase	potassium ion transport|intracellular protein transport|intra-Golgi vesicle-mediated transport|vesicle fusion|neurotransmitter secretion|protein C-terminus binding|protein kinase binding|postsynaptic density|syntaxin binding|PDZ domain binding|D1 dopamine receptor binding|protein-containing complex disassembly|ionotropic glutamate receptor binding|metal ion binding|Golgi vesicle docking|SNARE com…	rno04962,rno04727,rno04721	Vasopressin-regulated water reabsorption|GABAergic synapse|Synaptic vesicle cycle
Slc17a6	1.096	2.78021e-36	2	solute carrier family 17 member 6	regulation of synapse structure or activity|integral component of membrane|L-glutamate transmembrane transporter activity|transmembrane transport|excitatory synapse|hippocampus development|neurotransmitter transporter activity|early endosome|sodium ion transport|anion transport|transmembrane transporter activity|brain development|neurotransmitter loading into synaptic vesicle|cell junction|synapt…	rno04724,rno04723,rno04721,rno05033	Glutamatergic synapse|Retrograde endocannabinoid signaling|Synaptic vesicle cycle|Nicotine addiction
Nptx2	1.124	1.66995e-33	2	neuronal pentraxin 2	associative learning|cytoplasmic side of plasma membrane|filopodium|carbohydrate binding|dendrite|growth cone|neuron projection development|neuronal cell body|metal ion binding|extracellular region|plasma membrane
Amigo2	1.145	5.14683e-31	2	adhesion molecule with Ig like domain 2	homophilic cell adhesion via plasma membrane adhesion molecules|heterophilic cell-cell adhesion via plasma membrane cell adhesion molecules|brain development|integral component of membrane|negative regulation of apoptotic process|negative regulation of programmed cell death|positive regulation of synapse assembly|cell-cell adhesion|protein binding|nucleus|integral component of plasma membrane
Pebp1	1	5.12592e-30	2	phosphatidylethanolamine binding protein 1	mitochondrion|mitochondrial outer membrane|rough endoplasmic reticulum|Golgi apparatus|response to oxidative stress|spermatid development|enzyme binding|aging|kinase binding|synaptic vesicle|protein kinase binding|lipid binding|hippocampus development|response to drug|eating behavior|response to calcium ion|neuron projection|response to electrical stimulus|neuronal cell body|positive regulation o…
Ube2ql1	1.019	1.1237e-27	2	ubiquitin-conjugating enzyme E2Q family-like 1	ubiquitin conjugating enzyme activity|nucleus|plasma membrane|protein ubiquitination	rno04120	Ubiquitin mediated proteolysis
Nrgn	1.022	2.70131e-27	2	neurogranin	synapse|phosphatidylinositol-3,4,5-trisphosphate binding|phosphatidic acid binding|nucleus|positive regulation of long-term synaptic potentiation|cytoplasm|associative learning|trans-Golgi network transport vesicle membrane|postsynaptic density|telencephalon development|cell junction|axon|dendrite|mitochondrial membrane|calmodulin binding|neuronal cell body|dendritic spine head
Lamb3	2.477	6.84594e-25	2	laminin subunit beta 3	laminin-5 complex|biological_process|endodermal cell differentiation|protein-containing complex binding|brown fat cell differentiation|cellular_component|basement membrane	rno04151,rno04512,rno04510,rno05200,rno05222,rno05165,rno05146,rno05145	PI3K-Akt signaling pathway|ECM-receptor interaction|Focal adhesion|Pathways in cancer|Small cell lung cancer|Human papillomavirus infection|Amoebiasis|Toxoplasmosis
Hcrtr1	1.358	2.43421e-24	2	hypocretin receptor 1	regulation of circadian sleep/wake cycle, sleep|integral component of plasma membrane|regulation of cytosolic calcium ion concentration|G-protein coupled receptor signaling pathway|neuropeptide signaling pathway|feeding behavior|orexin receptor activity|positive regulation of ERK1 and ERK2 cascade|response to peptide|peptide hormone binding|G-protein coupled receptor activity|cellular response to…	rno04080	Neuroactive ligand-receptor interaction
Fhod3	1.604	1.21804e-23	2	formin homology 2 domain containing 3	sarcomere organization|actin filament network formation|cardiac myofibril assembly|striated muscle thin filament|sarcomere|negative regulation of actin filament polymerization
Lmo3	1.461	1.80102e-23	2	LIM domain only 30	positive regulation of fat cell differentiation|metal ion binding|negative regulation of ERK1 and ERK2 cascade|positive regulation of glucocorticoid receptor signaling pathway|cytoplasm|positive regulation of peroxisome proliferator activated receptor signaling pathway
Camkv	1.022	3.66003e-23	2	CaM kinase-like vesicle-associated	calmodulin binding|ATP binding|intracellular|plasma membrane|protein phosphorylation|peptidyl-serine phosphorylation|peptidyl-threonine phosphorylation|cytoplasmic vesicle membrane|intracellular signal transduction|protein kinase activity|protein serine/threonine kinase activity|calmodulin-dependent protein kinase activity
Itpr1	1.168	2.85913e-22	2	inositol 1,4,5-trisphosphate receptor, type 11	nuclear envelope|nuclear inner membrane|nucleolus|cytoplasm|positive regulation of cytosolic calcium ion concentration|protein C-terminus binding|endoplasmic reticulum|post-embryonic development|postsynaptic density|secretory granule membrane|calcium-release channel activity|platelet dense granule membrane|integral component of membrane|platelet dense tubular network|endoplasmic reticulum calcium…	rno04371,rno04020,rno04070,rno04022,rno04140,rno04114,rno04210,rno04218,rno04540,rno04611,rno04621,rno04625,rno04922,rno04912,rno04915,rno04921,rno04918,rno04924,rno04925,rno04927,rno04270,rno04970,rno04971,rno04972,rno04724,rno04725,rno04728,rno04726,rno04720,rno04730,rno04723,rno04750,rno04713,rno05205,rno05010,rno05016,rno04934,rno05167	Apelin signaling pathway|Calcium signaling pathway|Phosphatidylinositol signaling system|cGMP - PKG signaling pathway|Autophagy - animal|Oocyte meiosis|Apoptosis|Cellular senescence|Gap junction|Platelet activation|NOD-like receptor signaling pathway|C-type lectin receptor signaling pathway|Glucagon signaling pathway|GnRH signaling pathway|Estrogen signaling pathway|Oxytocin signaling pathway|Thy…
Cacna2d1	1.688	4.18027e-22	2	calcium voltage-gated channel auxiliary subunit alpha2delta 1	L-type voltage-gated calcium channel complex|regulation of heart rate by cardiac conduction|calcium ion transmembrane transport via high voltage-gated calcium channel|protein binding|calcium ion transmembrane transport|voltage-gated calcium channel complex|regulation of membrane repolarization during action potential|positive regulation of high voltage-gated calcium channel activity|calcium ion t…	rno04010,rno04921,rno04260,rno04261,rno05410,rno05412,rno05414	MAPK signaling pathway|Oxytocin signaling pathway|Cardiac muscle contraction|Adrenergic signaling in cardiomyocytes|Hypertrophic cardiomyopathy (HCM)|Arrhythmogenic right ventricular cardiomyopathy (ARVC)|Dilated cardiomyopathy (DCM)
Zwint	1	9.19074e-21	2	ZW10 interacting kinetochore protein	intracellular membrane-bounded organelle|protein binding|protein N-terminus binding|nucleus|cell division|nucleoplasm|cytoplasm|cytosol|establishment of localization in cell|mitotic cell cycle checkpoint|nuclear body|mitotic sister chromatid segregation|dendrite|kinetochore|neuron projection|condensed chromosome kinetochore
Adcyap1	1.308	6.43915e-20	2	adenylate cyclase activating polypeptide 1	neuropeptide hormone activity|extracellular region|extracellular space|cytosol|adenylate cyclase-activating G-protein coupled receptor signaling pathway|pituitary adenylate cyclase activating polypeptide activity|positive regulation of cytosolic calcium ion concentration|sensory perception of pain|neuropeptide signaling pathway|cAMP-mediated signaling|pituitary gland development|insulin secretion…	rno04911,rno04924	Insulin secretion|Renin secretion
Chga	1	1.68247e-19	2	chromogranin A	transport vesicle membrane|positive regulation of cAMP metabolic process|mast cell cytokine production|negative regulation of catecholamine secretion|defense response to Gram-negative bacterium|defense response to Gram-positive bacterium|chromaffin granule|mast cell granule|positive regulation of cardiac muscle contraction|adenylate cyclase-activating adrenergic receptor signaling pathway involve…
Arpp21	1.817	1.72811e-19	2	cAMP regulated phosphoprotein 21	nucleic acid binding|cellular response to heat
Gabra5	1.113	2.62014e-19	2	gamma-aminobutyric acid type A receptor alpha 5 subunit	nucleoplasm|cytosol|plasma membrane|integral component of plasma membrane|signal transduction|gamma-aminobutyric acid signaling pathway|dendrite membrane|neuronal cell body membrane|chemical synaptic transmission|ion transmembrane transport|chloride channel complex|regulation of membrane potential|neuron projection|receptor complex|postsynapse|regulation of neuron apoptotic process|chemical synap…	rno04080,rno04727,rno04723,rno04742,rno05032,rno05033	Neuroactive ligand-receptor interaction|GABAergic synapse|Retrograde endocannabinoid signaling|Taste transduction|Morphine addiction|Nicotine addiction
Nefl	1.044	6.56312e-19	2	neurofilament, light polypeptide	response to toxic substance|response to organic substance|peripheral nervous system axon regeneration|axonal transport of mitochondrion|protein domain specific binding|spinal cord development|hippocampus development|neuron projection|cerebral cortex development|myelin sheath|axon|phospholipase binding|response to peptide hormone|negative regulation of neuron apoptotic process|intermediate filamen…	rno05014	Amyotrophic lateral sclerosis (ALS)
Rrad	1.284	6.77262e-19	2	RRAD, Ras related glycolysis inhibitor and calcium channel regulator	GTP binding|cellular_component|plasma membrane|signal transduction|membrane|negative regulation of cell growth|negative regulation of high voltage-gated calcium channel activity|molecular_function|GTPase activity|calmodulin binding
Ets2	1.109	9.55208e-19	2	ETS proto-oncogene 2, transcription factor	mesoderm development|RNA polymerase II transcription factor activity, sequence-specific DNA binding|protein domain specific binding|transcriptional repressor activity, RNA polymerase II proximal promoter sequence-specific DNA binding|cell differentiation|ectodermal cell fate commitment|DNA binding|DNA binding transcription factor activity|nucleus|nucleoplasm|glucocorticoid receptor binding|sequen…	rno04014,rno05166	Ras signaling pathway|HTLV-I infection
Fezf1	1.412	1.45423e-18	2	Fez family zinc finger 1	transcription regulatory region DNA binding|neuron migration|positive regulation of neuron differentiation|nucleus|positive regulation of transcription, DNA-templated|cytosol|axon guidance|negative regulation of cell proliferation|regulation of neurogenesis|telencephalon development|olfactory bulb development|forebrain anterior/posterior pattern specification|forebrain development|negative regula…
Cbln1	1.121	1.90611e-18	2	cerebellin 1 precursor	protein secretion|cerebellar granule cell differentiation|cell junction|protein homodimerization activity|synapse|postsynaptic membrane|positive regulation of synapse assembly|negative regulation of excitatory postsynaptic potential|positive regulation of long term synaptic depression|extracellular region|heterophilic cell-cell adhesion via plasma membrane cell adhesion molecules
Nceh1	1.018	2.41932e-18	2	neutral cholesterol ester hydrolase 1	xenobiotic metabolic process|catabolic process|membrane|integral component of membrane|lipid catabolic process|hydrolase activity|serine hydrolase activity|phosphate ion binding|carboxylic ester hydrolase activity|endoplasmic reticulum|SMAD protein signal transduction|protein dephosphorylation	rno04927,rno04976,rno04979,rno04934	Cortisol synthesis and secretion|Bile secretion|Cholesterol metabolism|Cushing's syndrome
Nell2	1.053	3.35461e-18	2	neural EGFL like 2	cytoplasm|heparin binding|membrane|dendrite|regulation of growth|identical protein binding|perikaryon|development of secondary female sexual characteristics|positive regulation of hormone secretion|neuron cellular homeostasis|protein homotrimerization|protein kinase C binding|calcium ion binding|extracellular space
Hapln4	1.228	4.12527e-18	2	hyaluronan and proteoglycan link protein 4	proteinaceous extracellular matrix|cell adhesion|central nervous system development|skeletal system development|extracellular matrix structural constituent|hyaluronic acid binding
Clstn1	1	6.74442e-18	2	calsyntenin 1	cell projection|calcium ion binding|postsynaptic membrane|extracellular region|extracellular space|nucleus|endoplasmic reticulum membrane|homophilic cell adhesion via plasma membrane adhesion molecules|cell surface|positive regulation of synaptic transmission|postsynaptic density|positive regulation of synapse assembly|integral component of membrane|kinesin binding|Golgi membrane|cell junction|am…
Tubb2a	1	4.48907e-17	2	tubulin, beta 2A class IIa	structural constituent of cytoskeleton|GTP binding|cytoplasm|microtubule|cytoskeleton organization|microtubule-based process|microtubule cytoskeleton organization|mitotic cell cycle|GTPase activity	rno04145,rno04540	Phagosome|Gap junction
Bdnf	1.531	1.36714e-16	2	brain-derived neurotrophic factorGO:0051091,GO:0051602,GO:0051965,GO:0055093,GO:0060079,GO:0060080,GO:1902065,GO:0060548,GO:1990089,GO:0061193,GO:1990090,GO:0071356,GO:1990138,GO:2000324,GO:0005615,GO:0005737,GO:0005739,GO:0007612,GO:0006120,GO:0007613,GO:0007169,GO:0007623,GO:0007214,GO:0007631,GO:0008021,GO:0008038,GO:0016607,GO:0008083,GO:0019222,GO:0021675,GO:0030061,GO:0030141,GO:0030182,GO:…	rno04014,rno04010,rno04024,rno04151,rno04722,rno05016,rno05030,rno05034	Ras signaling pathway|MAPK signaling pathway|cAMP signaling pathway|PI3K-Akt signaling pathway|Neurotrophin signaling pathway|Huntington's disease|Cocaine addiction|Alcoholism
Tspan7	1	8.18939e-16	2	tetraspanin 7	integral component of membrane|plasma membrane|integral component of plasma membrane|cell surface receptor signaling pathway	rno05202	Transcriptional misregulation in cancers
Cnr1	1.246	8.3585e-16	2	cannabinoid receptor 1	adenylate cyclase-modulating G-protein coupled receptor signaling pathway|spermatogenesis|axonal fasciculation|aging|response to nutrient|learning or memory|negative regulation of dopamine secretion|memory|response to nicotine|drug binding|cannabinoid signaling pathway|positive regulation of neuron projection development|response to cocaine|glucose homeostasis|presynaptic membrane|regulation of f…	rno04015,rno04080,rno04723,rno04714	Rap1 signaling pathway|Neuroactive ligand-receptor interaction|Retrograde endocannabinoid signaling|Thermogenesis
Calb1	1	1.17238e-15	2	calbindin 1	cytoplasm|cytosol|learning or memory|short-term memory|long-term memory|terminal bouton|locomotory behavior|zinc ion binding|dendritic spine|retina layer formation|cell body|synapse|regulation of synaptic plasticity|regulation of cytosolic calcium ion concentration|vitamin D binding|calcium ion binding|intracellular|nucleus|axon|dendrite|metanephric part of ureteric bud development|vitamin D meta…	rno04961	Endocrine and other factor-regulated calcium reabsorption
Rtn1	1	3.12116e-15	2	reticulon 1	smooth endoplasmic reticulum|endomembrane system|integral component of membrane|neuron differentiation|endoplasmic reticulum|endoplasmic reticulum membrane
Gstm2	1	5.48462e-15	2	glutathione S-transferase mu 2	cytoplasm|cytosol|plasma membrane|glutathione metabolic process|protein-containing complex|xenobiotic metabolic process|response to genistein|aging|xenobiotic catabolic process|sensory perception of smell|protein homodimerization activity|cellular detoxification of nitrogen compound|glutathione binding|cellular response to caffeine|cellular oxidant detoxification|response to catechin|glutathione …	rno00480,rno00980,rno00982,rno00983,rno05200,rno05204,rno05225,rno05418,rno01524	Glutathione metabolism|Metabolism of xenobiotics by cytochrome P450|Drug metabolism - cytochrome P450|Drug metabolism - other enzymes|Pathways in cancer|Chemical carcinogenesis|Hepatocellular carcinoma|Fluid shear stress and atherosclerosis|Platinum drug resistance
Faim2	1	1.06572e-14	2	Fas apoptotic inhibitory molecule 2	regulation of neuron apoptotic process|apoptotic process|central nervous system development|negative regulation of neuron apoptotic process|membrane|integral component of membrane|cerebellum development|cerebellar Purkinje cell layer development|membrane raft|cerebellar granular layer development|postsynaptic membrane|negative regulation of extrinsic apoptotic signaling pathway via death domain r…
Rerg	1.82	1.36277e-14	2	RAS-like, estrogen-regulated, growth-inhibitor	cytosol|signal transduction|negative regulation of cell proliferation|response to hormone|membrane|negative regulation of cell growth|GTPase activity|GTP binding|nucleus
Npvf	1.627	2.67593e-14	2	neuropeptide VF precursor	neuropeptide signaling pathway|sensory perception of pain|negative regulation of gonadotropin secretion|signaling receptor binding|extracellular region
Egr4	2.475	6.42781e-14	2	early growth response 4	sequence-specific DNA binding|positive regulation of transcription by RNA polymerase II|metal ion binding|cellular response to growth factor stimulus|RNA polymerase II regulatory region sequence-specific DNA binding|nucleus|transcription, DNA-templated
Bcat1	1	7.98791e-14	2	branched chain amino acid transaminase 1	branched-chain-amino-acid transaminase activity|cytoplasm|mitochondrion|cytosol|biological_process|branched-chain amino acid biosynthetic process|branched-chain amino acid catabolic process|leucine biosynthetic process|valine biosynthetic process|identical protein binding|L-leucine transaminase activity|L-valine transaminase activity|L-isoleucine transaminase activity	rno00270,rno00280,rno00290,rno00770	Cysteine and methionine metabolism|Valine, leucine and isoleucine degradation|Valine, leucine and isoleucine biosynthesis|Pantothenate and CoA biosynthesis
Sstr3	2.503	1.04475e-13	2	somatostatin receptor 3	peptide binding|cytoplasm|response to starvation|plasma membrane|neuropeptide binding|integral component of plasma membrane|cilium|G-protein coupled receptor signaling pathway, coupled to cyclic nucleotide second messenger|neuropeptide signaling pathway|neuron projection|chemical synaptic transmission|ciliary membrane|spermatogenesis|cellular response to glucocorticoid stimulus|behavior|cellular …	rno04080	Neuroactive ligand-receptor interaction
Fam110a	1.37	1.44273e-13	2	family with sequence similarity 110, member A
Hpcal4	1.003	2.70662e-13	2	hippocalcin-like 4	intracellular|signal transduction|protein C-terminus binding|protein domain specific binding|calcium channel regulator activity|calcium ion binding
Harbi1	0.821	5.67434e-13	2	harbinger transposase derived 1	microtubule organizing center|cytosol|plasma membrane|metal ion binding|nucleic acid phosphodiester bond hydrolysis|nuclease activity|nucleus|cytoplasm
Kcnj5	1.962	5.91549e-13	2	potassium voltage-gated channel subfamily J member 5	voltage-gated potassium channel complex|external side of plasma membrane|potassium ion import|G-protein activated inward rectifier potassium channel activity|T-tubule|regulation of ion transmembrane transport|voltage-gated potassium channel activity involved in atrial cardiac muscle cell action potential repolarization|regulation of heart rate by cardiac conduction|membrane repolarization during …	rno04915,rno04921,rno04925,rno04728,rno04726,rno04723,rno04713,rno05032	Estrogen signaling pathway|Oxytocin signaling pathway|Aldosterone synthesis and secretion|Dopaminergic synapse|Serotonergic synapse|Retrograde endocannabinoid signaling|Circadian entrainment|Morphine addiction
Ptk2b	1.238	5.95933e-13	2	protein tyrosine kinase 2 beta	response to hydrogen peroxide|activation of Janus kinase activity|cell projection|neuronal cell body|negative regulation of apoptotic process|innate immune response|membrane raft|stress fiber assembly|regulation of nitric oxide biosynthetic process|dendritic spine|positive regulation of nitric oxide biosynthetic process|bone resorption|response to ethanol|positive regulation of nitric-oxide synth…	rno04020,rno04072,rno04650,rno04670,rno04062,rno04912,rno05161	Calcium signaling pathway|Phospholipase D signaling pathway|Natural killer cell mediated cytotoxicity|Leukocyte transendothelial migration|Chemokine signaling pathway|GnRH signaling pathway|Hepatitis B
Plcb4	1.466	9.09884e-13	2	phospholipase C, beta 4	negative regulation of potassium ion transport|intracellular|mitogen-activated protein kinase binding|nucleus|cytoplasm|smooth endoplasmic reticulum|phototransduction|postsynaptic density|lipid catabolic process|dendrite|phosphatidylinositol phospholipase C activity|signal transducer activity|intracellular signal transduction|calcium ion binding	rno00562,rno04015,rno04310,rno04371,rno04020,rno04070,rno04072,rno04071,rno04022,rno04540,rno04611,rno04621,rno04062,rno04911,rno04922,rno04912,rno04915,rno04921,rno04926,rno04918,rno04919,rno04916,rno04924,rno04925,rno04927,rno04261,rno04270,rno04970,rno04971,rno04972,rno04961,rno04724,rno04725,rno04728,rno04726,rno04720,rno04730,rno04723,rno04750,rno04713,rno05200,rno05010,rno05016,rno04933,rno…	Inositol phosphate metabolism|Rap1 signaling pathway|Wnt signaling pathway|Apelin signaling pathway|Calcium signaling pathway|Phosphatidylinositol signaling system|Phospholipase D signaling pathway|Sphingolipid signaling pathway|cGMP - PKG signaling pathway|Gap junction|Platelet activation|NOD-like receptor signaling pathway|Chemokine signaling pathway|Insulin secretion|Glucagon signaling pathway…
Gap43	1	9.11644e-13	2	growth associated protein 43	phosphatidylinositol phosphate binding|growth cone membrane|cytoplasm|lysophosphatidic acid binding|regulation of growth|plasma membrane|nervous system development|axon guidance|glial cell differentiation|postsynaptic density|tissue regeneration|cell fate commitment|axon choice point recognition|regulation of filopodium assembly|cell junction|axon development|axon|phosphatidylserine binding|cell …
LOC102549506	1.218	9.63877e-13	2	kelch-like protein 3-like
Tmem35a	1.014	1.84641e-12	2	--	--	--	--
Chn2	1.414	3.48097e-12	2	chimerin 2	GTPase activator activity|intracellular|cytoplasm|membrane|intracellular signal transduction|regulation of GTPase activity|positive regulation of GTPase activity|metal ion binding|regulation of small GTPase mediated signal transduction|phorbol ester receptor activity|acrosome assembly
Sema4f	1.106	8.83345e-12	2	ssemaphorin 4F	chemorepellent activity|endoplasmic reticulum|negative regulation of axon extension involved in axon guidance|plasma membrane|negative chemotaxis|axon guidance|integral component of membrane|semaphorin receptor binding|positive regulation of cell migration|semaphorin-plexin signaling pathway|negative regulation of axon extension|retinal ganglion cell axon guidance|neuropilin binding|neural crest …	rno04360	Axon guidance
AABR07020966.1	2.491	1.06754e-11	2	--	--	--	--
Nr0b1	3.615	1.11241e-11	2	nuclear receptor subfamily 0, group B, member 1	transcription corepressor activity|RNA binding|nuclear receptor activity|steroid biosynthetic process|spermatogenesis|nucleus|sex determination|protein localization|cell differentiation|male sex determination|transcription factor binding|adrenal gland development|intracellular receptor signaling pathway|negative regulation of transcription by RNA polymerase II|polysomal ribosome|DNA hairpin bindi…
Psap	1	1.93428e-11	2	prosaposin	extracellular space|cytoplasm|mitochondrion|lysosome|sphingolipid metabolic process|intracellular membrane-bounded organelle|adenylate cyclase-inhibiting G-protein coupled receptor signaling pathway|regulation of MAPK cascade|positive regulation of MAPK cascade|glycolipid transport|developmental growth|prostate gland growth|ganglioside GM2 binding|ganglioside GM3 binding|epithelial cell different…	rno04142	Lysosome
Ppp1r17	1.431	2.84806e-11	2	protein phosphatase 1, regulatory subunit 17	nucleoplasm|regulation of phosphatase activity|phosphatase inhibitor activity|negative regulation of phosphoprotein phosphatase activity|protein phosphatase inhibitor activity|protein serine/threonine phosphatase inhibitor activity	rno04730	Long-term depression
Egr1	1.463	3.51356e-11	2	early growth response 1	cellular response to cAMP|cellular response to growth factor stimulus|cellular response to gonadotropin stimulus|cellular response to follicle-stimulating hormone stimulus|cellular response to steroid hormone stimulus|cellular response to hyperoxia|cellular response to hypoxia|positive regulation of tau-protein kinase activity|cellular response to gamma radiation|promoter-specific chromatin bindi…	rno04371,rno05020,rno04933,rno05166	Apelin signaling pathway|Prion diseases|AGE-RAGE signaling pathway in diabetic complications|HTLV-I infection
Chrna4	1.666	3.6425e-11	2	cholinergic receptor nicotinic alpha 4 subunit	integral component of plasma membrane|acetylcholine-gated channel complex|DNA repair|respiratory gaseous exchange|calcium ion transport|locomotory behavior|drug binding|external side of plasma membrane|acetylcholine-gated cation-selective channel activity|regulation of dopamine secretion|acetylcholine receptor activity|cell junction|dendrite|positive regulation of dopamine secretion|ion transmemb…	rno04080,rno04725,rno05033	Neuroactive ligand-receptor interaction|Cholinergic synapse|Nicotine addiction
Rasal1	1.253	4.65913e-11	2	RAS protein activator like 1 (GAP1 like)	cytosol|plasma membrane|intrinsic component of the cytoplasmic side of the plasma membrane|intracellular signal transduction|positive regulation of GTPase activity|negative regulation of Ras protein signal transduction|cellular response to calcium ion|positive regulation of dendrite extension|GTPase activator activity|phospholipid binding|cytoplasm	rno04014	Ras signaling pathway
Plk2	1.726	5.43182e-11	2	polo-like kinase 2	cytoplasm|centrosome|centriole|protein phosphorylation|positive regulation of proteasomal ubiquitin-dependent protein catabolic process|mitotic spindle organization|Rap protein signal transduction|ATP-dependent protein binding|mitotic cell cycle checkpoint|negative regulation of apoptotic process|protein-containing complex binding|positive regulation of protein catabolic process|negative regulati…	rno04068	FoxO signaling pathway
Rbfox1	1.055	6.22138e-11	2	RNA binding protein, fox-1 homolog 1	mRNA binding|nucleus|cytoplasm|trans-Golgi network|mRNA processing|nervous system development|protein C-terminus binding|RNA splicing|neuromuscular process controlling balance|regulation of alternative mRNA splicing, via spliceosome|regulation of skeletal muscle cell differentiation|RNA binding
Tuba1b	1	9.77889e-11	2	tubulin, alpha 1B	myelin sheath|double-stranded RNA binding|membrane raft|GTPase activity|cellular response to interleukin-4|structural constituent of cytoskeleton|GTP binding|cytoplasm|microtubule|cytoplasmic microtubule|microtubule-based process|microtubule cytoskeleton organization|microtubule cytoskeleton|ubiquitin protein ligase binding|mitotic cell cycle	rno04145,rno04210,rno04530,rno04540	Phagosome|Apoptosis|Tight junction|Gap junction
Cntn4	1.713	1.02515e-10	2	contactin 4	nervous system development|axon guidance|brain development|neuron projection development|anchored component of membrane|negative regulation of neuron differentiation|extracellular region|plasma membrane|cell adhesion
Gpr149	3	1.91153e-10	2	G protein-coupled receptor 149	integral component of plasma membrane|G-protein coupled receptor signaling pathway, coupled to cyclic nucleotide second messenger|neuropeptide signaling pathway|chemical synaptic transmission|peptide binding|neuropeptide binding|neuron projection|negative regulation of ovulation|preantral ovarian follicle growth|antral ovarian follicle growth|G-protein coupled receptor activity
RGD1311575	1.188	2.30859e-10	2	hypothetical LOC289568
Scg5	1	2.96889e-10	2	secretogranin V	regulation of hormone secretion|protein binding|extracellular region|nucleus|intracellular protein transport|neuropeptide signaling pathway|unfolded protein binding|peptide hormone processing|secretory granule|enzyme inhibitor activity|negative regulation of catalytic activity
Atp6v1g2	1.006	3.12366e-10	2	ATPase H+ transporting V1 subunit G2	vacuolar proton-transporting V-type ATPase complex|ATPase activity|integral component of synaptic vesicle membrane|proton transmembrane transport|proton-exporting ATPase activity, phosphorylative mechanism	rno00190,rno04150,rno04145,rno04966,rno04721,rno05323	Oxidative phosphorylation|mTOR signaling pathway|Phagosome|Collecting duct acid secretion|Synaptic vesicle cycle|Rheumatoid arthritis
Pja1	1.003	3.61007e-10	2	praja ring finger ubiquitin ligase 1	protein ubiquitination|protein catabolic process|ubiquitin protein ligase activity|cytoplasm
Cox7b	1	4.38648e-10	2	cytochrome c oxidase subunit 7B	mitochondrion|mitochondrial respiratory chain|central nervous system development|biological_process|integral component of membrane|electron transport chain|respiratory chain complex IV|proton transmembrane transport|molecular_function|cytochrome-c oxidase activity|cellular_component	rno00190,rno04260,rno04714,rno05010,rno05012,rno05016,rno04932	Oxidative phosphorylation|Cardiac muscle contraction|Thermogenesis|Alzheimer's disease|Parkinson's disease|Huntington's disease|Non-alcoholic fatty liver disease (NAFLD)
Syt1	1.006	5.43217e-10	2	synaptotagmin 1	detection of calcium ion|protein binding|calmodulin binding|phospholipid binding|calcium-dependent phospholipid binding|protein C-terminus binding|phosphatidylinositol-4,5-bisphosphate binding|regulation of dopamine secretion|synaptic vesicle exocytosis|cytoplasm|syntaxin-1 binding|integral component of synaptic vesicle membrane|syntaxin-3 binding|calcium ion regulated exocytosis|axon|regulation …	rno04721	Synaptic vesicle cycle
Atp5f1a	1	6.14634e-10	2	--	--	--	--
Cyp46a1	1.047	8.37767e-10	2	cytochrome P450, family 46, subfamily a, polypeptide 1	xenobiotic metabolic process|heme binding|cholesterol 24-hydroxylase activity|oxidation-reduction process|iron ion binding|cholesterol catabolic process	rno00120	Primary bile acid biosynthesis
Snap25	1	1.02787e-09	2	synaptosomal-associated protein 25GO:0098794,GO:0098967,GO:0099590,GO:1990926,GO:0005768,GO:0005802,GO:0005829,GO:0005856,GO:0008076,GO:0005886,GO:0008306,GO:0006887,GO:0010975,GO:0030027,GO:0015629,GO:0030054,GO:0016020,GO:0030175,GO:0030182,GO:0030252,GO:0030424,GO:0000149,GO:0031915,GO:0031982,GO:0030426,GO:0032024,GO:0030431,GO:0005249,GO:0035493,GO:0005484,GO:0036477,GO:0005515,GO:0042734,GO…	rno04911,rno04721	Insulin secretion|Synaptic vesicle cycle
AY172581.23	1	1.18006e-09	2	--	--	--	--
Cyc1	1	1.22323e-09	2	cytochrome c-1	mitochondrial respiratory chain complex III|mitochondrial electron transport, ubiquinol to cytochrome c|heme binding|response to glucagon|mitochondrial ATP synthesis coupled proton transport|electron transporter, transferring electrons within CoQH2-cytochrome c reductase complex activity|electron transporter, transferring electrons from CoQH2-cytochrome c reductase complex and cytochrome c oxidas…	rno00190,rno04260,rno04714,rno05010,rno05012,rno05016,rno04932	Oxidative phosphorylation|Cardiac muscle contraction|Thermogenesis|Alzheimer's disease|Parkinson's disease|Huntington's disease|Non-alcoholic fatty liver disease (NAFLD)
Slitrk6	1.428	2.01389e-09	2	SLIT and NTRK-like family, member 6	cochlea development|multicellular organism growth|proteinaceous extracellular matrix|inner ear morphogenesis|extracellular space|camera-type eye development|plasma membrane|integral component of plasma membrane|axonogenesis|neuron projection morphogenesis|synapse assembly|positive regulation of synapse assembly|visual perception|vestibular reflex|adult locomotory behavior|linear vestibuloocular r…
Slit2	1.251	2.24345e-09	2	slit guidance ligand 2	negative regulation of retinal ganglion cell axon guidance|negative regulation of cellular response to growth factor stimulus|cell-cell adhesion|follicle-stimulating hormone receptor activity|GTPase inhibitor activity|calcium ion binding|protein binding|extracellular region|proteinaceous extracellular matrix|heparin binding|extracellular space|negative regulation of cell proliferation|negative re…	rno04360	Axon guidance
Xkr8	2.072	2.45513e-09	2	XK related 8	integral component of membrane|engulfment of apoptotic cell|phosphatidylserine exposure on apoptotic cell surface|plasma membrane|membrane
Tmem200c	1.719	2.70448e-09	2	transmembrane protein 200C	integral component of membrane
Dhcr24	1.027	2.81839e-09	2	24-dehydrocholesterol reductase	endoplasmic reticulum|endoplasmic reticulum membrane|cytosol|cytoskeleton|cholesterol biosynthetic process|integral component of membrane|response to oxidative stress|sterol metabolic process|oxidoreductase activity|Ras protein signal transduction|oxidoreductase activity, acting on CH-OH group of donors|oxidoreductase activity, acting on the CH-CH group of donors, NAD or NADP as acceptor|enzyme b…	rno00100	Steroid biosynthesis
Htatip2	1.12	2.9756e-09	2	HIV-1 Tat interactive protein 2	cytosol|regulation of angiogenesis|import into nucleus|nuclear envelope|cytoplasm
Sema5a	1.191	3.61489e-09	2	semaphorin 5A	axonal fasciculation|axon guidance receptor activity|membrane|integral component of membrane|diencephalon development|negative regulation of axon extension involved in axon guidance|semaphorin receptor binding|detection of light stimulus involved in visual perception|positive chemotaxis|positive regulation of actin filament depolymerization|negative chemotaxis|positive regulation of protein kinas…	rno04360	Axon guidance
Ywhah	1	5.22201e-09	2	tyrosine 3-monooxygenase/tryptophan 5-monooxygenase activation protein, eta	plasma membrane|glucocorticoid catabolic process|intracellular protein transport|biological_process|ion channel binding|sodium channel regulator activity|positive regulation of transcription, DNA-templated|protein heterodimerization activity|negative regulation of dendrite morphogenesis|membrane depolarization during action potential|regulation of sodium ion transport|molecular_function|actin bin…	rno04390,rno04151,rno04110,rno04114,rno05203,rno05169	Hippo signaling pathway|PI3K-Akt signaling pathway|Cell cycle|Oocyte meiosis|Viral carcinogenesis|Epstein-Barr virus infection
Actn2	1.59	7.96336e-09	2	actinin alpha 2	Z disc|microspike assembly|filopodium|LIM domain binding|ligand-dependent nuclear receptor transcription coactivator activity|thyroid hormone receptor coactivator activity|cortical actin cytoskeleton|actin filament uncapping|titin binding|cardiac muscle cell development|regulation of membrane potential|titin Z domain binding|identical protein binding|protein localization to plasma membrane|phosph…	rno05412	Arrhythmogenic right ventricular cardiomyopathy (ARVC)
LOC103692716	1	8.04204e-09	2	heat shock protein HSP 90-alpha	chaperone-mediated protein transport involved in chaperone-mediated autophagy|lysosomal membrane|response to heat|response to cold|ATPase activity|peptidyl-tyrosine phosphorylation|nitric-oxide synthase regulator activity|TPR domain binding|melanosome|myelin sheath|positive regulation of nitric oxide biosynthetic process|response to antibiotic|protein binding|regulation of protein complex stabili…
Galnt16	1.006	9.47466e-09	2	polypeptide N-acetylgalactosaminyltransferase 16	Golgi apparatus|oligosaccharide biosynthetic process|membrane|integral component of membrane|O-glycan processing|protein O-linked glycosylation via serine|protein O-linked glycosylation via threonine|carbohydrate binding|Golgi membrane|polypeptide N-acetylgalactosaminyltransferase activity	rno00512	Mucin type O-glycan biosynthesis
Ldb2	1.307	1.28208e-08	2	LIM domain binding 2	positive regulation of transcription by RNA polymerase II|LIM domain binding|RNA polymerase II activating transcription factor binding|hair follicle development|regulation of cell migration|nucleus|transcription factor complex|nucleolus|cell leading edge|somatic stem cell population maintenance|plasma membrane|regulation of kinase activity|positive regulation of cellular component biogenesis|mult…
Gria2	1.011	1.29885e-08	2	glutamate ionotropic receptor AMPA type subunit 2GO:0004971,GO:0005234,GO:0005246,GO:0005515,GO:0005783,GO:0005789,GO:0019901,GO:0005887,GO:0030054,GO:0007268,GO:0030165,GO:0030425,GO:0030426,GO:0030672,GO:0036477,GO:0031623,GO:0038023,GO:0032279,GO:0042734,GO:0032281,GO:0042802,GO:0043005,GO:0043025,GO:0043195,GO:0000149,GO:0051966,GO:0043197,GO:0001540,GO:0060079,GO:0043198,GO:0001919,GO:006099…	rno04024,rno04080,rno04724,rno04728,rno04720,rno04730,rno04723,rno04713,rno05014,rno05030,rno05031,rno05033	cAMP signaling pathway|Neuroactive ligand-receptor interaction|Glutamatergic synapse|Dopaminergic synapse|Long-term potentiation|Long-term depression|Retrograde endocannabinoid signaling|Circadian entrainment|Amyotrophic lateral sclerosis (ALS)|Cocaine addiction|Amphetamine addiction|Nicotine addiction
Rap1gds1	1.161	1.32571e-08	2	Rap1 GTPase-GDP dissociation stimulator 1	endoplasmic reticulum|cytosol|small GTPase mediated signal transduction|vascular smooth muscle contraction|myosin filament assembly|negative regulation of endoplasmic reticulum calcium ion concentration|positive regulation of GTPase activity|positive regulation of mitochondrial calcium ion concentration|molecular_function|cellular_component|mitochondrion
AABR07024542.1	1.23	1.38941e-08	2	--	--	--	--
Faah	1.449	1.4318e-08	2	fatty acid amide hydrolase	protein homodimerization activity|phospholipid binding|endoplasmic reticulum membrane|acylglycerol lipase activity|fatty acid metabolic process|lipid binding|fatty acid catabolic process|integral component of membrane|negative regulation of blood vessel diameter|hydrolase activity, acting on ester bonds|oleamide hydrolase activity|fatty acid amide hydrolase activity|anandamide amidohydrolase acti…	rno04723	Retrograde endocannabinoid signaling
Vsnl1	1.014	1.4881e-08	2	visinin-like 1	membrane|calcium-mediated signaling|positive regulation of insulin secretion involved in cellular response to glucose stimulus|positive regulation of exocytosis|negative regulation of insulin secretion|calcium ion binding|cytosol|central nervous system development
Lmo4	1.087	1.74942e-08	2	LIM domain only 4	thymus development|transcription factor complex|regulation of cell activation|transcription by RNA polymerase II|transcription factor binding|ventral spinal cord interneuron differentiation|spinal cord motor neuron differentiation|spinal cord association neuron differentiation|regulation of cell migration|cell leading edge|negative regulation of protein complex assembly|positive regulation of kin…
Nrsn1	1.003	2.33696e-08	2	neurensin 1	growth cone|cytoplasmic vesicle|neuron projection|neuronal cell body|nervous system development|integral component of membrane|transport vesicle
Hap1	1	2.35446e-08	2	huntingtin-associated protein 1GO:0005769,GO:0005770,GO:0005776,GO:0005783,GO:0005813,GO:0008104,GO:0005814,GO:0010976,GO:0005829,GO:0015031,GO:0016234,GO:0017022,GO:0030425,GO:0017157,GO:0030426,GO:0031175,GO:0031410,GO:0031587,GO:0005102,GO:0047496,GO:0005515,GO:0032230,GO:0005634,GO:0048011,GO:0005737,GO:0005739,GO:1902857,GO:0048311,GO:0005764,GO:0048403,GO:1904115,GO:0048471,GO:0006605,GO:00…	rno04727,rno05016	GABAergic synapse|Huntington's disease
Ndufb9	1	2.48546e-08	2	NADH:ubiquinone oxidoreductase subunit B9	mitochondrial respiratory chain complex I|mitochondrial electron transport, NADH to ubiquinone|biological_process|mitochondrial respiratory chain complex I assembly|molecular_function|cellular_component|mitochondrion	rno00190,rno04723,rno04714,rno05010,rno05012,rno05016,rno04932	Oxidative phosphorylation|Retrograde endocannabinoid signaling|Thermogenesis|Alzheimer's disease|Parkinson's disease|Huntington's disease|Non-alcoholic fatty liver disease (NAFLD)
Cst3	1	2.6304e-08	2	cystatin C	cysteine-type endopeptidase inhibitor activity|extracellular region|basement membrane|extracellular space|response to carbohydrate|cytoplasm|response to inorganic substance|lysosome|negative regulation of peptidase activity|multivesicular body|negative regulation of collagen catabolic process|negative regulation of extracellular matrix disassembly|response to organic cyclic compound|peptidase inh…	rno04970	Salivary secretion
Cpne4	1.782	3.35306e-08	2	copine 4
Nptx1	1.378	4.09278e-08	2	neuronal pentraxin 1	plasma membrane|mitochondrial transport|transport vesicle|cellular response to potassium ion|neuron projection|mitochondrial fragmentation involved in apoptotic process|metal ion binding|axonogenesis involved in innervation|cytoplasm|cellular response to glucose stimulus|mitochondrion
Tpbg	1.576	4.38679e-08	2	trophoblast glycoprotein	integral component of membrane|positive regulation of synapse assembly|cytoplasm|endoplasmic reticulum|plasma membrane
Ca11	1.079	4.43505e-08	2	--	--	--	--
Pnck	1.003	7.46604e-08	2	pregnancy up-regulated nonubiquitous CaM kinase	calmodulin binding|ATP binding|intracellular|nucleus|cytoplasm|peptidyl-serine phosphorylation|peptidyl-threonine phosphorylation|intracellular signal transduction|protein serine/threonine kinase activity|calmodulin-dependent protein kinase activity
Atp6ap2	1.003	8.14729e-08	2	ATPase H+ transporting accessory protein 2	head morphogenesis|cellular_component|biological_process|external side of plasma membrane|integral component of membrane|enzyme binding|rostrocaudal neural tube patterning|positive regulation of Wnt signaling pathway|positive regulation of transforming growth factor beta1 production|signaling receptor activity|neuron projection|regulation of MAPK cascade|angiotensin maturation|cell body|eye pigme…	rno04614	Renin-angiotensin system
Atp1b1	1	8.98993e-08	2	ATPase Na+/K+ transporting subunit beta 1	plasma membrane|sodium:potassium-exchanging ATPase complex|caveola|potassium ion transport|regulation of cardiac muscle contraction by calcium ion signaling|intercalated disc|sodium ion transport|membrane|basolateral plasma membrane|apical plasma membrane|protein stabilization|ATPase activity|ATPase binding|protein kinase binding|relaxation of cardiac muscle|metal ion transport|cardiac muscle con…	rno04024,rno04022,rno04911,rno04918,rno04919,rno04925,rno04260,rno04261,rno04970,rno04971,rno04972,rno04976,rno04973,rno04974,rno04978,rno04960,rno04961,rno04964	cAMP signaling pathway|cGMP - PKG signaling pathway|Insulin secretion|Thyroid hormone synthesis|Thyroid hormone signaling pathway|Aldosterone synthesis and secretion|Cardiac muscle contraction|Adrenergic signaling in cardiomyocytes|Salivary secretion|Gastric acid secretion|Pancreatic secretion|Bile secretion|Carbohydrate digestion and absorption|Protein digestion and absorption|Mineral absorption…
Tpd52l1	1.31	9.33404e-08	2	tumor protein D52-like 1	protein homodimerization activity|positive regulation of MAP kinase activity|positive regulation of JNK cascade|protein heterodimerization activity|perinuclear region of cytoplasm|positive regulation of apoptotic signaling pathway|G2/M transition of mitotic cell cycle|cytoplasm|identical protein binding
Atp2b4	1.042	1.11213e-07	2	ATPase plasma membrane Ca2+ transporting 4	regulation of transcription by RNA polymerase II|calcium ion transport|cellular calcium ion homeostasis|spermatogenesis|negative regulation of nitric oxide mediated signal transduction|protein-containing complex|membrane|positive regulation of peptidyl-serine phosphorylation|basolateral plasma membrane|sperm flagellum|sodium channel regulator activity|nitric-oxide synthase inhibitor activity|sarc…	rno04020,rno04024,rno04022,rno04925,rno04261,rno04970,rno04972	Calcium signaling pathway|cAMP signaling pathway|cGMP - PKG signaling pathway|Aldosterone synthesis and secretion|Adrenergic signaling in cardiomyocytes|Salivary secretion|Pancreatic secretion
Enc1	1.083	1.1214e-07	2	ectodermal-neural cortex 1	nucleoplasm|nucleolus|cytoplasm|proteasomal ubiquitin-independent protein catabolic process|positive regulation of neuron projection development|nuclear matrix|protein ubiquitination|negative regulation of translation|Cul3-RING ubiquitin ligase complex|nuclear chromatin|actin binding|neuronal cell body|nucleus
Gpm6a	1	1.85089e-07	2	glycoprotein m6a	calcium ion transmembrane transport|dendritic spine|neural retina development|axonal growth cone|calcium channel activity|protein binding|plasma membrane|synapse assembly|integral component of membrane|filopodium|neuron projection morphogenesis|neuron projection development|stem cell differentiation|neuron projection|neuron migration|neuronal cell body|positive regulation of filopodium assembly
Map1b	1	2.08751e-07	2	microtubule-associated protein 1B	phospholipid binding|cytosol|cytoskeleton|microtubule|microtubule binding|microtubule associated complex|response to wounding|response to mechanical stimulus|response to carbohydrate|cellular process|response to inorganic substance|dendrite|peripheral nervous system axon regeneration|growth cone|postsynaptic density|regulation of microtubule depolymerization|positive regulation of microtubule pol…
Atp2b2	1.104	2.57716e-07	2	ATPase plasma membrane Ca2+ transporting 2	calcium ion binding|calmodulin binding|ATP binding|organelle organization|brain development|cytoplasm|lactation|sensory perception of sound|locomotory behavior|PDZ domain binding|protein C-terminus binding|regulation of cell size|neuron differentiation|dendrite|cell morphogenesis|regulation of synaptic plasticity|calcium-dependent ATPase activity|neural retina development|inner ear development|ne…	rno04020,rno04024,rno04022,rno04925,rno04261,rno04970,rno04972	Calcium signaling pathway|cAMP signaling pathway|cGMP - PKG signaling pathway|Aldosterone synthesis and secretion|Adrenergic signaling in cardiomyocytes|Salivary secretion|Pancreatic secretion
Ppp3r1	1.003	2.92232e-07	2	protein phosphatase 3, regulatory subunit B, alpha	protein domain specific binding|phosphoprotein phosphatase activity|myelination in peripheral nervous system|calcium ion binding|calcineurin-NFAT signaling cascade|protein binding|cytosol|calcineurin complex|protein dephosphorylation|protein localization to nucleus|protein import into nucleus|sarcolemma|heart development|positive regulation of transcription by RNA polymerase II|Schwann cell devel…	rno04010,rno04310,rno04370,rno04020,rno04022,rno04114,rno04218,rno04625,rno04650,rno04660,rno04658,rno04659,rno04662,rno04922,rno04921,rno04924,rno04724,rno04720,rno04360,rno04380,rno05010,rno05014,rno05031,rno05152,rno05166,rno05167	MAPK signaling pathway|Wnt signaling pathway|VEGF signaling pathway|Calcium signaling pathway|cGMP - PKG signaling pathway|Oocyte meiosis|Cellular senescence|C-type lectin receptor signaling pathway|Natural killer cell mediated cytotoxicity|T cell receptor signaling pathway|Th1 and Th2 cell differentiation|Th17 cell differentiation|B cell receptor signaling pathway|Glucagon signaling pathway|Oxyt…
Rab3a	1	3.00704e-07	2	RAB3A, member RAS oncogene family	plasma membrane|intracellular protein transport|vesicle docking involved in exocytosis|mitochondrion organization|neuromuscular synaptic transmission|axonogenesis|regulation of exocytosis|synaptic vesicle|lung development|axon|GTP-dependent protein binding|cytoplasmic vesicle|myosin V binding|regulation of short-term neuronal synaptic plasticity|regulation of synaptic vesicle fusion to presynapti…	rno04911,rno04721	Insulin secretion|Synaptic vesicle cycle
Drp2	1.273	3.10052e-07	2	dystrophin related protein 2	postsynaptic density|membrane|cell junction|dendrite|perikaryon|postsynaptic membrane|synapse organization|plasma membrane|central nervous system development|zinc ion binding
Chn1	1.003	3.39594e-07	2	chimerin 1	ephrin receptor signaling pathway|intracellular|cytoplasm|regulation of axonogenesis|signal transduction|motor neuron axon guidance|intracellular signal transduction|regulation of GTPase activity|regulation of small GTPase mediated signal transduction|positive regulation of GTPase activity|metal ion binding|phorbol ester receptor activity|ephrin receptor binding|GTPase activator activity
AABR07038849.2	1.538	4.53362e-07	2	--	--	--	--
Ndrg4	1	5.36809e-07	2	NDRG family member 4	cell migration involved in heart development|negative regulation of smooth muscle cell migration|cytoplasm|basolateral plasma membrane|mitochondrion|positive regulation of ERK1 and ERK2 cascade|endoplasmic reticulum membrane|cytosol|signal transduction|brain development|cell projection membrane|visual learning|vesicle docking|negative regulation of platelet-derived growth factor receptor signalin…
Adgrb2	1.007	5.73031e-07	2	adhesion G protein-coupled receptor B2	centrosome|plasma membrane|cell surface receptor signaling pathway|G-protein coupled receptor signaling pathway|peripheral nervous system development|integral component of membrane|negative regulation of angiogenesis|calcineurin-NFAT signaling cascade|positive regulation of synapse assembly|G-protein coupled receptor activity|intracellular
Hpcal1	1.024	6.50151e-07	2	hippocalcin-like 1	calcium ion binding|membrane
Cx3cl1	1.049	7.74238e-07	2	C-X3-C motif chemokine ligand 1	integrin binding|extracellular region|extracellular space|cytoplasm|plasma membrane|chemotaxis|positive regulation of macrophage chemotaxis|positive regulation of neuron projection development|inflammatory response|integral component of membrane|immune response|cytokine-mediated signaling pathway|platelet activation|integrin activation|positive regulation of cell migration|wound healing|negative …	rno04668,rno04060,rno04062	TNF signaling pathway|Cytokine-cytokine receptor interaction|Chemokine signaling pathway
Got1	1	9.67974e-07	2	glutamic-oxaloacetic transaminase 1	cytoplasm|mitochondrion|lysosome|cytosol|glutamate catabolic process to aspartate|2-oxoglutarate metabolic process|glutamate catabolic process to 2-oxoglutarate|oxaloacetate metabolic process|pyridoxal phosphate binding|positive regulation of transforming growth factor beta receptor signaling pathway|carboxylic acid binding|cellular response to insulin stimulus|response to transition metal nanopa…	rno00250,rno00270,rno00220,rno00330,rno00350,rno00360,rno00400	Alanine, aspartate and glutamate metabolism|Cysteine and methionine metabolism|Arginine biosynthesis|Arginine and proline metabolism|Tyrosine metabolism|Phenylalanine metabolism|Phenylalanine, tyrosine and tryptophan biosynthesis
Crip2	1.014	1.03152e-06	2	cysteine-rich protein 2	extracellular matrix|metal ion binding|cell cortex|positive regulation of cell proliferation|hemopoiesis
Mast3	1.128	1.10764e-06	2	microtubule associated serine/threonine kinase 3	ATP binding|intracellular|protein phosphorylation|cytoskeleton organization|peptidyl-serine phosphorylation|intracellular signal transduction|magnesium ion binding|protein serine/threonine kinase activity
Cox6a1	1	1.11979e-06	2	cytochrome c oxidase subunit 6A1	mitochondrial respiratory chain complex IV|mitochondrial electron transport, cytochrome c to oxygen|aerobic respiration|enzyme regulator activity|myelin sheath|regulation of catalytic activity|proton transmembrane transport|cytochrome-c oxidase activity|mitochondrion	rno00190,rno04260,rno04714,rno05010,rno05012,rno05016,rno04932	Oxidative phosphorylation|Cardiac muscle contraction|Thermogenesis|Alzheimer's disease|Parkinson's disease|Huntington's disease|Non-alcoholic fatty liver disease (NAFLD)
Fxyd7	1.076	1.29933e-06	2	FXYD domain-containing ion transport regulator 7	sodium channel regulator activity|ion transmembrane transport|regulation of ion transport|ATPase binding|regulation of sodium ion transmembrane transporter activity|ion channel activity|integral component of plasma membrane|integral component of membrane
MGC109340	1.006	1.54728e-06	2	similar to Microsomal signal peptidase 23 kDa subunit (SPase 22 kDa subunit) (SPC22/23)	integral component of membrane|organelle membrane|protein targeting to ER|signal peptidase complex|signal peptide processing|peptidase activity	rno03060	Protein export
Brinp1	1.175	1.88396e-06	2	BMP/retinoic acid inducible neural specific 1	vocalization behavior|negative regulation of mitotic cell cycle|exploration behavior|cytoplasm|maternal behavior|endoplasmic reticulum|negative regulation of neurogenesis|cell cycle arrest|short-term memory|cell death|neuronal cell body|positive regulation of neuron differentiation|cellular response to retinoic acid|dendrite|social behavior|behavioral fear response|negative regulation of cell cyc…
AABR07006089.1	1.603	2.05187e-06	2	--	--	--	--
Alkbh2	1.359	2.1673e-06	2	alkB homolog 2, alpha-ketoglutarate-dependent dioxygenase	nucleoplasm|DNA dealkylation involved in DNA repair|ferrous iron binding|microtubule cytoskeleton|oxidoreductase activity, acting on paired donors, with incorporation or reduction of molecular oxygen, 2-oxoglutarate as one donor, and incorporation of one atom each of oxygen into both donors|oxidative DNA demethylation|DNA-N1-methyladenine dioxygenase activity|cytosine C-5 DNA demethylase activity…
Optn	1.133	2.18224e-06	2	optineurin	autophagosome|Golgi apparatus|trans-Golgi network|vesicle-mediated transport|Rab GTPase binding|cytosol|axon|protein binding, bridging|cytoplasmic vesicle|Golgi to plasma membrane protein transport|neuronal cell body|polyubiquitin modification-dependent protein binding|regulation of I-kappaB kinase/NF-kappaB signaling|protein localization to Golgi apparatus|negative regulation of I-kappaB kinase/…	rno04137	Mitophagy - animal
Rnf14	1	2.31405e-06	2	ring finger protein 14	androgen receptor binding|nucleus|regulation of androgen receptor signaling pathway|cytoplasm|ubiquitin protein ligase activity|cytosol|regulation of transcription, DNA-templated|signal transduction|protein ubiquitination|ubiquitin-like protein transferase activity|ubiquitin conjugating enzyme binding|positive regulation of proteasomal ubiquitin-dependent protein catabolic process|ubiquitin ligas…
Kcnip1	1.182	2.33753e-06	2	potassium voltage-gated channel interacting protein 1GO:0071805,GO:0031234,GO:0005509,GO:1901379,GO:0005737,GO:0005886,GO:0008076,GO:0034705,GO:0043025,GO:0044325,GO:0015459,GO:0045760,GO:0005244,GO:0046982,GO:0005267,GO:0047485,GO:0030425
Scg2	1	2.85702e-06	2	secretogranin II	cytokine activity|extracellular space|regulation of signaling receptor activity|positive chemotaxis|secretory granule|induction of positive chemotaxis|dense core granule|neuronal dense core vesicle|negative regulation of endothelial cell apoptotic process|negative regulation of extrinsic apoptotic signaling pathway|MAPK cascade|angiogenesis|positive regulation of endothelial cell proliferation|in…
AC111804.2	2.116	3.0053e-06	2	--	--	--	--
Stmn2	1	3.777e-06	2	stathmin 2	neuronal cell body|growth cone|cytoplasm|negative regulation of microtubule polymerization|endosome|calcium-dependent protein binding|Golgi apparatus|perinuclear region of cytoplasm|microtubule depolymerization|negative regulation of microtubule depolymerization|positive regulation of neuron projection development|positive regulation of microtubule depolymerization|negative regulation of neuron p…
LOC103694872	1	4.07113e-06	2	--	--	--	--
Usp29	1.022	4.13953e-06	2	ubiquitin specific peptidase 29	protein deubiquitination|thiol-dependent ubiquitinyl hydrolase activity|G1/S transition of mitotic cell cycle|nucleus|ubiquitin-dependent protein catabolic process
Ttr	1.303	4.18989e-06	2	transthyretin	purine nucleobase metabolic process|regulation of signaling receptor activity|protein-containing complex|thyroid hormone metabolic process|hormone binding|retinol metabolic process|identical protein binding|protein heterodimerization activity|thyroid hormone binding|thyroid hormone transport|hormone activity|extracellular space	rno04918	Thyroid hormone synthesis
Fastkd2	1.167	4.67428e-06	2	FAST kinase domains 2	intercellular bridge|mitochondrion|cellular respiration|mitochondrial large ribosomal subunit assembly|protein phosphorylation|rRNA binding|ribonucleoprotein granule|mitochondrial nucleoid|protein kinase activity|nucleus
AY172581.12	1.008	5.84211e-06	2	--	--	--	--
Rint1	1.24	6.92243e-06	2	RAD50 interactor 1	Dsl1/NZR complex|regulation of signal transduction involved in mitotic G2 DNA damage checkpoint|endoplasmic reticulum|Golgi vesicle transport|regulation of ER to Golgi vesicle-mediated transport
Pde2a	1.062	9.75099e-06	2	phosphodiesterase 2AGO:0071320,GO:0071321,GO:0071560,GO:0097011,GO:0097457,GO:1904613,GO:0004118,GO:0005515,GO:0005634,GO:0005794,GO:0005737,GO:0005829,GO:0005886,GO:0010821,GO:0019933,GO:0019934,GO:0030224,GO:0000122,GO:0033159,GO:0030424,GO:0035690,GO:0030425,GO:0030552,GO:0003170,GO:0003279,GO:0035904,GO:0003281,GO:0036004,GO:0004112,GO:0036006,GO:0043951,GO:0004114,GO:0045121,GO:0042734,GO:00…	rno00230,rno04022,rno04925,rno04740,rno05032	Purine metabolism|cGMP - PKG signaling pathway|Aldosterone synthesis and secretion|Olfactory transduction|Morphine addiction
Coa6	1.263	1.01458e-05	2	cytochrome c oxidase assembly factor 6	plasma membrane ATP synthesis coupled electron transport|copper ion binding|mitochondrial intermembrane space|respiratory chain complex IV assembly	rno04714	Thermogenesis
Uqcr11	1	1.03616e-05	2	ubiquinol-cytochrome c reductase, complex III subunit XI	ubiquinol-cytochrome-c reductase activity|integral component of membrane|electron transport chain|mitochondrion|mitochondrial inner membrane	rno00190,rno04260,rno04714,rno05010,rno05012,rno05016,rno04932	Oxidative phosphorylation|Cardiac muscle contraction|Thermogenesis|Alzheimer's disease|Parkinson's disease|Huntington's disease|Non-alcoholic fatty liver disease (NAFLD)
Med14	1.121	1.05797e-05	2	mediator complex subunit 14	signaling receptor activity|transcription cofactor activity|positive regulation of transcription, DNA-templated|transcription coactivator activity|positive regulation of transcription by RNA polymerase II|cellular_component|nucleus|regulation of transcription by RNA polymerase II|transcription initiation from RNA polymerase II promoter|biological_process|core mediator complex|mediator complex|ste…	rno04919	Thyroid hormone signaling pathway
Zcchc12	1	1.06082e-05	2	zinc finger CCHC-type containing 12	zinc ion binding|nuclear speck|ligand-dependent nuclear receptor transcription coactivator activity|BMP signaling pathway|SUMO binding|positive regulation of ligand-dependent nuclear receptor transcription coactivator activity|nucleic acid binding|nucleus|transcription, DNA-templated
Tenm2	1.294	1.07919e-05	2	teneurin transmembrane protein 2	plasma membrane|integral component of plasma membrane|cell-cell junction|calcium-mediated signaling using intracellular calcium source|transcription, DNA-templated|heterophilic cell-cell adhesion via plasma membrane cell adhesion molecules|protein homodimerization activity|neuron projection|dendritic spine|synapse|postsynaptic membrane|negative regulation of transcription by RNA polymerase II|cel…
Sox14	1.646	1.24174e-05	2	SRY box 14	chromatin binding|cellular_component|regulation of transcription by RNA polymerase II|visual perception|biological_process|entrainment of circadian clock|nuclear transcription factor complex|protein heterodimerization activity|regulation of neuron migration|RNA polymerase II transcription factor activity, sequence-specific DNA binding|molecular_function|DNA binding
Cnksr1	1.684	1.30406e-05	2	connector enhancer of kinase suppressor of Ras 1	cell cortex|signal transduction|Ras protein signal transduction|Rho protein signal transduction|biological_process|protein kinase regulator activity|protein binding, bridging|molecular_function|cellular_component|plasma membrane
Agap3	1.003	1.38499e-05	2	ArfGAP with GTPase domain, ankyrin repeat and PH domain 3	regulation of ARF protein signal transduction|GTPase activator activity|cellular response to reactive oxygen species|GTP binding|proteasome-mediated ubiquitin-dependent protein catabolic process|nucleus|cytoplasm|cytosol|signal transduction|intracellular membrane-bounded organelle|membrane|positive regulation of GTPase activity|metal ion binding|vesicle-mediated transport|protein import into nucl…	rno04144	Endocytosis
Rab26	1.113	1.72188e-05	2	RAB26, member RAS oncogene family	Golgi to plasma membrane protein transport|GMP binding|GTPase activity|transport vesicle membrane|GTP binding|regulated exocytosis|secretory granule membrane|endosome|intracellular protein transport|vesicle docking involved in exocytosis|synaptic vesicle|protein localization to plasma membrane|protein secretion|intrinsic component of plasma membrane|endomembrane system|Rab protein signal transduc…
Atp5po	1	2.13074e-05	2	--	--	--	--
Cntn6	1.556	2.39884e-05	2	contactin 6	cell adhesion|Notch signaling pathway|neuron differentiation|positive regulation of Notch signaling pathway|anchored component of plasma membrane|Notch binding|plasma membrane
Myrip	1.303	2.81254e-05	2	myosin VIIA and Rab interacting protein	melanosome|Rab GTPase binding|photoreceptor outer segment|synapse|actin binding|vesicle transport along actin filament|metal ion binding|protein binding|intracellular protein transport|actin cytoskeleton|transport vesicle|perinuclear region of cytoplasm|secretory granule membrane|apical plasma membrane|protein kinase A binding|cortical actin cytoskeleton|myosin binding|dense core granule|exocyst|…
Itih3	1	2.86669e-05	2	inter-alpha trypsin inhibitor, heavy chain 3	hyaluronan metabolic process|serine-type endopeptidase inhibitor activity|extracellular region|negative regulation of endopeptidase activity
Gtf2h4	1.274	2.88288e-05	2	general transcription factor 2H subunit 4	nuclear speck|DNA binding transcription factor activity|ATP-dependent DNA helicase activity|DNA duplex unwinding|protein kinase activity|nucleus|transcription factor TFIID complex|holo TFIIH complex|phosphorylation of RNA polymerase II C-terminal domain|nucleotide-excision repair|transcription by RNA polymerase II|DNA-dependent ATPase activity|RNA polymerase II carboxy-terminal domain kinase acti…	rno03022,rno03420,rno05203	Basal transcription factors|Nucleotide excision repair|Viral carcinogenesis
Gria4	1.216	2.96232e-05	2	glutamate ionotropic receptor AMPA type subunit 4	chemical synaptic transmission|glutamate receptor activity|ionotropic glutamate receptor complex|postsynaptic density|integral component of membrane|cell junction|dendritic spine|dendrite|synapse|AMPA glutamate receptor complex|postsynaptic membrane|regulation of synapse structure or activity|modulation of chemical synaptic transmission|positive regulation of synaptic transmission, glutamatergic|…	rno04024,rno04080,rno04724,rno04728,rno04723,rno04713,rno05031,rno05033	cAMP signaling pathway|Neuroactive ligand-receptor interaction|Glutamatergic synapse|Dopaminergic synapse|Retrograde endocannabinoid signaling|Circadian entrainment|Amphetamine addiction|Nicotine addiction
Kcnh2	1.178	3.11743e-05	2	potassium voltage-gated channel subfamily H member 2	voltage-gated potassium channel activity|delayed rectifier potassium channel activity|potassium channel activity|protein binding|nuclear envelope|cytoplasm|regulation of ion transmembrane transport|plasma membrane|cellular response to drug|integral component of plasma membrane|regulation of membrane potential|identical protein binding|potassium ion export|protein homodimerization activity|potassi…
Igsf8	1.195	3.21735e-05	2	immunoglobulin superfamily, member 8	myelin sheath|synapse|regulation of cell motility|integral component of membrane|axon
Samd9	1.225	3.34687e-05	2	--	--	--	--
Rab9b	1.024	3.70127e-05	2	RAB9B, member RAS oncogene family	cytosol|intracellular protein transport|endomembrane system|GDP binding|endocytic vesicle|Rab protein signal transduction|retrograde transport, endosome to Golgi|identical protein binding|phagocytic vesicle|GTPase activity|GTP binding	rno05162	Measles
Gprasp1	1	4.01647e-05	2	G protein-coupled receptor associated sorting protein 1	cytosol|endosome to lysosome transport|G-protein coupled receptor catabolic process|protein binding|nucleus|cytoplasm
Tubb4a	1	4.33656e-05	2	tubulin, beta 4A class IVa	microtubule-based process|structural constituent of cytoskeleton|negative regulation of microtubule polymerization|internode region of axon|calcium ion binding|GTP binding|cytoplasm|cell projection|microtubule|neuronal cell body|myelin sheath|cilium|axoneme|microtubule cytoskeleton organization|cytoskeleton organization|mitotic cell cycle|GTPase activity	rno04145,rno04540	Phagosome|Gap junction
Ndufb8	1	4.37748e-05	2	NADH:ubiquinone oxidoreductase subunit B8	mitochondrial respiratory chain complex I|endoplasmic reticulum|mitochondrial electron transport, NADH to ubiquinone|NADH dehydrogenase (ubiquinone) activity|biological_process|integral component of membrane|mitochondrial respiratory chain complex I assembly|molecular_function|cellular_component|mitochondrion	rno00190,rno04723,rno04714,rno05010,rno05012,rno05016,rno04932	Oxidative phosphorylation|Retrograde endocannabinoid signaling|Thermogenesis|Alzheimer's disease|Parkinson's disease|Huntington's disease|Non-alcoholic fatty liver disease (NAFLD)
Tmsb10	1	4.4466e-05	2	thymosin, beta 10	cytoplasm|cytoskeleton|actin filament organization|spermatid development|actin cytoskeleton organization|filamentous actin|sequestering of actin monomers|actin monomer binding
Med10	1.127	4.55178e-05	2	mediator complex subunit 10	nucleoplasm|transcription, DNA-templated|regulation of transcription by RNA polymerase II|protein ubiquitination|mediator complex|stem cell population maintenance|positive regulation of transcription by RNA polymerase II|ubiquitin protein ligase activity|core mediator complex|ubiquitin ligase complex|RNA polymerase II transcription cofactor activity|nucleus
Fkbp1a	1	4.97598e-05	2	FK506 binding protein 1a	FK506 binding|cytoplasm|cytosol|muscle contraction|SMAD protein complex assembly|negative regulation of phosphoprotein phosphatase activity|drug binding|regulation of protein localization|response to iron ion|regulation of activin receptor signaling pathway|membrane|sarcoplasmic reticulum membrane|type I transforming growth factor beta receptor binding|T cell proliferation|protein homodimerizatio…
Ing3	0.994	5.29571e-05	2	inhibitor of growth family, member 3	positive regulation of apoptotic process|histone acetyltransferase activity|histone H4 acetylation|cellular_component|nucleus|transcription, DNA-templated|regulation of transcription, DNA-templated|biological_process|Piccolo NuA4 histone acetyltransferase complex|histone H2A acetylation|methylated histone binding|metal ion binding|NuA4 histone acetyltransferase complex|Swr1 complex|regulation of …
Tmem270	1.459	5.34594e-05	2	--	--	--	--
Sncb	1.006	5.52862e-05	2	synuclein, beta	synapse|chemical synaptic transmission|transition metal ion binding|inclusion body|growth cone|dopamine metabolic process|beta-tubulin binding|alpha-tubulin binding|synapse organization|neuronal cell body|terminal bouton|cuprous ion binding|negative regulation of neuron apoptotic process|calcium ion binding|axon terminus|mitochondrion
Plxna2	1.314	5.61705e-05	2	plexin A2	regulation of axon extension involved in axon guidance|integral component of plasma membrane|positive regulation of axonogenesis|negative regulation of cell adhesion|centrosome localization|cell surface receptor signaling pathway|regulation of cell shape|semaphorin receptor activity|branchiomotor neuron axon guidance|pharyngeal system development|neural tube development|limb bud formation|cerebel…	rno04360	Axon guidance
Dctn1	1	6.2417e-05	2	dynactin subunit 1	nuclear envelope|centrosome|centriole|microtubule binding|biological_process|spindle|centriole-centriole cohesion|transport along microtubule|protein-containing complex|tubulin binding|microtubule anchoring at centrosome|protein kinase binding|microtubule plus-end|establishment of mitotic spindle orientation|positive regulation of microtubule nucleation|retrograde transport, endosome to Golgi|ide…	rno04962,rno05016	Vasopressin-regulated water reabsorption|Huntington's disease
Klf10	1.074	6.43886e-05	2	Kruppel-like factor 10	negative regulation of transcription, DNA-templated|transcriptional activator activity, RNA polymerase II proximal promoter sequence-specific DNA binding|nucleic acid binding|positive regulation of transcription by RNA polymerase II|nucleus|regulation of transcription, DNA-templated|transcription by RNA polymerase II|circadian rhythm|metal ion binding|cellular response to starvation|cellular resp…
Atp5mc3	1	6.45552e-05	2	--	--	--	--
Eif2ak3	1.302	7.22966e-05	2	eukaryotic translation initiation factor 2 alpha kinase 3	eukaryotic translation initiation factor 2alpha kinase activity|ATP binding|cytoplasm|endoplasmic reticulum|endoplasmic reticulum membrane|translation|negative regulation of translation|protein phosphorylation|peptidyl-serine phosphorylation|regulation of fatty acid metabolic process|activation of cysteine-type endopeptidase activity involved in apoptotic process|calcium-mediated signaling|enzyme…	rno04141,rno04140,rno04137,rno04210,rno05010,rno04932,rno05162,rno05164,rno05160,rno05168,rno05169	Protein processing in endoplasmic reticulum|Autophagy - animal|Mitophagy - animal|Apoptosis|Alzheimer's disease|Non-alcoholic fatty liver disease (NAFLD)|Measles|Influenza A|Hepatitis C|Herpes simplex infection|Epstein-Barr virus infection
Arhgap18	1.066	7.92935e-05	2	Rho GTPase activating protein 18	regulation of actin filament polymerization|cellular_component|regulation of actin cytoskeleton organization|cytoplasm|cytosol|plasma membrane|positive regulation of GTPase activity|small GTPase mediated signal transduction|cadherin binding|biological_process|regulation of small GTPase mediated signal transduction|regulation of cell shape|nuclear speck|molecular_function|regulation of cell motili…
Slc22a17	1	8.42655e-05	2	solute carrier family 22, member 17	integral component of organelle membrane|vacuolar membrane|sodium-independent organic anion transport|integral component of plasma membrane|iron ion homeostasis|signal transduction|organic anion transmembrane transporter activity|sodium-independent organic anion transmembrane transporter activity|transmembrane transport|organic anion transport|siderophore transport|transmembrane signaling recepto…
Dync1i1	1.063	8.69601e-05	2	dynein cytoplasmic 1 intermediate chain 1	nucleus|cytoplasm|cytoplasmic dynein complex|cytoplasmic ribonucleoprotein granule|microtubule|dynein light chain binding|microtubule-based movement|brain development|dynein heavy chain binding|vesicle transport along microtubule|perinuclear region of cytoplasm|recycling endosome|kinetochore|condensed chromosome kinetochore|spindle pole|microtubule motor activity|protein binding|microtubule bindi…	rno04145,rno04962,rno05132	Phagosome|Vasopressin-regulated water reabsorption|Salmonella infection
Atp5md	1.003	8.77122e-05	2	--	--	--	--
Pam	1	9.51554e-05	2	peptidylglycine alpha-amidating monooxygenase	copper ion binding|calcium ion binding|protein binding|extracellular space|trans-Golgi network|plasma membrane|regulation of transcription by RNA polymerase II|ovulation cycle process|peptide metabolic process|secretory granule|central nervous system development|transport vesicle membrane|heart development|secretory granule membrane|L-ascorbic acid binding|response to estradiol|regulation of acti…
Lgi3	1.088	9.75598e-05	2	leucine-rich repeat LGI family, member 3	catalytic activity|synaptic vesicle|regulation of exocytosis
AY172581.15	1.027	0.000121821	2	--	--	--	--
AY172581.3	1.033	0.000126904	2	--	--	--	--
Pithd1	0.999	0.00013466	2	PITH domain containing 1	nucleus|cellular response to DNA damage stimulus
Gng13	1.307	0.000137101	2	G protein subunit gamma 13	dendrite|G-protein beta-subunit binding|sensory perception of taste|signal transducer activity|heterotrimeric G-protein complex|phospholipase C-activating G-protein coupled receptor signaling pathway	rno04014,rno04371,rno04151,rno04062,rno04926,rno04724,rno04727,rno04725,rno04728,rno04726,rno04723,rno04740,rno04742,rno04713,rno05200,rno05032,rno05034,rno05167	Ras signaling pathway|Apelin signaling pathway|PI3K-Akt signaling pathway|Chemokine signaling pathway|Relaxin signaling pathway|Glutamatergic synapse|GABAergic synapse|Cholinergic synapse|Dopaminergic synapse|Serotonergic synapse|Retrograde endocannabinoid signaling|Olfactory transduction|Taste transduction|Circadian entrainment|Pathways in cancer|Morphine addiction|Alcoholism|Kaposi's sarcoma-as…
Pitpnm3	1.368	0.000137216	2	PITPNM family member 3	cellular_component|biological_process|receptor tyrosine kinase binding|cell projection|cell body|calcium ion binding|protein binding
Ndfip1	1	0.000152316	2	Nedd4 family interacting protein 1	cellular iron ion homeostasis|vacuolar transport|signal transduction|endosome membrane|negative regulation of gene expression|integral component of membrane|positive regulation of protein catabolic process|metal ion transport|negative regulation of isotype switching to IgE isotypes|cell junction|regulation of isotype switching to IgG isotypes|dendrite|perinuclear region of cytoplasm|WW domain bin…
Eps8	1.125	0.000152928	2	epidermal growth factor receptor pathway substrate 8	regulation of cell shape|positive regulation of signal transduction|exit from mitosis|postsynaptic density|Rac protein signal transduction|stereocilium tip|ruffle membrane|NMDA selective glutamate receptor complex|cell junction|regulation of Rho protein signal transduction|signaling adaptor activity|dendritic cell migration|positive regulation of ruffle assembly|cellular response to leukemia inhi…
Mdh2	1	0.000167537	2	malate dehydrogenase 2	L-malate dehydrogenase activity|mitochondrial matrix|protein homodimerization activity|carbohydrate metabolic process|myelin sheath|tricarboxylic acid cycle|oxaloacetate metabolic process|malate metabolic process|internal protein amino acid acetylation|protein self-association|malate dehydrogenase (NADP+) activity|NADH metabolic process|aerobic respiration|membrane|protein binding|malate dehydrog…	rno00020,rno00620,rno00630,rno00270	Citrate cycle (TCA cycle)|Pyruvate metabolism|Glyoxylate and dicarboxylate metabolism|Cysteine and methionine metabolism
Atp5f1b	1	0.000172033	2	--	--	--	--
Arhgap24	1.14	0.000181379	2	Rho GTPase activating protein 24	cytoplasm|cytoskeleton|focal adhesion|signal transduction|cell differentiation|negative regulation of Rac protein signal transduction|wound healing, spreading of epidermal cells|cell projection|positive regulation of GTPase activity|activation of GTPase activity|negative regulation of ruffle assembly|angiogenesis|GTPase activator activity
Atp5pf	1	0.000207907	2	--	--	--	--
LRRTM1	1.311	0.000209989	2	leucine rich repeat transmembrane neuronal 1	synapse organization|endoplasmic reticulum|negative regulation of protein kinase activity|positive regulation of synapse assembly|locomotory behavior|cell surface|integral component of membrane|cytokine-mediated signaling pathway|cell junction|excitatory synapse|axon|long-term synaptic potentiation|growth cone|protein localization to synapse|exploration behavior|negative regulation of receptor in…
Pcp4	1	0.000245887	2	Purkinje cell protein 4GO:0043524,GO:0005509,GO:0005516,GO:0045666,GO:0005737,GO:0005883,GO:0006469,GO:0006970,GO:0099004,GO:0010976,GO:0030424,GO:1904009,GO:0032991,GO:0001649,GO:0033603,GO:0003723,GO:0043005
Atp6v1e1	1	0.000277958	2	ATPase H+ transporting V1 subunit E1	apical plasma membrane|endosome|proton-transporting two-sector ATPase complex, catalytic domain|proton-transporting ATPase activity, rotational mechanism|cytosol|microvillus|ATPase binding|proton-exporting ATPase activity, phosphorylative mechanism|ATP hydrolysis coupled proton transport|cytoplasm|mitochondrion	rno00190,rno04150,rno04145,rno04966,rno04721,rno05323	Oxidative phosphorylation|mTOR signaling pathway|Phagosome|Collecting duct acid secretion|Synaptic vesicle cycle|Rheumatoid arthritis
LOC683897	1.264	0.000287838	2	similar to Protein C6orf203
Rac3	0.988	0.000344396	2	ras-related C3 botulinum toxin substrate 3 (rho family, small GTP binding protein Rac3)	plasma membrane|endocytosis|chemotaxis|actin filament organization|Rho protein signal transduction|endomembrane system|regulation of neuron maturation|actin cytoskeleton reorganization|cell migration|filamentous actin|Rac protein signal transduction|positive regulation of cell adhesion mediated by integrin|protein kinase binding|neuron projection|neuronal cell body|engulfment of apoptotic cell|ca…
Rab36	1.3	0.000345827	2	RAB36, member RAS oncogene family	intracellular protein transport|endomembrane system|Rab protein signal transduction|GTPase activity|GTP binding
Chst1	0.993	0.00034627	2	carbohydrate sulfotransferase 1	sulfur compound metabolic process|inflammatory response|sulfotransferase activity|integral component of membrane|keratan sulfate metabolic process|keratan sulfotransferase activity|Golgi membrane|N-acetylglucosamine 6-O-sulfotransferase activity|galactose metabolic process	rno00533	Glycosaminoglycan biosynthesis - keratan sulfate
Scn2a	1.022	0.000377545	2	sodium voltage-gated channel alpha subunit 2	protein binding|intracellular|plasma membrane|sodium ion transport|nervous system development|node of Ranvier|intrinsic apoptotic signaling pathway in response to osmotic stress|paranode region of axon|intercalated disc|sodium channel complex|regulation of ion transmembrane transport|sodium ion transmembrane transport|myelination|neuron projection|voltage-gated sodium channel complex|voltage-gate…	rno04742	Taste transduction
Aplp2	1.006	0.000413517	2	amyloid beta precursor like protein 2GO:0042802,GO:0005634,GO:0043393,GO:0006878,GO:0007176,GO:0007617,GO:0007626,GO:0008201,GO:0046914,GO:0008203,GO:0050885,GO:0010951,GO:0016021,GO:0030198,GO:0001967,GO:0030900,GO:0004867,GO:0030901,GO:0005515
Atp2a2	1	0.000424692	2	ATPase sarcoplasmic/endoplasmic reticulum Ca2+ transporting 2GO:0005654,GO:0005783,GO:0005789,GO:0006816,GO:0006874,GO:0006937,GO:0016529,GO:0006984,GO:0006996,GO:0008022,GO:0019899,GO:0031234,GO:0031775,GO:0032469,GO:0055119,GO:0032470,GO:0070296,GO:0032496,GO:0032991,GO:0070588,GO:0086036,GO:0002026,GO:0086039,GO:0005388,GO:0090534,GO:0005509,GO:0005515,GO:0005524,GO:0008553,GO:0010882,GO:00125…	rno04020,rno04024,rno04022,rno04919,rno04260,rno04261,rno04972,rno05010,rno05410,rno05412,rno05414	Calcium signaling pathway|cAMP signaling pathway|cGMP - PKG signaling pathway|Thyroid hormone signaling pathway|Cardiac muscle contraction|Adrenergic signaling in cardiomyocytes|Pancreatic secretion|Alzheimer's disease|Hypertrophic cardiomyopathy (HCM)|Arrhythmogenic right ventricular cardiomyopathy (ARVC)|Dilated cardiomyopathy (DCM)
Cox7c	1	0.000490483	2	cytochrome c oxidase subunit 7C	mitochondrial electron transport, cytochrome c to oxygen|integral component of membrane|proton transmembrane transport|cytochrome-c oxidase activity|mitochondrial respiratory chain complex IV	rno00190,rno04260,rno04714,rno05010,rno05012,rno05016,rno04932	Oxidative phosphorylation|Cardiac muscle contraction|Thermogenesis|Alzheimer's disease|Parkinson's disease|Huntington's disease|Non-alcoholic fatty liver disease (NAFLD)
Matk	1.041	0.000546313	2	megakaryocyte-associated tyrosine kinase	cytoplasm|transmembrane receptor protein tyrosine kinase signaling pathway|cell differentiation|extrinsic component of cytoplasmic side of plasma membrane|peptidyl-tyrosine autophosphorylation|regulation of cell proliferation|innate immune response|non-membrane spanning protein tyrosine kinase activity|signaling receptor binding|ATP binding	rno04722	Neurotrophin signaling pathway
Ankrd50	1.272	0.00054743	2	ankyrin repeat domain 50	intracellular|retrograde transport, endosome to plasma membrane
Ptchd1	1.263	0.000587328	2	patched domain containing 1	thalamus development|social behavior|cognition|plasma membrane|smoothened signaling pathway|integral component of membrane
Cd83	1.08	0.000596677	2	CD83 molecule	humoral immune response|signal transduction|external side of plasma membrane|response to organic cyclic compound|integral component of membrane|negative regulation of interleukin-4 production|positive regulation of interleukin-10 production|positive regulation of interleukin-2 production|positive regulation of CD4-positive, alpha-beta T cell differentiation|regulation of cytokine production|plasm…
AY172581.18	1.003	0.000624524	2	--	--	--	--
Tef	1.037	0.000642064	2	TEF, PAR bZIP transcription factor	positive regulation of transcription by RNA polymerase II|transcriptional activator activity, RNA polymerase II proximal promoter sequence-specific DNA binding|double-stranded DNA binding|protein heterodimerization activity|DNA binding transcription factor activity|nucleus|rhythmic process|transcription by RNA polymerase II|multicellular organism development|protein homodimerization activity|sequ…
Gltpd2	1.24	0.000643974	2	glycolipid transfer protein domain containing 2	intermembrane lipid transfer activity|cytoplasm|integral component of membrane|intermembrane lipid transfer
Cend1	1.015	0.000645766	2	cell cycle exit and neuronal differentiation 1	cerebellar granular layer maturation|cerebellar Purkinje cell differentiation|radial glia guided migration of cerebellar granule cell|negative regulation of cerebellar granule cell precursor proliferation|neuron differentiation|vesicle|mitochondrion|adult walking behavior|integral component of membrane
Lynx1	1.024	0.000661408	2	Ly6/neurotoxin 1	cell surface|membrane|acetylcholine receptor regulator activity|acetylcholine receptor inhibitor activity|acetylcholine receptor binding|regulation of neurotransmitter receptor activity|negative regulation of signaling receptor activity|plasma membrane|synaptic transmission, cholinergic|ion channel inhibitor activity
Alkbh4	1.422	0.000685572	2	alkB homolog 4, lysine demethylase	oxidoreductase activity, acting on paired donors, with incorporation or reduction of molecular oxygen, 2-oxoglutarate as one donor, and incorporation of one atom each of oxygen into both donors|midbody|actomyosin structure organization|cleavage furrow ingression|oxidation-reduction process|contractile ring|actin binding|protein demethylation
Calm1	1	0.000743556	2	calmodulin 1	detection of calcium ion|protein binding|nucleus|nucleoplasm|cytoplasm|protein domain specific binding|centrosome|cytosol|sarcomere|spindle microtubule|enzyme regulator activity|nitric-oxide synthase regulator activity|growth cone|synaptic vesicle membrane|positive regulation of DNA binding|positive regulation of cyclic nucleotide metabolic process|phosphatidylinositol 3-kinase binding|positive r…	rno04014,rno04015,rno04371,rno04020,rno04070,rno04024,rno04022,rno04114,rno04218,rno04625,rno04910,rno04922,rno04912,rno04915,rno04921,rno04916,rno04924,rno04925,rno04261,rno04270,rno04970,rno04971,rno04728,rno04720,rno04722,rno04744,rno04740,rno04750,rno04713,rno05200,rno05214,rno05010,rno05031,rno05034,rno05418,rno05133,rno05152,rno05167	Ras signaling pathway|Rap1 signaling pathway|Apelin signaling pathway|Calcium signaling pathway|Phosphatidylinositol signaling system|cAMP signaling pathway|cGMP - PKG signaling pathway|Oocyte meiosis|Cellular senescence|C-type lectin receptor signaling pathway|Insulin signaling pathway|Glucagon signaling pathway|GnRH signaling pathway|Estrogen signaling pathway|Oxytocin signaling pathway|Melanog…
Socs5	1.164	0.000764103	2	suppressor of cytokine signaling 5	negative regulation of JAK-STAT cascade|negative regulation of protein kinase activity|negative regulation of inflammatory response|epidermal growth factor receptor signaling pathway|cellular response to low-density lipoprotein particle stimulus|negative regulation of epidermal growth factor-activated receptor activity|JAK-STAT cascade|protein ubiquitination|cytokine-mediated signaling pathway|ne…	rno04630,rno04917	Jak-STAT signaling pathway|Prolactin signaling pathway
Krt18	1.602	0.000941779	2	keratin 18	keratin filament|cytoplasm|intermediate filament cytoskeleton organization|microtubule organizing center|cell periphery|cytosol|intermediate filament|cell-cell adherens junction|biological_process|scaffold protein binding|nuclear matrix|extrinsic apoptotic signaling pathway|tumor necrosis factor-mediated signaling pathway|hepatocyte apoptotic process|centriolar satellite|cell-cell adhesion|Golgi …	rno04915	Estrogen signaling pathway
Mgst3	1.102	0.00101272	2	microsomal glutathione S-transferase 3	glutathione peroxidase activity|cellular_component|nuclear envelope|endoplasmic reticulum|lipid metabolic process|response to organonitrogen compound|membrane|integral component of membrane|leukotriene biosynthetic process|glutathione transferase activity|intracellular membrane-bounded organelle|cellular oxidant detoxification|leukotriene-C4 synthase activity	rno00480,rno00980,rno00982,rno00983,rno05200,rno05204,rno05225,rno05418,rno01524	Glutathione metabolism|Metabolism of xenobiotics by cytochrome P450|Drug metabolism - cytochrome P450|Drug metabolism - other enzymes|Pathways in cancer|Chemical carcinogenesis|Hepatocellular carcinoma|Fluid shear stress and atherosclerosis|Platinum drug resistance
Cox6c	1	0.00106861	2	cytochrome c oxidase subunit 6C	biological_process|integral component of membrane|electron transport chain|proton transmembrane transport|cytochrome-c oxidase activity|mitochondrion|mitochondrial respiratory chain complex IV	rno00190,rno04260,rno04714,rno05010,rno05012,rno05016,rno04932	Oxidative phosphorylation|Cardiac muscle contraction|Thermogenesis|Alzheimer's disease|Parkinson's disease|Huntington's disease|Non-alcoholic fatty liver disease (NAFLD)
Ywhaz	1	0.00106908	2	tyrosine 3-monooxygenase/tryptophan 5-monooxygenase activation protein, zeta	Golgi reassembly|melanosome|mitochondrion|response to drug|protein targeting|mast cell granule|protein targeting to mitochondrion|transcription factor binding|regulation of cell death|postsynaptic density|protein kinase binding|identical protein binding|protein domain specific binding|ion channel binding|protein-containing complex binding|cadherin binding|cell leading edge|histamine secretion by …	rno04390,rno04151,rno04110,rno04114,rno05203,rno05161,rno05169	Hippo signaling pathway|PI3K-Akt signaling pathway|Cell cycle|Oocyte meiosis|Viral carcinogenesis|Hepatitis B|Epstein-Barr virus infection
Cox5b	1	0.00117527	2	cytochrome c oxidase subunit 5B	mitochondrion|mitochondrial respiratory chain complex IV|mitochondrial electron transport, cytochrome c to oxygen|response to hormone|mitochondrial ATP synthesis coupled proton transport|myelin sheath|response to peptide hormone|metal ion binding|cytochrome-c oxidase activity|cellular_component	rno00190,rno04260,rno04714,rno05010,rno05012,rno05016,rno04932	Oxidative phosphorylation|Cardiac muscle contraction|Thermogenesis|Alzheimer's disease|Parkinson's disease|Huntington's disease|Non-alcoholic fatty liver disease (NAFLD)
Ahcyl1	1	0.00121739	2	adenosylhomocysteinase-like 1	S-adenosylmethionine cycle|adenosylhomocysteinase activity|angiotensin-activated signaling pathway|cytoplasm|endoplasmic reticulum|cytosol|mRNA polyadenylation|epithelial fluid transport|protein export from nucleus|identical protein binding|one-carbon metabolic process|intracellular membrane-bounded organelle|positive regulation of sodium ion transport|regulation of anion transport|apical plasma …	rno00270	Cysteine and methionine metabolism
Jak2	1.185	0.00128715	2	Janus kinase 2	insulin receptor substrate binding|innate immune response|membrane raft|positive regulation of nitric oxide biosynthetic process|positive regulation of cell differentiation|negative regulation of heart contraction|positive regulation of transcription by RNA polymerase II|positive regulation of nitric-oxide synthase biosynthetic process|regulation of JAK-STAT cascade|response to antibiotic|interfe…	rno04630,rno04151,rno04217,rno04550,rno04658,rno04659,rno04062,rno04920,rno04917,rno04725,rno05200,rno04933,rno05152,rno05162,rno05164,rno05168,rno05167,rno05145,rno05140,rno01521	Jak-STAT signaling pathway|PI3K-Akt signaling pathway|Necroptosis|Signaling pathways regulating pluripotency of stem cells|Th1 and Th2 cell differentiation|Th17 cell differentiation|Chemokine signaling pathway|Adipocytokine signaling pathway|Prolactin signaling pathway|Cholinergic synapse|Pathways in cancer|AGE-RAGE signaling pathway in diabetic complications|Tuberculosis|Measles|Influenza A|Herp…
Aard	1.394	0.00136516	2	alanine and arginine rich domain containing protein	lung development
Glrx	1.179	0.00138755	2	glutaredoxin	positive regulation of NIK/NF-kappaB signaling|positive regulation of insulin secretion|cytoplasm|negative regulation of hydrogen peroxide-mediated programmed cell death|neuronal cell body|negative regulation of platelet-derived growth factor receptor-beta signaling pathway|cell redox homeostasis|mitochondrial intermembrane space|positive regulation of sodium ion transmembrane transporter activit…
Acvr1	0.98	0.00146509	2	activin A receptor type 1	positive regulation of epithelial to mesenchymal transition involved in endocardial cushion formation|positive regulation of determination of dorsal identity|negative regulation of extrinsic apoptotic signaling pathway|mesoderm formation|neural crest cell migration|acute inflammatory response|embryonic heart tube morphogenesis|signal transducer, downstream of receptor, with serine/threonine kinas…	rno04350,rno04060,rno04550,rno05418	TGF-beta signaling pathway|Cytokine-cytokine receptor interaction|Signaling pathways regulating pluripotency of stem cells|Fluid shear stress and atherosclerosis
Got2	1	0.00161277	2	glutamic-oxaloacetic transaminase 2	mitochondrion|mitochondrial inner membrane|mitochondrial matrix|plasma membrane|2-oxoglutarate metabolic process|oxaloacetate metabolic process|fatty acid transport|cellular amino acid metabolic process|kynurenine-oxoglutarate transaminase activity|amino acid binding|glutamate catabolic process to aspartate|glutamate catabolic process to 2-oxoglutarate|response to ethanol|enzyme binding|L-kynuren…	rno00250,rno00270,rno00220,rno00330,rno00350,rno00360,rno00400,rno04975	Alanine, aspartate and glutamate metabolism|Cysteine and methionine metabolism|Arginine biosynthesis|Arginine and proline metabolism|Tyrosine metabolism|Phenylalanine metabolism|Phenylalanine, tyrosine and tryptophan biosynthesis|Fat digestion and absorption
Ddn	1.66	0.00163159	2	dendrin	dendritic spine membrane|transcription factor activity, RNA polymerase II proximal promoter sequence-specific DNA binding|cell projection|nucleus|cytoplasm|endoplasmic reticulum|dendritic spine|endoplasmic reticulum membrane|perikaryon|plasma membrane|positive regulation of transcription by RNA polymerase II|RNA polymerase II proximal promoter sequence-specific DNA binding|integral component of m…
S100a10	1.399	0.00164724	2	S100 calcium binding protein A10	protein heterotetramerization|protein binding|positive regulation of stress fiber assembly|extracellular region|positive regulation of focal adhesion assembly|endoplasmic reticulum|vesicle budding from membrane|lipid binding|extrinsic component of plasma membrane|response to drug|protein localization to plasma membrane|protein homodimerization activity|positive regulation of substrate adhesion-de…
Cntnap1	1.164	0.00164862	2	contactin associated protein 1	myelin sheath|axon|cytoskeleton organization|neuron projection morphogenesis|paranodal junction assembly|cell adhesion|neuromuscular process controlling posture|voltage-gated potassium channel complex|integral component of membrane|SH3 domain binding|neuronal action potential propagation|neuron projection development|neuromuscular process controlling balance|paranodal junction|central nervous sys…	rno04514	Cell adhesion molecules (CAMs)
Tmem268	1.599	0.00168078	2	transmembrane protein 268	integral component of membrane
Ppp3ca	1.13	0.00189636	2	protein phosphatase 3 catalytic subunit alpha	calmodulin binding|nucleus|nucleoplasm|cytoplasm|mitochondrion|cytosol|negative regulation of gene expression|transition between fast and slow fiber|cardiac muscle hypertrophy in response to stress|calcineurin complex|cyclosporin A binding|membrane|dephosphorylation|calcium-mediated signaling|positive regulation of transcription by RNA polymerase II|enzyme binding|negative regulation of calcium i…	rno04010,rno04310,rno04370,rno04020,rno04022,rno04114,rno04218,rno04625,rno04650,rno04660,rno04658,rno04659,rno04662,rno04922,rno04921,rno04924,rno04724,rno04728,rno04720,rno04360,rno04380,rno05010,rno05014,rno05031,rno05152,rno05166,rno05167	MAPK signaling pathway|Wnt signaling pathway|VEGF signaling pathway|Calcium signaling pathway|cGMP - PKG signaling pathway|Oocyte meiosis|Cellular senescence|C-type lectin receptor signaling pathway|Natural killer cell mediated cytotoxicity|T cell receptor signaling pathway|Th1 and Th2 cell differentiation|Th17 cell differentiation|B cell receptor signaling pathway|Glucagon signaling pathway|Oxyt…
Fam81a	1.223	0.00217027	2	family with sequence similarity 81, member A
Ywhag	1	0.00246428	2	tyrosine 3-monooxygenase/tryptophan 5-monooxygenase activation protein, gamma	regulation of neuron differentiation|insulin-like growth factor receptor binding|regulation of synaptic plasticity|protein binding|cytoplasm|protein targeting|signal transduction|protein domain specific binding|enzyme regulator activity|regulation of catalytic activity|receptor tyrosine kinase binding|vesicle|cellular response to insulin stimulus|actin binding|identical protein binding|protein ki…	rno04390,rno04151,rno04110,rno04114,rno05203,rno05169	Hippo signaling pathway|PI3K-Akt signaling pathway|Cell cycle|Oocyte meiosis|Viral carcinogenesis|Epstein-Barr virus infection
Sdcbp	1.022	0.00266009	2	syndecan binding protein	cytoplasm|endoplasmic reticulum membrane|cytosol|cytoskeleton|plasma membrane|positive regulation of epithelial to mesenchymal transition|positive regulation of pathway-restricted SMAD protein phosphorylation|interleukin-5 receptor complex|growth factor binding|regulation of signaling|actin cytoskeleton organization|positive regulation of phosphorylation|positive regulation of cell growth|melanos…
Ankrd34b	1.505	0.00279529	2	ankyrin repeat domain 34B
Cxxc5	1.357	0.0029577	2	CXXC finger protein 5	nucleus|nucleoplasm|cytoplasm|cytosol|signal transduction|transcription factor binding|zinc ion binding|sequence-specific DNA binding|negative regulation of transcription by RNA polymerase II|DNA binding
Fem1a	1.436	0.00305899	2	fem-1 homolog A	EP4 subtype prostaglandin E2 receptor binding|negative regulation of MAP kinase activity|negative regulation of inflammatory response|regulation of ubiquitin-protein transferase activity|ubiquitin-protein transferase activity|cytoplasm|protein ubiquitination
Tubgcp2	1.331	0.00313358	2	tubulin, gamma complex associated protein 2	microtubule minus-end binding|structural constituent of cytoskeleton|nucleoplasm|centrosome duplication|centrosome|spindle pole body|microtubule|meiotic cell cycle|proteolysis|microtubule nucleation by interphase microtubule organizing center|integrin-mediated signaling pathway|mitotic spindle assembly|metallopeptidase activity|gamma-tubulin small complex|spindle pole|cytoplasmic microtubule orga…
Ggt7	1.115	0.00321272	2	gamma-glutamyltransferase 7	glutathione catabolic process|integral component of membrane|glutathione hydrolase activity|hypoglycin A gamma-glutamyl transpeptidase activity|leukotriene C4 gamma-glutamyl transferase activity|negative regulation of response to oxidative stress|plasma membrane|proteolysis|glutathione biosynthetic process	rno00430,rno00480	Taurine and hypotaurine metabolism|Glutathione metabolism
Camsap3	1.291	0.00322563	2	calmodulin regulated spectrin-associated protein family, member 3	protein transport along microtubule|microtubule minus-end binding|neuron projection development|cytoplasm|regulation of Golgi organization|regulation of organelle organization|microtubule anchoring|centrosome|actin filament binding|zonula adherens|negative regulation of microtubule depolymerization|embryo development ending in birth or egg hatching|negative regulation of phosphatase activity|regu…
Syn1	1.003	0.00333783	2	synapsin IGO:0048786,GO:0030672,GO:0005524,GO:0097091,GO:0005794,GO:0098793,GO:0043195,GO:0005829,GO:0098993,GO:0005856,GO:0007269,GO:0043209,GO:0008021,GO:0043229,GO:0014069,GO:0045202,GO:0019901,GO:0030054,GO:0000795,GO:0048306,GO:0030424,GO:0003779,GO:0030425,GO:0005515
Nmnat1	1.23	0.00364542	2	nicotinamide nucleotide adenylyltransferase 1	nicotinate-nucleotide adenylyltransferase activity|ATP binding|nucleus|nucleoplasm|NAD biosynthetic process|response to wounding|nuclear body|'de novo' NAD biosynthetic process from aspartate|identical protein binding|nicotinamide-nucleotide adenylyltransferase activity|ATP generation from poly-ADP-D-ribose	rno00760	Nicotinate and nicotinamide metabolism
Mt-nd3	1	0.00382239	2	--	--	--	--
Aldoa	1	0.00390765	2	aldolase, fructose-bisphosphate A	mitochondrion|cytosol|fructose metabolic process|glycolytic process|ATP biosynthetic process|response to nicotine|striated muscle contraction|sperm fibrous sheath|binding of sperm to zona pellucida|identical protein binding|cytoskeletal protein binding|myelin sheath|response to estrogen|cadherin binding|muscle cell cellular homeostasis|protein homotetramerization|sperm head|fructose binding|respo…	rno00010,rno00030,rno00051,rno04066	Glycolysis / Gluconeogenesis|Pentose phosphate pathway|Fructose and mannose metabolism|HIF-1 signaling pathway
Rangap1	1	0.00408228	2	RAN GTPase activating protein 1	cytoplasmic periphery of the nuclear pore complex|negative regulation of protein export from nucleus|aggresome|GTPase activator activity|perinuclear region of cytoplasm|dendrite|protein binding|response to axon injury|ubiquitin protein ligase binding|nucleus|cellular response to peptide hormone stimulus|nuclear envelope|nuclear pore|cytoplasm|nuclear membrane|cytosol|mitotic spindle|activation of…	rno03013	RNA transport
Matr3	1	0.00420831	2	matrin 3	miRNA binding|ventricular septum development|identical protein binding|innate immune response|molecular_function|RNA binding|nucleus|cytoplasm|biological_process|zinc ion binding|posttranscriptional regulation of gene expression|activation of innate immune response|nuclear matrix|heart valve development
Ahctf1	1.237	0.00436914	2	AT hook containing transcription factor 1	nucleus|nuclear pore|cytoplasm|regulation of transcription, DNA-templated|nuclear matrix|nuclear pore outer ring|nuclear membrane|regulation of cytokinesis|nuclear periphery|condensed chromosome kinetochore|nuclear pore complex assembly|chromatin|DNA binding transcription factor activity
Calb2	1.008	0.00495103	2	calbindin 2	neuronal cell body|cellular_component|terminal bouton|nucleus|cytoplasm|cytosol|synapse|regulation of cytosolic calcium ion concentration|gap junction|biological_process|vestibular calyx terminal|dendrite|molecular_function|regulation of presynaptic cytosolic calcium ion concentration|neuron projection|calcium ion binding|regulation of long-term synaptic potentiation
Cox5a	1	0.00524658	2	cytochrome c oxidase subunit 5A	mitochondrion|mitochondrial inner membrane|mitochondrial respiratory chain complex IV|mitochondrial electron transport, cytochrome c to oxygen|myelin sheath|metal ion binding|proton transmembrane transport|cytochrome-c oxidase activity	rno00190,rno04260,rno04714,rno05010,rno05012,rno05016,rno04932	Oxidative phosphorylation|Cardiac muscle contraction|Thermogenesis|Alzheimer's disease|Parkinson's disease|Huntington's disease|Non-alcoholic fatty liver disease (NAFLD)
Slc7a3	1.226	0.00535042	2	solute carrier family 7 member 3	lysine transport|basic amino acid transmembrane transporter activity|ornithine transport|integral component of membrane|arginine transmembrane transporter activity|L-lysine transmembrane transporter activity|regulation of TOR signaling|L-arginine import across plasma membrane|L-ornithine transmembrane transport|arginine transport|L-ornithine transmembrane transporter activity|L-lysine transmembra…
Nptn	1	0.00591082	2	neuroplastin	positive regulation of ERK1 and ERK2 cascade|ion channel binding|cell|synaptic membrane|postsynaptic membrane|plasma membrane|positive regulation of long-term synaptic potentiation|positive regulation of fibroblast growth factor receptor signaling pathway|homophilic cell adhesion via plasma membrane adhesion molecules|regulation of receptor localization to synapse|positive regulation of cytosolic…
Ssbp4	1.014	0.00596352	2	single stranded DNA binding protein 4	nucleus|transcription by RNA polymerase II|positive regulation of transcription by RNA polymerase II|RNA polymerase II proximal promoter sequence-specific DNA binding|transcriptional activator activity, RNA polymerase II proximal promoter sequence-specific DNA binding|single-stranded DNA binding
Plppr2	1.01	0.0065559	2	phospholipid phosphatase related 2	phosphatidate phosphatase activity|integral component of membrane|phosphatase activity|lipid phosphatase activity|phospholipid dephosphorylation|integral component of plasma membrane|phospholipid metabolic process|signal transduction
Kcnmb4	1.273	0.00678607	2	potassium calcium-activated channel subfamily M regulatory beta subunit 4	potassium channel regulator activity|detection of calcium ion|neuronal action potential|integral component of plasma membrane|potassium ion transport|chemical synaptic transmission|potassium ion transmembrane transport|voltage-gated potassium channel complex|calcium-activated potassium channel activity|action potential	rno04022,rno04911,rno04270	cGMP - PKG signaling pathway|Insulin secretion|Vascular smooth muscle contraction
Tuba4a	1	0.00680483	2	tubulin, alpha 4A	microtubule-based process|GTPase activity|biological_process|structural constituent of cytoskeleton|microtubule cytoskeleton|GTP binding|cellular_component|cytoplasm|enzyme binding|protein kinase binding|cytoskeleton|microtubule|microtubule cytoskeleton organization|cytoskeleton organization|mitotic cell cycle|molecular_function	rno04145,rno04210,rno04530,rno04540	Phagosome|Apoptosis|Tight junction|Gap junction
Stx1b	1	0.00680854	2	syntaxin 1B	nucleoplasm|cytoplasm|centrosome|plasma membrane|intracellular protein transport|membrane|exocytosis|integral component of membrane|vesicle docking involved in exocytosis|synaptic vesicle docking|vesicle-mediated transport|regulation of exocytosis|protein kinase binding|exocytic insertion of neurotransmitter receptor to postsynaptic membrane|protein domain specific binding|negative regulation of …	rno04130,rno04721	SNARE interactions in vesicular transport|Synaptic vesicle cycle
Slit3	1.615	0.00716207	2	slit guidance ligand 3	apoptotic process involved in luteolysis|Roundabout binding|membrane|extracellular space|negative regulation of chemokine-mediated signaling pathway|spinal cord development|axon extension involved in axon guidance|chemorepulsion involved in embryonic olfactory bulb interneuron precursor migration|mitochondrion|axonogenesis|axon guidance|brain development|negative regulation of cell growth|negativ…	rno04360	Axon guidance
Mapre3	0.993	0.00733677	2	microtubule-associated protein, RP/EB family, member 3	cell division|cytoplasmic microtubule|positive regulation of microtubule plus-end binding|microtubule binding|protein C-terminus binding|microtubule cytoskeleton|protein kinase binding|midbody|microtubule plus-end|identical protein binding|positive regulation of cyclin-dependent protein serine/threonine kinase activity|positive regulation of protein kinase activity|protein binding|positive regula…
Trpt1	0.906	0.00789823	2	tRNA phosphotransferase 1	tRNA 2'-phosphotransferase activity|tRNA splicing, via endonucleolytic cleavage and ligation|regulation of protein kinase activity
Adarb1	1.119	0.00803503	2	adenosine deaminase, RNA-specific, B1	double-stranded RNA adenosine deaminase activity|adenosine deaminase activity|protein binding|nucleus|nucleoplasm|neuromuscular synaptic transmission|nucleolus|brain development|negative regulation of cell proliferation|base conversion or substitution editing|negative regulation of protein kinase activity by regulation of protein phosphorylation|mRNA modification|facial nerve morphogenesis|positi…
Epha4	1.435	0.00890915	2	Eph receptor A4	transmembrane-ephrin receptor activity|protein binding|ATP binding|cytoplasm|negative regulation of signal transduction|mitochondrial outer membrane|cell surface|endoplasmic reticulum|negative regulation of neuron projection development|Golgi apparatus|postsynaptic density|kinase activity|peptidyl-tyrosine phosphorylation|early endosome membrane|corticospinal tract morphogenesis|positive regulati…	rno04360	Axon guidance
Tuba1a	1	0.00950083	2	tubulin, alpha 1A	microtubule cytoskeleton|structural constituent of cytoskeleton|protein domain specific binding|cytoplasmic ribonucleoprotein granule|protein binding|GTP binding|cytoplasm|microtubule|myelin sheath|membrane raft|cytoplasmic microtubule|protein heterodimerization activity|cytoskeleton organization|microtubule cytoskeleton organization|recycling endosome|microtubule-based process|mitotic cell cycle…	rno04145,rno04210,rno04530,rno04540	Phagosome|Apoptosis|Tight junction|Gap junction
Cplx1	1.162	0.0095933	2	complexin 1	terminal bouton|cytosol|synapse|synaptic vesicle exocytosis|regulation of neurotransmitter secretion|syntaxin-1 binding|insulin secretion|synaptobrevin 2-SNAP-25-syntaxin-1a-complexin I complex|dendrite|SNARE complex|protein-containing complex|SNARE binding|neuronal cell body|neurotransmitter transporter activity	rno04721	Synaptic vesicle cycle
Ldha	1	0.00984859	2	lactate dehydrogenase A	response to drug|L-lactate dehydrogenase activity|response to hydrogen peroxide|identical protein binding|protein binding|cytosol|lactate metabolic process|response to nutrient|response to glucose|positive regulation of apoptotic process|response to organic cyclic compound|response to estrogen|glucose catabolic process to lactate via pyruvate|cadherin binding|NAD metabolic process|post-embryonic …	rno00010,rno00620,rno00640,rno00270,rno04066,rno04922,rno05230	Glycolysis / Gluconeogenesis|Pyruvate metabolism|Propanoate metabolism|Cysteine and methionine metabolism|HIF-1 signaling pathway|Glucagon signaling pathway|Central carbon metabolism in cancer
Plekha8	1.618	0	3	pleckstrin homology domain containing A8	glycolipid binding|trans-Golgi network|phosphatidylinositol-4-phosphate binding|lipid transport|protein transport|membrane|glycolipid transporter activity|ceramide binding|ER to Golgi ceramide transport|intermembrane lipid transfer|intermembrane lipid transfer activity|identical protein binding|nucleoplasm|glycolipid transport|Golgi apparatus
Uros	1.925	0	3	uroporphyrinogen III synthase	cytosol|porphyrin-containing compound biosynthetic process|uroporphyrinogen III biosynthetic process|heme biosynthetic process|response to antibiotic|cofactor binding|response to platinum ion|cellular response to arsenic-containing substance|uroporphyrinogen-III synthase activity|cellular response to amine stimulus	rno00860	Porphyrin and chlorophyll metabolism
Polg	1.643	0	3	polymerase (DNA) gamma, catalytic subunit	nucleic acid phosphodiester bond hydrolysis|3'-5' exonuclease activity|chromatin binding|response to light stimulus|DNA-directed DNA polymerase activity|response to gamma radiation|exonuclease activity|mitochondrion|mitochondrial nucleoid|gamma DNA polymerase complex|mitochondrial DNA replication|terminal bouton|response to hyperoxia|base-excision repair, gap-filling|protease binding|cellular res…
Efl1	1.573	0	3	elongation factor like GTPase 1	mature ribosome assembly|ribosome binding|GTP metabolic process|GTPase activity|GTP binding|translational elongation	rno03008	Ribosome biogenesis in eukaryotes
Dhodh	1.372	0	3	dihydroorotate dehydrogenase (quinone)	'de novo' UMP biosynthetic process|pyrimidine ribonucleotide biosynthetic process|nucleoplasm|ubiquinone binding|FMN binding|oxidation-reduction process|response to organic cyclic compound|mitochondrion|regulation of mitochondrial fission|mitochondrial inner membrane|cytosol|integral component of membrane|response to L-arginine|response to caffeine|'de novo' pyrimidine nucleobase biosynthetic pro…	rno00240	Pyrimidine metabolism
Tmie	1.351	0	3	transmembrane inner ear	biological_process|integral component of membrane|inner ear morphogenesis|molecular_function|cellular_component|sensory perception of sound
Nvl	1.352	0	3	nuclear VCP-like	telomerase holoenzyme complex|nucleolus|ribosome biogenesis|positive regulation of telomerase activity|preribosome binding|ATP binding|nucleus|nucleoplasm	rno03008	Ribosome biogenesis in eukaryotes
Nrtn	1.291	0	3	neurturin	growth factor activity|biological_process|regulation of signaling receptor activity|nerve development|axon|neuron projection development|neural crest cell migration|extracellular region|transmembrane receptor protein tyrosine kinase signaling pathway
Ogg1	1.122	0	3	8-oxoguanine DNA glycosylase	mitochondrion|DNA repair|base-excision repair|regulation of transcription, DNA-templated|nuclear speck|cellular response to DNA damage stimulus|response to oxidative stress|DNA N-glycosylase activity|response to estradiol|oxidized purine DNA binding|regulation of protein import into nucleus, translocation|nucleotide-excision repair, DNA incision|8-oxo-7,8-dihydroguanine DNA N-glycosylase activity…	rno03410	Base excision repair
MGC94199.1	1.233	0	3	--	--	--	--
Ccdc84	1.27	0	3	coiled-coil domain containing 84
Zfp189	1.217	0	3	zinc finger protein 189	regulation of transcription, DNA-templated|metal ion binding|nucleic acid binding|DNA binding transcription factor activity|intracellular
Lrrc34	1.124	0	3	leucine rich repeat containing 34	cytoplasm|biological_process|cell differentiation|molecular_function|cellular_component|nucleolus
Casp3	1.157	0	3	caspase 3	cytoplasm|cytosol|proteolysis|response to glucose|apoptotic process|response to organic substance|response to metal ion|response to X-ray|response to auditory stimulus|response to organic cyclic compound|response to lipopolysaccharide|phospholipase A2 activator activity|glial cell apoptotic process|protein processing|hippocampus development|response to nicotine|intracellular signal transduction|w…	rno04010,rno04668,rno04210,rno04215,rno04115,rno04650,rno04657,rno04726,rno05200,rno05206,rno05205,rno05203,rno05210,rno05222,rno05010,rno05012,rno05014,rno05016,rno05416,rno04932,rno04933,rno05133,rno05134,rno05152,rno05161,rno05168,rno05167,rno05165,rno05146,rno05145,rno01524	MAPK signaling pathway|TNF signaling pathway|Apoptosis|Apoptosis - multiple species|p53 signaling pathway|Natural killer cell mediated cytotoxicity|IL-17 signaling pathway|Serotonergic synapse|Pathways in cancer|MicroRNAs in cancer|Proteoglycans in cancer|Viral carcinogenesis|Colorectal cancer|Small cell lung cancer|Alzheimer's disease|Parkinson's disease|Amyotrophic lateral sclerosis (ALS)|Hunti…
Nrgn	1.021	1.65416e-70	3	neurogranin	synapse|phosphatidylinositol-3,4,5-trisphosphate binding|phosphatidic acid binding|nucleus|positive regulation of long-term synaptic potentiation|cytoplasm|associative learning|trans-Golgi network transport vesicle membrane|postsynaptic density|telencephalon development|cell junction|axon|dendrite|mitochondrial membrane|calmodulin binding|neuronal cell body|dendritic spine head
LOC691995	1	8.13522e-65	3	hypothetical protein LOC691995	integral component of membrane
Penk	1.095	5.79108e-62	3	proenkephalin	plasma membrane|neuropeptide signaling pathway|chemical synaptic transmission|aging|sensory perception|locomotory behavior|response to radiation|locomotory exploration behavior|response to toxic substance|neuronal cell body|regulation of signaling receptor activity|glial cell proliferation|perikaryon|response to morphine|axon terminus|response to ethanol|response to calcium ion|opioid peptide act…
Fxyd7	1.082	3.48835e-58	3	FXYD domain-containing ion transport regulator 7	sodium channel regulator activity|ion transmembrane transport|regulation of ion transport|ATPase binding|regulation of sodium ion transmembrane transporter activity|ion channel activity|integral component of plasma membrane|integral component of membrane
Gpr88	1.632	1.66026e-57	3	G-protein coupled receptor 88	nucleus|cytoplasm|plasma membrane|neuropeptide signaling pathway|chemical synaptic transmission|locomotory behavior|feeding behavior|integral component of membrane|neuronal action potential|neuromuscular process controlling balance|motor learning|motor activity|G-protein coupled receptor activity
Hpca	1.134	2.60526e-56	3	hippocalcin	cellular response to monosodium glutamate|retina development in camera-type eye|dendrite membrane|calcium ion binding|response to Aroclor 1254|cellular response to electrical stimulus|neuronal cell body membrane|protein binding|cellular response to calcium ion|dendrite cytoplasm|cytoplasm|cytosol|brain development|positive regulation of phospholipase activity|response to organic cyclic compound|i…
Fgf13	1.202	2.60035e-51	3	fibroblast growth factor 13	cytosol|microtubule|plasma membrane|sodium ion transport|apoptotic process|lateral plasma membrane|negative regulation of microtubule depolymerization|sodium channel regulator activity|learning|hippocampus development|cerebral cortex cell migration|ion channel binding|filopodium|establishment of neuroblast polarity|protein kinase activator activity|microtubule polymerization|beta-tubulin binding|…
Pnck	1.003	1.29904e-43	3	pregnancy up-regulated nonubiquitous CaM kinase	calmodulin binding|ATP binding|intracellular|nucleus|cytoplasm|peptidyl-serine phosphorylation|peptidyl-threonine phosphorylation|intracellular signal transduction|protein serine/threonine kinase activity|calmodulin-dependent protein kinase activity
Vsnl1	1.013	5.76493e-43	3	visinin-like 1	membrane|calcium-mediated signaling|positive regulation of insulin secretion involved in cellular response to glucose stimulus|positive regulation of exocytosis|negative regulation of insulin secretion|calcium ion binding|cytosol|central nervous system development
Cbln1	1.114	1.60134e-41	3	cerebellin 1 precursor	protein secretion|cerebellar granule cell differentiation|cell junction|protein homodimerization activity|synapse|postsynaptic membrane|positive regulation of synapse assembly|negative regulation of excitatory postsynaptic potential|positive regulation of long term synaptic depression|extracellular region|heterophilic cell-cell adhesion via plasma membrane cell adhesion molecules
Snap25	1	3.37198e-38	3	synaptosomal-associated protein 25GO:0098794,GO:0098967,GO:0099590,GO:1990926,GO:0005768,GO:0005802,GO:0005829,GO:0005856,GO:0008076,GO:0005886,GO:0008306,GO:0006887,GO:0010975,GO:0030027,GO:0015629,GO:0030054,GO:0016020,GO:0030175,GO:0030182,GO:0030252,GO:0030424,GO:0000149,GO:0031915,GO:0031982,GO:0030426,GO:0032024,GO:0030431,GO:0005249,GO:0035493,GO:0005484,GO:0036477,GO:0005515,GO:0042734,GO…	rno04911,rno04721	Insulin secretion|Synaptic vesicle cycle
Tac1	1.111	1.70584e-37	3	tachykinin, precursor 1GO:0051496,GO:0032496,GO:0008306,GO:0005615,GO:1990090,GO:0035815,GO:0009725,GO:2000854,GO:0043025,GO:0010459,GO:0005886,GO:0043278,GO:0006954,GO:0007204,GO:0010634,GO:0045760,GO:0019233,GO:0007217,GO:0045778,GO:0030424,GO:0007218,GO:0046878,GO:0031835,GO:0007268,GO:0002675,GO:0048265,GO:0032224,GO:0007616,GO:0005102,GO:0050671,GO:0032230,GO:0008217,GO:0005576	rno04080	Neuroactive ligand-receptor interaction
Ramp3	1.926	4.69812e-37	3	receptor (G protein-coupled) activity modifying protein 3	plasma membrane|calcium ion transport|intracellular protein transport|G-protein coupled receptor signaling pathway|adenylate cyclase-activating G-protein coupled receptor signaling pathway|positive regulation of cAMP metabolic process|regulation of G-protein coupled receptor protein signaling pathway|positive regulation of cAMP biosynthetic process|protein transporter activity|receptor internaliz…	rno04270	Vascular smooth muscle contraction
Ctxn1	1	1.42146e-35	3	cortexin 1	central nervous system development|integral component of membrane
Fezf1	1.419	4.95372e-35	3	Fez family zinc finger 1	transcription regulatory region DNA binding|neuron migration|positive regulation of neuron differentiation|nucleus|positive regulation of transcription, DNA-templated|cytosol|axon guidance|negative regulation of cell proliferation|regulation of neurogenesis|telencephalon development|olfactory bulb development|forebrain anterior/posterior pattern specification|forebrain development|negative regula…
Slc17a6	1.092	5.3057e-35	3	solute carrier family 17 member 6	regulation of synapse structure or activity|integral component of membrane|L-glutamate transmembrane transporter activity|transmembrane transport|excitatory synapse|hippocampus development|neurotransmitter transporter activity|early endosome|sodium ion transport|anion transport|transmembrane transporter activity|brain development|neurotransmitter loading into synaptic vesicle|cell junction|synapt…	rno04724,rno04723,rno04721,rno05033	Glutamatergic synapse|Retrograde endocannabinoid signaling|Synaptic vesicle cycle|Nicotine addiction
Atp1b1	1	2.00026e-33	3	ATPase Na+/K+ transporting subunit beta 1	plasma membrane|sodium:potassium-exchanging ATPase complex|caveola|potassium ion transport|regulation of cardiac muscle contraction by calcium ion signaling|intercalated disc|sodium ion transport|membrane|basolateral plasma membrane|apical plasma membrane|protein stabilization|ATPase activity|ATPase binding|protein kinase binding|relaxation of cardiac muscle|metal ion transport|cardiac muscle con…	rno04024,rno04022,rno04911,rno04918,rno04919,rno04925,rno04260,rno04261,rno04970,rno04971,rno04972,rno04976,rno04973,rno04974,rno04978,rno04960,rno04961,rno04964	cAMP signaling pathway|cGMP - PKG signaling pathway|Insulin secretion|Thyroid hormone synthesis|Thyroid hormone signaling pathway|Aldosterone synthesis and secretion|Cardiac muscle contraction|Adrenergic signaling in cardiomyocytes|Salivary secretion|Gastric acid secretion|Pancreatic secretion|Bile secretion|Carbohydrate digestion and absorption|Protein digestion and absorption|Mineral absorption…
Tubb2a	1	1.50322e-32	3	tubulin, beta 2A class IIa	structural constituent of cytoskeleton|GTP binding|cytoplasm|microtubule|cytoskeleton organization|microtubule-based process|microtubule cytoskeleton organization|mitotic cell cycle|GTPase activity	rno04145,rno04540	Phagosome|Gap junction
Rtn1	1	2.84697e-32	3	reticulon 1	smooth endoplasmic reticulum|endomembrane system|integral component of membrane|neuron differentiation|endoplasmic reticulum|endoplasmic reticulum membrane
Ckmt1	1	1.23611e-31	3	--	--	--	--
Gpr6	2.86	2.87353e-31	3	G protein-coupled receptor 6	positive regulation of cytosolic calcium ion concentration|integral component of membrane|sphingosine-1-phosphate receptor activity|sphingosine-1-phosphate signaling pathway|plasma membrane|G-protein coupled receptor signaling pathway
Rab3a	1	7.3168e-31	3	RAB3A, member RAS oncogene family	plasma membrane|intracellular protein transport|vesicle docking involved in exocytosis|mitochondrion organization|neuromuscular synaptic transmission|axonogenesis|regulation of exocytosis|synaptic vesicle|lung development|axon|GTP-dependent protein binding|cytoplasmic vesicle|myosin V binding|regulation of short-term neuronal synaptic plasticity|regulation of synaptic vesicle fusion to presynapti…	rno04911,rno04721	Insulin secretion|Synaptic vesicle cycle
Zwint	1	1.11108e-30	3	ZW10 interacting kinetochore protein	intracellular membrane-bounded organelle|protein binding|protein N-terminus binding|nucleus|cell division|nucleoplasm|cytoplasm|cytosol|establishment of localization in cell|mitotic cell cycle checkpoint|nuclear body|mitotic sister chromatid segregation|dendrite|kinetochore|neuron projection|condensed chromosome kinetochore
Stmn3	1	2.89241e-30	3	stathmin 3	neuron projection|cytoplasmic microtubule organization|cytoplasm|regulation of GTPase activity|neuron projection development|Golgi apparatus|microtubule depolymerization|protein C-terminus binding|tubulin binding|protein domain specific binding|perinuclear region of cytoplasm|regulation of cytoskeleton organization|negative regulation of Rac protein signal transduction|growth cone|protein binding…
Ncdn	1	3.05874e-30	3	neurochondrin	cytosol|axon|dendrite|neuron projection development|neuron projection|neuronal cell body|bone resorption|regulation of neuronal synaptic plasticity|protein binding|nucleus
Ywhaq	1	1.46337e-29	3	tyrosine 3-monooxygenase/tryptophan 5-monooxygenase activation protein, theta	small GTPase mediated signal transduction|protein C-terminus binding|protein domain specific binding|protein-containing complex|negative regulation of ion transmembrane transport|identical protein binding|ion channel binding|negative regulation of transcription, DNA-templated|protein N-terminus binding|14-3-3 protein binding|protein binding|cytoplasm|protein targeting	rno04390,rno04151,rno04110,rno04114,rno05203,rno05161,rno05169	Hippo signaling pathway|PI3K-Akt signaling pathway|Cell cycle|Oocyte meiosis|Viral carcinogenesis|Hepatitis B|Epstein-Barr virus infection
Gap43	1	4.76106e-29	3	growth associated protein 43	phosphatidylinositol phosphate binding|growth cone membrane|cytoplasm|lysophosphatidic acid binding|regulation of growth|plasma membrane|nervous system development|axon guidance|glial cell differentiation|postsynaptic density|tissue regeneration|cell fate commitment|axon choice point recognition|regulation of filopodium assembly|cell junction|axon development|axon|phosphatidylserine binding|cell …
Tmem35a	1.013	5.13916e-29	3	--	--	--	--
Pcsk2	1.064	8.94627e-29	3	proprotein convertase subtilisin/kexin type 2	neuronal cell body|peptide hormone processing|serine-type endopeptidase activity|perikaryon|protein autoprocessing|protein binding|intracellular membrane-bounded organelle|insulin processing|extracellular space|protein-containing complex binding|nucleus|proteolysis|transport vesicle|secretory granule|nervous system development|dendrite|membrane|enkephalin processing|protein processing|endopeptida…
Ywhah	1	4.1227e-28	3	tyrosine 3-monooxygenase/tryptophan 5-monooxygenase activation protein, eta	plasma membrane|glucocorticoid catabolic process|intracellular protein transport|biological_process|ion channel binding|sodium channel regulator activity|positive regulation of transcription, DNA-templated|protein heterodimerization activity|negative regulation of dendrite morphogenesis|membrane depolarization during action potential|regulation of sodium ion transport|molecular_function|actin bin…	rno04390,rno04151,rno04110,rno04114,rno05203,rno05169	Hippo signaling pathway|PI3K-Akt signaling pathway|Cell cycle|Oocyte meiosis|Viral carcinogenesis|Epstein-Barr virus infection
Nap1l5	1	1.52245e-27	3	nucleosome assembly protein 1-like 5	nucleus|nucleosome assembly
Dnm1	1	1.55144e-26	3	dynamin 1	nucleoplasm|cytoplasm|Golgi apparatus|microtubule|plasma membrane|membrane|synaptic vesicle budding from presynaptic endocytic zone membrane|endocytosis|SH3 domain binding|protein kinase binding|membrane coat|axon|protein-containing complex binding|cytoplasmic vesicle|receptor internalization|synapse|postsynaptic membrane|protein dimerization activity|organelle fission|mitochondrial fission|respo…	rno04072,rno04144,rno04961,rno04721,rno05100	Phospholipase D signaling pathway|Endocytosis|Endocrine and other factor-regulated calcium reabsorption|Synaptic vesicle cycle|Bacterial invasion of epithelial cells
Uqcr11	1	1.6464e-26	3	ubiquinol-cytochrome c reductase, complex III subunit XI	ubiquinol-cytochrome-c reductase activity|integral component of membrane|electron transport chain|mitochondrion|mitochondrial inner membrane	rno00190,rno04260,rno04714,rno05010,rno05012,rno05016,rno04932	Oxidative phosphorylation|Cardiac muscle contraction|Thermogenesis|Alzheimer's disease|Parkinson's disease|Huntington's disease|Non-alcoholic fatty liver disease (NAFLD)
MGC109340	1.005	3.38082e-26	3	similar to Microsomal signal peptidase 23 kDa subunit (SPase 22 kDa subunit) (SPC22/23)	integral component of membrane|organelle membrane|protein targeting to ER|signal peptidase complex|signal peptide processing|peptidase activity	rno03060	Protein export
Rprm	2.406	7.70653e-26	3	reprimo, TP53 dependent G2 arrest mediator candidate	integral component of membrane|cytoplasm|cell cycle arrest|regulation of mitotic cell cycle	rno04115	p53 signaling pathway
Bcl11a	2.192	1.21197e-25	3	B-cell CLL/lymphoma 11A	cellular response to L-glutamate|T cell differentiation|positive regulation of gene expression|transcriptional repressor activity, RNA polymerase II proximal promoter sequence-specific DNA binding|negative regulation of dendrite development|sequence-specific DNA binding|negative regulation of gene expression|transcription regulatory region DNA binding|positive regulation of neuron projection deve…
Grina	1	5.93153e-25	3	glutamate ionotropic receptor NMDA type subunit associated protein 1	integral component of membrane|endoplasmic reticulum calcium ion homeostasis|ion channel binding|cation transmembrane transport|negative regulation of endoplasmic reticulum stress-induced intrinsic apoptotic signaling pathway|cation channel activity|endoplasmic reticulum|Golgi apparatus
Bex3	1	7.08743e-25	3	brain expressed X-linked 3	nucleus|cytoplasm|cytosol|biological_process|extrinsic apoptotic signaling pathway via death domain receptors|identical protein binding|metal ion binding|death receptor binding|nerve growth factor receptor binding|protein binding	rno04722	Neurotrophin signaling pathway
Gzmm	1.767	1.27011e-24	3	granzyme M	cellular_component|extracellular region|proteolysis|apoptotic process|biological_process|cell death|serine-type peptidase activity|cytolysis|innate immune response|endopeptidase activity|serine-type endopeptidase activity
Aplp1	1	1.37117e-24	3	amyloid beta precursor like protein 1	cellular response to norepinephrine stimulus|mRNA polyadenylation|negative regulation of adenylate cyclase-activating G-protein coupled receptor signaling pathway|regulation of translation|heparin binding|membrane|integral component of membrane|extracellular matrix organization|forebrain development|alpha-2A adrenergic receptor binding|alpha-2B adrenergic receptor binding|alpha-2C adrenergic rece…
Hpcal4	1.003	1.775e-24	3	hippocalcin-like 4	intracellular|signal transduction|protein C-terminus binding|protein domain specific binding|calcium channel regulator activity|calcium ion binding
Edil3	1.11	2.70587e-24	3	EGF like repeats and discoidin domains 3	extracellular matrix|integrin binding|calcium ion binding|positive regulation of cell-substrate adhesion
Tuba1b	1	3.3147e-24	3	tubulin, alpha 1B	myelin sheath|double-stranded RNA binding|membrane raft|GTPase activity|cellular response to interleukin-4|structural constituent of cytoskeleton|GTP binding|cytoplasm|microtubule|cytoplasmic microtubule|microtubule-based process|microtubule cytoskeleton organization|microtubule cytoskeleton|ubiquitin protein ligase binding|mitotic cell cycle	rno04145,rno04210,rno04530,rno04540	Phagosome|Apoptosis|Tight junction|Gap junction
Tmem132a	1.01	5.11032e-24	3	transmembrane protein 132A	endoplasmic reticulum|endoplasmic reticulum membrane|Golgi apparatus|brain development|integral component of membrane|negative regulation of programmed cell death|Golgi membrane|protein binding
Rnf14	1	8.28598e-24	3	ring finger protein 14	androgen receptor binding|nucleus|regulation of androgen receptor signaling pathway|cytoplasm|ubiquitin protein ligase activity|cytosol|regulation of transcription, DNA-templated|signal transduction|protein ubiquitination|ubiquitin-like protein transferase activity|ubiquitin conjugating enzyme binding|positive regulation of proteasomal ubiquitin-dependent protein catabolic process|ubiquitin ligas…
Gng3	1	2.61444e-23	3	G protein subunit gamma 3	G-protein coupled receptor signaling pathway|positive regulation of cytosolic calcium ion concentration|postsynaptic density|dendrite|type 1 angiotensin receptor binding|cell body|G-protein coupled receptor binding|signal transducer activity|heterotrimeric G-protein complex	rno04014,rno04371,rno04151,rno04062,rno04926,rno04724,rno04727,rno04725,rno04728,rno04726,rno04723,rno04713,rno05200,rno05032,rno05034,rno05167	Ras signaling pathway|Apelin signaling pathway|PI3K-Akt signaling pathway|Chemokine signaling pathway|Relaxin signaling pathway|Glutamatergic synapse|GABAergic synapse|Cholinergic synapse|Dopaminergic synapse|Serotonergic synapse|Retrograde endocannabinoid signaling|Circadian entrainment|Pathways in cancer|Morphine addiction|Alcoholism|Kaposi's sarcoma-associated herpesvirus infection
Podxl2	1	7.2259e-23	3	podocalyxin-like 2	integral component of membrane|leukocyte tethering or rolling
Bcat1	1	1.09248e-22	3	branched chain amino acid transaminase 1	branched-chain-amino-acid transaminase activity|cytoplasm|mitochondrion|cytosol|biological_process|branched-chain amino acid biosynthetic process|branched-chain amino acid catabolic process|leucine biosynthetic process|valine biosynthetic process|identical protein binding|L-leucine transaminase activity|L-valine transaminase activity|L-isoleucine transaminase activity	rno00270,rno00280,rno00290,rno00770	Cysteine and methionine metabolism|Valine, leucine and isoleucine degradation|Valine, leucine and isoleucine biosynthesis|Pantothenate and CoA biosynthesis
Hap1	1	1.48328e-22	3	huntingtin-associated protein 1GO:0005769,GO:0005770,GO:0005776,GO:0005783,GO:0005813,GO:0008104,GO:0005814,GO:0010976,GO:0005829,GO:0015031,GO:0016234,GO:0017022,GO:0030425,GO:0017157,GO:0030426,GO:0031175,GO:0031410,GO:0031587,GO:0005102,GO:0047496,GO:0005515,GO:0032230,GO:0005634,GO:0048011,GO:0005737,GO:0005739,GO:1902857,GO:0048311,GO:0005764,GO:0048403,GO:1904115,GO:0048471,GO:0006605,GO:00…	rno04727,rno05016	GABAergic synapse|Huntington's disease
Snap91	1	2.19766e-22	3	synaptosomal-associated protein 91	clathrin-coated pit|receptor-mediated endocytosis|establishment or maintenance of cell polarity|chemical synaptic transmission|neurotransmitter secretion|axonogenesis|synaptic vesicle|presynaptic membrane|postsynaptic density|neuron projection|protein transport|neuronal cell body|synaptic vesicle budding from presynaptic endocytic zone membrane|terminal bouton|phospholipase binding|axon terminus|…
Kifap3	1.005	2.95143e-22	3	kinesin-associated protein 3	negative regulation of apoptotic process|centrosome|positive regulation of calcium-dependent cell-cell adhesion|spindle microtubule|periciliary membrane compartment|axoneme|microtubule-based process|protein localization|negative regulation of cell proliferation|microtubule cytoskeleton|integral component of membrane|kinesin II complex|kinesin binding|intraciliary transport particle|condensed nucl…
Calb1	1	2.95994e-22	3	calbindin 1	cytoplasm|cytosol|learning or memory|short-term memory|long-term memory|terminal bouton|locomotory behavior|zinc ion binding|dendritic spine|retina layer formation|cell body|synapse|regulation of synaptic plasticity|regulation of cytosolic calcium ion concentration|vitamin D binding|calcium ion binding|intracellular|nucleus|axon|dendrite|metanephric part of ureteric bud development|vitamin D meta…	rno04961	Endocrine and other factor-regulated calcium reabsorption
Syt5	1.003	4.96229e-22	3	synaptotagmin 5	protein heterodimerization activity|syntaxin binding|calcium ion binding|perinuclear region of cytoplasm|synaptic vesicle endocytosis|cell junction|calcium-dependent phospholipid binding|calcium ion-regulated exocytosis of neurotransmitter|phosphatidylinositol-4,5-bisphosphate binding|plasma membrane|clathrin binding|vesicle fusion|recycling endosome membrane|integral component of membrane|proxim…
Nsf	1	5.20125e-22	3	N-ethylmaleimide sensitive factor, vesicle fusing ATPase	potassium ion transport|intracellular protein transport|intra-Golgi vesicle-mediated transport|vesicle fusion|neurotransmitter secretion|protein C-terminus binding|protein kinase binding|postsynaptic density|syntaxin binding|PDZ domain binding|D1 dopamine receptor binding|protein-containing complex disassembly|ionotropic glutamate receptor binding|metal ion binding|Golgi vesicle docking|SNARE com…	rno04962,rno04727,rno04721	Vasopressin-regulated water reabsorption|GABAergic synapse|Synaptic vesicle cycle
Faim2	1	6.73948e-22	3	Fas apoptotic inhibitory molecule 2	regulation of neuron apoptotic process|apoptotic process|central nervous system development|negative regulation of neuron apoptotic process|membrane|integral component of membrane|cerebellum development|cerebellar Purkinje cell layer development|membrane raft|cerebellar granular layer development|postsynaptic membrane|negative regulation of extrinsic apoptotic signaling pathway via death domain r…
Rxrg	1.392	1.28338e-21	3	retinoid X receptor gamma	positive regulation of transcription from RNA polymerase II promoter involved in cellular response to chemical stimulus|cellular response to hormone stimulus|9-cis retinoic acid receptor activity|steroid hormone mediated signaling pathway|sequence-specific DNA binding|nucleus|transcription, DNA-templated|peripheral nervous system development|heart development|positive regulation of transcription …	rno04659,rno04920,rno03320,rno04919,rno05200,rno05202,rno05226,rno05216,rno05222,rno05223	Th17 cell differentiation|Adipocytokine signaling pathway|PPAR signaling pathway|Thyroid hormone signaling pathway|Pathways in cancer|Transcriptional misregulation in cancers|Gastric cancer|Thyroid cancer|Small cell lung cancer|Non-small cell lung cancer
Glra2	1.384	1.41271e-21	3	glycine receptor, alpha 2	chemical synaptic transmission|synapse assembly|glycine binding|extracellularly glycine-gated chloride channel activity|response to amino acid|synapse|postsynaptic membrane|metal ion binding|nervous system process|synaptic transmission, glycinergic|excitatory postsynaptic potential|cellular response to amino acid stimulus|cellular response to zinc ion|cellular response to ethanol|transmembrane si…	rno04080	Neuroactive ligand-receptor interaction
Apbb1	1	1.93408e-21	3	amyloid beta precursor protein binding family B member 1	nucleus|cytoplasm|plasma membrane|transcription factor binding|double-strand break repair|visual learning|response to iron ion|transcription, DNA-templated|positive regulation of neuron projection development|nuclear speck|lamellipodium|histone H4 acetylation|extracellular matrix organization|main axon|negative regulation of cell growth|protein-containing complex binding|synapse|postsynaptic memb…	rno05010	Alzheimer's disease
Ubb	1	2.68412e-21	3	ubiquitin B	seminiferous tubule development|male gonad development|energy homeostasis|female gonad development|regulation of neuron death|hypothalamus gonadotrophin-releasing hormone neuron development|positive regulation of protein ubiquitination|neuron projection|neuronal cell body|myelin sheath|positive regulation of intrinsic apoptotic signaling pathway by p53 class mediator|mitochondrion transport along…	rno04144,rno04137,rno05012,rno05167	Endocytosis|Mitophagy - animal|Parkinson's disease|Kaposi's sarcoma-associated herpesvirus infection
Npb	4.153	5.01492e-21	3	neuropeptide B	neuropeptide signaling pathway|G-protein coupled receptor binding|extracellular region|G-protein coupled receptor signaling pathway	rno04080	Neuroactive ligand-receptor interaction
Mboat7l1	1	1.5717e-20	3	membrane bound O-acyltransferase domain containing 7-like 1	integral component of membrane	rno00564	Glycerophospholipid metabolism
Ndrg4	1	1.71631e-20	3	NDRG family member 4	cell migration involved in heart development|negative regulation of smooth muscle cell migration|cytoplasm|basolateral plasma membrane|mitochondrion|positive regulation of ERK1 and ERK2 cascade|endoplasmic reticulum membrane|cytosol|signal transduction|brain development|cell projection membrane|visual learning|vesicle docking|negative regulation of platelet-derived growth factor receptor signalin…
Lynx1	1.032	3.5869e-20	3	Ly6/neurotoxin 1	cell surface|membrane|acetylcholine receptor regulator activity|acetylcholine receptor inhibitor activity|acetylcholine receptor binding|regulation of neurotransmitter receptor activity|negative regulation of signaling receptor activity|plasma membrane|synaptic transmission, cholinergic|ion channel inhibitor activity
Atp6v1g2	1.005	3.85605e-20	3	ATPase H+ transporting V1 subunit G2	vacuolar proton-transporting V-type ATPase complex|ATPase activity|integral component of synaptic vesicle membrane|proton transmembrane transport|proton-exporting ATPase activity, phosphorylative mechanism	rno00190,rno04150,rno04145,rno04966,rno04721,rno05323	Oxidative phosphorylation|mTOR signaling pathway|Phagosome|Collecting duct acid secretion|Synaptic vesicle cycle|Rheumatoid arthritis
Camkv	1.021	4.10179e-20	3	CaM kinase-like vesicle-associated	calmodulin binding|ATP binding|intracellular|plasma membrane|protein phosphorylation|peptidyl-serine phosphorylation|peptidyl-threonine phosphorylation|cytoplasmic vesicle membrane|intracellular signal transduction|protein kinase activity|protein serine/threonine kinase activity|calmodulin-dependent protein kinase activity
Baiap3	1.003	4.93412e-20	3	BAI1-associated protein 3	phospholipid binding|endoplasmic reticulum|G-protein coupled receptor signaling pathway	rno05202	Transcriptional misregulation in cancers
Rbfox1	1.053	5.03505e-20	3	RNA binding protein, fox-1 homolog 1	mRNA binding|nucleus|cytoplasm|trans-Golgi network|mRNA processing|nervous system development|protein C-terminus binding|RNA splicing|neuromuscular process controlling balance|regulation of alternative mRNA splicing, via spliceosome|regulation of skeletal muscle cell differentiation|RNA binding
Moxd1	2.894	7.74746e-20	3	monooxygenase, DBH-like 1	cytoplasm|endoplasmic reticulum membrane|octopamine biosynthetic process|oxidoreductase activity, acting on paired donors, with incorporation or reduction of molecular oxygen, reduced ascorbate as one donor, and incorporation of one atom of oxygen|secretory granule membrane|dopamine catabolic process|norepinephrine biosynthetic process|oxidation-reduction process|dopamine beta-monooxygenase activ…
Pid1	1.202	1.01882e-19	3	phosphotyrosine interaction domain containing 1	negative regulation of protein localization to plasma membrane|cellular response to leptin stimulus|regulation of G1/S transition of mitotic cell cycle|fat cell differentiation|regulation of reactive oxygen species metabolic process|positive regulation of transcription by RNA polymerase II|negative regulation of glucose import|negative regulation of insulin receptor signaling pathway|regulation o…
Galnt16	1.005	1.16678e-19	3	polypeptide N-acetylgalactosaminyltransferase 16	Golgi apparatus|oligosaccharide biosynthetic process|membrane|integral component of membrane|O-glycan processing|protein O-linked glycosylation via serine|protein O-linked glycosylation via threonine|carbohydrate binding|Golgi membrane|polypeptide N-acetylgalactosaminyltransferase activity	rno00512	Mucin type O-glycan biosynthesis
Chga	1	1.26904e-19	3	chromogranin A	transport vesicle membrane|positive regulation of cAMP metabolic process|mast cell cytokine production|negative regulation of catecholamine secretion|defense response to Gram-negative bacterium|defense response to Gram-positive bacterium|chromaffin granule|mast cell granule|positive regulation of cardiac muscle contraction|adenylate cyclase-activating adrenergic receptor signaling pathway involve…
Crip2	1.013	2.35214e-19	3	cysteine-rich protein 2	extracellular matrix|metal ion binding|cell cortex|positive regulation of cell proliferation|hemopoiesis
Rab26	1.115	2.43782e-19	3	RAB26, member RAS oncogene family	Golgi to plasma membrane protein transport|GMP binding|GTPase activity|transport vesicle membrane|GTP binding|regulated exocytosis|secretory granule membrane|endosome|intracellular protein transport|vesicle docking involved in exocytosis|synaptic vesicle|protein localization to plasma membrane|protein secretion|intrinsic component of plasma membrane|endomembrane system|Rab protein signal transduc…
Calm2	1	2.45045e-19	3	calmodulin 2	regulation of synaptic vesicle endocytosis|protein N-terminus binding|calcium channel inhibitor activity|calcium ion binding|regulation of store-operated calcium channel activity|nitric-oxide synthase binding|enzyme regulator activity|regulation of high voltage-gated calcium channel activity|positive regulation of nitric-oxide synthase activity|nitric-oxide synthase regulator activity|protein bin…	rno04014,rno04015,rno04371,rno04020,rno04070,rno04024,rno04022,rno04114,rno04218,rno04625,rno04910,rno04922,rno04912,rno04915,rno04921,rno04916,rno04924,rno04925,rno04261,rno04270,rno04970,rno04971,rno04728,rno04720,rno04722,rno04744,rno04740,rno04750,rno04713,rno05200,rno05214,rno05010,rno05031,rno05034,rno05418,rno05133,rno05152,rno05167	Ras signaling pathway|Rap1 signaling pathway|Apelin signaling pathway|Calcium signaling pathway|Phosphatidylinositol signaling system|cAMP signaling pathway|cGMP - PKG signaling pathway|Oocyte meiosis|Cellular senescence|C-type lectin receptor signaling pathway|Insulin signaling pathway|Glucagon signaling pathway|GnRH signaling pathway|Estrogen signaling pathway|Oxytocin signaling pathway|Melanog…
Tcf25	1	1.18335e-18	3	transcription factor 25	DNA binding transcription factor activity|nucleus|negative regulation of transcription by RNA polymerase II
Ldha	1	1.23024e-18	3	lactate dehydrogenase A	response to drug|L-lactate dehydrogenase activity|response to hydrogen peroxide|identical protein binding|protein binding|cytosol|lactate metabolic process|response to nutrient|response to glucose|positive regulation of apoptotic process|response to organic cyclic compound|response to estrogen|glucose catabolic process to lactate via pyruvate|cadherin binding|NAD metabolic process|post-embryonic …	rno00010,rno00620,rno00640,rno00270,rno04066,rno04922,rno05230	Glycolysis / Gluconeogenesis|Pyruvate metabolism|Propanoate metabolism|Cysteine and methionine metabolism|HIF-1 signaling pathway|Glucagon signaling pathway|Central carbon metabolism in cancer
Cox6c	1	1.26649e-18	3	cytochrome c oxidase subunit 6C	biological_process|integral component of membrane|electron transport chain|proton transmembrane transport|cytochrome-c oxidase activity|mitochondrion|mitochondrial respiratory chain complex IV	rno00190,rno04260,rno04714,rno05010,rno05012,rno05016,rno04932	Oxidative phosphorylation|Cardiac muscle contraction|Thermogenesis|Alzheimer's disease|Parkinson's disease|Huntington's disease|Non-alcoholic fatty liver disease (NAFLD)
Uchl1	1	1.72651e-18	3	ubiquitin C-terminal hydrolase L1	eating behavior|cell proliferation|thiol-dependent ubiquitin-specific protease activity|neuronal cell body|protein deubiquitination|nucleoplasm|ubiquitin binding|myelin sheath|cytoplasm|endoplasmic reticulum membrane|cytosol|ligase activity|plasma membrane|negative regulation of MAP kinase activity|sensory perception of pain|ubiquitin-dependent protein catabolic process|neuron projection terminus…	rno05012	Parkinson's disease
Caly	1	2.61925e-18	3	calcyon neuron-specific vesicular proteinGO:0048268,GO:0006897,GO:0007212,GO:0016021,GO:0016197,GO:0030659,GO:0031410,GO:0050780,GO:0032051,GO:0044877,GO:0005768,GO:0045807,GO:0005887	rno04728	Dopaminergic synapse
Chst1	1.003	5.87882e-18	3	carbohydrate sulfotransferase 1	sulfur compound metabolic process|inflammatory response|sulfotransferase activity|integral component of membrane|keratan sulfate metabolic process|keratan sulfotransferase activity|Golgi membrane|N-acetylglucosamine 6-O-sulfotransferase activity|galactose metabolic process	rno00533	Glycosaminoglycan biosynthesis - keratan sulfate
Lamp5	1.929	1.92064e-17	3	lysosomal-associated membrane protein family, member 5	endoplasmic reticulum-Golgi intermediate compartment membrane|endosome membrane|recycling endosome membrane|integral component of membrane|cell junction|cytoplasmic vesicle membrane|synaptic vesicle membrane|early endosome membrane|growth cone membrane|dendrite membrane|plasma membrane
Mtch1	1	2.26975e-17	3	mitochondrial carrier 1	membrane|integral component of membrane|positive regulation of apoptotic process|mitochondrion|activation of cysteine-type endopeptidase activity involved in apoptotic process
Cox5b	1	2.52542e-17	3	cytochrome c oxidase subunit 5B	mitochondrion|mitochondrial respiratory chain complex IV|mitochondrial electron transport, cytochrome c to oxygen|response to hormone|mitochondrial ATP synthesis coupled proton transport|myelin sheath|response to peptide hormone|metal ion binding|cytochrome-c oxidase activity|cellular_component	rno00190,rno04260,rno04714,rno05010,rno05012,rno05016,rno04932	Oxidative phosphorylation|Cardiac muscle contraction|Thermogenesis|Alzheimer's disease|Parkinson's disease|Huntington's disease|Non-alcoholic fatty liver disease (NAFLD)
Grb10	1.031	4.00272e-17	3	growth factor receptor bound protein 10	negative regulation of glycogen biosynthetic process|positive regulation of vascular endothelial growth factor receptor signaling pathway|insulin receptor binding|negative regulation of glucose import|response to insulin|negative regulation of insulin receptor signaling pathway|cellular_component|cytoplasm|signal transduction|biological_process|protein-containing complex|insulin receptor signalin…	rno04150	mTOR signaling pathway
Aldoa	1	5.32089e-17	3	aldolase, fructose-bisphosphate A	mitochondrion|cytosol|fructose metabolic process|glycolytic process|ATP biosynthetic process|response to nicotine|striated muscle contraction|sperm fibrous sheath|binding of sperm to zona pellucida|identical protein binding|cytoskeletal protein binding|myelin sheath|response to estrogen|cadherin binding|muscle cell cellular homeostasis|protein homotetramerization|sperm head|fructose binding|respo…	rno00010,rno00030,rno00051,rno04066	Glycolysis / Gluconeogenesis|Pentose phosphate pathway|Fructose and mannose metabolism|HIF-1 signaling pathway
Syn2	1.137	5.37851e-17	3	synapsin IIGO:0046928,GO:0030672,GO:0005886,GO:0048306,GO:0007269,GO:0031201,GO:0008021,GO:0008092,GO:0043195,GO:0014069,GO:0043209,GO:0030054,GO:0005515,GO:0045202,GO:0005524
Tmsb10	1	6.97603e-17	3	thymosin, beta 10	cytoplasm|cytoskeleton|actin filament organization|spermatid development|actin cytoskeleton organization|filamentous actin|sequestering of actin monomers|actin monomer binding
Adcyap1	1.298	8.29693e-17	3	adenylate cyclase activating polypeptide 1	neuropeptide hormone activity|extracellular region|extracellular space|cytosol|adenylate cyclase-activating G-protein coupled receptor signaling pathway|pituitary adenylate cyclase activating polypeptide activity|positive regulation of cytosolic calcium ion concentration|sensory perception of pain|neuropeptide signaling pathway|cAMP-mediated signaling|pituitary gland development|insulin secretion…	rno04911,rno04924	Insulin secretion|Renin secretion
Cyp11b3	4.252	9.03694e-17	3	cytochrome P450, family 11, subfamily b, polypeptide 3	C21-steroid hormone biosynthetic process|glucocorticoid biosynthetic process|steroid metabolic process|cholesterol metabolic process|oxidoreductase activity, acting on paired donors, with incorporation or reduction of molecular oxygen|response to peptide hormone|oxidoreductase activity, acting on paired donors, with incorporation or reduction of molecular oxygen, NAD(P)H as one donor, and incorpo…	rno00140,rno04927,rno04934	Steroid hormone biosynthesis|Cortisol synthesis and secretion|Cushing's syndrome
Atp6v0c	1	1.28206e-16	3	ATPase H+ transporting V0 subunit C	lysosomal lumen acidification|ATP hydrolysis coupled proton transport|integral component of membrane|positive regulation of Wnt signaling pathway|ubiquitin protein ligase binding|ATPase coupled ion transmembrane transporter activity|proton-transporting ATPase activity, rotational mechanism|vacuolar proton-transporting V-type ATPase, V0 domain|lysosome|Golgi apparatus	rno00190,rno04145,rno04142,rno04966,rno04721,rno05323,rno05152	Oxidative phosphorylation|Phagosome|Lysosome|Collecting duct acid secretion|Synaptic vesicle cycle|Rheumatoid arthritis|Tuberculosis
Tmem215	3.51	1.74433e-16	3	--	--	--	--
Tmem130	1	2.15871e-16	3	transmembrane protein 130	Golgi apparatus|integral component of plasma membrane
Ndufa4	1	2.68623e-16	3	NADH:ubiquinone oxidoreductase subunit A4	mitochondrion|mitochondrial respiratory chain complex I|mitochondrial respiratory chain complex IV|integral component of membrane|electron transport chain|proton transmembrane transport|cytochrome-c oxidase activity	rno00190,rno04723,rno04714,rno05010,rno05012,rno05016,rno04932	Oxidative phosphorylation|Retrograde endocannabinoid signaling|Thermogenesis|Alzheimer's disease|Parkinson's disease|Huntington's disease|Non-alcoholic fatty liver disease (NAFLD)
Pgrmc1	1	3.31183e-16	3	progesterone receptor membrane component 1	amyloid-beta complex|associative learning|positive regulation of protein localization to plasma membrane|endomembrane system|negative regulation of synapse organization|postsynaptic density|membrane|integral component of membrane|heme binding|smooth endoplasmic reticulum membrane|neuron projection|neuronal cell body|cell body|steroid binding|synapse|axon guidance|modification of synaptic structur…
Oprl1	1.339	3.61393e-16	3	opioid related nociceptin receptor 1	integral component of plasma membrane|G-protein coupled receptor signaling pathway, coupled to cyclic nucleotide second messenger|adenylate cyclase-inhibiting G-protein coupled receptor signaling pathway|positive regulation of cytosolic calcium ion concentration|neuropeptide signaling pathway|chemical synaptic transmission|neuropeptide binding|protein C-terminus binding|neuron projection|membrane…	rno04080	Neuroactive ligand-receptor interaction
Dner	1	4.57637e-16	3	delta/notch-like EGF repeat containing	plasma membrane|Notch receptor processing|central nervous system development|glial cell differentiation|integral component of membrane|dendrite|neuronal cell body|skeletal muscle fiber development|Notch binding|calcium ion binding|early endosome
Got1	1	5.78845e-16	3	glutamic-oxaloacetic transaminase 1	cytoplasm|mitochondrion|lysosome|cytosol|glutamate catabolic process to aspartate|2-oxoglutarate metabolic process|glutamate catabolic process to 2-oxoglutarate|oxaloacetate metabolic process|pyridoxal phosphate binding|positive regulation of transforming growth factor beta receptor signaling pathway|carboxylic acid binding|cellular response to insulin stimulus|response to transition metal nanopa…	rno00250,rno00270,rno00220,rno00330,rno00350,rno00360,rno00400	Alanine, aspartate and glutamate metabolism|Cysteine and methionine metabolism|Arginine biosynthesis|Arginine and proline metabolism|Tyrosine metabolism|Phenylalanine metabolism|Phenylalanine, tyrosine and tryptophan biosynthesis
Atp6v1d	1	6.6593e-16	3	ATPase H+ transporting V1 subunit D	membrane|proton-transporting V-type ATPase complex|ATPase activity, coupled to transmembrane movement of substances|transmembrane transport|cilium assembly|protein localization to cilium|centrosome|cilium	rno00190,rno04150,rno04145,rno04966,rno04721,rno05323	Oxidative phosphorylation|mTOR signaling pathway|Phagosome|Collecting duct acid secretion|Synaptic vesicle cycle|Rheumatoid arthritis
Cnr1	1.288	8.30707e-16	3	cannabinoid receptor 1	adenylate cyclase-modulating G-protein coupled receptor signaling pathway|spermatogenesis|axonal fasciculation|aging|response to nutrient|learning or memory|negative regulation of dopamine secretion|memory|response to nicotine|drug binding|cannabinoid signaling pathway|positive regulation of neuron projection development|response to cocaine|glucose homeostasis|presynaptic membrane|regulation of f…	rno04015,rno04080,rno04723,rno04714	Rap1 signaling pathway|Neuroactive ligand-receptor interaction|Retrograde endocannabinoid signaling|Thermogenesis
Cyb561	1.055	1.07375e-15	3	cytochrome b-561	oxidoreductase activity|electron transport chain|oxidation-reduction process|ferric-chelate reductase activity|lysosomal membrane|integral component of membrane
Sult4a1	1.003	1.89444e-15	3	sulfotransferase family 4A, member 1	steroid metabolic process|identical protein binding|cytoplasm|sulfur compound metabolic process|sulfotransferase activity
Kcnq5	1.761	5.38088e-15	3	potassium voltage-gated channel subfamily Q member 5	delayed rectifier potassium channel activity|calmodulin binding|integral component of plasma membrane|potassium ion transport|voltage-gated potassium channel complex|integral component of membrane|clathrin coat|potassium ion transmembrane transport|voltage-gated potassium channel activity	rno04725	Cholinergic synapse
Syt4	1	5.52676e-15	3	synaptotagmin 4	calcium-dependent phospholipid binding|Golgi apparatus|plasma membrane|calcium ion regulated exocytosis|vesicle fusion|regulation of calcium ion-dependent exocytosis|neurotransmitter secretion|syntaxin binding|cell junction|vesicle|regulation of endocytosis|negative regulation of catecholamine secretion|clathrin binding|somatodendritic compartment|protein homodimerization activity|neuron projecti…
Hdac11	1.003	9.47314e-15	3	histone deacetylase 11	nucleus|plasma membrane|oligodendrocyte development|histone deacetylation|histone deacetylase complex|molecular_function|histone deacetylase activity	rno05203,rno05034,rno05165	Viral carcinogenesis|Alcoholism|Human papillomavirus infection
Nell2	1.049	1.06156e-14	3	neural EGFL like 2	cytoplasm|heparin binding|membrane|dendrite|regulation of growth|identical protein binding|perikaryon|development of secondary female sexual characteristics|positive regulation of hormone secretion|neuron cellular homeostasis|protein homotrimerization|protein kinase C binding|calcium ion binding|extracellular space
Slitrk1	1.267	1.37158e-14	3	SLIT and NTRK-like family, member 1	axonogenesis|synapse assembly|integral component of membrane|adult behavior|multicellular organism growth|homeostatic process|synapse|positive regulation of axonogenesis|positive regulation of synapse assembly|proteinaceous extracellular matrix|extracellular space|nervous system development
Stk26	1.58	1.38854e-14	3	serine/threonine protein kinase 26	identical protein binding|cellular response to starvation|activation of MAPKKK activity|protein homodimerization activity|membrane|magnesium ion binding|regulation of apoptotic process|apical plasma membrane|protein kinase activity|protein serine/threonine kinase activity|ATP binding|cytoplasm|signal transduction by protein phosphorylation|Golgi apparatus|protein autophosphorylation|microvillus a…
Ywhag	1	1.49772e-14	3	tyrosine 3-monooxygenase/tryptophan 5-monooxygenase activation protein, gamma	regulation of neuron differentiation|insulin-like growth factor receptor binding|regulation of synaptic plasticity|protein binding|cytoplasm|protein targeting|signal transduction|protein domain specific binding|enzyme regulator activity|regulation of catalytic activity|receptor tyrosine kinase binding|vesicle|cellular response to insulin stimulus|actin binding|identical protein binding|protein ki…	rno04390,rno04151,rno04110,rno04114,rno05203,rno05169	Hippo signaling pathway|PI3K-Akt signaling pathway|Cell cycle|Oocyte meiosis|Viral carcinogenesis|Epstein-Barr virus infection
Rnf187	1	2.12026e-14	3	ring finger protein 187	protein autoubiquitination|nucleus|protein K48-linked ubiquitination|nucleoplasm|cytoplasm|cytosol|positive regulation of cell proliferation|proteasome-mediated ubiquitin-dependent protein catabolic process|positive regulation of transcription, DNA-templated|ubiquitin-protein transferase activity|metal ion binding
Hsph1	1	2.20834e-14	3	heat shock protein family H (Hsp110) member 1	unfolded protein binding|protein-containing complex|ATP binding|chaperone cofactor-dependent protein refolding|nucleus|cellular response to heat|misfolded protein binding|nucleoplasm|cytoplasm|cellular response to unfolded protein|cytosol|positive regulation of protein tyrosine kinase activity|protein refolding|negative regulation of establishment of protein localization to mitochondrion|ATPase a…	rno04141	Protein processing in endoplasmic reticulum
Ephb1	1.397	2.55328e-14	3	Eph receptor B1	transmembrane signaling receptor activity|transmembrane-ephrin receptor activity|ATP binding|cytoplasm|skeletal muscle satellite cell activation|endoplasmic reticulum|membrane|cytosol|peptidyl-tyrosine phosphorylation|cranial nerve development|optic nerve morphogenesis|central nervous system projection neuron axonogenesis|early endosome membrane|neurogenesis|filopodium tip|positive regulation of …	rno04360	Axon guidance
Gprasp1	1	2.74292e-14	3	G protein-coupled receptor associated sorting protein 1	cytosol|endosome to lysosome transport|G-protein coupled receptor catabolic process|protein binding|nucleus|cytoplasm
Syn1	1.003	4.87159e-14	3	synapsin IGO:0048786,GO:0030672,GO:0005524,GO:0097091,GO:0005794,GO:0098793,GO:0043195,GO:0005829,GO:0098993,GO:0005856,GO:0007269,GO:0043209,GO:0008021,GO:0043229,GO:0014069,GO:0045202,GO:0019901,GO:0030054,GO:0000795,GO:0048306,GO:0030424,GO:0003779,GO:0030425,GO:0005515
Ppp3r1	1.003	5.56238e-14	3	protein phosphatase 3, regulatory subunit B, alpha	protein domain specific binding|phosphoprotein phosphatase activity|myelination in peripheral nervous system|calcium ion binding|calcineurin-NFAT signaling cascade|protein binding|cytosol|calcineurin complex|protein dephosphorylation|protein localization to nucleus|protein import into nucleus|sarcolemma|heart development|positive regulation of transcription by RNA polymerase II|Schwann cell devel…	rno04010,rno04310,rno04370,rno04020,rno04022,rno04114,rno04218,rno04625,rno04650,rno04660,rno04658,rno04659,rno04662,rno04922,rno04921,rno04924,rno04724,rno04720,rno04360,rno04380,rno05010,rno05014,rno05031,rno05152,rno05166,rno05167	MAPK signaling pathway|Wnt signaling pathway|VEGF signaling pathway|Calcium signaling pathway|cGMP - PKG signaling pathway|Oocyte meiosis|Cellular senescence|C-type lectin receptor signaling pathway|Natural killer cell mediated cytotoxicity|T cell receptor signaling pathway|Th1 and Th2 cell differentiation|Th17 cell differentiation|B cell receptor signaling pathway|Glucagon signaling pathway|Oxyt…
Grm8	2.028	5.5649e-14	3	glutamate metabotropic receptor 8	regulation of neuron death|synaptic transmission, glutamatergic|G-protein coupled glutamate receptor signaling pathway|G-protein coupled receptor activity|presynaptic membrane|chemical synaptic transmission|neuron projection|plasma membrane|integral component of plasma membrane|G-protein coupled receptor signaling pathway|glutamate receptor activity|adenylate cyclase-inhibiting G-protein coupled …	rno04072,rno04080,rno04724	Phospholipase D signaling pathway|Neuroactive ligand-receptor interaction|Glutamatergic synapse
Camk2d	1.138	5.92783e-14	3	calcium/calmodulin-dependent protein kinase II delta3	calmodulin-dependent protein kinase activity|protein binding|calmodulin binding|ATP binding|nucleus|positive regulation of cardiac muscle cell apoptotic process|cytoplasm|regulation of release of sequestered calcium ion into cytosol by sarcoplasmic reticulum|regulation of cardiac muscle contraction by regulation of the release of sequestered calcium ion|intercalated disc|positive regulation of sm…	rno04012,rno04310,rno04066,rno04020,rno04024,rno04114,rno04217,rno04911,rno04922,rno04912,rno04921,rno04916,rno04925,rno04261,rno04971,rno04725,rno04728,rno04720,rno04722,rno04740,rno04750,rno04360,rno04713,rno05200,rno05205,rno05214,rno05031,rno04934,rno05152	ErbB signaling pathway|Wnt signaling pathway|HIF-1 signaling pathway|Calcium signaling pathway|cAMP signaling pathway|Oocyte meiosis|Necroptosis|Insulin secretion|Glucagon signaling pathway|GnRH signaling pathway|Oxytocin signaling pathway|Melanogenesis|Aldosterone synthesis and secretion|Adrenergic signaling in cardiomyocytes|Gastric acid secretion|Cholinergic synapse|Dopaminergic synapse|Long-t…
Tuba4a	1	6.4951e-14	3	tubulin, alpha 4A	microtubule-based process|GTPase activity|biological_process|structural constituent of cytoskeleton|microtubule cytoskeleton|GTP binding|cellular_component|cytoplasm|enzyme binding|protein kinase binding|cytoskeleton|microtubule|microtubule cytoskeleton organization|cytoskeleton organization|mitotic cell cycle|molecular_function	rno04145,rno04210,rno04530,rno04540	Phagosome|Apoptosis|Tight junction|Gap junction
Gng13	1.357	9.02595e-14	3	G protein subunit gamma 13	dendrite|G-protein beta-subunit binding|sensory perception of taste|signal transducer activity|heterotrimeric G-protein complex|phospholipase C-activating G-protein coupled receptor signaling pathway	rno04014,rno04371,rno04151,rno04062,rno04926,rno04724,rno04727,rno04725,rno04728,rno04726,rno04723,rno04740,rno04742,rno04713,rno05200,rno05032,rno05034,rno05167	Ras signaling pathway|Apelin signaling pathway|PI3K-Akt signaling pathway|Chemokine signaling pathway|Relaxin signaling pathway|Glutamatergic synapse|GABAergic synapse|Cholinergic synapse|Dopaminergic synapse|Serotonergic synapse|Retrograde endocannabinoid signaling|Olfactory transduction|Taste transduction|Circadian entrainment|Pathways in cancer|Morphine addiction|Alcoholism|Kaposi's sarcoma-as…
Tmem91	1.196	1.21274e-13	3	transmembrane protein 91	hematopoietic progenitor cell differentiation|integral component of membrane
Atp5me	1	1.29759e-13	3	--	--	--	--
Trhr	2.356	1.31561e-13	3	thyrotropin releasing hormone receptor	G-protein coupled receptor signaling pathway|positive regulation of cytosolic calcium ion concentration|cell surface|integral component of membrane|protein homodimerization activity|positive regulation of protein homodimerization activity|thyrotropin-releasing hormone receptor activity|plasma membrane	rno04020,rno04080	Calcium signaling pathway|Neuroactive ligand-receptor interaction
Cd83	1.094	2.13796e-13	3	CD83 molecule	humoral immune response|signal transduction|external side of plasma membrane|response to organic cyclic compound|integral component of membrane|negative regulation of interleukin-4 production|positive regulation of interleukin-10 production|positive regulation of interleukin-2 production|positive regulation of CD4-positive, alpha-beta T cell differentiation|regulation of cytokine production|plasm…
Tmeff2	1.203	2.30865e-13	3	transmembrane protein with EGF-like and two follistatin-like domains 2	integral component of membrane|negative regulation of cell migration|wound healing, spreading of cells|negative regulation of integrin biosynthetic process|negative regulation of stress fiber assembly|molecular_function|cellular_component|biological_process
Stx1b	1	3.24925e-13	3	syntaxin 1B	nucleoplasm|cytoplasm|centrosome|plasma membrane|intracellular protein transport|membrane|exocytosis|integral component of membrane|vesicle docking involved in exocytosis|synaptic vesicle docking|vesicle-mediated transport|regulation of exocytosis|protein kinase binding|exocytic insertion of neurotransmitter receptor to postsynaptic membrane|protein domain specific binding|negative regulation of …	rno04130,rno04721	SNARE interactions in vesicular transport|Synaptic vesicle cycle
Ap2s1	1	4.1503e-13	3	adaptor-related protein complex 2, sigma 1 subunit	endocytosis|biological_process|protein transporter activity|AP-2 adaptor complex|molecular_function|plasma membrane|intracellular protein transport	rno04144,rno04961,rno04721,rno05016	Endocytosis|Endocrine and other factor-regulated calcium reabsorption|Synaptic vesicle cycle|Huntington's disease
Nptx2	1.105	4.94063e-13	3	neuronal pentraxin 2	associative learning|cytoplasmic side of plasma membrane|filopodium|carbohydrate binding|dendrite|growth cone|neuron projection development|neuronal cell body|metal ion binding|extracellular region|plasma membrane
Cmas	1.01	6.59117e-13	3	cytidine monophosphate N-acetylneuraminic acid synthetase	N-acetylneuraminate metabolic process|N-acylneuraminate cytidylyltransferase activity	rno00520	Amino sugar and nucleotide sugar metabolism
Slc22a17	1	6.87133e-13	3	solute carrier family 22, member 17	integral component of organelle membrane|vacuolar membrane|sodium-independent organic anion transport|integral component of plasma membrane|iron ion homeostasis|signal transduction|organic anion transmembrane transporter activity|sodium-independent organic anion transmembrane transporter activity|transmembrane transport|organic anion transport|siderophore transport|transmembrane signaling recepto…
RGD1308544	1.515	7.51285e-13	3	LOC361192
Tspyl2	1	9.20336e-13	3	TSPY-like 2	negative regulation of DNA replication|negative regulation of cell growth|regulation of protein kinase activity|nucleus|nucleolus|nucleosome assembly
Disp2	1	1.03355e-12	3	dispatched RND transporter family member 2	integral component of membrane
Cx3cl1	1.035	1.16792e-12	3	C-X3-C motif chemokine ligand 1	integrin binding|extracellular region|extracellular space|cytoplasm|plasma membrane|chemotaxis|positive regulation of macrophage chemotaxis|positive regulation of neuron projection development|inflammatory response|integral component of membrane|immune response|cytokine-mediated signaling pathway|platelet activation|integrin activation|positive regulation of cell migration|wound healing|negative …	rno04668,rno04060,rno04062	TNF signaling pathway|Cytokine-cytokine receptor interaction|Chemokine signaling pathway
Bex2	1	1.32264e-12	3	brain expressed X-linked 2	regulation of apoptotic process|regulation of cell cycle|nucleus|cytoplasm|apoptotic process
Tubb3	1	1.69352e-12	3	tubulin, beta 3 class III	dendrite|axon guidance|GTPase activity|peptide binding|structural constituent of cytoskeleton|neuronal cell body|cell periphery|GTP binding|intracellular|cytoplasm|microtubule cytoskeleton|neuron differentiation|microtubule|axon|cytoskeleton organization|microtubule cytoskeleton organization|microtubule-based process|mitotic cell cycle	rno04145,rno04540	Phagosome|Gap junction
Prkcg	1.42	1.71413e-12	3	protein kinase C, gamma	cytosol|plasma membrane|cell-cell junction|chemical synaptic transmission|learning or memory|intracellular signal transduction|chemosensory behavior|negative regulation of protein catabolic process|zinc ion binding|regulation of circadian rhythm|postsynaptic density|neuron projection|response to morphine|negative regulation of neuron apoptotic process|protein autophosphorylation|response to pain|…	rno04014,rno04015,rno04010,rno04012,rno04310,rno04370,rno04066,rno04020,rno04070,rno04071,rno04150,rno04510,rno04540,rno04650,rno04666,rno04670,rno04911,rno04921,rno04918,rno04919,rno04916,rno04925,rno04270,rno04970,rno04971,rno04972,rno04960,rno04961,rno04724,rno04727,rno04725,rno04728,rno04726,rno04720,rno04730,rno04723,rno04750,rno04713,rno05200,rno05231,rno05206,rno05205,rno05225,rno05214,rno…	Ras signaling pathway|Rap1 signaling pathway|MAPK signaling pathway|ErbB signaling pathway|Wnt signaling pathway|VEGF signaling pathway|HIF-1 signaling pathway|Calcium signaling pathway|Phosphatidylinositol signaling system|Sphingolipid signaling pathway|mTOR signaling pathway|Focal adhesion|Gap junction|Natural killer cell mediated cytotoxicity|Fc gamma R-mediated phagocytosis|Leukocyte transend…
Cfl1	1	2.26269e-12	3	cofilin 1	cell-cell junction|protein phosphorylation|protein import into nucleus|cytoskeleton organization|actin filament organization|negative regulation of cell adhesion|cell projection organization|response to virus|actin filament depolymerization|positive regulation of lamellipodium assembly|actin filament fragmentation|negative regulation of lamellipodium assembly|filopodium|positive regulation of cel…	rno04810,rno04666,rno04360,rno05133	Regulation of actin cytoskeleton|Fc gamma R-mediated phagocytosis|Axon guidance|Pertussis
Lancl1	1.013	2.41582e-12	3	LanC like 1	integral component of plasma membrane|signal transduction|G-protein coupled receptor signaling pathway|zinc ion binding|SH3 domain binding|glutathione binding|low-density lipoprotein particle receptor binding|catalytic activity|cytoplasm|plasma membrane
RGD1311739	1.018	2.84712e-12	3	similar to RIKEN cDNA 1700037H04
Ndfip1	1	2.93789e-12	3	Nedd4 family interacting protein 1	cellular iron ion homeostasis|vacuolar transport|signal transduction|endosome membrane|negative regulation of gene expression|integral component of membrane|positive regulation of protein catabolic process|metal ion transport|negative regulation of isotype switching to IgE isotypes|cell junction|regulation of isotype switching to IgG isotypes|dendrite|perinuclear region of cytoplasm|WW domain bin…
Angpt4	2.938	3.44955e-12	3	angiopoietin 4	positive regulation of peptidyl-tyrosine phosphorylation|cellular_component|cellular response to hypoxia|extracellular space|activation of transmembrane receptor protein tyrosine kinase activity|Notch signaling pathway|biological_process|positive regulation of endothelial cell migration|negative regulation of angiogenesis|transmembrane receptor protein tyrosine kinase activator activity|receptor …	rno04014,rno04015,rno04010,rno04066,rno04151	Ras signaling pathway|Rap1 signaling pathway|MAPK signaling pathway|HIF-1 signaling pathway|PI3K-Akt signaling pathway
Chst8	1.35	5.37139e-12	3	carbohydrate sulfotransferase 8	integral component of membrane|carbohydrate biosynthetic process|proteoglycan biosynthetic process|hormone biosynthetic process|Golgi membrane|N-acetylgalactosamine 4-O-sulfotransferase activity|sulfur compound metabolic process
Gaa	1	5.53064e-12	3	glucosidase, alpha, acid	alpha-1,4-glucosidase activity|oligo-1,6-glucosidase activity|lysosome|glycogen metabolic process|carbohydrate binding|glycogen catabolic process|maltose alpha-glucosidase activity|vacuolar sequestering|muscle cell cellular homeostasis|neuromuscular process controlling posture|neuromuscular process controlling balance|maltose metabolic process|regulation of the force of heart contraction|diaphrag…	rno00052,rno00500,rno04142	Galactose metabolism|Starch and sucrose metabolism|Lysosome
Rtn3	1	5.55134e-12	3	reticulon 3GO:0005789,GO:0006915,GO:0012505,GO:0016021,GO:0016192,GO:0071786,GO:0071787,GO:0000139,GO:0005783	rno05010	Alzheimer's disease
Serp2	1	6.4667e-12	3	stress-associated endoplasmic reticulum protein family member 2	protein transport|endoplasmic reticulum unfolded protein response|endoplasmic reticulum|endoplasmic reticulum membrane|protein glycosylation
Ociad1	1.003	6.69789e-12	3	OCIA domain containing 1	regulation of stem cell differentiation|endosome
Ap2m1	1	8.50475e-12	3	adaptor-related protein complex 2, mu 1 subunit	low-density lipoprotein particle receptor binding|protein binding|protein-containing complex assembly|plasma membrane|regulation of vesicle size|intracellular protein transport|lipid binding|vesicle organization|synaptic vesicle budding from presynaptic endocytic zone membrane|disordered domain specific binding|vesicle-mediated transport|positive regulation of synaptic vesicle endocytosis|AP-2 ad…	rno04144,rno04961,rno04721,rno05016	Endocytosis|Endocrine and other factor-regulated calcium reabsorption|Synaptic vesicle cycle|Huntington's disease
Clstn1	1	8.55664e-12	3	calsyntenin 1	cell projection|calcium ion binding|postsynaptic membrane|extracellular region|extracellular space|nucleus|endoplasmic reticulum membrane|homophilic cell adhesion via plasma membrane adhesion molecules|cell surface|positive regulation of synaptic transmission|postsynaptic density|positive regulation of synapse assembly|integral component of membrane|kinesin binding|Golgi membrane|cell junction|am…
Zer1	1	8.99346e-12	3	zyg-11 related, cell cycle regulator	Cul2-RING ubiquitin ligase complex|regulation of ubiquitin-protein transferase activity|ubiquitin-protein transferase activity|protein ubiquitination
Brinp3	1.504	1.32533e-11	3	BMP/retinoic acid inducible neural specific 3	negative regulation of mitotic cell cycle|endoplasmic reticulum|cellular response to retinoic acid|cell cycle arrest|nervous system development|dendrite|neuronal cell body|positive regulation of neuron differentiation|molecular_function|negative regulation of cell cycle|extracellular region|mitochondrion
Prodh2	2.099	1.73168e-11	3	proline dehydrogenase 2	mitochondrion|mitochondrial inner membrane|proline catabolic process|proline catabolic process to glutamate|oxidoreductase activity, acting on the CH-NH group of donors|oxidation-reduction process|FAD binding|proline dehydrogenase activity	rno00330	Arginine and proline metabolism
Zcchc12	1	2.0058e-11	3	zinc finger CCHC-type containing 12	zinc ion binding|nuclear speck|ligand-dependent nuclear receptor transcription coactivator activity|BMP signaling pathway|SUMO binding|positive regulation of ligand-dependent nuclear receptor transcription coactivator activity|nucleic acid binding|nucleus|transcription, DNA-templated
Usp29	1.021	2.89864e-11	3	ubiquitin specific peptidase 29	protein deubiquitination|thiol-dependent ubiquitinyl hydrolase activity|G1/S transition of mitotic cell cycle|nucleus|ubiquitin-dependent protein catabolic process
Nptn	1	3.70403e-11	3	neuroplastin	positive regulation of ERK1 and ERK2 cascade|ion channel binding|cell|synaptic membrane|postsynaptic membrane|plasma membrane|positive regulation of long-term synaptic potentiation|positive regulation of fibroblast growth factor receptor signaling pathway|homophilic cell adhesion via plasma membrane adhesion molecules|regulation of receptor localization to synapse|positive regulation of cytosolic…
Parm1	1.094	3.74843e-11	3	prostate androgen-regulated mucin-like protein 1	plasma membrane|early endosome|apoptotic process|endosome membrane|late endosome|Golgi apparatus|integral component of membrane|intracellular membrane-bounded organelle|positive regulation of telomerase activity|cytosol|Golgi membrane|nucleus
Atp6v1b2	1	3.80739e-11	3	ATPase H+ transporting V1 subunit B2	intracellular membrane-bounded organelle|cytosol|ATP metabolic process|plasma membrane|microvillus|vacuolar acidification|ATP hydrolysis coupled proton transport|integral component of membrane|hydrolase activity|regulation of cellular pH|proton-transporting V-type ATPase, V1 domain|ruffle|melanosome|ATP binding|myelin sheath|cytoplasm	rno00190,rno04150,rno04145,rno04966,rno04721,rno05323	Oxidative phosphorylation|mTOR signaling pathway|Phagosome|Collecting duct acid secretion|Synaptic vesicle cycle|Rheumatoid arthritis
Rhof	1.329	3.85244e-11	3	ras homolog family member F (in filopodia)	cell migration|signal transducer activity|protein kinase binding|GTP binding|regulation of cell migration|intracellular|cytoplasm|plasma membrane|cell cortex|establishment or maintenance of actin cytoskeleton polarity|actin filament organization|cytoplasmic vesicle|cell division site|establishment or maintenance of cell polarity|regulation of actin cytoskeleton organization|small GTPase mediated …
Map2k1	1.003	4.29908e-11	3	mitogen activated protein kinase kinase 1	perinuclear region of cytoplasm|thymus development|response to axon injury|regulation of axon regeneration|neuron projection morphogenesis|epithelial cell proliferation involved in lung morphogenesis|cell motility|placenta blood vessel development|positive regulation of axonogenesis|labyrinthine layer development|triglyceride homeostasis|positive regulation of production of miRNAs involved in gen…	rno04014,rno04015,rno04010,rno04012,rno04370,rno04371,rno04668,rno04066,rno04068,rno04072,rno04071,rno04024,rno04022,rno04151,rno04150,rno04140,rno04114,rno04210,rno04218,rno04510,rno04540,rno04550,rno04810,rno04620,rno04650,rno04660,rno04662,rno04664,rno04666,rno04062,rno04910,rno04912,rno04915,rno04914,rno04917,rno04921,rno04926,rno04919,rno04916,rno04270,rno04725,rno04726,rno04720,rno04730,rno…	Ras signaling pathway|Rap1 signaling pathway|MAPK signaling pathway|ErbB signaling pathway|VEGF signaling pathway|Apelin signaling pathway|TNF signaling pathway|HIF-1 signaling pathway|FoxO signaling pathway|Phospholipase D signaling pathway|Sphingolipid signaling pathway|cAMP signaling pathway|cGMP - PKG signaling pathway|PI3K-Akt signaling pathway|mTOR signaling pathway|Autophagy - animal|Oocyt…
L1cam	1.032	4.40042e-11	3	L1 cell adhesion molecule	heterophilic cell-cell adhesion via plasma membrane cell adhesion molecules|leukocyte cell-cell adhesion|cell-matrix adhesion|cell surface receptor signaling pathway|axon guidance|cell migration|protein domain specific binding|axonal fasciculation|positive regulation of cell-cell adhesion|PDZ domain binding|neuron differentiation|axon|neuronal cell body|terminal bouton|dendrite|protein self-assoc…	rno04514,rno04360	Cell adhesion molecules (CAMs)|Axon guidance
Gpm6a	1	4.67249e-11	3	glycoprotein m6a	calcium ion transmembrane transport|dendritic spine|neural retina development|axonal growth cone|calcium channel activity|protein binding|plasma membrane|synapse assembly|integral component of membrane|filopodium|neuron projection morphogenesis|neuron projection development|stem cell differentiation|neuron projection|neuron migration|neuronal cell body|positive regulation of filopodium assembly
Gpi	1	4.74246e-11	3	glucose-6-phosphate isomerase	cytoplasm|cytosol|plasma membrane|carbohydrate metabolic process|gluconeogenesis|glycolytic process|glucose homeostasis|neuron projection|learning or memory|negative regulation of cysteine-type endopeptidase activity involved in apoptotic process|growth factor activity|myelin sheath|response to morphine|negative regulation of neuron apoptotic process|aldehyde catabolic process|response to cadmium…	rno00010,rno00030,rno00500,rno00520	Glycolysis / Gluconeogenesis|Pentose phosphate pathway|Starch and sucrose metabolism|Amino sugar and nucleotide sugar metabolism
Tsc22d1	1	5.10732e-11	3	TSC22 domain family, member 1	nucleus|cytoplasm|regulation of transcription, DNA-templated|transcription by RNA polymerase II|positive regulation of cell proliferation|positive regulation of apoptotic process|negative regulation of apoptotic process|positive regulation of transcription by RNA polymerase II|RNA polymerase II proximal promoter sequence-specific DNA binding|transcriptional activator activity, RNA polymerase II p…
Ywhaz	1	7.15617e-11	3	tyrosine 3-monooxygenase/tryptophan 5-monooxygenase activation protein, zeta	Golgi reassembly|melanosome|mitochondrion|response to drug|protein targeting|mast cell granule|protein targeting to mitochondrion|transcription factor binding|regulation of cell death|postsynaptic density|protein kinase binding|identical protein binding|protein domain specific binding|ion channel binding|protein-containing complex binding|cadherin binding|cell leading edge|histamine secretion by …	rno04390,rno04151,rno04110,rno04114,rno05203,rno05161,rno05169	Hippo signaling pathway|PI3K-Akt signaling pathway|Cell cycle|Oocyte meiosis|Viral carcinogenesis|Hepatitis B|Epstein-Barr virus infection
Dctn1	1	9.72292e-11	3	dynactin subunit 1	nuclear envelope|centrosome|centriole|microtubule binding|biological_process|spindle|centriole-centriole cohesion|transport along microtubule|protein-containing complex|tubulin binding|microtubule anchoring at centrosome|protein kinase binding|microtubule plus-end|establishment of mitotic spindle orientation|positive regulation of microtubule nucleation|retrograde transport, endosome to Golgi|ide…	rno04962,rno05016	Vasopressin-regulated water reabsorption|Huntington's disease
Ly6h	1	1.14077e-10	3	lymphocyte antigen 6 complex, locus H	negative regulation of signaling receptor activity|acetylcholine receptor inhibitor activity|acetylcholine receptor binding|acetylcholine receptor signaling pathway
AABR07072264.4	1.099	1.18171e-10	3	--	--	--	--
Cdip1	1.003	1.20491e-10	3	cell death-inducing p53 target 1	intrinsic apoptotic signaling pathway in response to DNA damage by p53 class mediator|metal ion binding|cytoplasmic side of late endosome membrane|cytoplasmic side of lysosomal membrane|nucleus|apoptotic process|tumor necrosis factor-mediated signaling pathway
Vapa	1	1.29313e-10	3	VAMP associated protein A	endoplasmic reticulum organization|signal transduction|microtubule binding|cell death|microtubule cytoskeleton|positive regulation by host of viral genome replication|membrane|cadherin binding|integral component of membrane|protein heterodimerization activity|protein domain specific binding|perinuclear region of cytoplasm|endoplasmic reticulum exit site|protein localization to endoplasmic reticul…	rno04979	Cholesterol metabolism
Pgam1	1	1.46534e-10	3	phosphoglycerate mutase 1	respiratory burst|nucleus|2,3-bisphosphoglycerate-dependent phosphoglycerate mutase activity|cytoplasm|cytosol|gluconeogenesis|glycolytic process|regulation of glycolytic process|hydrolase activity|protein kinase binding|myelin sheath|bisphosphoglycerate mutase activity|regulation of pentose-phosphate shunt|phosphoglycerate mutase activity	rno00010,rno00260,rno04922,rno05230	Glycolysis / Gluconeogenesis|Glycine, serine and threonine metabolism|Glucagon signaling pathway|Central carbon metabolism in cancer
Mapk8ip2	1	1.52563e-10	3	mitogen-activated protein kinase 8 interacting protein 2	regulation of AMPA receptor activity|social behavior|MAP-kinase scaffold activity|negative regulation of apoptotic signaling pathway|neuronal cell body|cytoplasm|protein-containing complex binding|JNK cascade|mating behavior|regulation of signaling receptor activity|postsynaptic density|kinase activity|regulation of JNK cascade|kinesin binding|nonassociative learning|protein kinase binding|dendri…	rno04010	MAPK signaling pathway
Syt11	1	1.66919e-10	3	synaptotagmin 11	plasma membrane|integral component of plasma membrane|vesicle fusion|synaptic vesicle|response to wounding|postsynaptic density|synaptic vesicle exocytosis|neuron projection|regulation of calcium ion-dependent exocytosis|terminal bouton|dendritic spine|syntaxin binding|cell body|phagocytic vesicle|perinuclear region of cytoplasm|beta-tubulin binding|negative regulation of membrane invagination|pr…
Pdxp	1.003	1.74449e-10	3	pyridoxal phosphatase	cytosol|plasma membrane|cell-cell junction|protein dephosphorylation|lamellipodium|regulation of mitotic nuclear division|midbody|positive regulation of actin filament depolymerization|regulation of cytokinesis|heat shock protein binding|ruffle membrane|pyridoxal phosphatase activity|magnesium ion binding|protein homodimerization activity|phosphoserine phosphatase activity|contractile ring|phosph…	rno00750	Vitamin B6 metabolism
Rhbdl1	1.038	2.03849e-10	3	rhomboid like 1	integral component of membrane|protein processing|serine-type endopeptidase activity|proteolysis
Vamp2	1	2.46235e-10	3	vesicle-associated membrane protein 2	trans-Golgi network|plasma membrane|exocytosis|vesicle fusion|synaptic vesicle|regulation of exocytosis|protein C-terminus binding|voltage-gated potassium channel complex|response to glucose|syntaxin binding|cell junction|clathrin-coated vesicle|vesicle|cellular response to insulin stimulus|secretory granule|SNARE complex assembly|zymogen granule membrane|identical protein binding|Golgi to plasma…	rno04130,rno04911,rno04970,rno04962,rno04721	SNARE interactions in vesicular transport|Insulin secretion|Salivary secretion|Vasopressin-regulated water reabsorption|Synaptic vesicle cycle
Vamp1	1.06	3.13066e-10	3	vesicle-associated membrane protein 1	azurophil granule membrane|mitochondrial outer membrane|specific granule membrane|cytosol|terminal bouton|intracellular protein transport|exocytosis|vesicle fusion|cell surface|integral component of membrane|tertiary granule membrane|vesicle-mediated transport|syntaxin binding|cell junction|synaptic vesicle membrane|SNARE binding|SNARE complex|SNAP receptor activity|SNARE complex assembly|protein…	rno04130	SNARE interactions in vesicular transport
Ppp2r5d	1.893	3.22814e-10	3	protein phosphatase 2, regulatory subunit B', delta	signal transduction|protein phosphatase regulator activity|positive regulation of protein dephosphorylation|regulation of phosphoprotein phosphatase activity|protein phosphatase type 2A complex|phosphoprotein phosphatase activity|protein dephosphorylation	rno03015,rno04071,rno04151,rno04152,rno04114,rno04261,rno04728,rno05165	mRNA surveillance pathway|Sphingolipid signaling pathway|PI3K-Akt signaling pathway|AMPK signaling pathway|Oocyte meiosis|Adrenergic signaling in cardiomyocytes|Dopaminergic synapse|Human papillomavirus infection
Rtn4rl1	1.721	3.99677e-10	3	reticulon 4 receptor-like 1	negative regulation of axon regeneration|signaling receptor activity|cell surface receptor signaling pathway|heparin binding|cell projection|external side of plasma membrane|cell surface|negative regulation of neuron projection development|perikaryon|membrane raft|integral component of membrane|negative regulation of JAK-STAT cascade|cytokine-mediated signaling pathway|anchored component of plasm…
Ndufa8	1	4.72379e-10	3	NADH:ubiquinone oxidoreductase subunit A8	mitochondrial respiratory chain complex I|mitochondrial intermembrane space|mitochondrial electron transport, NADH to ubiquinone|biological_process|mitochondrial respiratory chain complex I assembly|molecular_function|cellular_component|mitochondrion	rno00190,rno04723,rno04714,rno05010,rno05012,rno05016,rno04932	Oxidative phosphorylation|Retrograde endocannabinoid signaling|Thermogenesis|Alzheimer's disease|Parkinson's disease|Huntington's disease|Non-alcoholic fatty liver disease (NAFLD)
LOC102549506	1.247	4.82262e-10	3	kelch-like protein 3-like
Stmn2	1	4.92953e-10	3	stathmin 2	neuronal cell body|growth cone|cytoplasm|negative regulation of microtubule polymerization|endosome|calcium-dependent protein binding|Golgi apparatus|perinuclear region of cytoplasm|microtubule depolymerization|negative regulation of microtubule depolymerization|positive regulation of neuron projection development|positive regulation of microtubule depolymerization|negative regulation of neuron p…
Htr2a	1.557	5.63231e-10	3	5-hydroxytryptamine receptor 2A	plasma membrane|integral component of plasma membrane|caveola|cellular calcium ion homeostasis|G-protein coupled receptor signaling pathway|regulation of dopamine secretion|G-protein coupled receptor signaling pathway, coupled to cyclic nucleotide second messenger|phosphatidylinositol 3-kinase signaling|phospholipase C-activating G-protein coupled receptor signaling pathway|artery smooth muscle c…	rno04020,rno04080,rno04540,rno04726,rno04750	Calcium signaling pathway|Neuroactive ligand-receptor interaction|Gap junction|Serotonergic synapse|Inflammatory mediator regulation of TRP channels
Camk2b	1	6.3175e-10	3	calcium/calmodulin-dependent protein kinase II betaGO:0005516,GO:0005524,GO:0005737,GO:0005815,GO:0005829,GO:0006468,GO:0006816,GO:0042803,GO:0010976,GO:0014069,GO:0043005,GO:0043204,GO:0043274,GO:0046686,GO:0046777,GO:0048169,GO:0000082,GO:0002030,GO:0004674,GO:0004683,GO:0005515,GO:0018105,GO:0018107,GO:0019901,GO:0030425,GO:0032222,GO:0032430,GO:0048858,GO:0033017,GO:0050885,GO:0035556,GO:0051…	rno04012,rno04310,rno04066,rno04020,rno04024,rno04114,rno04217,rno04911,rno04922,rno04912,rno04921,rno04916,rno04925,rno04261,rno04971,rno04725,rno04728,rno04720,rno04722,rno04740,rno04750,rno04360,rno04713,rno05200,rno05205,rno05214,rno05031,rno04934,rno05152	ErbB signaling pathway|Wnt signaling pathway|HIF-1 signaling pathway|Calcium signaling pathway|cAMP signaling pathway|Oocyte meiosis|Necroptosis|Insulin secretion|Glucagon signaling pathway|GnRH signaling pathway|Oxytocin signaling pathway|Melanogenesis|Aldosterone synthesis and secretion|Adrenergic signaling in cardiomyocytes|Gastric acid secretion|Cholinergic synapse|Dopaminergic synapse|Long-t…
Ano3	2.199	6.49239e-10	3	anoctamin 3	biological_process|integral component of membrane|detection of temperature stimulus|phospholipid scramblase activity|protein dimerization activity|detection of mechanical stimulus|calcium activated phosphatidylcholine scrambling|calcium activated galactosylceramide scrambling|molecular_function|intracellular calcium activated chloride channel activity|cellular_component
Smarcd3	1.044	7.30567e-10	3	SWI/SNF related, matrix associated, actin dependent regulator of chromatin, subfamily d, member 3	regulation of protein binding|regulation of transcription by RNA polymerase II|secondary heart field specification|positive regulation of transcription, DNA-templated|transcription factor binding|cardiac right ventricle formation|positive regulation of smooth muscle cell differentiation|neural retina development|npBAF complex|chromatin binding|signaling receptor binding|nucleus|positive regulatio…	rno04714,rno05225	Thermogenesis|Hepatocellular carcinoma
Pld3	1	7.371e-10	3	phospholipase D family, member 3	lipid catabolic process|N-acylphosphatidylethanolamine-specific phospholipase D activity|phospholipase D activity|endoplasmic reticulum membrane|integral component of membrane	rno00564,rno00565	Glycerophospholipid metabolism|Ether lipid metabolism
Tppp3	1	8.05174e-10	3	tubulin polymerization-promoting protein family member 3	microtubule|tubulin binding|positive regulation of protein polymerization|microtubule polymerization|perinuclear region of cytoplasm|microtubule bundle|microtubule bundle formation
Sncb	1.005	8.57362e-10	3	synuclein, beta	synapse|chemical synaptic transmission|transition metal ion binding|inclusion body|growth cone|dopamine metabolic process|beta-tubulin binding|alpha-tubulin binding|synapse organization|neuronal cell body|terminal bouton|cuprous ion binding|negative regulation of neuron apoptotic process|calcium ion binding|axon terminus|mitochondrion
Kcnj11	1.404	8.70995e-10	3	potassium voltage-gated channel subfamily J member 11	endoplasmic reticulum|cytosol|plasma membrane|glucose metabolic process|potassium ion transport|ankyrin binding|protein C-terminus binding|axolemma|inward rectifying potassium channel|heat shock protein binding|response to estradiol|response to ATP|response to testosterone|regulation of ion transmembrane transport|cellular response to glucose stimulus|sarcolemma|cellular response to tumor necrosi…	rno04911,rno04930	Insulin secretion|Type II diabetes mellitus
Olfm2	1.055	1.09374e-09	3	olfactomedin 2	regulation of vascular smooth muscle cell dedifferentiation|nucleus|nucleoplasm|cytoplasm|visual perception|locomotory behavior|protein secretion|cell junction|AMPA glutamate receptor complex|positive regulation of smooth muscle cell differentiation|protein binding|extracellular region|synaptic membrane
Tecr	1	1.21274e-09	3	trans-2,3-enoyl-CoA reductase	integral component of endoplasmic reticulum membrane|fatty acid elongation|very long-chain fatty acid biosynthetic process|oxidation-reduction process|very-long-chain enoyl-CoA reductase activity|endoplasmic reticulum|steroid biosynthetic process|oxidoreductase activity	rno00062,rno01040	Fatty acid elongation|Biosynthesis of unsaturated fatty acids
Magee1	1.008	1.22472e-09	3	MAGE family member E1	dendrite|postsynaptic membrane|perinuclear region of cytoplasm|nucleus|plasma membrane|dystrophin-associated glycoprotein complex
Ndufa6	1	1.52775e-09	3	NADH:ubiquinone oxidoreductase subunit A6	mitochondrial respiratory chain complex I|response to oxidative stress|biological_process|mitochondrial membrane|oxidation-reduction process|molecular_function|cellular_component|mitochondrion	rno00190,rno04723,rno04714,rno05010,rno05012,rno05016,rno04932	Oxidative phosphorylation|Retrograde endocannabinoid signaling|Thermogenesis|Alzheimer's disease|Parkinson's disease|Huntington's disease|Non-alcoholic fatty liver disease (NAFLD)
Ppp2r1a	1	1.75836e-09	3	protein phosphatase 2 scaffold subunit A alpha	cytosol|chromosome segregation|female meiotic nuclear division|protein phosphatase regulator activity|regulation of phosphoprotein phosphatase activity|protein heterodimerization activity|meiotic spindle elongation|mitotic sister chromatid separation|meiotic sister chromatid cohesion, centromeric|peptidyl-serine dephosphorylation|regulation of meiotic cell cycle process involved in oocyte maturat…	rno03015,rno04350,rno04390,rno04071,rno04151,rno04152,rno04114,rno04530,rno04261,rno04728,rno04730,rno05160,rno05165,rno05142	mRNA surveillance pathway|TGF-beta signaling pathway|Hippo signaling pathway|Sphingolipid signaling pathway|PI3K-Akt signaling pathway|AMPK signaling pathway|Oocyte meiosis|Tight junction|Adrenergic signaling in cardiomyocytes|Dopaminergic synapse|Long-term depression|Hepatitis C|Human papillomavirus infection|Chagas disease (American trypanosomiasis)
Prrt2	1.212	1.81212e-09	3	proline-rich transmembrane protein 2	negative regulation of short-term synaptic potentiation|presynaptic membrane|membrane|neuron projection|integral component of membrane|syntaxin-1 binding|SH3 domain binding|cell junction|axon terminus|synaptic vesicle fusion to presynaptic active zone membrane|neuromuscular process controlling posture|vesicle|presynapse|plasma membrane|negative regulation of SNARE complex assembly|synaptic vesicle
Blcap	1.008	1.92886e-09	3	bladder cancer associated protein	integral component of membrane|apoptotic nuclear changes
Cox4i1	1	2.5707e-09	3	cytochrome c oxidase subunit 4i1	nucleus|mitochondrion|mitochondrial inner membrane|mitochondrial respiratory chain complex IV|mitochondrial electron transport, cytochrome c to oxygen|response to nutrient|mitochondrial membrane|proton transmembrane transport|cytochrome-c oxidase activity	rno00190,rno04260,rno04714,rno05010,rno05012,rno05016,rno04932	Oxidative phosphorylation|Cardiac muscle contraction|Thermogenesis|Alzheimer's disease|Parkinson's disease|Huntington's disease|Non-alcoholic fatty liver disease (NAFLD)
Nrsn2	1	2.65934e-09	3	neurensin 2	transport vesicle|cytoplasmic vesicle|neuronal cell body|plasma membrane|integral component of membrane
Acot7	1	3.21337e-09	3	acyl-CoA thioesterase 7GO:1900535,GO:0042802,GO:0005829,GO:0042803,GO:0043005,GO:0006631,GO:0006637,GO:0009062,GO:0015937,GO:0044297,GO:0016290,GO:0047617,GO:0016787,GO:0051792,GO:0036042,GO:0000062,GO:0052689,GO:0036114,GO:0005654,GO:0102991,GO:0036116	rno00062,rno01040	Fatty acid elongation|Biosynthesis of unsaturated fatty acids
Abhd8	1	4.01886e-09	3	abhydrolase domain containing 8	hydrolase activity
Prrt1	1.013	4.03848e-09	3	proline-rich transmembrane protein 1	cell junction|synapse|plasma membrane|membrane|integral component of membrane
Nsg2	1	4.13224e-09	3	neuron specific gene family member 2	lysosomal lumen|late endosome|clathrin coat assembly|Golgi apparatus|Golgi cis cisterna membrane|dopamine receptor signaling pathway|integral component of membrane|endosomal transport|dendrite|cytoplasmic vesicle membrane|early endosome membrane|clathrin light chain binding|multivesicular body membrane|endosome|trans-Golgi network membrane|early endosome
Grin1	1.005	4.39478e-09	3	glutamate ionotropic receptor NMDA type subunit 1GO:0043083,GO:0043195,GO:0043197,GO:0043278,GO:0045944,GO:0043523,GO:0046982,GO:0043524,GO:0046983,GO:0048167,GO:0048168,GO:0048169,GO:0060079,GO:0048511,GO:0048814,GO:0060134,GO:0060179,GO:0060992,GO:1905429,GO:0071287,GO:0097060,GO:2000463,GO:0097553,GO:2001056,GO:0004972,GO:0005622,GO:0005737,GO:0005102,GO:0005783,GO:0005887,GO:0006812,GO:000834…	rno04014,rno04015,rno04020,rno04024,rno04080,rno04724,rno04720,rno04713,rno05010,rno05014,rno05016,rno05030,rno05031,rno05033,rno05034	Ras signaling pathway|Rap1 signaling pathway|Calcium signaling pathway|cAMP signaling pathway|Neuroactive ligand-receptor interaction|Glutamatergic synapse|Long-term potentiation|Circadian entrainment|Alzheimer's disease|Amyotrophic lateral sclerosis (ALS)|Huntington's disease|Cocaine addiction|Amphetamine addiction|Nicotine addiction|Alcoholism
Ubc	1	4.80482e-09	3	ubiquitin C	cytoplasm|ubiquitin-dependent protein catabolic process|protein ubiquitination|modification-dependent protein catabolic process|protein tag|ubiquitin protein ligase binding|myelin sheath|proteasome binding|protease binding|nucleus	rno03320	PPAR signaling pathway
Rasal1	1.192	4.98795e-09	3	RAS protein activator like 1 (GAP1 like)	cytosol|plasma membrane|intrinsic component of the cytoplasmic side of the plasma membrane|intracellular signal transduction|positive regulation of GTPase activity|negative regulation of Ras protein signal transduction|cellular response to calcium ion|positive regulation of dendrite extension|GTPase activator activity|phospholipid binding|cytoplasm	rno04014	Ras signaling pathway
Scg5	1	6.48698e-09	3	secretogranin V	regulation of hormone secretion|protein binding|extracellular region|nucleus|intracellular protein transport|neuropeptide signaling pathway|unfolded protein binding|peptide hormone processing|secretory granule|enzyme inhibitor activity|negative regulation of catalytic activity
Tafa2	1.687	6.56745e-09	3	--	--	--	--
LOC100912195	1	6.75098e-09	3	protein BEX1-like	nucleus|cytoplasm
Cnih2	1.003	6.83112e-09	3	cornichon family AMPA receptor auxiliary protein 2	negative regulation of receptor localization to synapse|postsynaptic density|negative regulation of anterograde synaptic vesicle transport|vesicle-mediated transport|regulation of NMDA receptor activity|cell junction|dendrite|AMPA glutamate receptor complex|synaptic transmission, glutamatergic|regulation of AMPA receptor activity|regulation of membrane potential|dendritic spine|dendritic shaft|pr…
Bspry	1.372	7.00217e-09	3	B-box and SPRY domain containing	membrane|cell leading edge|perinuclear region of cytoplasm|cellular response to leukemia inhibitory factor|protein binding|calcium ion transport|zinc ion binding
Nsg1	1	7.01649e-09	3	neuron specific gene family member 1	late endosome|endoplasmic reticulum|endoplasmic reticulum membrane|apoptotic process|amyloid precursor protein metabolic process|dopamine receptor signaling pathway|integral component of membrane|lysosomal lumen|endosomal transport|postsynaptic membrane|clathrin coat assembly|recycling endosome membrane|spontaneous synaptic transmission|postsynaptic endosome|neurotransmitter receptor transport, e…
Fam189b	1.135	7.04388e-09	3	family with sequence similarity 189, member B	integral component of membrane|WW domain binding
Rasd2	1.206	7.78826e-09	3	RASD family, member 2	GTP binding|plasma membrane|signal transduction|locomotory behavior|negative regulation of protein ubiquitination|ubiquitin conjugating enzyme binding|G-protein beta-subunit binding|positive regulation of protein sumoylation|phosphatidylinositol 3-kinase binding|regulation of cAMP-mediated signaling|synaptic transmission, dopaminergic|positive regulation of protein kinase B signaling|GTPase activ…
Kcnh1	2.036	9.62229e-09	3	potassium voltage-gated channel subfamily H member 1	calmodulin binding|intracellular|nuclear inner membrane|plasma membrane|integral component of plasma membrane|axolemma|early endosome membrane|voltage-gated potassium channel complex|ion transmembrane transport|potassium channel complex|regulation of ion transmembrane transport|regulation of cell proliferation|perinuclear region of cytoplasm|cellular response to calcium ion|regulation of membrane…
Col15a1	2.617	9.74107e-09	3	collagen type XV alpha 1 chain	extracellular space|cell adhesion|extracellular matrix|structural molecule activity|collagen trimer|basement membrane	rno04974	Protein digestion and absorption
Nedd8	1	1.026e-08	3	neural precursor cell expressed, developmentally down-regulated 8	ubiquitin protein ligase binding|nucleoplasm|protein neddylation|cytoplasm|cytosol|regulation of transcription by RNA polymerase II|protein localization|response to organic cyclic compound|protein ubiquitination|proteasome binding|modification-dependent protein catabolic process|nucleus|regulation of proteolysis|protein tag
Klc1	1	1.61237e-08	3	kinesin light chain 1	vesicle|cytosol|ciliary rootlet|kinesin complex|protein localization to synapse|microtubule|intracellular protein transport|axo-dendritic transport|stress granule disassembly|tubulin binding|neuron projection|membrane|axon|neuronal cell body|microtubule motor activity|membrane-bounded organelle|growth cone|protein binding|cytoplasmic vesicle|cytoplasm	rno05132	Salmonella infection
C1qtnf4	1.018	1.72672e-08	3	C1q and tumor necrosis factor related protein 4	positive regulation of NIK/NF-kappaB signaling|positive regulation of tumor necrosis factor secretion|positive regulation of interleukin-6 secretion|extracellular space|positive regulation of interleukin-6 production|positive regulation of interleukin-6-mediated signaling pathway
Golga7b	1.116	1.75391e-08	3	golgin A7 family, member B	peptidyl-L-cysteine S-palmitoylation|protein-cysteine S-palmitoyltransferase activity|protein localization to plasma membrane|palmitoyltransferase complex|intracellular|protein targeting to membrane
Serpini1	1.039	1.77746e-08	3	serpin family I member 1	extracellular space|negative regulation of endopeptidase activity|positive regulation of neuron projection development|regulation of cell adhesion|secretory granule lumen|neuronal cell body|perikaryon|serine-type endopeptidase inhibitor activity|cytoplasmic vesicle lumen
Crtac1	1.253	2.08966e-08	3	cartilage acidic protein 1	growth cone|negative regulation of receptor binding|calcium ion binding|axonal fasciculation|olfactory bulb development
Nkx2-1	1.359	2.14338e-08	3	NK2 homeobox 1	development of primary female sexual characteristics|anatomical structure formation involved in morphogenesis|neuron fate commitment|oligodendrocyte differentiation|lung saccule development|epithelial tube branching involved in lung morphogenesis|core promoter binding|intronic transcription regulatory region sequence-specific DNA binding|transcriptional activator activity, RNA polymerase II trans…
Ngb	1.145	2.22858e-08	3	neuroglobin	metal ion binding|oxygen carrier activity|negative regulation of hydrogen peroxide-induced cell death|cytoplasm|mitochondrion|aging|visual perception|response to iron ion|oxygen transport|heme binding|neuron projection development|neuron projection|response to hypoxia|positive regulation of catalytic activity|molecular_function|perikaryon
Nckipsd	1.155	2.3264e-08	3	NCK interacting protein with SH3 domain	protein binding|COP9 signalosome|positive regulation of neuron projection development
Cox6b2	2.732	2.41135e-08	3	cytochrome c oxidase subunit VIb polypeptide 2	mitochondrial crista	rno00190,rno04260,rno04714,rno05010,rno05012,rno05016,rno04932	Oxidative phosphorylation|Cardiac muscle contraction|Thermogenesis|Alzheimer's disease|Parkinson's disease|Huntington's disease|Non-alcoholic fatty liver disease (NAFLD)
Cnrip1	1.047	3.23861e-08	3	cannabinoid receptor interacting protein 1	protein C-terminus binding|regulation of signaling receptor activity|type 1 cannabinoid receptor binding|myelin sheath|negative regulation of signaling receptor activity|cytoplasm|plasma membrane
LOC100361457	1	3.32304e-08	3	actin, gamma 1 propeptide-like	plasma membrane|focal adhesion|dense body|ATP binding|cytosol|cytoskeleton
Tceal9	1	3.37416e-08	3	transcription elongation factor A like 9	WW domain binding|nucleus|regulation of transcription by RNA polymerase II
Ensa	1	3.42849e-08	3	endosulfine alphaGO:0005102,GO:0005737,GO:0009749,GO:0015459,GO:0019212,GO:0019870,GO:0019888,GO:0032515,GO:0035308,GO:0050796,GO:0000086,GO:0051301,GO:0000278,GO:0051721,GO:0004864
Atp5f1b	1	4.07423e-08	3	--	--	--	--
Slc25a46	1.047	4.16393e-08	3	solute carrier family 25, member 46	integral component of membrane|mitochondrial membrane fission|mitochondrion|mitochondrial outer membrane
Samd9	1.368	4.82389e-08	3	--	--	--	--
Sez6l2	1	6.35666e-08	3	seizure related 6 homolog like 2	cerebellar Purkinje cell layer development|neuronal cell body|synapse maturation|regulation of protein kinase C signaling|endoplasmic reticulum|adult locomotory behavior|integral component of membrane
Atp6v1c1	0.995	6.52579e-08	3	ATPase H+ transporting V1 subunit C1	lysosomal membrane|plasma membrane|biological_process|proton-exporting ATPase activity, phosphorylative mechanism|ATP hydrolysis coupled proton transport|cytoplasmic vesicle|apical part of cell|proton-transporting ATPase activity, rotational mechanism|vacuolar proton-transporting V-type ATPase, V1 domain|molecular_function|cytoplasm	rno00190,rno04150,rno04145,rno04966,rno04721,rno05323	Oxidative phosphorylation|mTOR signaling pathway|Phagosome|Collecting duct acid secretion|Synaptic vesicle cycle|Rheumatoid arthritis
Npdc1	1.003	6.78417e-08	3	neural proliferation, differentiation and control, 1	integral component of membrane
LOC103692716	1	8.18902e-08	3	heat shock protein HSP 90-alpha	chaperone-mediated protein transport involved in chaperone-mediated autophagy|lysosomal membrane|response to heat|response to cold|ATPase activity|peptidyl-tyrosine phosphorylation|nitric-oxide synthase regulator activity|TPR domain binding|melanosome|myelin sheath|positive regulation of nitric oxide biosynthetic process|response to antibiotic|protein binding|regulation of protein complex stabili…
Cdh13	1.021	8.84347e-08	3	cadherin 13	extracellular region|extracellular space|cytoplasm|plasma membrane|caveola|calcium-dependent cell-cell adhesion via plasma membrane cell adhesion molecules|cell-cell adherens junction|catenin complex|cell-cell junction assembly|Rac protein signal transduction|homophilic cell adhesion via plasma membrane adhesion molecules|lamellipodium assembly|regulation of endocytosis|low-density lipoprotein pa…
Cox6a1	1	1.21527e-07	3	cytochrome c oxidase subunit 6A1	mitochondrial respiratory chain complex IV|mitochondrial electron transport, cytochrome c to oxygen|aerobic respiration|enzyme regulator activity|myelin sheath|regulation of catalytic activity|proton transmembrane transport|cytochrome-c oxidase activity|mitochondrion	rno00190,rno04260,rno04714,rno05010,rno05012,rno05016,rno04932	Oxidative phosphorylation|Cardiac muscle contraction|Thermogenesis|Alzheimer's disease|Parkinson's disease|Huntington's disease|Non-alcoholic fatty liver disease (NAFLD)
Map1b	1	1.23219e-07	3	microtubule-associated protein 1B	phospholipid binding|cytosol|cytoskeleton|microtubule|microtubule binding|microtubule associated complex|response to wounding|response to mechanical stimulus|response to carbohydrate|cellular process|response to inorganic substance|dendrite|peripheral nervous system axon regeneration|growth cone|postsynaptic density|regulation of microtubule depolymerization|positive regulation of microtubule pol…
Map6	1.044	1.3195e-07	3	microtubule-associated protein 6	dendrite morphogenesis|lysosome localization|Golgi apparatus|positive regulation of axonogenesis|microtubule|regulation of microtubule cytoskeleton organization|secretory vesicle|microtubule binding|neuron projection|axon cytoplasm|perinuclear region of cytoplasm|axonal transport of mitochondrion|axon|dendrite|microtubule cytoskeleton organization|transport vesicle membrane|protein binding|calmod…
Ltk	1.748	1.35547e-07	3	leukocyte receptor tyrosine kinase	negative regulation of apoptotic process|positive regulation of cardiac muscle cell apoptotic process|transmembrane receptor protein tyrosine kinase activity|positive regulation of neuron projection development|receptor complex|phosphatidylinositol 3-kinase signaling|signal transducer activity|positive regulation of MAPK cascade|transmembrane signaling receptor activity|ATP binding|intracellular|…
Gpx3	1	1.42543e-07	3	glutathione peroxidase 3	response to corticosterone|response to selenium ion|glutathione peroxidase activity|oxidation-reduction process|response to organic cyclic compound|cellular oxidant detoxification|response to drug|extracellular space|glutathione metabolic process|hydrogen peroxide catabolic process|response to oxidative stress|selenium binding|protein homotetramerization|response to molecule of fungal origin|resp…	rno00590,rno00480,rno04918	Arachidonic acid metabolism|Glutathione metabolism|Thyroid hormone synthesis
2021-09-05	1.005	1.48458e-07	3	septin 5	plasma membrane|cell cortex|septin ring|synaptic vesicle|septin filament array|protein-containing complex scaffold activity|cellular protein localization|microtubule cytoskeleton|phosphatidylinositol binding|protein homodimerization activity|neuron projection|terminal bouton|axon terminus|mitotic cytokinesis|septin ring assembly|stress fiber|GTPase activity|protein binding|GTP binding|regulation …	rno05012	Parkinson's disease
Impact	1	1.50137e-07	3	impact RWD domain protein	negative regulation of protein complex assembly|negative regulation of protein autophosphorylation|cellular response to amino acid starvation|cellular response to glucose starvation|cellular response to acidic pH|cellular response to UV-C|ribosome binding|positive regulation of neuron differentiation|cellular response to benomyl|negative regulation of transcription from RNA polymerase II promoter…
Slc25a4	1	1.57974e-07	3	solute carrier family 25 member 4	positive regulation of oxidative phosphorylation uncoupler activity|myelin sheath|ADP transport|mitochondrion|membrane raft|ATP transport|mitochondrial outer membrane|transmembrane transport|mitochondrial inner membrane|mitochondrial transport|integral component of membrane|heart development|negative regulation of necroptotic process|aging|enzyme binding|apoptotic mitochondrial changes|positive r…	rno04020,rno04022,rno04217,rno04218,rno05012,rno05016,rno05166	Calcium signaling pathway|cGMP - PKG signaling pathway|Necroptosis|Cellular senescence|Parkinson's disease|Huntington's disease|HTLV-I infection
Wdr47	1.164	1.99281e-07	3	WD repeat domain 47
AABR07044711.1	1	2.77255e-07	3	--	--	--	--
Celsr2	1.085	3.46809e-07	3	cadherin, EGF LAG seven-pass G-type receptor 2	neural plate anterior/posterior regionalization|calcium ion binding|regulation of cell-cell adhesion|cytoplasm|regulation of protein localization|plasma membrane|regulation of transcription, DNA-templated|homophilic cell adhesion via plasma membrane adhesion molecules|cerebrospinal fluid secretion|cell surface receptor signaling pathway|dendrite morphogenesis|G-protein coupled receptor signaling …
Sqstm1	1	3.59527e-07	3	sequestosome 1	protein kinase C binding|protein binding|cytoplasm|late endosome|autophagosome|aggresome|macroautophagy|endoplasmic reticulum|cytosol|PML body|enzyme binding|protein kinase binding|sarcomere|ubiquitin binding|cell differentiation|ubiquitin protein ligase binding|intracellular membrane-bounded organelle|ionotropic glutamate receptor binding|negative regulation of growth of symbiont in host|amphiso…	rno04137,rno04217,rno04218,rno04380,rno05418	Mitophagy - animal|Necroptosis|Cellular senescence|Osteoclast differentiation|Fluid shear stress and atherosclerosis
Mllt11	1	3.60575e-07	3	myeloid/lymphoid or mixed-lineage leukemia	positive regulation of mitochondrial depolarization|intracellular|positive regulation of release of cytochrome c from mitochondria|nucleoplasm|cytoplasm|microtubule organizing center|cytosol|extrinsic apoptotic signaling pathway|biological_process|positive regulation of apoptotic process|intrinsic apoptotic signaling pathway|positive regulation of transcription, DNA-templated|molecular_function|c…
Glrb	1.061	3.72352e-07	3	glycine receptor, beta	integral component of plasma membrane|ion transport|signal transduction|neuropeptide signaling pathway|glycine binding|chemical synaptic transmission|extracellularly glycine-gated ion channel activity|neuron projection|response to amino acid|extracellularly glycine-gated chloride channel activity|perikaryon|synapse|postsynaptic membrane|nervous system process|neuromuscular process|startle respons…	rno04080	Neuroactive ligand-receptor interaction
Scn2a	1.018	4.24635e-07	3	sodium voltage-gated channel alpha subunit 2	protein binding|intracellular|plasma membrane|sodium ion transport|nervous system development|node of Ranvier|intrinsic apoptotic signaling pathway in response to osmotic stress|paranode region of axon|intercalated disc|sodium channel complex|regulation of ion transmembrane transport|sodium ion transmembrane transport|myelination|neuron projection|voltage-gated sodium channel complex|voltage-gate…	rno04742	Taste transduction
LOC103689961	1	4.28937e-07	3	--	--	--	--
Stxbp1	1	5.28043e-07	3	syntaxin binding protein 1	cytosol|cytoskeleton|plasma membrane|exocytosis|vesicle docking involved in exocytosis|axon|neurotransmitter secretion|platelet alpha granule|neuromuscular synaptic transmission|negative regulation of protein complex assembly|regulation of vesicle fusion|negative regulation of synaptic transmission, GABAergic|response to estradiol|presynaptic active zone membrane|protein-containing complex|protei…	rno04721	Synaptic vesicle cycle
[truncated: 484 more rows]
