# Supplementary material for: Transcriptome-scale spatial gene expression in rat arcuate nucleus during puberty
Source: Cell Biosci. 2022 Jan 21;12:8. doi: 10.1186/s13578-022-00745-2 (PMC8781439; doi:10.1186/s13578-022-00745-2)
Supplement: Supplementary file 5 — Additional file 5: Table S4. Information of DEGs with p-value less than 0.01 adjusted by MAST difference test method in 4 subclusters of VMH (Cluster 10). [file 13578_2022_745_MOESM5_ESM.xlsx]

## Sheet: Table S4
gene	gene_diff	p_val	subcluster	product	GO_term	pathway	pathway_description
Mbp	1	0	1	myelin basic proteinGO:0007417,GO:0007568,GO:0007605,GO:0009636,GO:0019911,GO:0042552,GO:0042995,GO:0032570,GO:0043025,GO:0032991,GO:0043209,GO:1904685,GO:2000778,GO:0043218,GO:0000165,GO:0002020,GO:0005515,GO:0005516,GO:0005622,GO:0005886,GO:0033269,GO:0034115,GO:0034612,GO:0035633,GO:0046689,GO:0050771,GO:0061024,GO:0070542,GO:0071944,GO:1904209
Plp1	1	0	1	proteolipid protein 1	myelin sheath|central nervous system myelination|plasma membrane|cell maturation|neuron projection development|integral component of plasma membrane|axon development|myelination|inflammatory response|integrin-mediated signaling pathway|axon ensheathment|glial cell differentiation|positive regulation of gene expression|long-chain fatty acid biosynthetic process|astrocyte development|identical prot…
Cldn11	1.037	1.55817322164026e-311	1	claudin 11	myelin sheath|bicellular tight junction|basal part of cell|cell adhesion|spermatogenesis|axon ensheathment|integral component of membrane|structural molecule activity|calcium-independent cell-cell adhesion via plasma membrane cell-adhesion molecules|plasma membrane|identical protein binding	rno04514,rno04530,rno04670,rno05160	Cell adhesion molecules (CAMs)|Tight junction|Leukocyte transendothelial migration|Hepatitis C
Apod	1.073	2.29261256023393e-310	1	apolipoprotein D	cytoplasm|endoplasmic reticulum|glucose metabolic process|lipid metabolic process|dendrite|tissue regeneration|lipid transport|negative regulation of protein import into nucleus|brain development|response to drug|neuronal cell body|negative regulation of monocyte chemotactic protein-1 production|perinuclear region of cytoplasm|negative regulation of cytokine production involved in inflammatory re…
Cnp	1.003	2.00982e-279	1	2',3'-cyclic nucleotide 3' phosphodiesterase	nucleoplasm|cytoplasm|mitochondrial outer membrane|mitochondrial inner membrane|cytosol|response to lipopolysaccharide|myelin sheath abaxonal region|microtubule|myelin sheath adaxonal region|plasma membrane|melanosome|cell projection|myelin sheath|regulation of mitochondrial membrane permeability|perinuclear region of cytoplasm|oligodendrocyte differentiation|microtubule cytoskeleton organization…
Mag	1.083	4.96286e-267	1	myelin-associated glycoprotein	nervous system development|negative regulation of neuron projection development|integral component of membrane|protein kinase binding|central nervous system myelination|Schmidt-Lanterman incisure|carbohydrate binding|negative regulation of axon extension|negative regulation of neuron apoptotic process|positive regulation of myelination|membrane raft|negative regulation of neuron differentiation|p…	rno04514	Cell adhesion molecules (CAMs)
Mobp	1.169	4.97576e-265	1	myelin-associated oligodendrocyte basic protein	myosin binding|Rab GTPase binding|structural constituent of myelin sheath|vesicle transport along actin filament|cortical actin cytoskeleton|myelin sheath|perinuclear region of cytoplasm|actin binding|mitochondrion|nervous system development
Ugt8	1.267	5.82862e-249	1	UDP glycosyltransferase 8	cytoskeleton organization|UDP-glycosyltransferase activity|UDP-galactose:glucosylceramide beta-1,4-galactosyltransferase activity|glucuronosyltransferase activity|integral component of membrane|paranodal junction assembly|myelination|intracellular membrane-bounded organelle|N-acylsphingosine galactosyltransferase activity|neuron projection morphogenesis|protein localization to paranode region of …	rno00565,rno00600	Ether lipid metabolism|Sphingolipid metabolism
Mal	1.193	1.22726e-232	1	mal, T-cell differentiation protein	protein insertion into plasma membrane|intracellular protein transport|hinge region between urothelial plaques of apical plasma membrane|integral component of membrane|positive regulation of extrinsic apoptotic signaling pathway via death domain receptors|apical plasma membrane|extrinsic component of membrane|structural constituent of myelin sheath|myelination|plasma membrane raft|membrane raft p…
Tf	1.106	4.61575e-221	1	transferrin	early endosome|late endosome|signal recognition particle receptor complex|clathrin-coated pit|iron ion transport|cellular iron ion homeostasis|integral component of membrane|apoptotic process|apical plasma membrane|acute-phase response|endocytic vesicle|actin filament organization|osteoclast differentiation|extrinsic component of external side of plasma membrane|cytoplasmic vesicle|positive regul…	rno04066,rno04216,rno04978	HIF-1 signaling pathway|Ferroptosis|Mineral absorption
Mog	1.509	5.13186e-209	1	myelin oligodendrocyte glycoprotein	cell adhesion|aging|external side of plasma membrane|cell surface|integral component of membrane|response to lipid|myelin sheath|membrane raft|regulation of immune response|T cell receptor signaling pathway|regulation of cytokine production|response to folic acid|molecular_function|signaling receptor binding
Gpd1	1.31	3.01921e-192	1	glycerol-3-phosphate dehydrogenase 1	glycerol-3-phosphate catabolic process|glycerol-3-phosphate dehydrogenase activity|glycerolipid metabolic process|cytosol|NAD binding|carbohydrate metabolic process|glycerol-3-phosphate metabolic process|gluconeogenesis|NADH oxidation|cellular response to cAMP|cellular response to tumor necrosis factor|glycerophosphate shuttle|NADH metabolic process|glycerol-3-phosphate dehydrogenase complex|glyc…	rno00564	Glycerophospholipid metabolism
Pmch	1	1.64541e-178	1	pro-melanin-concentrating hormone	type 1 melanin-concentrating hormone receptor binding|nucleus|negative regulation of synaptic transmission, dopaminergic|positive regulation of cytosolic calcium ion concentration|glucose homeostasis|neuropeptide signaling pathway|chemical synaptic transmission|lactation|learning or memory|feeding behavior|drinking behavior|negative regulation of blood pressure|positive regulation of circadian sl…
Fa2h	1.78	1.15675e-170	1	fatty acid 2-hydroxylase	oxidation-reduction process|endoplasmic reticulum|fatty acid alpha-hydroxylase activity|endoplasmic reticulum membrane|fatty acid metabolic process|fatty acid biosynthetic process|integral component of membrane|heme binding|lipid modification|organelle membrane|central nervous system myelin maintenance|peripheral nervous system myelin maintenance|sebaceous gland cell differentiation|regulation of…
Tubb4a	1	6.12296e-169	1	tubulin, beta 4A class IVa	microtubule-based process|structural constituent of cytoskeleton|negative regulation of microtubule polymerization|internode region of axon|calcium ion binding|GTP binding|cytoplasm|cell projection|microtubule|neuronal cell body|myelin sheath|cilium|axoneme|microtubule cytoskeleton organization|cytoskeleton organization|mitotic cell cycle|GTPase activity	rno04145,rno04540	Phagosome|Gap junction
LOC361016	1.546	9.1122e-169	1	similar to RIKEN cDNA 4933406L09
Ppp1r14a	1.5	4.47222e-165	1	protein phosphatase 1, regulatory (inhibitor) subunit 14A	negative regulation of phosphoprotein phosphatase activity|regulation of protein dephosphorylation|cellular response to drug|regulation of phosphorylation|protein phosphatase inhibitor activity|protein serine/threonine phosphatase inhibitor activity|cytoplasm	rno04270	Vascular smooth muscle contraction
2021-09-04	1.143	6.56403e-160	1	septin 4	myelin sheath|motile cilium|GTPase activity|sperm capacitation|cell division site|protein homooligomerization|septin filament array|GTP binding|cilium assembly|nucleoplasm|septin ring|spermatid development|protein-containing complex scaffold activity|brain development|sperm annulus|cellular protein localization|microtubule cytoskeleton|sperm flagellum|sperm mitochondrion organization|positive reg…	rno04210,rno04215	Apoptosis|Apoptosis - multiple species
Car2	1.111	1.97895e-150	1	carbonic anhydrase 2	cytosol|plasma membrane|microvillus|one-carbon metabolic process|zinc ion binding|response to pH|myelin sheath|response to organic substance|response to estrogen|response to zinc ion|regulation of anion transport|carbon dioxide transport|regulation of bone resorption|apical part of cell|positive regulation of osteoclast differentiation|positive regulation of bone resorption|secretion|kidney devel…	rno00910,rno04971,rno04972,rno04976,rno04964,rno04966	Nitrogen metabolism|Gastric acid secretion|Pancreatic secretion|Bile secretion|Proximal tubule bicarbonate reclamation|Collecting duct acid secretion
Klk6	2.205	1.46275e-143	1	kallikrein related-peptidase 6	cytoplasm|proteolysis|peptidase activity|regulation of neuron projection development|positive regulation of G-protein coupled receptor protein signaling pathway|neuron death|serine-type endopeptidase activity|cellular_component|extracellular region
Lpar1	1.51	6.10905e-143	1	lysophosphatidic acid receptor 1	integral component of plasma membrane|G-protein coupled receptor signaling pathway|adenylate cyclase-inhibiting G-protein coupled receptor signaling pathway|activation of phospholipase C activity|neurogenesis|corpus callosum development|brain development|endocytic vesicle|regulation of cell shape|PDZ domain binding|bleb assembly|positive regulation of Rho protein signal transduction|positive regu…	rno04015,rno04072,rno04151,rno04080,rno04540,rno05200	Rap1 signaling pathway|Phospholipase D signaling pathway|PI3K-Akt signaling pathway|Neuroactive ligand-receptor interaction|Gap junction|Pathways in cancer
Pllp	1.225	6.85461e-138	1	plasmolipin	response to wounding|integral component of membrane|structural constituent of myelin sheath|myelination|compact myelin|membrane raft|membrane raft polarization|ion transport|protein localization
Hapln2	2.467	1.73693e-133	1	hyaluronan and proteoglycan link protein 2	hyaluronic acid binding|proteinaceous extracellular matrix|cell adhesion|central nervous system development|establishment of blood-nerve barrier|extracellular matrix assembly|skeletal system development|extracellular matrix structural constituent
Gjc2	1.846	1.24768e-131	1	gap junction protein, gamma 2	transmembrane transport|gap junction|positive regulation of oligodendrocyte progenitor proliferation|gap junction channel activity involved in cell communication by electrical coupling|connexin complex|cell-cell signaling|brain development|response to toxic substance|positive regulation of gene expression|positive regulation of calcium ion transmembrane transport|cell communication by electrical …
Elovl1	1.245	2.16575e-130	1	ELOVL fatty acid elongase 1	3-oxo-arachidoyl-CoA synthase activity|fatty acid elongase activity|3-oxo-cerotoyl-CoA synthase activity|integral component of membrane|3-oxo-lignoceronyl-CoA synthase activity|fatty acid elongation, saturated fatty acid|sphingolipid biosynthetic process|integral component of endoplasmic reticulum membrane|very-long-chain 3-ketoacyl-CoA synthase activity|fatty acid elongation, monounsaturated fat…	rno00062	Fatty acid elongation
Opalin	1.545	2.50265e-125	1	oligodendrocytic myelin paranodal and inner loop protein	plasma membrane|integral component of membrane|cell-cell contact zone|Golgi apparatus
Tspan2	1.101	4.50693e-122	1	tetraspanin 2	cell surface receptor signaling pathway|brain development|astrocyte development|microglia development|myelination|myelin sheath|oligodendrocyte differentiation|axon development|plasma membrane|integral component of plasma membrane|inflammatory response
Tmem125	1.939	1.26503e-118	1	transmembrane protein 125	molecular_function|cellular_component|biological_process
Slc44a1	1.176	9.04616e-116	1	solute carrier family 44 member 1	mitochondrion|choline transmembrane transporter activity|choline transport|integral component of membrane|nucleoplasm	rno05231	Choline metabolism in cancer
Gsn	1.2	1.28002e-113	1	gelsolin	nucleus|cytoplasm|cytosol|plasma membrane|focal adhesion|phagocytosis, engulfment|regulation of cell adhesion|apoptotic process|actin cap|aging|cortical actin cytoskeleton|actin polymerization or depolymerization|protein destabilization|protein-containing complex|wound healing|actin filament binding|tissue regeneration|barbed-end actin filament capping|sequestering of actin monomers|positive regu…	rno04810,rno04666,rno05203	Regulation of actin cytoskeleton|Fc gamma R-mediated phagocytosis|Viral carcinogenesis
Bcas1	1.156	1.03301e-110	1	breast carcinoma amplified sequence 1	cytoplasm|postsynaptic density
Evi2a	1.689	1.38704e-110	1	ecotropic viral integration site 2A	integral component of membrane
Gjb1	2.444	6.80186e-110	1	gap junction protein, beta 1	epididymis development|plasma membrane|gap junction|connexin complex|cell communication|purine ribonucleotide transport|integral component of membrane|lateral plasma membrane|protein homodimerization activity|gap junction channel activity|protein complex oligomerization|cytoplasm|transmembrane transport|endoplasmic reticulum
Olig1	1.067	6.77292e-106	1	oligodendrocyte transcription factor 1	regulation of transcription, DNA-templated|protein dimerization activity|neuron fate commitment|oligodendrocyte differentiation|DNA binding|nucleus|transcription, DNA-templated
Sec11c	1	1.39648e-105	1	SEC11 homolog C, signal peptidase complex subunit	signal peptide processing|peptidase activity|serine-type peptidase activity|integral component of membrane|organelle membrane|signal peptidase complex	rno03060	Protein export
Myrf	1.532	4.21279e-105	1	myelin regulatory factor	central nervous system myelin maintenance|nucleus|identical protein binding|nucleoplasm|cytoplasm|Golgi apparatus|sequence-specific DNA binding|cytosol|positive regulation of transcription, DNA-templated|oligodendrocyte development|oligodendrocyte differentiation|central nervous system myelination|DNA binding|DNA binding transcription factor activity|positive regulation of myelination
Sirt2	1.001	5.83163e-101	1	sirtuin 2	ubiquitin binding|proteasome-mediated ubiquitin-dependent protein catabolic process|perikaryon|protein kinase B signaling|myelin sheath|juxtaparanode region of axon|cellular lipid catabolic process|regulation of fat cell differentiation|NAD-dependent histone deacetylase activity (H4-K16 specific)|negative regulation of fat cell differentiation|hepatocyte growth factor receptor signaling pathway|p…
Cryab	1.24	1.31634e-98	1	crystallin, alpha B	cytoplasm|mitochondrion|Golgi apparatus|cytosol|plasma membrane|protein folding|tubulin complex assembly|microtubule polymerization or depolymerization|muscle organ development|M band|aging|I band|microtubule binding|response to estradiol|negative regulation of intracellular transport|actin filament bundle|negative regulation of protein homooligomerization|protein-containing complex binding|respo…	rno04141,rno04213	Protein processing in endoplasmic reticulum|Longevity regulating pathway - multiple species
Sema4d	1.336	3.849e-94	1	semaphorin 4D	semaphorin-plexin signaling pathway|negative regulation of osteoblast differentiation|positive regulation of cell migration|transmembrane signaling receptor activity|positive regulation of collateral sprouting|regulation of cell projection organization|signaling receptor binding|semaphorin-plexin signaling pathway involved in bone trabecula morphogenesis|regulation of dendrite morphogenesis|signa…	rno04360	Axon guidance
Nefm	1.184	8.70896e-93	1	neurofilament, medium polypeptide	neurofibrillary tangle|intermediate filament cytoskeleton organization|axon regeneration|cytoskeleton|response to acrylamide|intermediate filament polymerization or depolymerization|regulation of axon diameter|intermediate filament|intermediate filament bundle assembly|neuromuscular junction|neurofilament|intermediate filament cytoskeleton|axo-dendritic transport|postsynaptic density|toxic substa…	rno05014	Amyotrophic lateral sclerosis (ALS)
Rhog	1.346	6.51952e-92	1	ras homolog family member G	positive regulation of transcription, DNA-templated|Rac protein signal transduction|signal transducer activity|neuron projection morphogenesis|GTP binding|cell chemotaxis|protein kinase binding|activation of GTPase activity|intracellular|cytoplasm|cytoskeleton|plasma membrane|cell projection assembly|endocytosis|regulation of ruffle assembly|actin cytoskeleton organization|chemotaxis|positive reg…	rno05132,rno05100	Salmonella infection|Bacterial invasion of epithelial cells
Sgk1	1.203	8.13319e-91	1	serum/glucocorticoid regulated kinase 1	nucleus|cytoplasm|mitochondrion|endoplasmic reticulum membrane|cytosol|nuclear speck|plasma membrane|protein phosphorylation|peptidyl-serine phosphorylation|positive regulation of cell growth|negative regulation of microtubule polymerization|cellular response to insulin stimulus|regulation of cell cycle|regulation of protein localization|phosphatidylinositol binding|intracellular signal transduct…	rno04068,rno04151,rno04150,rno04960	FoxO signaling pathway|PI3K-Akt signaling pathway|mTOR signaling pathway|Aldosterone-regulated sodium reabsorption
Csrp1	1.031	9.51418e-87	1	cysteine and glycine-rich protein 1	nucleus|nervous system development|metal ion binding
Nkx6-2	1.946	1.21715e-85	1	NK6 homeobox 2	sequence-specific DNA binding|DNA binding|negative regulation of glial cell differentiation|positive regulation of glial cell differentiation|DNA binding transcription factor activity|nucleus|negative regulation of cell fate commitment|positive regulation of cell fate commitment|regulation of transcription from RNA polymerase II promoter involved in spinal cord motor neuron fate specification|neg…
Scrg1	1.496	8.4872e-82	1	stimulator of chondrogenesis 1	neuron projection terminus|mesenchymal stem cell proliferation|extracellular region|cytoplasm|Golgi apparatus
Josd2	1.292	8.09845e-81	1	Josephin domain containing 2	protein deubiquitination|thiol-dependent ubiquitin-specific protease activity
Pebp1	1	1.81326e-80	1	phosphatidylethanolamine binding protein 1	mitochondrion|mitochondrial outer membrane|rough endoplasmic reticulum|Golgi apparatus|response to oxidative stress|spermatid development|enzyme binding|aging|kinase binding|synaptic vesicle|protein kinase binding|lipid binding|hippocampus development|response to drug|eating behavior|response to calcium ion|neuron projection|response to electrical stimulus|neuronal cell body|positive regulation o…
Gamt	1.093	1.09343e-78	1	guanidinoacetate N-methyltransferase	S-adenosylhomocysteine metabolic process|guanidinoacetate N-methyltransferase activity|creatine biosynthetic process|S-adenosylmethionine metabolic process|embryonic liver development|spermatogenesis|S-adenosylmethionine-dependent methyltransferase activity|methylation|regulation of multicellular organism growth|animal organ morphogenesis|cellular_component|protein homodimerization activity|nucle…	rno00260,rno00330	Glycine, serine and threonine metabolism|Arginine and proline metabolism
Slc48a1	1.084	2.59835e-78	1	solute carrier family 48 member 1	heme transporter activity|heme transport|integral component of membrane|heme binding|lysosomal membrane|plasma membrane|endosome membrane
Dbndd2	1.206	3.09262e-76	1	dysbindin domain containing 2	negative regulation of protein kinase activity|synaptic vesicle membrane|neuron projection development
S1pr5	2.153	3.71985e-75	1	sphingosine-1-phosphate receptor 5	integral component of membrane|sphingosine-1-phosphate receptor activity|regulation of neuron differentiation|sphingosine-1-phosphate signaling pathway|G-protein coupled receptor activity|plasma membrane	rno04071,rno04080	Sphingolipid signaling pathway|Neuroactive ligand-receptor interaction
Sox10	1.373	1.99049e-73	1	SRY box 10	DNA binding|chromatin binding|DNA binding transcription factor activity|transcription factor activity, RNA polymerase II distal enhancer sequence-specific binding|protein binding|negative regulation of Schwann cell proliferation|nucleus|positive regulation of gene expression|oligodendrocyte development|positive regulation of gliogenesis|central nervous system myelination|cell development|cell dif…
Enpp2	2.095	1.91953e-72	1	ectonucleotide pyrophosphatase/phosphodiesterase 2	calcium ion binding|extracellular space|cytoplasm|regulation of cell migration|Golgi apparatus|phospholipid metabolic process|phosphatidylcholine catabolic process|receptor-mediated endocytosis|estrous cycle|regulation of angiogenesis|positive regulation of lamellipodium morphogenesis|metal ion binding|alkylglycerophosphoethanolamine phosphodiesterase activity|positive regulation of oligodendrocy…	rno00565	Ether lipid metabolism
Sncb	1	9.54455e-72	1	synuclein, beta	synapse|chemical synaptic transmission|transition metal ion binding|inclusion body|growth cone|dopamine metabolic process|beta-tubulin binding|alpha-tubulin binding|synapse organization|neuronal cell body|terminal bouton|cuprous ion binding|negative regulation of neuron apoptotic process|calcium ion binding|axon terminus|mitochondrion
Aplp1	1	1.41495e-71	1	amyloid beta precursor like protein 1	cellular response to norepinephrine stimulus|mRNA polyadenylation|negative regulation of adenylate cyclase-activating G-protein coupled receptor signaling pathway|regulation of translation|heparin binding|membrane|integral component of membrane|extracellular matrix organization|forebrain development|alpha-2A adrenergic receptor binding|alpha-2B adrenergic receptor binding|alpha-2C adrenergic rece…
Aspa	1.756	3.05372e-70	1	aspartoacylase	hydrolase activity, acting on ester bonds|hydrolase activity, acting on carbon-nitrogen (but not peptide) bonds, in linear amides|aspartoacylase activity|central nervous system myelination|identical protein binding|metal ion binding|positive regulation of oligodendrocyte differentiation|nucleus|cytoplasm|cytosol	rno00250,rno00340	Alanine, aspartate and glutamate metabolism|Histidine metabolism
Carhsp1	1.396	8.31622e-70	1	calcium regulated heat stable protein 1	regulation of mRNA stability|DNA binding|mRNA 3'-UTR binding|cytoplasm|cytosol|regulation of transcription, DNA-templated|calcium-mediated signaling|P granule|cytoplasmic exosome (RNase complex)|P-body
Gpr37	1.32	1.33592e-69	1	G protein-coupled receptor 37	positive regulation of dopamine metabolic process|plasma membrane|negative regulation of hydrogen peroxide-induced cell death|adenylate cyclase-inhibiting G-protein coupled receptor signaling pathway|G-protein coupled peptide receptor activity|integral component of membrane|Hsp70 protein binding|heat shock protein binding|ubiquitin protein ligase binding|locomotion involved in locomotory behavior…	rno05012	Parkinson's disease
Abca2	1.003	3.87323e-68	1	ATP binding cassette subfamily A member 2	endosome|microtubule organizing center|regulation of transcription by RNA polymerase II|lipid transport|cholesterol homeostasis|endosome membrane|integral component of membrane|intracellular membrane-bounded organelle|response to steroid hormone|transmembrane transport|response to cholesterol|ATP binding|lysosome|lysosomal membrane|ATPase activity|cytoplasmic vesicle|regulation of intracellular c…	rno02010,rno04142	ABC transporters|Lysosome
Chodl	1.894	3.02308e-67	1	chondrolectin	integral component of membrane|perinuclear region of cytoplasm|hyaluronic acid binding|cytoplasm|regulation of neuron projection development
Hmgcs1	1.005	2.51465e-65	1	3-hydroxy-3-methylglutaryl-CoA synthase 1	organic acid binding|response to organic substance|hydroxymethylglutaryl-CoA synthase activity|response to tellurium ion|farnesyl diphosphate biosynthetic process, mevalonate pathway|response to cholesterol|response to organic cyclic compound|cytosol|cellular response to follicle-stimulating hormone stimulus|acetyl-CoA metabolic process|cholesterol biosynthetic process|response to purine-containi…	rno00650,rno00072,rno00280,rno00900	Butanoate metabolism|Synthesis and degradation of ketone bodies|Valine, leucine and isoleucine degradation|Terpenoid backbone biosynthesis
Slc12a2	1.271	7.72486e-65	1	solute carrier family 12 member 2	sodium:potassium:chloride symporter activity|ammonium transmembrane transporter activity|potassium ion import|sodium ion transmembrane transporter activity|cation:chloride symporter activity|sodium:chloride symporter activity|chloride ion homeostasis|potassium:chloride symporter activity|potassium ion homeostasis|ammonium transport|sodium ion homeostasis|branching involved in mammary gland duct m…	rno04970,rno04972	Salivary secretion|Pancreatic secretion
Cmtm5	1.159	1.94596e-64	1	CKLF-like MARVEL transmembrane domain containing 5	integral component of membrane|negative regulation of myoblast differentiation
Zdhhc9	1.423	3.18968e-64	1	zinc finger, DHHC-type containing 9	Golgi apparatus|cytosol|protein targeting to membrane|integral component of membrane|palmitoyltransferase activity|peptidyl-L-cysteine S-palmitoylation|protein palmitoylation|protein-cysteine S-palmitoyltransferase activity|palmitoyltransferase complex|intrinsic component of Golgi membrane|endoplasmic reticulum|Ras palmitoyltransferase activity
Adamts4	1.795	1.20215e-63	1	ADAM metallopeptidase with thrombospondin type 1 motif, 4	metalloendopeptidase activity|proteinaceous extracellular matrix|extracellular space|proteolysis|metallopeptidase activity|nuclear speck|defense response to bacterium|protease binding|tooth eruption|metal ion binding
Wscd1	1.087	4.17959e-62	1	WSC domain containing 1	sulfotransferase activity|integral component of membrane
Bin1	1.002	1.15014e-61	1	bridging integrator 1	cytosol|cytoskeleton|microtubule|endocytosis|nucleus organization|muscle cell differentiation|synaptic vesicle|endosome to lysosome transport|identical protein binding|positive regulation of apoptotic process|positive regulation of astrocyte differentiation|axon initial segment|varicosity|positive regulation of GTPase activity|actin filament binding|GTPase binding|chaperone binding|protease bindi…	rno04144,rno04666	Endocytosis|Fc gamma R-mediated phagocytosis
Gltp	1.425	2.06968e-61	1	glycolipid transfer protein	membrane|identical protein binding|glycolipid binding|intermembrane lipid transfer|intermembrane lipid transfer activity|cytosol|lipid binding
Cd9	1.098	1.19444e-60	1	CD9 molecule	extracellular exosome|membrane|cell adhesion|apical plasma membrane|cellular response to low-density lipoprotein particle stimulus|paranodal junction assembly|cell surface receptor signaling pathway|fusion of sperm to egg plasma membrane involved in single fertilization|brain development|negative regulation of platelet aggregation|negative regulation of cell proliferation|receptor internalization…	rno04640	Hematopoietic cell lineage
Lgi3	1.059	5.60466e-58	1	leucine-rich repeat LGI family, member 3	catalytic activity|synaptic vesicle|regulation of exocytosis
Cyp51	1.027	9.1316e-58	1	cytochrome P450, family 51	cholesterol biosynthetic process via 24,25-dihydrolanosterol|endoplasmic reticulum membrane|intracellular membrane-bounded organelle|plasma membrane|regulation of cholesterol biosynthetic process|steroid biosynthetic process|sterol 14-demethylase activity|integral component of membrane|oxidation-reduction process|sterol metabolic process|sterol biosynthetic process|demethylation|oxidoreductase ac…	rno00100	Steroid biosynthesis
Trak2	1.165	4.62727e-57	1	trafficking kinesin protein 2	mitochondrion|early endosome|plasma membrane|regulation of transcription by RNA polymerase II|protein O-linked glycosylation|protein targeting|dendrite cytoplasm|neurotransmitter transport|anterograde axonal transport|neuron projection|protein localization|neuronal cell body|axonal growth cone|vesicle transport along microtubule|mitochondrion distribution|dendrite morphogenesis|negative regulatio…	rno04727	GABAergic synapse
Pnlip	1.59	1.06496e-56	1	pancreatic lipase	response to peptide hormone|extracellular space|metal ion binding|positive regulation of triglyceride lipase activity|lipid metabolic process|post-embryonic development|lipid catabolic process|lipase activity|intestinal cholesterol absorption|triglyceride lipase activity|response to lipid	rno00561,rno04972,rno04975,rno04977	Glycerolipid metabolism|Pancreatic secretion|Fat digestion and absorption|Vitamin digestion and absorption
NEWGENE-1310680	1.021	1.68692e-56	1	--	--	--	--
Ptgds	1.033	2.68556e-55	1	prostaglandin D2 synthase	regulation of circadian sleep/wake cycle, sleep|prostaglandin-D synthase activity|retinoid binding|perinuclear region of cytoplasm|fatty acid binding|extracellular region|extracellular space|response to glucocorticoid|negative regulation of male germ cell proliferation|nuclear envelope|rough endoplasmic reticulum|prostaglandin biosynthetic process|Golgi apparatus|nuclear membrane	rno00590	Arachidonic acid metabolism
Tprn	1.713	5.56182e-55	1	taperin	phosphatase binding|stereocilium|molecular_function|sensory perception of sound
Hcrt	1.218	6.86061e-55	1	hypocretin neuropeptide precursor	postsynapse|eating behavior|neuropeptide hormone activity|negative regulation of potassium ion transport|cytoplasm|regulation of neurotransmitter secretion|rough endoplasmic reticulum|phospholipase C-activating G-protein coupled receptor signaling pathway|positive regulation of cytosolic calcium ion concentration|protein kinase C-activating G-protein coupled receptor signaling pathway|neuropeptid…	rno04080	Neuroactive ligand-receptor interaction
AABR07028769.1	1.388	2.91525e-54	1	--	--	--	--
Serinc5	1.412	5.22253e-54	1	serine incorporator 5	innate immune response|integral component of membrane|plasma membrane|defense response to virus|protein binding, bridging|myelination|phosphatidylserine metabolic process|sphingolipid metabolic process|phospholipid biosynthetic process|detection of virus|positive regulation of CDP-diacylglycerol-serine O-phosphatidyltransferase activity|positive regulation of serine C-palmitoyltransferase activit…
Nefl	1.01	1.51498e-52	1	neurofilament, light polypeptide	response to toxic substance|response to organic substance|peripheral nervous system axon regeneration|axonal transport of mitochondrion|protein domain specific binding|spinal cord development|hippocampus development|neuron projection|cerebral cortex development|myelin sheath|axon|phospholipase binding|response to peptide hormone|negative regulation of neuron apoptotic process|intermediate filamen…	rno05014	Amyotrophic lateral sclerosis (ALS)
Fdps	1.003	2.12793e-51	1	farnesyl diphosphate synthase	positive regulation of cell growth involved in cardiac muscle cell development|geranyl diphosphate biosynthetic process|geranyltranstransferase activity|response to cholesterol|response to testosterone|cellular response to fatty acid|response to drug|nucleoplasm|cytoplasm|mitochondrial matrix|peroxisome|cytosol|response to peptide hormone|cholesterol biosynthetic process|farnesyl diphosphate bios…	rno00900,rno05166,rno05164	Terpenoid backbone biosynthesis|HTLV-I infection|Influenza A
Cdc42ep2	1.523	5.78074e-51	1	CDC42 effector protein 2	positive regulation of GTPase activity|microtubule cytoskeleton|cytoplasm|phagocytic vesicle|membrane|cellular response to interferon-gamma|GTP-Rho binding|cytosol|cytoskeleton|plasma membrane|Rho protein signal transduction|actin cytoskeleton organization|regulation of cell shape|positive regulation of actin filament polymerization|regulation of signaling receptor activity|opioid peptide activit…
Cers2	1.242	1.03437e-50	1	ceramide synthase 2	lipid metabolic process|integral component of membrane|N-acyltransferase activity|sphingolipid biosynthetic process|ceramide biosynthetic process|negative regulation of axon regeneration|sphingosine N-acyltransferase activity|negative regulation of Schwann cell migration|negative regulation of Schwann cell proliferation involved in axon regeneration|DNA binding|nucleus|endoplasmic reticulum	rno00600,rno04071	Sphingolipid metabolism|Sphingolipid signaling pathway
Dhcr24	1.019	1.24344e-50	1	24-dehydrocholesterol reductase	endoplasmic reticulum|endoplasmic reticulum membrane|cytosol|cytoskeleton|cholesterol biosynthetic process|integral component of membrane|response to oxidative stress|sterol metabolic process|oxidoreductase activity|Ras protein signal transduction|oxidoreductase activity, acting on CH-OH group of donors|oxidoreductase activity, acting on the CH-CH group of donors, NAD or NADP as acceptor|enzyme b…	rno00100	Steroid biosynthesis
Tmsb4x	1	1.78746e-49	1	thymosin beta 4, X-linked	negative regulation of RNA polymerase II regulatory region sequence-specific DNA binding|negative regulation of NF-kappaB transcription factor activity|extracellular region|positive regulation of proton-transporting ATP synthase activity, rotational mechanism|tumor necrosis factor-mediated signaling pathway|extracellular space|negative regulation of interleukin-8 secretion|sequestering of actin m…	rno04810	Regulation of actin cytoskeleton
Litaf	1.556	3.689e-49	1	lipopolysaccharide-induced TNF factor	WW domain binding|zinc ion binding|signal transducer activity|cellular response to lipopolysaccharide|extracellular region|cytoplasmic side of early endosome membrane|cytoplasmic side of plasma membrane|nucleoplasm|lysosomal membrane|Golgi apparatus|cytosol|cytoplasmic side of late endosome membrane|response to lipopolysaccharide|positive regulation of I-kappaB kinase/NF-kappaB signaling|plasma m…	rno04142	Lysosome
Tyro3	1.448	4.44255e-49	1	TYRO3 protein tyrosine kinase	signal transducer activity|transmembrane signaling receptor activity|ATP binding|intracellular|nucleus|nuclear envelope|cytoplasm|peptidyl-tyrosine phosphorylation|endoplasmic reticulum membrane|forebrain cell migration|plasma membrane|integral component of plasma membrane|cell differentiation|platelet activation|ovulation cycle|mitogen-activated protein kinase kinase binding|negative regulation …
Cplx1	1.064	1.0465e-48	1	complexin 1	terminal bouton|cytosol|synapse|synaptic vesicle exocytosis|regulation of neurotransmitter secretion|syntaxin-1 binding|insulin secretion|synaptobrevin 2-SNAP-25-syntaxin-1a-complexin I complex|dendrite|SNARE complex|protein-containing complex|SNARE binding|neuronal cell body|neurotransmitter transporter activity	rno04721	Synaptic vesicle cycle
Olig2	1.348	3.48322e-46	1	oligodendrocyte lineage transcription factor 2	oligodendrocyte differentiation|protein binding|positive regulation of oligodendrocyte differentiation|nucleus|HMG box domain binding|cytoplasm|regulation of transcription, DNA-templated|nervous system development|spinal cord motor neuron differentiation|spinal cord oligodendrocyte cell differentiation|spinal cord oligodendrocyte cell fate specification|thalamus development|myelination|protein ho…
Fez1	1.003	5.93313e-46	1	fasciculation and elongation protein zeta 1	cellular response to growth factor stimulus|growth cone|cytoplasm|negative regulation of autophagosome assembly|cell projection|gamma-tubulin binding|mitochondrion|Golgi apparatus|centrosome|microtubule|plasma membrane|neuronal cell body|positive regulation of neuron projection development|positive regulation of neuron differentiation|hippocampus development|protein N-terminus binding|establishme…
Gna12	1.05	1.11633e-45	1	G protein subunit alpha 12	regulation of proteasomal ubiquitin-dependent protein catabolic process|cell differentiation|signal transducer activity|intracellular signal transduction|brush border membrane|GTP binding|response to drug|cytoplasm|embryonic digit morphogenesis|heterotrimeric G-protein complex|adenylate cyclase-modulating G-protein coupled receptor signaling pathway|dopamine receptor signaling pathway|G-protein b…	rno04010,rno04072,rno04071,rno04022,rno04810,rno04270,rno04730,rno05200	MAPK signaling pathway|Phospholipase D signaling pathway|Sphingolipid signaling pathway|cGMP - PKG signaling pathway|Regulation of actin cytoskeleton|Vascular smooth muscle contraction|Long-term depression|Pathways in cancer
Gng12	1.678	2.98782e-45	1	G protein subunit gamma 12	G-protein coupled receptor signaling pathway|cerebral cortex development|PDZ domain binding|response to lipopolysaccharide|phosphate ion binding|signal transducer activity|heterotrimeric G-protein complex|actin filament	rno04014,rno04010,rno04371,rno04151,rno04810,rno04062,rno04926,rno04724,rno04727,rno04725,rno04728,rno04726,rno04723,rno04713,rno05200,rno05032,rno05034,rno05167	Ras signaling pathway|MAPK signaling pathway|Apelin signaling pathway|PI3K-Akt signaling pathway|Regulation of actin cytoskeleton|Chemokine signaling pathway|Relaxin signaling pathway|Glutamatergic synapse|GABAergic synapse|Cholinergic synapse|Dopaminergic synapse|Serotonergic synapse|Retrograde endocannabinoid signaling|Circadian entrainment|Pathways in cancer|Morphine addiction|Alcoholism|Kapos…
Nfasc	1.013	7.27958e-45	1	neurofascin	clustering of voltage-gated sodium channels|paranodal junction|plasma membrane|synapse organization|node of Ranvier|axon guidance|paranode region of axon|protein localization to juxtaparanode region of axon|peripheral nervous system development|integral component of membrane|transmission of nerve impulse|heterotypic cell-cell adhesion|protein localization to plasma membrane|myelination|protein do…	rno04514	Cell adhesion molecules (CAMs)
Gal3st1	2.083	4.37923e-44	1	galactose-3-O-sulfotransferase 1	spermatogenesis|integral component of membrane|myelination|galactosylceramide sulfotransferase activity|Golgi apparatus|galactosylceramide biosynthetic process	rno00565,rno00600	Ether lipid metabolism|Sphingolipid metabolism
Nipal4	2.625	7.69729e-44	1	NIPA-like domain containing 4	membrane|integral component of membrane|magnesium ion transmembrane transport|magnesium ion transmembrane transporter activity|magnesium ion transport
Tuba1a	1	9.33885e-44	1	tubulin, alpha 1A	microtubule cytoskeleton|structural constituent of cytoskeleton|protein domain specific binding|cytoplasmic ribonucleoprotein granule|protein binding|GTP binding|cytoplasm|microtubule|myelin sheath|membrane raft|cytoplasmic microtubule|protein heterodimerization activity|cytoskeleton organization|microtubule cytoskeleton organization|recycling endosome|microtubule-based process|mitotic cell cycle…	rno04145,rno04210,rno04530,rno04540	Phagosome|Apoptosis|Tight junction|Gap junction
Ermn	2.412	1.45788e-43	1	ermin	cell cortex|actin filament organization|regulation of cell shape|filopodium|regulation of cell projection organization|internode region of axon|paranode region of axon|neuronal cell body|myelin sheath|actin filament binding|morphogenesis of a branching structure|cytoplasm|cytoskeleton
Slain1	1.446	1.83759e-43	1	SLAIN motif family, member 1
Akr7a3	2.373	3.50583e-43	1	aldo-keto reductase family 7 member A3	cytosol|identical protein binding|aflatoxin metabolic process|aflatoxin catabolic process|oxidation-reduction process|alditol:NADP+ 1-oxidoreductase activity|aldo-keto reductase (NADP) activity|cytoplasm	rno00980	Metabolism of xenobiotics by cytochrome P450
Ninj2	2.37	5.96962e-43	1	ninjurin 2	cell adhesion|integral component of membrane|tissue regeneration
Slc6a8	1.208	1.85113e-42	1	solute carrier family 6 member 8	creatine:sodium symporter activity|neurotransmitter:sodium symporter activity|plasma membrane|integral component of plasma membrane|transport|sodium ion transport|choline transmembrane transporter activity|choline transport|creatine transmembrane transport|transporter activity|embryonic brain development|creatine transmembrane transporter activity
Ddr1	1.259	2.90257e-42	1	discoidin domain receptor tyrosine kinase 1	transmembrane signaling receptor activity|collagen binding|ATP binding|cytoplasm|regulation of extracellular matrix disassembly|plasma membrane|smooth muscle cell migration|integral component of plasma membrane|basolateral plasma membrane|peptidyl-tyrosine phosphorylation|peptidyl-tyrosine autophosphorylation|cell differentiation|negative regulation of apoptotic process|animal organ regeneration|…
Dusp3	1.101	6.05154e-42	1	dual specificity phosphatase 3	negative regulation of JNK cascade|dephosphorylation|molecular_function|phosphatase activity|phosphoprotein phosphatase activity|negative regulation of T cell receptor signaling pathway|protein kinase binding|protein tyrosine phosphatase activity|cellular_component|nucleus|nucleoplasm|MAP kinase phosphatase activity|cytoplasm|negative regulation of T cell activation|cytosol|peptidyl-tyrosine deph…	rno04010	MAPK signaling pathway
Ndrg1	1.169	6.13786e-42	1	N-myc downstream regulated 1	cellular response to hypoxia|peripheral nervous system myelin maintenance|centrosome|regulation of cell proliferation|cytosol|gamma-tubulin binding|microtubule|plasma membrane|cell-cell adherens junction|signal transduction|myelin sheath|microtubule binding|cadherin binding|negative regulation of cell proliferation|mast cell activation|microtubule cytoskeleton|Rab GTPase binding|nucleus|perinucle…
Prph	1.466	4.03096e-41	1	peripherin	intermediate filament cytoskeleton organization|intermediate filament|neurofilament|protein heterodimerization activity|axon|photoreceptor outer segment membrane|neuron projection|neuronal cell body|terminal bouton|C-fiber|type III intermediate filament|photoreceptor outer segment|structural molecule activity|protein binding	rno05014	Amyotrophic lateral sclerosis (ALS)
Hs3st1	1.668	4.31928e-41	1	heparan sulfate-glucosamine 3-sulfotransferase 1	Golgi lumen|sulfotransferase activity|[heparan sulfate]-glucosamine 3-sulfotransferase 1 activity	rno00534	Glycosaminoglycan biosynthesis - heparan sulfate / heparin
Stmn4	1	5.37921e-41	1	stathmin 4	tubulin binding|growth cone|regulation of microtubule polymerization or depolymerization|neuron projection development|neuron projection|regulation of cytoskeleton organization|cytoplasm|Golgi apparatus|microtubule depolymerization
Gstt3	1.347	1.10086e-40	1	glutathione S-transferase, theta 3	transferase activity|glutathione transferase activity|cytoplasm|glutathione metabolic process
Vamp1	1.041	1.00753e-39	1	vesicle-associated membrane protein 1	azurophil granule membrane|mitochondrial outer membrane|specific granule membrane|cytosol|terminal bouton|intracellular protein transport|exocytosis|vesicle fusion|cell surface|integral component of membrane|tertiary granule membrane|vesicle-mediated transport|syntaxin binding|cell junction|synaptic vesicle membrane|SNARE binding|SNARE complex|SNAP receptor activity|SNARE complex assembly|protein…	rno04130	SNARE interactions in vesicular transport
Pmp22	1.4	2.75095e-39	1	peripheral myelin protein 22	peripheral nervous system development|cell death|negative regulation of cell proliferation|negative regulation of neuron projection development|integral component of membrane|cell differentiation|bleb assembly|myelin assembly|myelination|plasma membrane|compact myelin|bicellular tight junction|cell cycle arrest
Phldb1	1.255	3.3319e-39	1	pleckstrin homology-like domain, family B, member 1	regulation of epithelial to mesenchymal transition|basal cortex|regulation of microtubule cytoskeleton organization|positive regulation of basement membrane assembly involved in embryonic body morphogenesis|regulation of gastrulation
Mt-nd2	1	6.10749e-39	1	--	--	--	--
Tmem63a	2.46	6.6427e-39	1	transmembrane protein 63a	microtubule organizing center|integral component of membrane|intracellular membrane-bounded organelle|nucleic acid binding|lysosomal membrane
Cpm	1.705	1.38876e-38	1	carboxypeptidase M	peptide metabolic process|zinc ion binding|cell surface|protein processing|metallocarboxypeptidase activity|serine-type carboxypeptidase activity|extracellular space
Cdc42ep1	1.751	8.25846e-38	1	CDC42 effector protein 1	positive regulation of GTPase activity|cytoskeleton|cell-cell adhesion|cadherin binding involved in cell-cell adhesion|plasma membrane|cell-cell adherens junction|Rho protein signal transduction|regulation of cell shape|endomembrane system|GTP-Rho binding|positive regulation of actin filament polymerization|GTPase activator activity|positive regulation of pseudopodium assembly|cytoplasm
Erbb3	2	6.07741e-37	1	erb-b2 receptor tyrosine kinase 3	signal transducer activity|transmembrane signaling receptor activity|ATP binding|extracellular space|intracellular|nucleus|circadian rhythm|cytoplasm|response to wounding|basal plasma membrane|integral component of plasma membrane|negative regulation of signal transduction|positive regulation of gene expression|peptidyl-tyrosine phosphorylation|growth factor binding|Schwann cell differentiation|c…	rno04010,rno04012,rno04020,rno04151,rno05206,rno05205,rno01521	MAPK signaling pathway|ErbB signaling pathway|Calcium signaling pathway|PI3K-Akt signaling pathway|MicroRNAs in cancer|Proteoglycans in cancer|EGFR tyrosine kinase inhibitor resistance
Dennd5a	1.001	7.69018e-37	1	DENN domain containing 5A	trans-Golgi network|cytosol|negative regulation of neuron projection development|membrane|Rab guanyl-nucleotide exchange factor activity|Rab GTPase binding|retromer complex|retrograde transport, endosome to Golgi|detection of mechanical stimulus|calcium ion transmembrane transport|Golgi membrane|calcium channel activity|Golgi apparatus
Srd5a1	1.824	8.49774e-37	1	steroid 5 alpha-reductase 1	endoplasmic reticulum membrane|steroid biosynthetic process|androgen biosynthetic process|androgen metabolic process|cell differentiation|male gonad development|male genitalia development|cellular response to starvation|response to organic cyclic compound|female genitalia development|organelle membrane|response to follicle-stimulating hormone|male sex differentiation|response to estradiol|cholest…	rno00140	Steroid hormone biosynthesis
Plekhb1	1.052	4.50792e-36	1	pleckstrin homology domain containing B1	integral component of membrane|protein homodimerization activity|regulation of cell differentiation|cytoplasm|multicellular organism development|protein C-terminus binding
Npc1	1.423	7.11162e-36	1	NPC intracellular cholesterol transporter 1	perinuclear region of cytoplasm|cholesterol transport|lysosome|negative regulation of cell death|membrane raft organization|endosome|cellular response to steroid hormone stimulus|vesicle|endoplasmic reticulum|cellular response to low-density lipoprotein particle stimulus|Golgi apparatus|plasma membrane|integral component of plasma membrane|protein glycosylation|cholesterol efflux|endocytosis|esta…	rno04142,rno04979	Lysosome|Cholesterol metabolism
Plcl1	1.292	1.96214e-35	1	phospholipase C-like 1	GABA receptor binding|cytoplasm|inositol 1,4,5 trisphosphate binding|plasma membrane|positive regulation of receptor binding|lipid metabolic process|gamma-aminobutyric acid signaling pathway|lipid catabolic process|regulation of synaptic transmission, GABAergic|regulation of peptidyl-serine phosphorylation|phosphatidylinositol phospholipase C activity|intracellular signal transduction|signal tran…	rno04727	GABAergic synapse
Ache	1.008	2.80363e-35	1	acetylcholinesterase	cholinesterase activity|collagen binding|extracellular region|basal lamina|acetylcholine catabolic process|extracellular space|nuclear envelope|cell adhesion|synapse assembly|acetylcholine metabolic process|dendrite|external side of plasma membrane|axolemma|cell surface|anchored component of membrane|neuromuscular junction|receptor internalization|acetylcholine catabolic process in synaptic cleft…	rno00564,rno04725	Glycerophospholipid metabolism|Cholinergic synapse
Plekha1	1.078	2.95911e-35	1	pleckstrin homology domain containing A1	cellular response to hydrogen peroxide|multicellular organism growth|post-embryonic development|nucleus|phosphatidylinositol-3,4-bisphosphate binding|phosphatidylinositol 3-kinase signaling|nucleoplasm|establishment of protein localization|membrane|platelet-derived growth factor receptor signaling pathway|cytoplasm|cytosol|PDZ domain binding|plasma membrane|skeletal system morphogenesis|spermatog…
Tp53inp2	1.095	3.13489e-35	1	tumor protein p53 inducible nuclear protein 2	cytoplasmic vesicle|cytosol|autophagosome assembly|ubiquitin binding|osteoblast differentiation|positive regulation of transcription, DNA-templated|tissue homeostasis|nucleus|transcription, DNA-templated|ubiquitin-dependent protein catabolic process|autophagosome|positive regulation of autophagy|negative regulation of cellular protein localization|macroautophagy|PML body	rno04140	Autophagy - animal
Snap25	1	8.14473e-35	1	synaptosomal-associated protein 25GO:0098794,GO:0098967,GO:0099590,GO:1990926,GO:0005768,GO:0005802,GO:0005829,GO:0005856,GO:0008076,GO:0005886,GO:0008306,GO:0006887,GO:0010975,GO:0030027,GO:0015629,GO:0030054,GO:0016020,GO:0030175,GO:0030182,GO:0030252,GO:0030424,GO:0000149,GO:0031915,GO:0031982,GO:0030426,GO:0032024,GO:0030431,GO:0005249,GO:0035493,GO:0005484,GO:0036477,GO:0005515,GO:0042734,GO…	rno04911,rno04721	Insulin secretion|Synaptic vesicle cycle
Ptn	1.006	1.3174e-34	1	pleiotrophin	endoplasmic reticulum|brain development|heart development|learning|growth factor activity|negative regulation of angiogenesis|protein kinase binding|spinal cord development|heparin binding|cerebellum development|thalamus development|bone mineralization|lung development|positive regulation of apoptotic process|negative regulation of cell migration|proteoglycan binding|hindbrain development|estrous…
Fgfr2	1.285	1.64619e-34	1	fibroblast growth factor receptor 2	embryonic cranial skeleton morphogenesis|epidermis morphogenesis|branching morphogenesis of a nerve|mesenchymal cell differentiation|epithelial cell proliferation|regulation of epithelial cell proliferation|positive regulation of epithelial cell proliferation|bud elongation involved in lung branching|negative regulation of epithelial cell proliferation|lung lobe morphogenesis|regulation of smooth…	rno04014,rno04015,rno04010,rno04151,rno04144,rno04550,rno04810,rno05200,rno05230,rno05226,rno05215,rno01521	Ras signaling pathway|Rap1 signaling pathway|MAPK signaling pathway|PI3K-Akt signaling pathway|Endocytosis|Signaling pathways regulating pluripotency of stem cells|Regulation of actin cytoskeleton|Pathways in cancer|Central carbon metabolism in cancer|Gastric cancer|Prostate cancer|EGFR tyrosine kinase inhibitor resistance
Grm3	1.763	1.88543e-34	1	glutamate metabotropic receptor 3	astrocyte projection|presynaptic membrane|calcium channel regulator activity|neuron projection|plasma membrane|integral component of plasma membrane|adenylate cyclase-inhibiting G-protein coupled glutamate receptor signaling pathway|G-protein coupled glutamate receptor signaling pathway|glutamate receptor activity|dendritic spine|postsynaptic density|postsynaptic membrane|integral component of me…	rno04072,rno04080,rno04724,rno05030	Phospholipase D signaling pathway|Neuroactive ligand-receptor interaction|Glutamatergic synapse|Cocaine addiction
Ybx3	1.39	2.43189e-34	1	Y box binding protein 3	DNA binding|single-stranded DNA binding|mRNA 3'-UTR binding|spermatogenesis|nucleus|male gonad development|fertilization|animal organ regeneration|negative regulation of apoptotic process|positive regulation of organ growth|negative regulation of skeletal muscle tissue development|negative regulation of transcription by RNA polymerase II|RNA polymerase II regulatory region sequence-specific DNA b…	rno04530	Tight junction
Nefh	1.184	3.21704e-33	1	neurofilament, heavy polypeptide	mitochondrion|cytoskeleton|intermediate filament|neurofilament|brain development|postsynaptic density|neurofilament bundle assembly|toxic substance binding|cellular response to oxidative stress|protein kinase binding|response to cocaine|perikaryon|myelin sheath|regulation of organelle transport along microtubule|intermediate filament cytoskeleton organization|response to sodium arsenite|intermedi…	rno05014	Amyotrophic lateral sclerosis (ALS)
Tmbim1	1.436	8.63206e-33	1	transmembrane BAX inhibitor motif containing 1	positive regulation of blood vessel remodeling|Golgi apparatus|endosome membrane|integral component of membrane|negative regulation of catalytic activity|intracellular membrane-bounded organelle|negative regulation of extrinsic apoptotic signaling pathway via death domain receptors|negative regulation of Fas signaling pathway|death receptor binding|negative regulation of protein localization to p…
AY172581.1	1	9.75439e-33	1	--	--	--	--
Insig1	1.139	1.39225e-32	1	insulin induced gene 1	negative regulation of protein exit from endoplasmic reticulum|inner ear morphogenesis|triglyceride metabolic process|negative regulation of cargo loading into COPII-coated vesicle|middle ear morphogenesis|cholesterol biosynthetic process|cholesterol homeostasis|response to sterol depletion|cholesterol metabolic process|negative regulation of steroid biosynthetic process|sterol biosynthetic proce…
Mgst3	1.035	1.39618e-32	1	microsomal glutathione S-transferase 3	glutathione peroxidase activity|cellular_component|nuclear envelope|endoplasmic reticulum|lipid metabolic process|response to organonitrogen compound|membrane|integral component of membrane|leukotriene biosynthetic process|glutathione transferase activity|intracellular membrane-bounded organelle|cellular oxidant detoxification|leukotriene-C4 synthase activity	rno00480,rno00980,rno00982,rno00983,rno05200,rno05204,rno05225,rno05418,rno01524	Glutathione metabolism|Metabolism of xenobiotics by cytochrome P450|Drug metabolism - cytochrome P450|Drug metabolism - other enzymes|Pathways in cancer|Chemical carcinogenesis|Hepatocellular carcinoma|Fluid shear stress and atherosclerosis|Platinum drug resistance
Jam3	1.437	1.74706e-32	1	junctional adhesion molecule 3	Schmidt-Lanterman incisure|integral component of membrane|myeloid progenitor cell differentiation|cell-cell contact zone|cell migration|leukocyte migration involved in inflammatory response|protein heterodimerization activity|transmission of nerve impulse|integrin binding|regulation of neutrophil chemotaxis|extracellular space|Golgi apparatus|plasma membrane|establishment of cell polarity|cell-ce…	rno04514,rno04530,rno04670	Cell adhesion molecules (CAMs)|Tight junction|Leukocyte transendothelial migration
Myo1d	1.868	1.81962e-32	1	myosin ID	myelin sheath|protein domain specific binding|calmodulin binding|axon|ATP binding|axolemma|endosome|plasma membrane raft|smooth endoplasmic reticulum|brush border|microtubule-based movement|actin-dependent ATPase activity|microtubule binding|calcium-dependent protein binding|forebrain development|biological_process|actin filament binding|cytoplasmic vesicle|negative regulation of phosphatase acti…
Pvalb	1.974	3.73258e-32	1	parvalbumin	nucleus|cytoplasm|axon|protein-containing complex|protein homodimerization activity|neuronal cell body|terminal bouton|protein heterodimerization activity|regulation of cytosolic calcium ion concentration|calcium ion binding
Abca8a	1.44	3.92088e-32	1	ATP-binding cassette, subfamily A (ABC1), member 8a	mitochondrial inner membrane|lipid transport|biological_process|integral component of membrane|ATPase activity, coupled to transmembrane movement of substances|transmembrane transport|molecular_function|ATP binding|cellular_component	rno02010	ABC transporters
Rras2	1.501	4.64973e-32	1	related RAS viral (r-ras) oncogene homolog 2	cellular_component|intracellular|Ras protein signal transduction|biological_process|cellular process|positive regulation of cell migration|regulation of neuron death|molecular_function|GTPase activity|GTP binding	rno04014,rno04010,rno04371,rno04072,rno04024,rno04140,rno04137,rno04218,rno04810,rno04625,rno05205,rno05166	Ras signaling pathway|MAPK signaling pathway|Apelin signaling pathway|Phospholipase D signaling pathway|cAMP signaling pathway|Autophagy - animal|Mitophagy - animal|Cellular senescence|Regulation of actin cytoskeleton|C-type lectin receptor signaling pathway|Proteoglycans in cancer|HTLV-I infection
Gng13	1.083	1.89273e-31	1	G protein subunit gamma 13	dendrite|G-protein beta-subunit binding|sensory perception of taste|signal transducer activity|heterotrimeric G-protein complex|phospholipase C-activating G-protein coupled receptor signaling pathway	rno04014,rno04371,rno04151,rno04062,rno04926,rno04724,rno04727,rno04725,rno04728,rno04726,rno04723,rno04740,rno04742,rno04713,rno05200,rno05032,rno05034,rno05167	Ras signaling pathway|Apelin signaling pathway|PI3K-Akt signaling pathway|Chemokine signaling pathway|Relaxin signaling pathway|Glutamatergic synapse|GABAergic synapse|Cholinergic synapse|Dopaminergic synapse|Serotonergic synapse|Retrograde endocannabinoid signaling|Olfactory transduction|Taste transduction|Circadian entrainment|Pathways in cancer|Morphine addiction|Alcoholism|Kaposi's sarcoma-as…
Ano4	1.765	6.06678e-31	1	anoctamin 4	plasma membrane|chloride transport|integral component of membrane|phospholipid scramblase activity|ion transmembrane transport|protein dimerization activity|calcium activated phosphatidylserine scrambling|calcium activated phosphatidylcholine scrambling|calcium activated galactosylceramide scrambling|intracellular calcium activated chloride channel activity|intracellular
Dpy19l1	1.164	7.76207e-31	1	dpy-19-like 1 (C. elegans)	protein C-linked glycosylation via 2'-alpha-mannosyl-L-tryptophan|mannosyltransferase activity|nuclear inner membrane|integral component of membrane
AC134224.3	1	8.33521e-31	1	--	--	--	--
Fth1	1	8.35986e-31	1	ferritin heavy chain 1	oxidation-reduction process|protein binding|negative regulation of necrotic cell death|cellular_component|iron ion import|cytoplasm|mitochondrion|cellular iron ion homeostasis|intracellular sequestering of iron ion|immune response|ferric iron binding|negative regulation of cell proliferation|autolysosome|ferroxidase activity|negative regulation of fibroblast proliferation|iron ion binding	rno04216,rno04217,rno04978	Ferroptosis|Necroptosis|Mineral absorption
Parpbp	2.717	1.33053e-30	1	PARP1 binding protein	nucleus|nucleoplasm|cytoplasm|DNA repair|negative regulation of double-strand break repair via homologous recombination|chromatin|DNA binding
Rtn4	1	1.99452e-30	1	reticulon 4	endoplasmic reticulum|endoplasmic reticulum membrane|plasma membrane|nervous system development|axonogenesis|axonal fasciculation|cerebral cortex radial glia guided migration|integral component of endoplasmic reticulum membrane|negative regulation of cell growth|neuron projection|regulation of cell migration|neuronal cell body|axon|negative regulation of axon extension|myelin sheath|dendritic gro…	rno05010	Alzheimer's disease
Psat1	1.123	5.503e-30	1	phosphoserine aminotransferase 1	cytosol|L-serine biosynthetic process|O-phospho-L-serine:2-oxoglutarate aminotransferase activity|cytoplasm	rno00260,rno00750	Glycine, serine and threonine metabolism|Vitamin B6 metabolism
Klhl13	1.048	5.97238e-30	1	kelch-like family member 13	ubiquitin-protein transferase activity|cellular_component|biological_process|protein ubiquitination|midbody|Cul3-RING ubiquitin ligase complex|regulation of cytokinesis|cytokinesis|molecular_function	rno04120	Ubiquitin mediated proteolysis
Cend1	1.003	7.15297e-30	1	cell cycle exit and neuronal differentiation 1	cerebellar granular layer maturation|cerebellar Purkinje cell differentiation|radial glia guided migration of cerebellar granule cell|negative regulation of cerebellar granule cell precursor proliferation|neuron differentiation|vesicle|mitochondrion|adult walking behavior|integral component of membrane
Cartpt	1.005	8.24233e-30	1	CART prepropeptide	positive regulation of transmission of nerve impulse|positive regulation of epinephrine secretion|adult feeding behavior|cellular glucose homeostasis|negative regulation of glucagon secretion|cellular response to starvation|gastric acid secretion|somatostatin secretion|circadian regulation of gene expression|neuropeptide hormone activity|positive regulation of blood pressure|protein binding|extra…
Tspan17	1.156	1.14188e-29	1	tetraspanin 17	enzyme binding|positive regulation of Notch signaling pathway|protein maturation|establishment of protein localization to organelle|integral component of plasma membrane|cell surface receptor signaling pathway|integral component of membrane
Rap1a	1.137	1.15212e-29	1	RAP1A, member of RAS oncogene family	plasma membrane|small GTPase mediated signal transduction|protein transporter activity|response to carbohydrate|positive regulation of neuron projection development|neuron projection|protein transport|myelin sheath|positive regulation of GTPase activity|Ras GTPase binding|protein-containing complex binding|phagocytic vesicle|positive regulation of protein kinase activity|response to antineoplasti…	rno04014,rno04015,rno04010,rno04024,rno04510,rno04530,rno04611,rno04670,rno04062,rno04972,rno04720,rno04722,rno05211,rno04934	Ras signaling pathway|Rap1 signaling pathway|MAPK signaling pathway|cAMP signaling pathway|Focal adhesion|Tight junction|Platelet activation|Leukocyte transendothelial migration|Chemokine signaling pathway|Pancreatic secretion|Long-term potentiation|Neurotrophin signaling pathway|Renal cell carcinoma|Cushing's syndrome
Usp54	1.198	1.44399e-29	1	ubiquitin specific peptidase 54	protein deubiquitination|thiol-dependent ubiquitinyl hydrolase activity
Sh3bgrl3	1.009	2.24628e-29	1	SH3 domain binding glutamate-rich protein like 3	nuclear body|electron transport chain|cell redox homeostasis|cytoplasm|electron transfer activity|protein disulfide oxidoreductase activity
AY172581.24	1	2.53776e-29	1	--	--	--	--
Pcp4l1	1.5	1.93663e-28	1	Purkinje cell protein 4-like 1
Unc5b	1.641	1.43018e-27	1	unc-5 netrin receptor B	negative regulation of extrinsic apoptotic signaling pathway in absence of ligand|plasma membrane|apoptotic process|positive regulation of extrinsic apoptotic signaling pathway in absence of ligand|axon guidance|positive regulation of phosphatidylinositol 3-kinase signaling|integral component of membrane|anterior/posterior axon guidance|netrin-activated signaling pathway|negative regulation of ne…	rno04360	Axon guidance
Nts	1.261	1.9503e-27	1	neurotensin	regulation of blood vessel size|neuropeptide hormone activity|response to mineralocorticoid|extracellular region|response to corticosterone|hyperosmotic response|visual learning|regulation of signaling receptor activity|transport vesicle|response to estradiol|cellular response to lithium ion|response to cocaine|cellular response to dexamethasone stimulus|neuronal cell body|response to antipsychot…	rno04080	Neuroactive ligand-receptor interaction
Fabp5	1.003	1.35296e-26	1	fatty acid binding protein 5, epidermal	lipid metabolic process|phosphatidylcholine biosynthetic process|response to wounding|negative regulation of glucose transmembrane transport|glucose homeostasis|fatty acid binding|cytoplasm|glucose metabolic process	rno03320	PPAR signaling pathway
Secisbp2l	1.262	1.43028e-26	1	SECIS binding protein 2-like	ribonucleoprotein complex binding|selenocysteine incorporation|mRNA 3'-UTR binding|selenocysteine insertion sequence binding
Aldoc	1	3.15998e-26	1	aldolase, fructose-bisphosphate C	fructose 1,6-bisphosphate metabolic process|fructose-bisphosphate aldolase activity|axon|protein binding|cytoplasm|mitochondrion|glycolytic process|apoptotic process|epithelial cell differentiation|aging|cytoskeletal protein binding|animal organ regeneration|protein homotetramerization|response to organonitrogen compound|response to hypoxia|protein heterotetramerization|response to organic cyclic…	rno00010,rno00030,rno00051	Glycolysis / Gluconeogenesis|Pentose phosphate pathway|Fructose and mannose metabolism
Agpat4	1.049	4.79044e-26	1	1-acylglycerol-3-phosphate O-acyltransferase 4	integral component of membrane|CDP-diacylglycerol biosynthetic process|transferase activity, transferring acyl groups|lysophosphatidic acid acyltransferase activity|1-acylglycerol-3-phosphate O-acyltransferase activity|mitochondrial outer membrane|phospholipid metabolic process	rno00561,rno00564,rno04072	Glycerolipid metabolism|Glycerophospholipid metabolism|Phospholipase D signaling pathway
Cox6a1	1	8.91259e-26	1	cytochrome c oxidase subunit 6A1	mitochondrial respiratory chain complex IV|mitochondrial electron transport, cytochrome c to oxygen|aerobic respiration|enzyme regulator activity|myelin sheath|regulation of catalytic activity|proton transmembrane transport|cytochrome-c oxidase activity|mitochondrion	rno00190,rno04260,rno04714,rno05010,rno05012,rno05016,rno04932	Oxidative phosphorylation|Cardiac muscle contraction|Thermogenesis|Alzheimer's disease|Parkinson's disease|Huntington's disease|Non-alcoholic fatty liver disease (NAFLD)
LOC100360087	1.032	2.65975e-25	1	ferritin light chain 1-like	intracellular sequestering of iron ion|intracellular ferritin complex|ferric iron binding|iron ion binding|iron ion transport
Rffl	1.64	5.39149e-25	1	ring finger and FYVE-like domain containing E3 ubiquitin protein ligase	lysosome|cytosol|plasma membrane|ubiquitin-dependent protein catabolic process|intracellular protein transport|metal ion binding|apoptotic process|recycling endosome membrane|biological_process|ubiquitin protein ligase activity|endosome membrane|protein K48-linked ubiquitination|negative regulation of signal transduction by p53 class mediator|negative regulation of extrinsic apoptotic signaling p…
Tmeff2	1.128	7.52629e-25	1	transmembrane protein with EGF-like and two follistatin-like domains 2	integral component of membrane|negative regulation of cell migration|wound healing, spreading of cells|negative regulation of integrin biosynthetic process|negative regulation of stress fiber assembly|molecular_function|cellular_component|biological_process
Chn2	1.145	8.98762e-25	1	chimerin 2	GTPase activator activity|intracellular|cytoplasm|membrane|intracellular signal transduction|regulation of GTPase activity|positive regulation of GTPase activity|metal ion binding|regulation of small GTPase mediated signal transduction|phorbol ester receptor activity|acrosome assembly
S100a10	1.232	1.58614e-24	1	S100 calcium binding protein A10	protein heterotetramerization|protein binding|positive regulation of stress fiber assembly|extracellular region|positive regulation of focal adhesion assembly|endoplasmic reticulum|vesicle budding from membrane|lipid binding|extrinsic component of plasma membrane|response to drug|protein localization to plasma membrane|protein homodimerization activity|positive regulation of substrate adhesion-de…
AABR07044080.2	2.562	1.62086e-24	1	--	--	--	--
Gng8	1.805	1.63696e-24	1	G protein subunit gamma 8	nervous system development|social behavior|nose development|cellular response to pheromone|signal transducer activity|heterotrimeric G-protein complex|G-protein coupled receptor signaling pathway	rno04014,rno04371,rno04151,rno04062,rno04926,rno04724,rno04727,rno04725,rno04728,rno04726,rno04723,rno04713,rno05200,rno05032,rno05034,rno05167	Ras signaling pathway|Apelin signaling pathway|PI3K-Akt signaling pathway|Chemokine signaling pathway|Relaxin signaling pathway|Glutamatergic synapse|GABAergic synapse|Cholinergic synapse|Dopaminergic synapse|Serotonergic synapse|Retrograde endocannabinoid signaling|Circadian entrainment|Pathways in cancer|Morphine addiction|Alcoholism|Kaposi's sarcoma-associated herpesvirus infection
Klhl4	1.747	1.67627e-24	1	kelch-like family member 4	cellular_component|microtubule organizing center|biological_process|microtubule cytoskeleton|protein ubiquitination|Cul3-RING ubiquitin ligase complex|molecular_function|ubiquitin-protein transferase activity
Sbf1	1.035	2.09356e-24	1	SET binding factor 1	spermatogenesis|biological_process|nuclear body|Rab guanyl-nucleotide exchange factor activity|phosphatase regulator activity|regulation of GTPase activity|molecular_function|cellular_component|cytoplasm
Tmcc2	1.055	2.9479e-24	1	transmembrane and coiled-coil domain family 2	integral component of membrane|amyloid precursor protein metabolic process|endoplasmic reticulum|endomembrane system
Sytl2	1.624	3.19277e-24	1	synaptotagmin-like 2	exocytic vesicle|extrinsic component of plasma membrane|phosphatidylinositol-4,5-bisphosphate binding|phosphatase binding|cytoplasm|protein localization to plasma membrane|syntaxin binding|plasma membrane|exocytosis|vesicle docking involved in exocytosis|vesicle fusion|clathrin binding|negative regulation of phosphatase activity|neurexin family protein binding|membrane|melanosome|synaptic vesicle…
Msmo1	1.008	6.44809e-24	1	methylsterol monooxygenase 1	lipid metabolic process|membrane|integral component of membrane|sterol biosynthetic process|oxidoreductase activity|oxidation-reduction process|C-4 methylsterol oxidase activity|iron ion binding|endoplasmic reticulum membrane	rno00100	Steroid biosynthesis
Fah	1.304	6.88134e-24	1	fumarylacetoacetate hydrolase	cellular_component|arginine catabolic process|L-phenylalanine catabolic process|tyrosine catabolic process|biological_process|aromatic amino acid family metabolic process|metal ion binding|fumarylacetoacetase activity	rno00350	Tyrosine metabolism
Cnksr3	1.476	1.64465e-23	1	Cnksr family member 3	signal transduction|Ras protein signal transduction|regulation of signal transduction|positive regulation of sodium ion transport|membrane|apical plasma membrane|protein kinase regulator activity|negative regulation of peptidyl-serine phosphorylation|negative regulation of ERK1 and ERK2 cascade|cytoplasm|plasma membrane|positive regulation of sodium ion transmembrane transporter activity|cell cor…
Nkd2	1.52	2.63397e-23	1	naked cuticle homolog 2	protein localization to plasma membrane|positive regulation of protein processing|negative regulation of canonical Wnt signaling pathway|basolateral plasma membrane|positive regulation of protein localization to plasma membrane|lateral plasma membrane|growth factor binding|negative regulation of Wnt signaling pathway|cytoplasmic vesicle|ubiquitin protein ligase binding|myosin heavy chain binding|…	rno04310	Wnt signaling pathway
Map7	1.331	3.18094e-23	1	microtubule-associated protein 7GO:0015630,GO:0005102,GO:0005198,GO:0032526,GO:0005829,GO:0005886,GO:0006687,GO:0006970,GO:0033327,GO:0006997,GO:0035265,GO:0007281,GO:0048872,GO:0007283,GO:0060009,GO:0008283,GO:0000226,GO:0072659,GO:0009566,GO:0000902,GO:0001578
Vmp1	1.015	4.59719e-23	1	vacuole membrane protein 1	endomembrane system|protein binding|membrane|nucleolus|integral component of membrane|endoplasmic reticulum|plasma membrane|macroautophagy|exocytosis|endoplasmic reticulum-Golgi intermediate compartment membrane|autophagy|cell junction assembly|endoplasmic reticulum organization|phagophore assembly site|cell-cell adhesion|Golgi organization|embryo implantation|autophagosome membrane	rno04140	Autophagy - animal
Pls1	1.744	9.01213e-23	1	plastin 1	actin crosslink formation|cellular_component|terminal web assembly|cytoplasm|positive regulation of protein localization to plasma membrane|actin filament|brush border|biological_process|microvillus assembly|terminal web|actin filament bundle|regulation of microvillus length|positive regulation of multicellular organism growth|actin filament binding|intestinal D-glucose absorption|actin filament …
Dusp15	1.336	9.32112e-23	1	dual specificity phosphatase 15GO:0042127,GO:0005737,GO:0046330,GO:0005829,GO:0048713,GO:0005886,GO:0007179,GO:0008138,GO:0070374,GO:0016311,GO:0000122,GO:0016791,GO:0004725,GO:0035335
Sqle	1.074	1.07257e-22	1	squalene epoxidase	endoplasmic reticulum membrane|cellular aromatic compound metabolic process|cholesterol metabolic process|response to organic substance|integral component of membrane|sterol biosynthetic process|organelle membrane|intracellular membrane-bounded organelle|flavin adenine dinucleotide binding|oxidation-reduction process|squalene monooxygenase activity|endoplasmic reticulum	rno00100	Steroid biosynthesis
Slc38a2	1.043	3.07895e-22	1	solute carrier family 38, member 2	cerebral cortex development|plasma membrane|axon|integral component of plasma membrane|dendrite|brush border|sodium ion transport|amino acid transport|glutamine transport|glycine betaine transport|female pregnancy|alanine transport|amino acid transmembrane transporter activity|cellular response to amino acid starvation|sarcolemma|L-glutamine transmembrane transporter activity|amino acid transmemb…	rno04974,rno04724,rno04727	Protein digestion and absorption|Glutamatergic synapse|GABAergic synapse
Etl4	1.39	3.71301e-22	1	enhancer trap locus 4	cytoplasm|embryonic skeletal system development
Pbx3	1.42	2.561e-21	1	PBX homeobox 3	nucleus|transcription factor complex|transcription by RNA polymerase II|respiratory gaseous exchange|adult locomotory behavior|dorsal spinal cord development|sequence-specific DNA binding|positive regulation of transcription by RNA polymerase II|neuron development|RNA polymerase II distal enhancer sequence-specific DNA binding|transcriptional activator activity, RNA polymerase II distal enhancer …	rno05202	Transcriptional misregulation in cancers
Fdft1	1.022	4.84682e-21	1	farnesyl diphosphate farnesyl transferase 1	endoplasmic reticulum|endoplasmic reticulum membrane|cholesterol biosynthetic process|ergosterol biosynthetic process|isoprenoid biosynthetic process|integral component of membrane|intracellular membrane-bounded organelle|farnesyl diphosphate metabolic process|farnesyl-diphosphate farnesyltransferase activity|squalene synthase activity	rno00100	Steroid biosynthesis
Cox5b	1	7.45642e-21	1	cytochrome c oxidase subunit 5B	mitochondrion|mitochondrial respiratory chain complex IV|mitochondrial electron transport, cytochrome c to oxygen|response to hormone|mitochondrial ATP synthesis coupled proton transport|myelin sheath|response to peptide hormone|metal ion binding|cytochrome-c oxidase activity|cellular_component	rno00190,rno04260,rno04714,rno05010,rno05012,rno05016,rno04932	Oxidative phosphorylation|Cardiac muscle contraction|Thermogenesis|Alzheimer's disease|Parkinson's disease|Huntington's disease|Non-alcoholic fatty liver disease (NAFLD)
Map4k4	1.092	1.26807e-20	1	mitogen-activated protein kinase kinase kinase kinase 4	negative regulation of insulin secretion involved in cellular response to glucose stimulus|microvillus assembly|molecular_function|negative regulation of neuron projection regeneration|stress-activated protein kinase signaling cascade|creatine kinase activity|activation of protein kinase activity|protein serine/threonine kinase activity|ATP binding|cellular_component|cytoplasm|intracellular signa…	rno04010	MAPK signaling pathway
Reep5	1	1.5905e-20	1	receptor accessory protein 5	integral component of membrane|endoplasmic reticulum tubular network
Htra1	1.077	2.10231e-20	1	HtrA serine peptidase 1	extracellular matrix|insulin-like growth factor binding|identical protein binding|extracellular space|positive regulation of epithelial cell proliferation|cytosol|plasma membrane|proteolysis|negative regulation of defense response to virus|serine-type peptidase activity|chorionic trophoblast cell differentiation|dentinogenesis|negative regulation of transforming growth factor beta receptor signal…
AY172581.18	1	2.14383e-20	1	--	--	--	--
Rnf13	1.147	2.6039e-20	1	ring finger protein 13	metal ion binding|nuclear inner membrane|protein autoubiquitination|nucleoplasm|lysosomal membrane|endoplasmic reticulum membrane|cytosol|ubiquitin protein ligase activity|integral component of membrane|protein ubiquitination|late endosome membrane|Golgi membrane|ubiquitin-protein transferase activity|intracellular membrane-bounded organelle
Fbxo2	1.022	2.64531e-20	1	F-box protein 2	cytosol|ubiquitin-dependent protein catabolic process|glycoprotein catabolic process|negative regulation of cell proliferation|protein ubiquitination|SCF ubiquitin ligase complex|carbohydrate binding|ubiquitin-dependent ERAD pathway|SCF-dependent proteasomal ubiquitin-dependent protein catabolic process|regulation of protein ubiquitination|dendritic spine|amyloid-beta binding|ubiquitin-protein tr…	rno04141,rno04120	Protein processing in endoplasmic reticulum|Ubiquitin mediated proteolysis
Cyp2j10	2.52	2.72339e-20	1	cytochrome P450, family 2, subfamily j, polypeptide 10	xenobiotic metabolic process|steroid hydroxylase activity|integral component of membrane|oxidoreductase activity, acting on paired donors, with incorporation or reduction of molecular oxygen, reduced flavin or flavoprotein as one donor, and incorporation of one atom of oxygen|heme binding|exogenous drug catabolic process|intracellular membrane-bounded organelle|oxidation-reduction process|iron io…	rno00590,rno00591,rno04913,rno04726,rno04750	Arachidonic acid metabolism|Linoleic acid metabolism|Ovarian Steroidogenesis|Serotonergic synapse|Inflammatory mediator regulation of TRP channels
Tanc1	1.844	4.96805e-20	1	tetratricopeptide repeat, ankyrin repeat and coiled-coil containing 1	visual learning|postsynaptic density|cell junction|dendrite|neuronal cell body|axon terminus|postsynaptic membrane|protein binding|dendritic spine maintenance|myoblast fusion
Nucb2	1.093	5.54309e-20	1	nucleobindin 2	positive regulation of testosterone secretion|response to starvation|calcium ion binding|negative regulation of cAMP-mediated signaling|extracellular space|response to human chorionic gonadotropin|nucleus|nuclear outer membrane|cytoplasm|negative regulation of fat cell differentiation|endoplasmic reticulum|positive regulation of fatty acid oxidation|negative regulation of insulin receptor signali…
Shroom2	1.097	6.0214e-20	1	shroom family member 2	plasma membrane|cell-cell junction|adherens junction|cell-cell adherens junction|bicellular tight junction|cell cortex|establishment of melanosome localization|actin filament organization|melanosome organization|multicellular organism development|beta-catenin binding|neuronal cell body|apical junction complex|apical protein localization|cell-cell junction maintenance|actin filament binding|cell m…
Tmem160	1.03	8.62706e-20	1	transmembrane protein 160	integral component of membrane
Tecr	1	8.75317e-20	1	trans-2,3-enoyl-CoA reductase	integral component of endoplasmic reticulum membrane|fatty acid elongation|very long-chain fatty acid biosynthetic process|oxidation-reduction process|very-long-chain enoyl-CoA reductase activity|endoplasmic reticulum|steroid biosynthetic process|oxidoreductase activity	rno00062,rno01040	Fatty acid elongation|Biosynthesis of unsaturated fatty acids
Ddt	1.009	9.00841e-20	1	D-dopachrome tautomerase	extracellular space|cytoplasm|inflammatory response|negative regulation of macrophage chemotaxis|positive regulation of tumor necrosis factor production|D-dopachrome decarboxylase activity|melanin biosynthetic process|phenylpyruvate tautomerase activity|positive regulation of inflammatory response|positive regulation of ERK1 and ERK2 cascade|protease binding|dopachrome isomerase activity|cytokine…
Enpp4	1.302	1.89822e-19	1	ectonucleotide pyrophosphatase/phosphodiesterase 4	bis(5'-adenosyl)-triphosphatase activity|integral component of membrane|positive regulation of blood coagulation|purine ribonucleoside catabolic process	rno00230	Purine metabolism
Mt-co3	1	1.98508e-19	1	--	--	--	--
Ptprd	1.068	4.28344e-19	1	protein tyrosine phosphatase, receptor type, D4	integral component of membrane|neuron differentiation|peptidyl-tyrosine dephosphorylation|negative regulation of JAK-STAT cascade|positive regulation of dendrite morphogenesis|regulation of immune response|cell adhesion molecule binding|positive regulation of synapse assembly|presynaptic membrane assembly|protein tyrosine phosphatase activity|signaling receptor binding|heterophilic cell-cell adhe…
Sort1	1.037	8.31646e-19	1	sortilin 1	clathrin-coated pit|intracellular protein transport|Golgi to endosome transport|endocytosis|G-protein coupled receptor signaling pathway|neuropeptide signaling pathway|multicellular organism development|trans-Golgi network transport vesicle|endosome to lysosome transport|neurotensin receptor activity, non-G-protein coupled|extrinsic apoptotic signaling pathway via death domain receptors|dendrite|…	rno04142,rno04979,rno04722	Lysosome|Cholesterol metabolism|Neurotrophin signaling pathway
Selenom	1	9.38664e-19	1	--	--	--	--
2021-03-02	1.029	1.07004e-18	1	membrane associated ring-CH-type finger 2	endoplasmic reticulum|endoplasmic reticulum membrane|endocytosis|zinc ion binding|endosome membrane|integral component of membrane|protein ubiquitination|cytoplasmic vesicle|ubiquitin-protein transferase activity|lysosomal membrane
Scd2	1	1.1615e-18	1	stearoyl-Coenzyme A desaturase 2	metal ion binding|stearoyl-CoA 9-desaturase activity|oxidation-reduction process|response to fatty acid|iron ion binding|endoplasmic reticulum|endoplasmic reticulum membrane|monounsaturated fatty acid biosynthetic process|fatty acid biosynthetic process|integral component of membrane|organelle membrane|palmitoyl-CoA 9-desaturase activity|myelination	rno01040,rno04152,rno03320	Biosynthesis of unsaturated fatty acids|AMPK signaling pathway|PPAR signaling pathway
Map1a	1	2.93794e-18	1	microtubule-associated protein 1A	regulation of microtubule depolymerization|microtubule binding|actin binding|cell projection|neuronal cell body|protein binding|synapse|collagen binding|cytosol|microtubule|postsynaptic density|photoreceptor cell maintenance|tubulin binding|microtubule associated complex|dendrite development|axon|negative regulation of microtubule depolymerization|microtubule cytoskeleton organization|dendrite|ax…
AY172581.15	1.002	4.1196e-18	1	--	--	--	--
Mcam	1.286	5.04273e-18	1	melanoma cell adhesion moleculeGO:0005576,GO:0005615,GO:0005634,GO:0007155,GO:0009897,GO:0016021,GO:0030335,GO:0043204,GO:0061042,GO:0001525,GO:0003094,GO:0003674
Ndufb9	1	7.69435e-18	1	NADH:ubiquinone oxidoreductase subunit B9	mitochondrial respiratory chain complex I|mitochondrial electron transport, NADH to ubiquinone|biological_process|mitochondrial respiratory chain complex I assembly|molecular_function|cellular_component|mitochondrion	rno00190,rno04723,rno04714,rno05010,rno05012,rno05016,rno04932	Oxidative phosphorylation|Retrograde endocannabinoid signaling|Thermogenesis|Alzheimer's disease|Parkinson's disease|Huntington's disease|Non-alcoholic fatty liver disease (NAFLD)
AY172581.9	1	1.20197e-17	1	--	--	--	--
St6galnac3	1.775	1.20969e-17	1	ST6 N-acetylgalactosaminide alpha-2,6-sialyltransferase 3	oligosaccharide metabolic process|nucleoplasm|integral component of membrane|protein N-linked glycosylation via asparagine|Golgi apparatus|protein glycosylation|glycosylceramide metabolic process|sialylation|glycosphingolipid metabolic process|sialyltransferase activity|Golgi membrane|ganglioside biosynthetic process|glycoprotein metabolic process|alpha-N-acetylgalactosaminide alpha-2,6-sialyltra…	rno00604	Glycosphingolipid biosynthesis - ganglio series
Fzd10	1.565	1.46064e-17	1	frizzled class receptor 10	cytoplasm|biological_process|cell surface|Wnt signaling pathway|Wnt-protein binding|regulation of actin cytoskeleton organization|negative regulation of GTPase activity|non-canonical Wnt signaling pathway via JNK cascade|Wnt-activated receptor activity|positive regulation of JUN kinase activity|positive regulation of GTPase activity|molecular_function|canonical Wnt signaling pathway|cellular_comp…	rno04310,rno04390,rno04150,rno04550,rno04916,rno05200,rno05205,rno05225,rno05226,rno05217,rno05224,rno04934,rno05166,rno05165	Wnt signaling pathway|Hippo signaling pathway|mTOR signaling pathway|Signaling pathways regulating pluripotency of stem cells|Melanogenesis|Pathways in cancer|Proteoglycans in cancer|Hepatocellular carcinoma|Gastric cancer|Basal cell carcinoma|Breast cancer|Cushing's syndrome|HTLV-I infection|Human papillomavirus infection
Fkbp2	1	1.51187e-17	1	FK506 binding protein 2	FK506 binding|cytoplasm|chaperone-mediated protein folding|protein peptidyl-prolyl isomerization|peptidyl-prolyl cis-trans isomerase activity
Cox4i1	1	1.56911e-17	1	cytochrome c oxidase subunit 4i1	nucleus|mitochondrion|mitochondrial inner membrane|mitochondrial respiratory chain complex IV|mitochondrial electron transport, cytochrome c to oxygen|response to nutrient|mitochondrial membrane|proton transmembrane transport|cytochrome-c oxidase activity	rno00190,rno04260,rno04714,rno05010,rno05012,rno05016,rno04932	Oxidative phosphorylation|Cardiac muscle contraction|Thermogenesis|Alzheimer's disease|Parkinson's disease|Huntington's disease|Non-alcoholic fatty liver disease (NAFLD)
Mettl7a	1.218	1.62148e-17	1	methyltransferase like 7A	methyltransferase activity|integral component of membrane|methylation|lipid droplet
Gatm	1.1	2.33417e-17	1	glycine amidinotransferase	tissue regeneration|learning or memory|mitochondrial inner membrane|response to peptide hormone|response to organic substance|mitochondrial intermembrane space|response to mercury ion|muscle atrophy|embryonic liver development|creatine metabolic process|creatine biosynthetic process|amidinotransferase activity|response to oxidative stress|multicellular organism development|glycine amidinotransfer…	rno00260,rno00330	Glycine, serine and threonine metabolism|Arginine and proline metabolism
Ldlr	1.244	4.15323e-17	1	low density lipoprotein receptor	sorting endosome|positive regulation of amyloid-beta clearance|negative regulation of microglial cell activation|positive regulation of lysosomal protein catabolic process|negative regulation of amyloid fibril formation|calcium ion binding|protein binding|extracellular space|intracellular|lysosome|clathrin-coated pit|endosome|lipid metabolic process|early endosome|endocytosis|receptor-mediated en…	rno04144,rno04913,rno04925,rno04927,rno04976,rno04979,rno04934,rno05160,rno05145	Endocytosis|Ovarian Steroidogenesis|Aldosterone synthesis and secretion|Cortisol synthesis and secretion|Bile secretion|Cholesterol metabolism|Cushing's syndrome|Hepatitis C|Toxoplasmosis
Trpc3	1.223	5.35095e-17	1	transient receptor potential cation channel, subfamily C, member 3	calcium ion transmembrane transport|integral component of plasma membrane|manganese ion transport|single fertilization|positive regulation of calcium ion transport into cytosol|store-operated calcium channel activity|inositol 1,4,5 trisphosphate binding|integral component of membrane|response to ATP|positive regulation of cardiac muscle hypertrophy in response to stress|regulation of cytosolic ca…	rno04360	Axon guidance
Qdpr	1.008	2.14461e-16	1	quinoid dihydropteridine reductase	oxidation-reduction process|6,7-dihydropteridine reductase activity|NADPH binding|cytoplasm|NADH binding|cytosol|L-phenylalanine catabolic process|tetrahydrobiopterin biosynthetic process|response to aluminum ion|response to lead ion|response to glucagon|cellular response to drug|liver development|protein homodimerization activity|neuron projection	rno00790	Folate biosynthesis
Abhd17b	1.059	2.33727e-16	1	abhydrolase domain containing 17B	postsynaptic density|protein palmitoylation|cell junction|dendritic spine|postsynaptic membrane|recycling endosome membrane|regulation of protein localization to synapse|negative regulation of protein localization to microtubule|regulation of dendritic spine maintenance|positive regulation of protein localization to endosome|protein depalmitoylation|plasma membrane|palmitoyl-(protein) hydrolase a…
Cd59	1.033	3.17962e-16	1	CD59 molecule	compact myelin|negative regulation of activation of membrane attack complex|negative regulation of complement activation|extracellular space|negative regulation of cytolysis|plasma membrane|cell surface receptor signaling pathway|cell surface|regulation of complement activation|anchored component of external side of plasma membrane|positive regulation of T cell proliferation|complement binding|sa…	rno04640,rno04610	Hematopoietic cell lineage|Complement and coagulation cascades
Ppdpf	1.01	4.92753e-16	1	pancreatic progenitor cell differentiation and proliferation factor	cell fate specification|exocrine pancreas development
Cox6b1	1	5.50528e-16	1	--	--	--	--
Scn1b	1.022	7.00451e-16	1	sodium voltage-gated channel beta subunit 1GO:0086062,GO:0051899,GO:0019227,GO:0002028,GO:0086091,GO:0060048,GO:0019871,GO:0005244,GO:2000649,GO:0060307,GO:0021966,GO:0005248,GO:0060371,GO:0005515,GO:0005886,GO:0006814,GO:0007411,GO:0030315,GO:0010765,GO:0061337,GO:0033268,GO:0010976,GO:0086002,GO:0034706,GO:0014704,GO:0086006,GO:0035725,GO:0017080,GO:0001518,GO:0086012,GO:0040011,GO:0086047,GO:0…	rno04261	Adrenergic signaling in cardiomyocytes
Bmp4	1.621	8.35582e-16	1	bone morphogenetic protein 4	extracellular region|proteinaceous extracellular matrix|chondrocyte differentiation|extracellular space|hematopoietic progenitor cell differentiation|positive regulation of branching involved in ureteric bud morphogenesis|negative regulation of branching involved in ureteric bud morphogenesis|lymphoid progenitor cell differentiation|cytoplasm|negative regulation of glomerulus development|common-p…	rno04350,rno04390,rno04550,rno04919,rno05200,rno05217,rno05418	TGF-beta signaling pathway|Hippo signaling pathway|Signaling pathways regulating pluripotency of stem cells|Thyroid hormone signaling pathway|Pathways in cancer|Basal cell carcinoma|Fluid shear stress and atherosclerosis
Snx33	1.742	9.68239e-16	1	sorting nexin 33	positive regulation of protein localization to cell surface|phosphatidylinositol binding|intracellular protein transport|endocytosis|cleavage furrow formation|endosome organization|membrane|vesicle organization|endosomal transport|identical protein binding|protein import|macropinocytosis|extrinsic component of membrane|negative regulation of endocytosis|positive regulation of membrane protein ect…
Ctsl	1.013	1.0636e-15	1	cathepsin L	nucleus|nucleolus|cytoplasm|lysosome|vacuole|response to organic cyclic compound|microvillus|protein processing|proteolysis|protein autoprocessing|cysteine-type carboxypeptidase activity|nerve development|secretory granule|collagen catabolic process|autophagic cell death|kininogen binding|response to glucocorticoid|hair follicle morphogenesis|proteolysis involved in cellular protein catabolic pro…	rno04145,rno04142,rno04140,rno04210,rno04612,rno05205,rno05323,rno05418	Phagosome|Lysosome|Autophagy - animal|Apoptosis|Antigen processing and presentation|Proteoglycans in cancer|Rheumatoid arthritis|Fluid shear stress and atherosclerosis
Slc29a3	1.333	1.51047e-15	1	solute carrier family 29 member 3	nucleoside transport|integral component of membrane|late endosome membrane|intracellular membrane-bounded organelle|nucleoside transmembrane transport|nucleoside transmembrane transporter activity|Golgi apparatus
AY172581.3	0.999	1.80331e-15	1	--	--	--	--
Ndufa8	1	1.86936e-15	1	NADH:ubiquinone oxidoreductase subunit A8	mitochondrial respiratory chain complex I|mitochondrial intermembrane space|mitochondrial electron transport, NADH to ubiquinone|biological_process|mitochondrial respiratory chain complex I assembly|molecular_function|cellular_component|mitochondrion	rno00190,rno04723,rno04714,rno05010,rno05012,rno05016,rno04932	Oxidative phosphorylation|Retrograde endocannabinoid signaling|Thermogenesis|Alzheimer's disease|Parkinson's disease|Huntington's disease|Non-alcoholic fatty liver disease (NAFLD)
Slc22a23	1.206	3.00652e-15	1	solute carrier family 22, member 23	sodium-independent organic anion transmembrane transporter activity|organic anion transport|integral component of membrane|sodium-independent organic anion transport|transmembrane transport|inorganic anion exchanger activity|integral component of plasma membrane|organic anion transmembrane transporter activity
Hacd1	1.56	3.37581e-15	1	3-hydroxyacyl-CoA dehydratase 1	cementum mineralization|myotube differentiation|3R-hydroxyacyl-CoA dehydratase activity|3-hydroxyacyl-CoA dehydratase activity|very-long-chain 3-hydroxyacyl-CoA dehydratase activity|enzyme binding|sphingolipid biosynthetic process|integral component of endoplasmic reticulum membrane|3-hydroxy-arachidoyl-CoA dehydratase activity|fatty acid elongation|3-hydroxy-behenoyl-CoA dehydratase activity|3-h…	rno00062,rno01040	Fatty acid elongation|Biosynthesis of unsaturated fatty acids
Slc5a11	1.342	5.90548e-15	1	solute carrier family 5 member 11	apoptotic process|integral component of membrane|apical plasma membrane|transmembrane transporter activity|transmembrane transport|glucose transmembrane transport|glucose:sodium symporter activity|integral component of plasma membrane|sodium ion transport
Nmnat1	1.5	6.80842e-15	1	nicotinamide nucleotide adenylyltransferase 1	nicotinate-nucleotide adenylyltransferase activity|ATP binding|nucleus|nucleoplasm|NAD biosynthetic process|response to wounding|nuclear body|'de novo' NAD biosynthetic process from aspartate|identical protein binding|nicotinamide-nucleotide adenylyltransferase activity|ATP generation from poly-ADP-D-ribose	rno00760	Nicotinate and nicotinamide metabolism
Paqr4	1.168	1.54013e-14	1	progestin and adipoQ receptor family member 4	integral component of membrane|signaling receptor activity
Cd81	1	1.93008e-14	1	Cd81 molecule	integral component of plasma membrane|cell surface receptor signaling pathway|protein localization|positive regulation of cell proliferation|regulation of protein stability|vesicle|response to wounding|regulation of growth|membrane|regulation of cell proliferation|positive regulation of 1-phosphatidylinositol 4-kinase activity|positive regulation of protein catabolic process in the vacuole|positi…	rno04662,rno05160,rno05144	B cell receptor signaling pathway|Hepatitis C|Malaria
Fnta	1.053	2.01828e-14	1	farnesyltransferase, CAAX box, alpha	CAAX-protein geranylgeranyltransferase activity|Rab geranylgeranyltransferase activity|protein binding|cytoplasm|microtubule associated complex|zinc ion binding|positive regulation of cell proliferation|plasma membrane|response to inorganic substance|CAAX-protein geranylgeranyltransferase complex|response to organic cyclic compound|protein farnesylation|alpha-tubulin binding|negative regulation o…	rno00900	Terpenoid backbone biosynthesis
Slc30a3	1.817	2.25243e-14	1	solute carrier family 30 member 3	positive regulation of transport|late endosome|regulation of sequestering of zinc ion|plasma membrane|synaptic vesicle|response to zinc ion|membrane|integral component of membrane|zinc ion transmembrane transport|cell junction|synaptic vesicle membrane|cytoplasmic vesicle|late endosome membrane|zinc ion transmembrane transporter activity|neuron projection|cytoplasm|lysosomal membrane
Ftl1	0.999	2.37371e-14	1	ferritin light chain 1	iron ion binding|cellular_component|cytoplasm|iron ion transport|cellular iron ion homeostasis|intracellular sequestering of iron ion|intracellular ferritin complex|ferric iron binding|response to lead ion|molecular_function|identical protein binding|autolysosome	rno04216,rno04217,rno04978	Ferroptosis|Necroptosis|Mineral absorption
Pkp4	1.047	2.4582e-14	1	plakophilin 4	positive regulation of GTPase activity|cytoplasm|cell-cell contact zone|cytoskeleton|perinuclear region of cytoplasm|plasma membrane|cell-cell junction|cell-cell junction assembly|biological_process|cytoplasmic side of plasma membrane|spindle midzone|postsynaptic density|mitotic spindle|cell junction|cell-cell adhesion|desmosome|midbody|spindle pole|molecular_function|positive regulation of cytok…
Tmsb10	1	3.69392e-14	1	thymosin, beta 10	cytoplasm|cytoskeleton|actin filament organization|spermatid development|actin cytoskeleton organization|filamentous actin|sequestering of actin monomers|actin monomer binding
Wipf1	1.107	4.63497e-14	1	WAS/WASL interacting protein family, member 1	response to other organism|actin filament-based movement|protein binding|actin filament|actin cortical patch|endocytosis|actin polymerization or depolymerization|cytoplasmic vesicle|regulation of cell shape|positive regulation of protein export from nucleus|actin cytoskeleton|actin filament binding|SH3 domain binding|positive regulation of actin nucleation|actin cortical patch assembly|actin cort…	rno04144	Endocytosis
Gpatch4	1.276	6.59302e-14	1	G patch domain containing 4	hematopoietic progenitor cell differentiation
Abca7	1.443	7.5344e-14	1	ATP binding cassette subfamily A member 7	lipid transport|phagocytosis|memory|cell surface|endosome membrane|phospholipid efflux|positive regulation of cholesterol efflux|apolipoprotein A-I receptor activity|membrane|high-density lipoprotein particle assembly|protein localization to nucleus|positive regulation of ERK1 and ERK2 cascade|phosphatidylcholine-translocating ATPase activity|apolipoprotein A-I-mediated signaling pathway|phosphat…	rno02010	ABC transporters
Idi1	1.251	7.69118e-14	1	isopentenyl-diphosphate delta isomerase 1	dimethylallyl diphosphate biosynthetic process|isopentenyl-diphosphate delta-isomerase activity|cytoplasm|peroxisome|cholesterol biosynthetic process|isoprenoid biosynthetic process|isopentenyl diphosphate biosynthetic process|hydrolase activity|magnesium ion binding|manganese ion binding|response to stilbenoid	rno00900	Terpenoid backbone biosynthesis
Pmvk	1.04	1.03052e-13	1	phosphomevalonate kinase	isopentenyl diphosphate biosynthetic process, mevalonate pathway|ATP binding|response to cholesterol|peroxisome|cytosol|cholesterol biosynthetic process|isoprenoid biosynthetic process|sterol biosynthetic process|phosphorylation|phosphomevalonate kinase activity	rno00900,rno04146	Terpenoid backbone biosynthesis|Peroxisome
Ckmt1	1.003	1.05921e-13	1	--	--	--	--
Plvap	1.677	1.07419e-13	1	plasmalemma vesicle associated protein	caveola|cell surface|integral component of membrane|tumor necrosis factor-mediated signaling pathway|protein homodimerization activity|perinuclear region of cytoplasm|protein kinase C signaling|MAPK cascade|positive regulation of cellular extravasation
Sephs2	1.069	1.54357e-13	1	selenophosphate synthetase 2	selenium compound metabolic process|selenide, water dikinase activity|selenocysteine biosynthetic process	rno00450	Selenocompound metabolism
Rcan2	1.004	1.86629e-13	1	regulator of calcineurin 2	response to oxidative stress|Notch signaling pathway|short-term memory|calcium-dependent protein serine/threonine phosphatase regulator activity|calcium-mediated signaling|locomotion involved in locomotory behavior|calcineurin-NFAT signaling cascade|regulation of phosphoprotein phosphatase activity|regulation of calcineurin-NFAT signaling cascade|nucleic acid binding|intracellular|cytoplasm	rno04919	Thyroid hormone signaling pathway
Egln3	1.654	2.21403e-13	1	egl-9 family hypoxia-inducible factor 3	peptidyl-proline 4-dioxygenase activity|activation of cysteine-type endopeptidase activity involved in apoptotic process|protein binding|regulation of cell proliferation|cellular response to DNA damage stimulus|nucleus|oxidoreductase activity, acting on paired donors, with incorporation or reduction of molecular oxygen, 2-oxoglutarate as one donor, and incorporation of one atom each of oxygen int…	rno04066,rno05200,rno05211	HIF-1 signaling pathway|Pathways in cancer|Renal cell carcinoma
Otud7b	1.386	2.28594e-13	1	OTU deubiquitinase 7B	nucleus|cytoplasm|immune response|cysteine-type peptidase activity|K63-linked polyubiquitin modification-dependent protein binding|zinc ion binding|protein deubiquitination|protein K63-linked deubiquitination|protein K48-linked deubiquitination|protein deubiquitination involved in ubiquitin-dependent protein catabolic process|negative regulation of transcription by RNA polymerase II|mucosal immun…
Prkcd	1.25	2.91198e-13	1	protein kinase C, delta	insulin receptor substrate binding|response to ethanol|positive regulation of glucose import|negative regulation of insulin receptor signaling pathway|protein autophosphorylation|cellular response to hydroperoxide|metal ion binding|perinuclear region of cytoplasm|negative regulation of platelet aggregation|negative regulation of peptidyl-tyrosine phosphorylation|cellular senescence|positive regul…	rno04140,rno04621,rno04625,rno04666,rno04062,rno04912,rno04915,rno04270,rno04722,rno04750,rno04930,rno04931,rno04933	Autophagy - animal|NOD-like receptor signaling pathway|C-type lectin receptor signaling pathway|Fc gamma R-mediated phagocytosis|Chemokine signaling pathway|GnRH signaling pathway|Estrogen signaling pathway|Vascular smooth muscle contraction|Neurotrophin signaling pathway|Inflammatory mediator regulation of TRP channels|Type II diabetes mellitus|Insulin resistance|AGE-RAGE signaling pathway in di…
Tpd52	1.047	3.23812e-13	1	tumor protein D52	positive regulation of cell proliferation|B cell differentiation|protein homodimerization activity|protein heterodimerization activity|perinuclear region of cytoplasm|calcium ion binding|cytoplasm|endoplasmic reticulum
Kif5a	1	3.23815e-13	1	kinesin family member 5A	cytosol|kinesin complex|microtubule|microtubule-based process|kinesin binding|microtubule-based movement|hippocampus development|axon guidance|thalamus development|cerebral cortex development|axon|dendrite|neuron development|cellular response to ethanol|cytoskeleton-dependent intracellular transport|central region of growth cone|dendrite cytoplasm|scaffold protein binding|apical dendrite|anterogr…	rno04144,rno04728	Endocytosis|Dopaminergic synapse
Rnpepl1	1.269	4.01434e-13	1	arginyl aminopeptidase like 1	zinc ion binding|peptide binding|peptide catabolic process|metalloaminopeptidase activity|cytoplasm|proteolysis
Bola2	1	4.18176e-13	1	--	--	--	--
Fasn	1.002	4.97088e-13	1	fatty acid synthase	oleoyl-[acyl-carrier-protein] hydrolase activity|protein binding|cytoplasm|Golgi apparatus|cytosol|phosphopantetheine binding|plasma membrane|melanosome|glycogen granule|acetyl-CoA metabolic process|identical protein binding|protein homodimerization activity|cadherin binding|enoyl-[acyl-carrier-protein] reductase (NADPH, A-specific) activity|3-hydroxyoctanoyl-[acyl-carrier-protein] dehydratase ac…	rno00061,rno04152,rno04910	Fatty acid biosynthesis|AMPK signaling pathway|Insulin signaling pathway
Pcsk6	1.66	5.39881e-13	1	proprotein convertase subtilisin/kexin type 6	nerve growth factor binding|peptide hormone processing|extracellular space|zygotic determination of anterior/posterior axis, embryo|determination of left/right symmetry|heparin binding|extracellular matrix|glycoprotein metabolic process|nerve growth factor production|cell surface|endopeptidase activity|secretion by cell|serine-type endopeptidase activity|protein processing
Jpt2	1.129	7.19299e-13	1	--	--	--	--
Bzw1	1.229	8.63554e-13	1	basic leucine zipper and W2 domains 1	regulation of transcription, DNA-templated|membrane|cadherin binding|cytoplasm|transcription, DNA-templated
Lynx1	1.009	1.0142e-12	1	Ly6/neurotoxin 1	cell surface|membrane|acetylcholine receptor regulator activity|acetylcholine receptor inhibitor activity|acetylcholine receptor binding|regulation of neurotransmitter receptor activity|negative regulation of signaling receptor activity|plasma membrane|synaptic transmission, cholinergic|ion channel inhibitor activity
Desi1	1.265	1.38639e-12	1	desumoylating isopeptidase 1	peptidase activity|identical protein binding|nucleus|cytoplasm|proteolysis
Dstn	1.006	1.45377e-12	1	destrin, actin depolymerizing factor	positive regulation of actin filament depolymerization|cortical actin cytoskeleton|actin filament severing|actin filament binding|cytoplasm|actin filament depolymerization|actin filament fragmentation
Bspry	1.634	1.54122e-12	1	B-box and SPRY domain containing	membrane|cell leading edge|perinuclear region of cytoplasm|cellular response to leukemia inhibitory factor|protein binding|calcium ion transport|zinc ion binding
Nat8l	1.041	1.75092e-12	1	N-acetyltransferase 8-like	integral component of membrane|aspartate N-acetyltransferase activity|rough endoplasmic reticulum membrane|mitochondrial membrane|positive regulation of dopamine uptake involved in synaptic transmission|cytoplasm|mitochondrion|endoplasmic reticulum membrane	rno00250	Alanine, aspartate and glutamate metabolism
Sema6d	1.113	2.11075e-12	1	semaphorin 6D	integral component of plasma membrane|positive regulation of smooth muscle cell migration|negative regulation of smooth muscle cell migration|integral component of membrane|ventricular system development|semaphorin receptor binding|Golgi apparatus|plasma membrane	rno04360	Axon guidance
Osbpl1a	1.298	2.23973e-12	1	oxysterol binding protein-like 1A	late endosome|lipid transport|cholesterol binding|protein binding
Zcchc24	1.051	2.27579e-12	1	zinc finger CCHC-type containing 24	zinc ion binding
Stxbp3	1.192	2.32007e-12	1	syntaxin binding protein 3	specific granule|exocytosis|neutrophil degranulation|vesicle docking involved in exocytosis|phagocytic vesicle|brain development|basolateral plasma membrane|apical plasma membrane|syntaxin-1 binding|negative regulation of calcium ion-dependent exocytosis|syntaxin binding|protein heterooligomerization|platelet aggregation|protein to membrane docking|tertiary granule|insulin secretion|cytosol|cellu…
Lamp1	1	2.5323e-12	1	lysosomal-associated membrane protein 1	multivesicular body|vacuole|cytosol|plasma membrane|synaptic vesicle|granzyme-mediated apoptotic signaling pathway|cytolytic granule|external side of plasma membrane|autolysosome|cell surface|phagocytic vesicle|endosome membrane|positive regulation of natural killer cell mediated cytotoxicity|autophagic cell death|perinuclear region of cytoplasm|protein stabilization|phagolysosome membrane|establ…	rno04145,rno04142,rno04140,rno05152	Phagosome|Lysosome|Autophagy - animal|Tuberculosis
Sh3glb1	1.246	2.69676e-12	1	SH3 domain -containing GRB2-like endophilin B1	early endosome|cytosol|phosphatidic acid biosynthetic process|apoptotic process|mitochondrion organization|protein-containing complex|synaptic vesicle|cellular response to amino acid starvation|biological_process|cellular response to glucose starvation|phospholipid biosynthetic process|lysophosphatidic acid acyltransferase activity|identical protein binding|protein homodimerization activity|posit…	rno04144,rno04140	Endocytosis|Autophagy - animal
Npr1	1.495	2.81185e-12	1	natriuretic peptide receptor 1	regulation of blood vessel size|peptide hormone binding|cell surface receptor signaling pathway|guanylate cyclase activity|receptor guanylyl cyclase signaling pathway|protein kinase binding|protein kinase activity|positive regulation of cGMP biosynthetic process|protein binding|ATP binding|GTP binding|plasma membrane|guanylate cyclase complex, soluble|intracellular signal transduction|regulation …	rno00230,rno04024,rno04022,rno04923,rno04921,rno04924,rno04925,rno04270,rno04714	Purine metabolism|cAMP signaling pathway|cGMP - PKG signaling pathway|Regulation of lipolysis in adipocyte|Oxytocin signaling pathway|Renin secretion|Aldosterone synthesis and secretion|Vascular smooth muscle contraction|Thermogenesis
Col18a1	1.44	3.05709e-12	1	collagen type XVIII alpha 1 chain	response to hydrostatic pressure|structural molecule activity|positive regulation of endothelial cell apoptotic process|extracellular region|basement membrane|extracellular space|cell adhesion|positive regulation of cell proliferation|extracellular matrix organization|positive regulation of cell migration|collagen type XVIII trimer|extracellular matrix|angiogenesis|endothelial cell morphogenesis|…	rno04974	Protein digestion and absorption
Tm7sf2	1.214	4.09307e-12	1	transmembrane 7 superfamily member 2	sterol biosynthetic process|oxidoreductase activity, acting on the CH-CH group of donors|oxidoreductase activity, acting on the CH-CH group of donors, NAD or NADP as acceptor|integral component of endoplasmic reticulum membrane|intracellular membrane-bounded organelle|receptor complex|oxidation-reduction process|nuclear inner membrane|endoplasmic reticulum	rno00100	Steroid biosynthesis
LOC100360828	1.099	4.32343e-12	1	cAMP-regulated phosphoprotein 19-like	cytoplasm|phosphatase inhibitor activity|protein phosphatase regulator activity|negative regulation of phosphoprotein phosphatase activity|negative regulation of protein dephosphorylation|cell division|protein phosphatase 2A binding|G2/M transition of mitotic cell cycle|mitotic cell cycle|protein phosphatase inhibitor activity
Mapk3	1.008	5.42481e-12	1	mitogen activated protein kinase 3	negative regulation of apolipoprotein binding|MAP kinase activity|MAP kinase kinase activity|protein binding|ATP binding|nucleus|cytosol|nuclear envelope|cytoskeleton|plasma membrane|caveola|positive regulation of macrophage chemotaxis|focal adhesion|neural crest cell development|transcription, DNA-templated|phosphorylation|protein phosphorylation|peptidyl-serine phosphorylation|sensory perceptio…	rno04014,rno04015,rno04010,rno04012,rno04350,rno04370,rno04371,rno04668,rno04066,rno04068,rno04072,rno04071,rno04024,rno04022,rno04151,rno04150,rno04140,rno04114,rno04210,rno04218,rno04510,rno04520,rno04540,rno04550,rno04810,rno04611,rno04620,rno04621,rno04625,rno04650,rno04660,rno04658,rno04659,rno04657,rno04662,rno04664,rno04666,rno04062,rno04910,rno04912,rno04915,rno04914,rno04917,rno04921,rno…	Ras signaling pathway|Rap1 signaling pathway|MAPK signaling pathway|ErbB signaling pathway|TGF-beta signaling pathway|VEGF signaling pathway|Apelin signaling pathway|TNF signaling pathway|HIF-1 signaling pathway|FoxO signaling pathway|Phospholipase D signaling pathway|Sphingolipid signaling pathway|cAMP signaling pathway|cGMP - PKG signaling pathway|PI3K-Akt signaling pathway|mTOR signaling pathw…
Dusp7	1.256	5.66765e-12	1	dual specificity phosphatase 7	cytosol|protein dephosphorylation|protein tyrosine/serine/threonine phosphatase activity|MAP kinase tyrosine/serine/threonine phosphatase activity|peptidyl-tyrosine dephosphorylation|negative regulation of MAP kinase activity|inactivation of MAPK activity|protein tyrosine phosphatase activity|cytoplasm	rno04010	MAPK signaling pathway
Stard3	1.167	6.16045e-12	1	StAR-related lipid transfer domain containing 3	progesterone biosynthetic process|lipid binding|cholesterol binding|integral component of membrane|cholesterol transporter activity|cholesterol transport|late endosome membrane|protein homodimerization activity|organelle membrane contact site|vesicle tethering to endoplasmic reticulum|mitochondrion|endosome|endoplasmic reticulum membrane	rno04979	Cholesterol metabolism
Stmn2	1	7.45393e-12	1	stathmin 2	neuronal cell body|growth cone|cytoplasm|negative regulation of microtubule polymerization|endosome|calcium-dependent protein binding|Golgi apparatus|perinuclear region of cytoplasm|microtubule depolymerization|negative regulation of microtubule depolymerization|positive regulation of neuron projection development|positive regulation of microtubule depolymerization|negative regulation of neuron p…
Kank1	1.164	8.36012e-12	1	KN motif and ankyrin repeat domains 1	negative regulation of insulin receptor signaling pathway|cytoplasm|positive regulation of canonical Wnt signaling pathway|positive regulation of wound healing|cytoskeleton|plasma membrane|beta-catenin binding|biological_process|negative regulation of neuron projection development|negative regulation of substrate adhesion-dependent cell spreading|positive regulation of Wnt signaling pathway|negat…
Clip3	1.001	9.91697e-12	1	CAP-GLY domain containing linker protein 3	positive regulation of protein localization to plasma membrane|membrane raft|trans-Golgi network membrane|trans-Golgi network|fat cell differentiation|plasma membrane|ganglioside binding|positive regulation of endocytosis|microtubule binding|positive regulation of glucose transmembrane transport|peptidyl-L-cysteine S-palmitoylation|positive regulation of apoptotic process|recycling endosome membr…
AY172581.2	1.002	1.21765e-11	1	--	--	--	--
Mvb12b	1.118	1.41599e-11	1	multivesicular body subunit 12B	late endosome|cytosol|plasma membrane|lipid binding|virus maturation|vesicle|regulation of epidermal growth factor receptor signaling pathway|ubiquitin binding|positive regulation of viral process|ESCRT I complex|nucleus|early endosome	rno04144	Endocytosis
Rapgef5	1.334	2.20212e-11	1	Rap guanine nucleotide exchange factor 5	small GTPase mediated signal transduction|nuclear body|Rap guanyl-nucleotide exchange factor activity|GTP-dependent protein binding|guanyl-nucleotide exchange factor activity|nucleus|nucleoplasm	rno04014,rno04015	Ras signaling pathway|Rap1 signaling pathway
Svip	1.076	2.36951e-11	1	small VCP interacting protein	positive regulation of autophagy|smooth endoplasmic reticulum membrane|anchored component of membrane|negative regulation of protein complex assembly|Derlin-1 retrotranslocation complex|protein self-association|ATPase binding|positive regulation of protein lipidation|negative regulation of ER-associated ubiquitin-dependent protein catabolic process|negative regulation of retrograde protein transp…	rno04141	Protein processing in endoplasmic reticulum
Cdr2l	1.378	2.38055e-11	1	cerebellar degeneration-related protein 2-like
Cbln1	1.078	2.47313e-11	1	cerebellin 1 precursor	protein secretion|cerebellar granule cell differentiation|cell junction|protein homodimerization activity|synapse|postsynaptic membrane|positive regulation of synapse assembly|negative regulation of excitatory postsynaptic potential|positive regulation of long term synaptic depression|extracellular region|heterophilic cell-cell adhesion via plasma membrane cell adhesion molecules
Kcnc2	1.119	2.54269e-11	1	potassium voltage-gated channel subfamily C member 2	voltage-gated potassium channel complex|response to toxic substance|response to light intensity|response to organic cyclic compound|response to amine|membrane|neuronal cell body membrane|integral component of membrane|basolateral plasma membrane|apical plasma membrane|ion transmembrane transport|nitric oxide-cGMP-mediated signaling pathway|presynaptic membrane|protein heterooligomerization|neuron…
Golga7	1.067	2.94891e-11	1	golgin A7	Golgi to plasma membrane protein transport|Golgi stack|protein stabilization|protein targeting to membrane|peptidyl-L-cysteine S-palmitoylation|protein-cysteine S-palmitoyltransferase activity|intrinsic component of Golgi membrane|palmitoyltransferase complex
AY172581.12	1.001	3.02697e-11	1	--	--	--	--
Cox7b	1	3.107e-11	1	cytochrome c oxidase subunit 7B	mitochondrion|mitochondrial respiratory chain|central nervous system development|biological_process|integral component of membrane|electron transport chain|respiratory chain complex IV|proton transmembrane transport|molecular_function|cytochrome-c oxidase activity|cellular_component	rno00190,rno04260,rno04714,rno05010,rno05012,rno05016,rno04932	Oxidative phosphorylation|Cardiac muscle contraction|Thermogenesis|Alzheimer's disease|Parkinson's disease|Huntington's disease|Non-alcoholic fatty liver disease (NAFLD)
Acss2	1.151	3.39287e-11	1	acyl-CoA synthetase short-chain family member 2	nucleoplasm|cytoplasm|cytosol|acetyl-CoA biosynthetic process|lipid biosynthetic process|integral component of membrane|AMP binding|acetate biosynthetic process|acetyl-CoA biosynthetic process from acetate|acetate-CoA ligase activity|propionate biosynthetic process|intracellular membrane-bounded organelle	rno00010,rno00620,rno00640	Glycolysis / Gluconeogenesis|Pyruvate metabolism|Propanoate metabolism
AABR07066180.1	1.407	3.77858e-11	1	--	--	--	--
Mt3	1	4.06048e-11	1	metallothionein 3	negative regulation of dendrite morphogenesis|regulation of cellular process|protein stabilization|negative regulation of oxidoreductase activity|zinc ion homeostasis|cellular response to cadmium ion|cadmium ion homeostasis|cellular response to copper ion|cellular response to zinc ion|cellular response to hypoxia|cellular response to nitric oxide|positive regulation of lysosomal membrane permeabi…
Rasgrp3	1.317	5.25141e-11	1	RAS guanyl releasing protein 3	calcium ion binding|cellular_component|cytoplasm|Ras protein signal transduction|biological_process|Ras GTPase binding|kinase binding|guanyl-nucleotide exchange factor complex|regulation of GTPase activity|positive regulation of GTPase activity|metal ion binding|molecular_function|perinuclear region of cytoplasm|Ras guanyl-nucleotide exchange factor activity|GTPase activator activity	rno04014,rno04015,rno04010,rno04662,rno05200	Ras signaling pathway|Rap1 signaling pathway|MAPK signaling pathway|B cell receptor signaling pathway|Pathways in cancer
Adarb1	1.078	5.65555e-11	1	adenosine deaminase, RNA-specific, B1	double-stranded RNA adenosine deaminase activity|adenosine deaminase activity|protein binding|nucleus|nucleoplasm|neuromuscular synaptic transmission|nucleolus|brain development|negative regulation of cell proliferation|base conversion or substitution editing|negative regulation of protein kinase activity by regulation of protein phosphorylation|mRNA modification|facial nerve morphogenesis|positi…
Clcn4	1.388	5.95347e-11	1	chloride voltage-gated channel 4	chloride transmembrane transport|ATP binding|endoplasmic reticulum membrane|integral component of plasma membrane|chloride transport|antiporter activity|integral component of membrane|voltage-gated chloride channel activity|early endosome membrane|late endosome membrane|chloride channel activity
Hmgcr	1.027	6.22496e-11	1	3-hydroxy-3-methylglutaryl-CoA reductase	aging|response to nutrient|positive regulation of cell proliferation|isoprenoid biosynthetic process|visual learning|farnesyl diphosphate biosynthetic process, mevalonate pathway|cellular lipid metabolic process|negative regulation of striated muscle cell apoptotic process|myoblast differentiation|positive regulation of cardiac muscle cell apoptotic process|response to ethanol|coenzyme A metaboli…	rno00900,rno04152,rno04976	Terpenoid backbone biosynthesis|AMPK signaling pathway|Bile secretion
Cd82	1.243	6.2859e-11	1	Cd82 molecule	cell surface receptor signaling pathway|biological_process|integral component of membrane|molecular_function|cellular_component|integral component of plasma membrane	rno04115	p53 signaling pathway
Wwc2	1.231	8.47457e-11	1	WW and C2 domain containing 2	protein-containing complex scaffold activity|negative regulation of hippo signaling|negative regulation of organ growth|negative regulation of transcription by RNA polymerase II|cytosol|kinase binding
Npas1	1.575	1.08011e-10	1	neuronal PAS domain protein 1	nucleus|transcription, DNA-templated|regulation of transcription by RNA polymerase II|developmental process|maternal behavior|positive regulation of transcription by RNA polymerase II|protein dimerization activity|negative regulation of transcription by RNA polymerase II|RNA polymerase II transcription factor activity, sequence-specific DNA binding|startle response
Col9a2	1.198	1.23899e-10	1	collagen, type IX, alpha 2	biological_process|molecular_function|cellular_component|collagen type IX trimer	rno04151,rno04512,rno04510,rno04974,rno05165	PI3K-Akt signaling pathway|ECM-receptor interaction|Focal adhesion|Protein digestion and absorption|Human papillomavirus infection
Kif1c	1.277	1.38943e-10	1	kinesin family member 1C	microtubule binding|ATP binding|Golgi apparatus|ATP-dependent microtubule motor activity, plus-end-directed|kinesin complex|microtubule|vesicle-mediated transport|microtubule associated complex|ATPase activity|retrograde vesicle-mediated transport, Golgi to ER|axon|dendrite|microtubule-based process|motor activity|cytoskeleton-dependent intracellular transport|microtubule-based movement|microtubu…
Prdx5	1	1.41516e-10	1	peroxiredoxin 5	cytoplasm|mitochondrion|peroxisome|cytoplasmic vesicle|positive regulation of collagen biosynthetic process|cellular response to oxidative stress|peroxisomal matrix|cellular response to reactive oxygen species|hydrogen peroxide catabolic process|oxidation-reduction process|cysteine-type endopeptidase inhibitor activity involved in apoptotic process|regulation of apoptosis involved in tissue homeo…	rno04146	Peroxisome
Thy1	1.13	1.45812e-10	1	Thy-1 cell surface antigen	integrin binding|protein binding|endoplasmic reticulum|cytosol|plasma membrane|focal adhesion|apical plasma membrane|negative regulation of protein kinase activity|enzyme binding|protein kinase binding|cytoskeleton organization|negative regulation of cell migration|dendrite|myelin sheath|positive regulation of GTPase activity|growth cone|axolemma|membrane raft|mast cell activation|angiogenesis|ne…	rno04670	Leukocyte transendothelial migration
Mt-nd5	1	1.56793e-10	1	--	--	--	--
Enoph1	1.073	1.81797e-10	1	enolase-phosphatase 1	dephosphorylation|L-methionine salvage from methylthioadenosine|acireductone synthase activity|magnesium ion binding|nucleus|cytoplasm	rno00270	Cysteine and methionine metabolism
Gm2a	1.058	2.15353e-10	1	GM2 ganglioside activator	apical cortex|cytoplasm|nervous system process|lysosome|neuromuscular process controlling balance|potassium:proton exchanging ATPase complex|ganglioside catabolic process|lipid transport|learning or memory|enzyme activator activity|positive regulation of hydrolase activity|lipid binding|membrane fusion|oligosaccharide catabolic process|cytoplasmic side of plasma membrane|phospholipase activator a…	rno04142	Lysosome
Kcna2	1.149	2.35689e-10	1	potassium voltage-gated channel subfamily A member 2	integral component of plasma membrane|voltage-gated potassium channel complex|regulation of dopamine secretion|neuronal cell body membrane|outward rectifier potassium channel activity|integral component of membrane|paranodal junction|neuronal action potential|potassium channel complex|regulation of ion transmembrane transport|presynaptic membrane|perikaryon|potassium ion transmembrane transport|a…
Nkd1	1.495	2.38421e-10	1	naked cuticle homolog 1	PDZ domain binding|negative regulation of Wnt signaling pathway|positive regulation of protein catabolic process|negative regulation of canonical Wnt signaling pathway|positive regulation of non-canonical Wnt signaling pathway via JNK cascade|negative regulation of convergent extension involved in axis elongation|positive regulation of Wnt signaling pathway, planar cell polarity pathway|protein p…	rno04310,rno04390	Wnt signaling pathway|Hippo signaling pathway
Map7d1	1.002	2.87248e-10	1	MAP7 domain containing 1	cytosol|microtubule cytoskeleton|microtubule cytoskeleton organization|structural molecule activity
Arrdc2	1.49	2.87895e-10	1	arrestin domain containing 2	plasma membrane|signal transduction|cytoplasmic vesicle
Ankrd40	1.098	3.29261e-10	1	ankyrin repeat domain 40
Dnm2	1.112	3.76721e-10	1	dynamin 2	GTPase activity|protein binding|GTP binding|nucleus|cytoplasm|Golgi to plasma membrane transport|endocytosis|endosome|Golgi apparatus|receptor-mediated endocytosis|phagocytosis|spermatogenesis|axon|microtubule binding|growth cone|response to light stimulus|midbody|positive regulation of lamellipodium assembly|negative regulation of transforming growth factor beta receptor signaling pathway|regula…	rno04072,rno04144,rno04666,rno04961,rno04721,rno05100	Phospholipase D signaling pathway|Endocytosis|Fc gamma R-mediated phagocytosis|Endocrine and other factor-regulated calcium reabsorption|Synaptic vesicle cycle|Bacterial invasion of epithelial cells
LOC684797	1.1	3.83221e-10	1	similar to Histone H2B 291B	protein heterodimerization activity|nucleosome|DNA binding|nucleosome assembly
Calm1	1	4.09564e-10	1	calmodulin 1	detection of calcium ion|protein binding|nucleus|nucleoplasm|cytoplasm|protein domain specific binding|centrosome|cytosol|sarcomere|spindle microtubule|enzyme regulator activity|nitric-oxide synthase regulator activity|growth cone|synaptic vesicle membrane|positive regulation of DNA binding|positive regulation of cyclic nucleotide metabolic process|phosphatidylinositol 3-kinase binding|positive r…	rno04014,rno04015,rno04371,rno04020,rno04070,rno04024,rno04022,rno04114,rno04218,rno04625,rno04910,rno04922,rno04912,rno04915,rno04921,rno04916,rno04924,rno04925,rno04261,rno04270,rno04970,rno04971,rno04728,rno04720,rno04722,rno04744,rno04740,rno04750,rno04713,rno05200,rno05214,rno05010,rno05031,rno05034,rno05418,rno05133,rno05152,rno05167	Ras signaling pathway|Rap1 signaling pathway|Apelin signaling pathway|Calcium signaling pathway|Phosphatidylinositol signaling system|cAMP signaling pathway|cGMP - PKG signaling pathway|Oocyte meiosis|Cellular senescence|C-type lectin receptor signaling pathway|Insulin signaling pathway|Glucagon signaling pathway|GnRH signaling pathway|Estrogen signaling pathway|Oxytocin signaling pathway|Melanog…
Tstd3	1.106	4.28868e-10	1	thiosulfate sulfurtransferase (rhodanese)-like domain containing 3
Pink1	1.004	4.33658e-10	1	PTEN induced putative kinase 1	protein kinase activity|protein serine/threonine kinase activity|protein binding|ATP binding|cytosol|nucleus|cytoskeleton|cytoplasm|protein phosphorylation|mitochondrion|response to oxidative stress|mitochondrion organization|regulation of hydrogen peroxide metabolic process|growth cone|negative regulation of gene expression|integral component of mitochondrial outer membrane|regulation of protein…	rno04137,rno05012	Mitophagy - animal|Parkinson's disease
St3gal4	1.115	4.42222e-10	1	ST3 beta-galactoside alpha-2,3-sialyltransferase 4	monosialoganglioside sialyltransferase activity|protein binding|cognition|protein glycosylation|sialylation|sialyltransferase activity|glycoprotein biosynthetic process|glycolipid biosynthetic process|oligosaccharide metabolic process|oligosaccharide biosynthetic process|integral component of membrane|protein sialylation|protein N-linked glycosylation via asparagine|lipid glycosylation|Golgi cist…	rno00601	Glycosphingolipid biosynthesis - lacto and neolacto series
Enpp6	1.621	4.44852e-10	1	ectonucleotide pyrophosphatase/phosphodiesterase 6	plasma membrane|lipid metabolic process|phosphoric diester hydrolase activity|glycerophosphodiester phosphodiesterase activity|lipid catabolic process|choline metabolic process|anchored component of membrane|glycerophosphocholine cholinephosphodiesterase activity|extracellular region	rno00565	Ether lipid metabolism
Htatip2	1.301	5.0935e-10	1	HIV-1 Tat interactive protein 2	cytosol|regulation of angiogenesis|import into nucleus|nuclear envelope|cytoplasm
Ndufb8	1	5.21261e-10	1	NADH:ubiquinone oxidoreductase subunit B8	mitochondrial respiratory chain complex I|endoplasmic reticulum|mitochondrial electron transport, NADH to ubiquinone|NADH dehydrogenase (ubiquinone) activity|biological_process|integral component of membrane|mitochondrial respiratory chain complex I assembly|molecular_function|cellular_component|mitochondrion	rno00190,rno04723,rno04714,rno05010,rno05012,rno05016,rno04932	Oxidative phosphorylation|Retrograde endocannabinoid signaling|Thermogenesis|Alzheimer's disease|Parkinson's disease|Huntington's disease|Non-alcoholic fatty liver disease (NAFLD)
Aatk	1.028	5.23294e-10	1	apoptosis-associated tyrosine kinase	apoptotic process|brain development|negative regulation of axon extension|Rab protein signal transduction|peptidyl-tyrosine autophosphorylation|axonal growth cone|protein autophosphorylation|perinuclear region of cytoplasm|neuron apoptotic process|recycling endosome|protein tyrosine kinase activity|ATP binding|endoplasmic reticulum
Rab33a	1.278	5.29047e-10	1	RAB33A, member RAS oncogene family	intracellular protein transport|endomembrane system|antigen processing and presentation|Rab protein signal transduction|regulation of autophagosome assembly|GTPase activity|GTP binding
Pim3	1.152	6.37993e-10	1	Pim-3 proto-oncogene, serine/threonine kinase	histone phosphorylation|protein serine/threonine kinase activity|negative regulation of apoptotic process|ATP binding|cytoplasm|cytosol|protein phosphorylation|apoptotic process|protein autophosphorylation|regulation of mitotic cell cycle|negative regulation of insulin secretion involved in cellular response to glucose stimulus
Kirrel3	1.138	8.49554e-10	1	kin of IRRE like 3 (Drosophila)	plasma membrane|homophilic cell adhesion via plasma membrane adhesion molecules|synapse assembly|integral component of membrane|principal sensory nucleus of trigeminal nerve development|hippocampus development|hemopoiesis|axon|dendrite|dendritic shaft|neuron projection morphogenesis|neuron migration|glomerulus morphogenesis|inter-male aggressive behavior|extracellular region
Hsd17b11	1.129	1.0976e-09	1	hydroxysteroid (17-beta) dehydrogenase 11	lipid droplet|steroid biosynthetic process|androgen catabolic process|steroid dehydrogenase activity|oxidoreductase activity, acting on the CH-OH group of donors, NAD or NADP as acceptor|hormone metabolic process|oxidation-reduction process|estradiol 17-beta-dehydrogenase activity|extracellular region|cytoplasm
Cox8a	1	1.10873e-09	1	cytochrome c oxidase subunit 8A	integral component of membrane|proton transmembrane transport|cytochrome-c oxidase activity|mitochondrial respiratory chain complex IV|mitochondrial electron transport, cytochrome c to oxygen	rno00190,rno04260,rno04714,rno05010,rno05012,rno05016,rno04932	Oxidative phosphorylation|Cardiac muscle contraction|Thermogenesis|Alzheimer's disease|Parkinson's disease|Huntington's disease|Non-alcoholic fatty liver disease (NAFLD)
Kcna6	1.004	1.23176e-09	1	potassium voltage-gated channel subfamily A member 6	axon terminus|delayed rectifier potassium channel activity|protein homooligomerization|potassium ion transmembrane transport|integral component of plasma membrane|voltage-gated potassium channel complex|integral component of membrane|axon|potassium channel complex|voltage-gated potassium channel activity|regulation of ion transmembrane transport
Tnfrsf11a	1.715	1.6307e-09	1	TNF receptor superfamily member 11A	plasma membrane|integral component of plasma membrane|inflammatory response|immune response|multicellular organism development|response to radiation|positive regulation of JUN kinase activity|external side of plasma membrane|positive regulation of bone resorption|cell surface|lymph node development|cytokine binding|positive regulation of DNA binding transcription factor activity|positive regulati…	rno04064,rno04060,rno04917,rno04380,rno05323	NF-kappa B signaling pathway|Cytokine-cytokine receptor interaction|Prolactin signaling pathway|Osteoclast differentiation|Rheumatoid arthritis
AY172581.23	1	1.81133e-09	1	--	--	--	--
Lss	1.178	1.92333e-09	1	lanosterol synthase (2,3-oxidosqualene-lanosterol cyclase)	intracellular membrane-bounded organelle|lanosterol synthase activity|endoplasmic reticulum membrane|lipid droplet|steroid biosynthetic process|cholesterol biosynthetic process|sterol metabolic process|intramolecular transferase activity|regulation of protein stability	rno00100	Steroid biosynthesis
Plpp2	1.842	1.97724e-09	1	phospholipid phosphatase 2	phosphatidate phosphatase activity|phosphatase activity|lipid phosphatase activity|phospholipid dephosphorylation|integral component of plasma membrane|phospholipid metabolic process|signal transduction	rno00561,rno00564,rno00565,rno00600,rno04072,rno04666,rno04975,rno05231	Glycerolipid metabolism|Glycerophospholipid metabolism|Ether lipid metabolism|Sphingolipid metabolism|Phospholipase D signaling pathway|Fc gamma R-mediated phagocytosis|Fat digestion and absorption|Choline metabolism in cancer
Rap1gds1	1.044	2.1116e-09	1	Rap1 GTPase-GDP dissociation stimulator 1	endoplasmic reticulum|cytosol|small GTPase mediated signal transduction|vascular smooth muscle contraction|myosin filament assembly|negative regulation of endoplasmic reticulum calcium ion concentration|positive regulation of GTPase activity|positive regulation of mitochondrial calcium ion concentration|molecular_function|cellular_component|mitochondrion
Ermp1	1.088	2.22913e-09	1	endoplasmic reticulum metallopeptidase 1	endoplasmic reticulum membrane|proteolysis|metallopeptidase activity|integral component of membrane|metal ion binding|ovarian follicle development|molecular_function|endoplasmic reticulum
Edil3	1.048	2.58096e-09	1	EGF like repeats and discoidin domains 3	extracellular matrix|integrin binding|calcium ion binding|positive regulation of cell-substrate adhesion
Spock1	1.197	2.82586e-09	1	sparc/osteonectin, cwcv and kazal-like domains proteoglycan (testican) 1	proteinaceous extracellular matrix|extracellular space|cytoplasm|signal transduction|metalloendopeptidase inhibitor activity|negative regulation of cell-substrate adhesion|negative regulation of endopeptidase activity|negative regulation of neuron projection development|sarcoplasm|central nervous system neuron differentiation|neurogenesis|neuron migration|neuromuscular junction|cysteine-type endo…
Calca	1.747	3.02287e-09	1	calcitonin-related polypeptide alphaGO:0005184,GO:0005576,GO:0005615,GO:0005622,GO:0005634,GO:0007631,GO:0005737,GO:0008016,GO:0006468,GO:0008217,GO:0006874,GO:0009408,GO:0010469,GO:0010523,GO:0030279,GO:0043025,GO:0030424,GO:0043195,GO:0030816,GO:0043542,GO:0044877,GO:0045651,GO:0045671,GO:0001935,GO:0097647,GO:0045776,GO:0001944,GO:0097755,GO:0001976,GO:1990090,GO:0045778,GO:0001984,GO:0002027,…
Serf2	1	3.33269e-09	1	small EDRK-rich factor 2
Ghitm	0.999	3.44504e-09	1	growth hormone inducible transmembrane protein	integral component of membrane|mitochondrion|mitochondrial inner membrane|apoptotic process
Degs1	1.076	3.57278e-09	1	delta(4)-desaturase, sphingolipid 1	fatty acid biosynthetic process|integral component of membrane|sphingolipid delta-4 desaturase activity|positive regulation of apoptotic process|ceramide biosynthetic process|oxidation-reduction process|mitochondrion|endoplasmic reticulum membrane	rno00600,rno04071	Sphingolipid metabolism|Sphingolipid signaling pathway
Letm1	1.146	4.21624e-09	1	leucine zipper and EF-hand containing transmembrane protein 1	protein homooligomerization|mitochondrial inner membrane|mitochondrial calcium ion homeostasis|mitochondrial calcium ion transmembrane transport|cellular metal ion homeostasis|calcium:proton antiporter activity|integral component of membrane|calcium export from the mitochondrion|protein hexamerization|cristae formation|cell|ribosome binding|mitochondrion|metal ion binding
RGD1304694	1.154	4.38747e-09	1	similar to CG9646-PA
Asah2	1.398	4.39296e-09	1	N-acylsphingosine amidohydrolase 2	apoptotic process|response to organic substance|membrane|integral component of membrane|N-acylsphingosine amidohydrolase activity|long-chain fatty acid biosynthetic process|sphingosine biosynthetic process|ceramide catabolic process|ceramidase activity|extracellular region|plasma membrane|sphingolipid metabolic process	rno00600,rno04071	Sphingolipid metabolism|Sphingolipid signaling pathway
Fndc5	1.15	4.51779e-09	1	fibronectin type III domain containing 5	peroxisomal membrane|endoplasmic reticulum|plasma membrane|regulation of signaling receptor activity|response to muscle activity|integral component of membrane|positive regulation of brown fat cell differentiation|hormone activity|extracellular region
Timm8b	1	4.85121e-09	1	translocase of inner mitochondrial membrane 8 homolog B	biological_process|protein transport|membrane|metal ion transport|metal ion binding|metal ion transmembrane transporter activity|cation transmembrane transport|molecular_function|cellular_component|mitochondrial inner membrane
Lrrn1	1.203	4.93566e-09	1	leucine rich repeat neuronal 1	axonogenesis|integral component of membrane|positive regulation of synapse assembly|proteinaceous extracellular matrix|extracellular space
Micall1	1.299	5.93816e-09	1	MICAL-like 1	recycling endosome membrane|late endosome membrane|trans-Golgi network|slow endocytic recycling|protein targeting to membrane|phosphatidic acid binding|endocytosis|receptor-mediated endocytosis|protein localization to endosome|endosome membrane|plasma membrane tubulation|Rab GTPase binding|identical protein binding|extrinsic component of membrane|cellular response to nerve growth factor stimulus|…
2021-09-07	0.999	7.06046e-09	1	septin 7	axoneme|cell cortex|septin ring|spermatogenesis|microtubule cytoskeleton|septin filament array|membrane|protein-containing complex scaffold activity|apical plasma membrane|protein-containing complex|regulation of embryonic cell shape|cellular protein localization|identical protein binding|neuron projection|myelin sheath|axon terminus|cell body|synapse|mitotic cytokinesis|condensed chromosome kine…
Ctsd	1	7.40969e-09	1	cathepsin D	hydrolase activity|aspartic-type endopeptidase activity|protein catabolic process|extracellular matrix|extracellular region|extracellular space|lysosome|response to nutrient levels|peptide binding|proteolysis|melanosome|membrane raft|autophagosome assembly|epithelial tube branching involved in lung morphogenesis|autophagy|endopeptidase activity|peptidase activity	rno04071,rno04142,rno04140,rno04210,rno04915,rno05152	Sphingolipid signaling pathway|Lysosome|Autophagy - animal|Apoptosis|Estrogen signaling pathway|Tuberculosis
Tmem200c	1.236	1.03596e-08	1	transmembrane protein 200C	integral component of membrane
LOC100125362	1.102	1.06885e-08	1	hypothetical protein LOC100125362	integral component of membrane
Pcbp4	1.014	1.12374e-08	1	poly(rC) binding protein 4	regulation of mRNA stability|negative regulation of mRNA splicing, via spliceosome|negative regulation of DNA damage response, signal transduction by p53 class mediator resulting in transcription of p21 class mediator|mRNA 3'-UTR binding|cytosol
Dusp1	1.196	1.16721e-08	1	dual specificity phosphatase 1	protein dephosphorylation|protein tyrosine/serine/threonine phosphatase activity|protein tyrosine/threonine phosphatase activity|response to light stimulus|response to organic substance|positive regulation of apoptotic process|MAP kinase tyrosine/serine/threonine phosphatase activity|negative regulation of apoptotic process|negative regulation of MAP kinase activity|negative regulation of MAPK ca…	rno04010,rno04726,rno05418	MAPK signaling pathway|Serotonergic synapse|Fluid shear stress and atherosclerosis
Marcksl1	1.001	1.24361e-08	1	MARCKS-like 1	plasma membrane|positive regulation of cell proliferation|actin binding|calmodulin binding|cytoplasm	rno04666,rno05140	Fc gamma R-mediated phagocytosis|Leishmaniasis
Frmd8	1.199	1.24484e-08	1	FERM domain containing 8	cytoskeleton
Atp5f1d	1	1.36146e-08	1	--	--	--	--
Pex11a	1.412	1.45552e-08	1	peroxisomal biogenesis factor 11 alpha	regulation of peroxisome size|integral component of peroxisomal membrane|brown fat cell differentiation|peroxisome organization|signal transduction|peroxisome membrane biogenesis|peroxisome fission|protein-containing complex|peroxisome|protein homodimerization activity|peroxisomal membrane	rno04146	Peroxisome
Cox6c	1	1.57077e-08	1	cytochrome c oxidase subunit 6C	biological_process|integral component of membrane|electron transport chain|proton transmembrane transport|cytochrome-c oxidase activity|mitochondrion|mitochondrial respiratory chain complex IV	rno00190,rno04260,rno04714,rno05010,rno05012,rno05016,rno04932	Oxidative phosphorylation|Cardiac muscle contraction|Thermogenesis|Alzheimer's disease|Parkinson's disease|Huntington's disease|Non-alcoholic fatty liver disease (NAFLD)
Lhfpl6	1.081	1.59329e-08	1	--	--	--	--
Pabpc1	1.085	1.86587e-08	1	poly(A) binding protein, cytoplasmic 1	catalytic step 2 spliceosome|cytoplasmic stress granule|mRNA binding|positive regulation of nuclear-transcribed mRNA catabolic process, deadenylation-dependent decay|mRNA 3'-UTR binding|dendrite|protein binding|messenger ribonucleoprotein complex|nucleus|cytoplasm|cytosol|mRNA processing|gene silencing by RNA|protein C-terminus binding|negative regulation of nuclear-transcribed mRNA catabolic pro…	rno03013,rno03015,rno03018	RNA transport|mRNA surveillance pathway|RNA degradation
Rgs3	1.182	1.89712e-08	1	regulator of G-protein signaling 3	nucleoplasm|cytoplasm|cytosol|plasma membrane|signal transduction|negative regulation of signal transduction|positive regulation of GTPase activity|GTPase activator activity|nucleus	rno04360	Axon guidance
LOC108348175	1.506	2.00076e-08	1	protein quaking-like	nucleus|cytoplasm|spermatid development|positive regulation of gene expression|myelination|muscle cell differentiation|long-chain fatty acid biosynthetic process|3'-UTR-mediated mRNA destabilization|vasculogenesis|RNA binding|mRNA binding
Snapc2	1.093	2.4445e-08	1	small nuclear RNA activating complex, polypeptide 2	transcription, DNA-templated|regulation of transcription, DNA-templated|nuclear body|nucleoplasm|cytosol
Ppib	0.997	2.5805e-08	1	peptidylprolyl isomerase B	perinuclear region of cytoplasm|peptidyl-prolyl cis-trans isomerase activity|protein stabilization|protein binding|nuclear transport|nucleus|endoplasmic reticulum|endoplasmic reticulum lumen|smooth endoplasmic reticulum|protein-containing complex|bone development|endoplasmic reticulum chaperone complex|chaperone-mediated protein folding|positive regulation of multicellular organism growth|melanos…
Wipi1	1.228	2.67182e-08	1	WD repeat domain, phosphoinositide interacting 1	phosphatidylinositol-3,5-bisphosphate binding|phosphatidylinositol-3-phosphate binding|autophagy of mitochondrion|molecular_function|phagophore assembly site membrane|signaling receptor binding|cellular_component|cytoplasm|trans-Golgi network|cytosol|protein lipidation|protein localization to phagophore assembly site|autophagy|autophagy of nucleus|biological_process|vesicle targeting, trans-Golgi…	rno04140,rno04136	Autophagy - animal|Autophagy - other eukaryotes
AY172581.17	1.008	2.819e-08	1	--	--	--	--
LOC100361457	1	3.22024e-08	1	actin, gamma 1 propeptide-like	plasma membrane|focal adhesion|dense body|ATP binding|cytosol|cytoskeleton
Tprg1l	1.001	3.2553e-08	1	tumor protein p63 regulated 1-likeGO:0042802,GO:0008021,GO:0030054,GO:0030672
Plppr5	1.388	3.2833e-08	1	phospholipid phosphatase related 5	signal transduction|phosphatidate phosphatase activity|positive regulation of neuron projection development|phosphatase activity|lipid phosphatase activity|phospholipid dephosphorylation|positive regulation of filopodium assembly|plasma membrane|integral component of plasma membrane|phospholipid metabolic process
Ctxn2	1.041	3.64271e-08	1	cortexin 2	integral component of membrane
Elovl6	1.507	4.11654e-08	1	ELOVL fatty acid elongase 6	long-chain fatty acid biosynthetic process|fatty acid elongase activity|very long-chain fatty acid biosynthetic process|transferase activity, transferring acyl groups other than amino-acyl groups|3-oxo-arachidoyl-CoA synthase activity|fatty acid elongation, saturated fatty acid|sphingolipid biosynthetic process|integral component of endoplasmic reticulum membrane|3-oxo-cerotoyl-CoA synthase activ…	rno00062,rno01040	Fatty acid elongation|Biosynthesis of unsaturated fatty acids
Bsg	1	4.14141e-08	1	basiginGO:0051591,GO:0005739,GO:0072659,GO:0005886,GO:0005887,GO:0007566,GO:0042383,GO:0042470,GO:0042475,GO:0043231,GO:0043434,GO:0045121,GO:0045296,GO:0002080,GO:0046689,GO:0005515,GO:0046697,GO:0005537
Pih1d1	1.026	4.6585e-08	1	PIH1 domain containing 1	negative regulation of histone H3-K9 dimethylation|ATPase binding|RNA polymerase I upstream control element sequence-specific DNA binding|negative regulation of histone H3-K9 trimethylation|phosphoprotein binding|RNA polymerase I transcriptional preinitiation complex assembly|positive regulation of transcription of nucleolar large rRNA by RNA polymerase I|regulation of histone H3-K4 methylation|n…
Cox7c	1	5.36197e-08	1	cytochrome c oxidase subunit 7C	mitochondrial electron transport, cytochrome c to oxygen|integral component of membrane|proton transmembrane transport|cytochrome-c oxidase activity|mitochondrial respiratory chain complex IV	rno00190,rno04260,rno04714,rno05010,rno05012,rno05016,rno04932	Oxidative phosphorylation|Cardiac muscle contraction|Thermogenesis|Alzheimer's disease|Parkinson's disease|Huntington's disease|Non-alcoholic fatty liver disease (NAFLD)
Idh1	1.069	5.38314e-08	1	isocitrate dehydrogenase (NADP(+)) 1, cytosolic	protein homodimerization activity|isocitrate metabolic process|isocitrate dehydrogenase (NADP+) activity|cadherin binding|response to steroid hormone|2-oxoglutarate metabolic process|NADP binding|signaling receptor binding|cytoplasm|mitochondrion|peroxisome|NAD binding|glutathione metabolic process|(R)-2-hydroxyglutarate dehydrogenase activity|response to oxidative stress|cytosol|regulation of ph…	rno00020,rno00480,rno04146	Citrate cycle (TCA cycle)|Glutathione metabolism|Peroxisome
Plxnb3	1.216	7.42766e-08	1	plexin B3	semaphorin-plexin signaling pathway involved in axon guidance|axon extension|protein domain specific binding|integral component of plasma membrane|positive regulation of axonogenesis|homophilic cell adhesion via plasma membrane adhesion molecules|positive chemotaxis|regulation of cell migration|negative regulation of cell adhesion|regulation of cell shape|cell surface|negative regulation of cell …	rno04360	Axon guidance
Wls	0.975	7.61699e-08	1	wntless Wnt ligand secretion mediatorGO:0006886,GO:0008150,GO:0009948,GO:0012505,GO:0016021,GO:0031410,GO:0016055,GO:0031852,GO:0031901,GO:0032590,GO:0032839,GO:0061355,GO:0061357,GO:0000139,GO:0001707,GO:0005515,GO:0005769,GO:0005789,GO:0005794,GO:0005802,GO:0005886,GO:0017147,GO:0030177,GO:0030659,GO:0030901,GO:0090263,GO:0030902,GO:0031017,GO:0031301
Cabp7	1.325	7.76466e-08	1	calcium binding protein 7	trans-Golgi network membrane|perinuclear region of cytoplasm|calcium ion binding|plasma membrane|integral component of membrane
Slc17a7	1.247	9.7726e-08	1	solute carrier family 17 member 7	long-term memory|synaptic vesicle|extracellularly glutamate-gated chloride channel activity|sodium:inorganic phosphate symporter activity|sodium-dependent phosphate transmembrane transporter activity|intracellular organelle|integral component of membrane|cerebellar mossy fiber|sodium-dependent phosphate transport|synapse|presynaptic active zone|regulation of synapse structure or activity|L-glutam…	rno04724,rno04723,rno04721,rno05033	Glutamatergic synapse|Retrograde endocannabinoid signaling|Synaptic vesicle cycle|Nicotine addiction
Map1lc3b	1.002	1.27247e-07	1	microtubule-associated protein 1 light chain 3 beta	dendrite|microtubule binding|autophagy of mitochondrion|cytoplasmic vesicle|ubiquitin protein ligase binding|cellular response to starvation|intracellular|positive regulation of protein binding|cytoplasm|mitochondrion|autophagosome|cytosol|endomembrane system|microtubule|neuronal cell body|tubulin binding|microtubule associated complex|autolysosome|membrane|axoneme|positive regulation of mucus se…	rno04216	Ferroptosis
Bnip3	1.005	1.30308e-07	1	BCL2/adenovirus E1B interacting protein 3	mitochondrion|mitochondrial outer membrane|endoplasmic reticulum|apoptotic process|cell death|mitochondrial membrane|granzyme-mediated apoptotic signaling pathway|negative regulation of mitochondrial fusion|mitochondrial protein catabolic process|cardiac muscle cell apoptotic process|identical protein binding|protein homodimerization activity|regulation of mitochondrial membrane permeability|posi…	rno04068,rno04140,rno04137,rno05134	FoxO signaling pathway|Autophagy - animal|Mitophagy - animal|Legionellosis
Hip1r	1.116	1.34917e-07	1	huntingtin interacting protein 1 related	cell cortex|receptor-mediated endocytosis|apoptotic process|activation of cysteine-type endopeptidase activity involved in apoptotic process|actin filament organization|membrane|ruffle membrane|apical plasma membrane|regulation of actin cytoskeleton organization|SH3 domain binding|negative regulation of Arp2/3 complex-mediated actin nucleation|regulation of endocytosis|phosphatidylinositol bindin…
Hmox2	1.047	1.35589e-07	1	heme oxygenase 2GO:0055072,GO:0004392,GO:0005515,GO:0005783,GO:0005886,GO:0006788,GO:0006979,GO:0016020,GO:0020037,GO:0001666,GO:0042167,GO:0046872	rno00860,rno04978	Porphyrin and chlorophyll metabolism|Mineral absorption
Auh	0.996	1.375e-07	1	AU RNA binding protein/enoyl-CoA hydratase	enoyl-CoA hydratase activity|methylglutaconyl-CoA hydratase activity|cellular_component|mitochondrion|leucine catabolic process|fatty acid beta-oxidation|biological_process|itaconyl-CoA hydratase activity|molecular_function|RNA binding|mRNA 3'-UTR binding	rno00280	Valine, leucine and isoleucine degradation
LOC691807	1.026	1.38403e-07	1	hypothetical protein LOC691807	integral component of membrane
Fkbp1b	1.093	1.45482e-07	1	FK506 binding protein 1B	cytoplasm|smooth muscle contraction|positive regulation of cytosolic calcium ion concentration|response to glucose|response to organic substance|sarcoplasmic reticulum membrane|negative regulation of heart rate|regulation of release of sequestered calcium ion into cytosol by sarcoplasmic reticulum|response to vitamin E|regulation of cardiac muscle contraction by regulation of the release of seque…
Phlda3	1.025	1.52098e-07	1	pleckstrin homology-like domain, family A, member 3	phosphatidylinositol-3,4-bisphosphate binding|phosphatidylinositol-3,4,5-trisphosphate binding|negative regulation of protein kinase B signaling|cytoplasm|plasma membrane|phosphatidylinositol-5-phosphate binding|phosphatidylinositol-3-phosphate binding|phosphatidylinositol-3,5-bisphosphate binding|intrinsic apoptotic signaling pathway in response to DNA damage by p53 class mediator|positive regul…
Arg1	1.115	1.65618e-07	1	arginase 1	extracellular space|nucleus|cytoplasm|mitochondrial outer membrane|cytosol|arginine metabolic process|lung development|female pregnancy|response to lipopolysaccharide|aging|collagen biosynthetic process|response to wounding|response to vitamin A|response to vitamin E|negative regulation of T cell proliferation|response to drug|negative regulation of interferon-gamma-mediated signaling pathway|def…	rno00220,rno00330,rno05146	Arginine biosynthesis|Arginine and proline metabolism|Amoebiasis
Pla2g16	1.067	1.66902e-07	1	phospholipase A2, group XVI	phosphatidylserine 1-acylhydrolase activity|membrane|cytoplasm|1-acyl-2-lysophosphatidylserine acylhydrolase activity|integral component of membrane|peroxisome|phospholipase A2 activity (consuming 1,2-dipalmitoylphosphatidylcholine)|lipid catabolic process|phospholipase A2 activity consuming 1,2-dioleoylphosphatidylethanolamine)|peroxisomal membrane|endoplasmic reticulum|triglyceride metabolic pr…	rno00564,rno00565,rno00590,rno00591,rno00592,rno04014,rno04923	Glycerophospholipid metabolism|Ether lipid metabolism|Arachidonic acid metabolism|Linoleic acid metabolism|alpha-Linolenic acid metabolism|Ras signaling pathway|Regulation of lipolysis in adipocyte
Slc9a3r2	1.14	1.79285e-07	1	SLC9A3 regulator 2	protein-containing complex scaffold activity|negative regulation of phosphatidylinositol 3-kinase signaling|nucleus|channel regulator activity|protein-containing complex|apical plasma membrane|cytoplasm|cadherin binding|plasma membrane|sensory perception of sound|phosphatase binding|beta-catenin binding|positive regulation of membrane potential|inner ear development|PDZ domain binding|protein C-t…	rno04960	Aldosterone-regulated sodium reabsorption
Cxcl14	1.076	1.91652e-07	1	C-X-C motif chemokine ligand 14	immune response|cell-cell signaling|chemokine activity|negative regulation of myoblast differentiation|inner ear development|cell chemotaxis|positive regulation of natural killer cell chemotaxis|extracellular region|Golgi apparatus	rno04060,rno04062	Cytokine-cytokine receptor interaction|Chemokine signaling pathway
Uqcrq	1	1.9841e-07	1	ubiquinol-cytochrome c reductase, complex III subunit VII	mitochondrial electron transport, ubiquinol to cytochrome c|ubiquinol-cytochrome-c reductase activity|integral component of membrane|subthalamus development|pons development|cerebellar Purkinje cell layer development|hippocampus development|thalamus development|hypothalamus development|pyramidal neuron development|protein binding|midbrain development|mitochondrion|mitochondrial respiratory chain …	rno00190,rno04260,rno04714,rno05010,rno05012,rno05016,rno04932	Oxidative phosphorylation|Cardiac muscle contraction|Thermogenesis|Alzheimer's disease|Parkinson's disease|Huntington's disease|Non-alcoholic fatty liver disease (NAFLD)
Nrip3	1.144	2.07286e-07	1	nuclear receptor interacting protein 3	aspartic-type endopeptidase activity|proteolysis
Map4	1.001	2.1668e-07	1	microtubule-associated protein 4	establishment of spindle orientation|microtubule|cell division|microtubule associated complex|mitotic spindle|plasma membrane|axoneme|mitotic spindle organization|microtubule binding|negative regulation of non-motile cilium assembly|postsynaptic density|microtubule cytoskeleton|tubulin binding|neuron projection development|microtubule cytoskeleton organization|neuron projection|cytoplasm|microtub…
Uqcrh	1	2.30829e-07	1	ubiquinol-cytochrome c reductase hinge protein	mitochondrial electron transport, ubiquinol to cytochrome c|ubiquinol-cytochrome-c reductase activity|aerobic respiration|protein-containing complex binding|protein heterooligomerization|mitochondrion|mitochondrial respiratory chain complex III	rno00190,rno04260,rno04714,rno05010,rno05012,rno05016,rno04932	Oxidative phosphorylation|Cardiac muscle contraction|Thermogenesis|Alzheimer's disease|Parkinson's disease|Huntington's disease|Non-alcoholic fatty liver disease (NAFLD)
Rab4b	1.04	2.58354e-07	1	RAB4B, member RAS oncogene family	endosome|plasma membrane|intracellular protein transport|endomembrane system|protein transport|regulation of endocytosis|Rab protein signal transduction|insulin-responsive compartment|glucose import|perinuclear region of cytoplasm|GTPase activity|recycling endosome|GTP binding
Prkcz	1.053	2.68383e-07	1	protein kinase C, zeta	ATP binding|nucleus|nuclear envelope|cytoplasm|endosome|microtubule organizing center|cell surface receptor signaling pathway|cytosol|long-term memory|positive regulation of cell proliferation|insulin receptor signaling pathway|potassium channel regulator activity|apical plasma membrane|nuclear matrix|activation of protein kinase B activity|cell migration|positive regulation of interleukin-4 prod…	rno04015,rno04390,rno04071,rno04144,rno04530,rno04611,rno04062,rno04910,rno04926,rno04360,rno05418,rno04930,rno04931,rno04933,rno05165	Rap1 signaling pathway|Hippo signaling pathway|Sphingolipid signaling pathway|Endocytosis|Tight junction|Platelet activation|Chemokine signaling pathway|Insulin signaling pathway|Relaxin signaling pathway|Axon guidance|Fluid shear stress and atherosclerosis|Type II diabetes mellitus|Insulin resistance|AGE-RAGE signaling pathway in diabetic complications|Human papillomavirus infection
AY172581.14	1.018	2.94469e-07	1	--	--	--	--
Ufsp1	1.206	3.08797e-07	1	UFM1-specific peptidase 1	UFM1 hydrolase activity|proteolysis|thiolester hydrolase activity
Arhgef10	1.428	3.33804e-07	1	Rho guanine nucleotide exchange factor 10	centrosome|cytosol|kinesin binding|myelination in peripheral nervous system|actin cytoskeleton organization|regulation of Rho protein signal transduction|centrosome duplication|positive regulation of stress fiber assembly|mitotic spindle assembly|guanyl-nucleotide exchange factor activity|Rho guanyl-nucleotide exchange factor activity|activation of GTPase activity
Tnnc1	1.217	3.52143e-07	1	troponin C1, slow skeletal and cardiac type	regulation of ATPase activity|calcium ion binding|calcium-dependent protein binding|troponin complex|regulation of muscle contraction|response to metal ion|actin filament binding|transition between fast and slow fiber|troponin I binding|ventricular cardiac muscle tissue morphogenesis|troponin T binding|cardiac muscle contraction|regulation of muscle filament sliding speed|diaphragm contraction|pr…	rno04020,rno04260,rno04261,rno05410,rno05414	Calcium signaling pathway|Cardiac muscle contraction|Adrenergic signaling in cardiomyocytes|Hypertrophic cardiomyopathy (HCM)|Dilated cardiomyopathy (DCM)
Gdpd5	1.417	3.53172e-07	1	glycerophosphodiester phosphodiesterase domain containing 5	integral component of membrane|spinal cord motor neuron differentiation|cerebral cortex neuron differentiation|axon|neuron projection development|neuronal cell body|positive regulation of neuron differentiation|negative regulation of Notch signaling pathway|positive regulation of cell cycle|glycerophosphocholine phosphodiesterase activity|regulation of timing of cell differentiation|lipid metabol…
Ube2d1	1.189	3.53507e-07	1	ubiquitin-conjugating enzyme E2D 1	ubiquitin-protein transferase activity|ATP binding|cytoplasm|ubiquitin-dependent protein catabolic process|positive regulation of protein ubiquitination|ubiquitin conjugating enzyme activity|protein K48-linked ubiquitination|positive regulation of protein polyubiquitination|ubiquitin ligase complex|protein polyubiquitination	rno04141,rno04120	Protein processing in endoplasmic reticulum|Ubiquitin mediated proteolysis
Rgs6	1.119	3.57091e-07	1	regulator of G-protein signaling 6	extrinsic component of membrane|GTPase activator activity|protein domain specific binding|protein-containing complex|nucleus|cytoplasm|Golgi apparatus|cytosol|intracellular signal transduction|positive regulation of GTPase activity|heterotrimeric G-protein complex|plasma membrane|G-protein coupled receptor signaling pathway|signal transducer activity|positive regulation of neuron differentiation|…
AY172581.11	1.188	4.35585e-07	1	--	--	--	--
Atp5mf	1	4.81841e-07	1	--	--	--	--
LOC108348144	1	4.8674e-07	1	NADH dehydrogenase [ubiquinone] 1 alpha subcomplex subunit 1	integral component of membrane
Slco3a1	1.22	5.33453e-07	1	solute carrier organic anion transporter family, member 3a1	ion transport|sodium-independent organic anion transmembrane transporter activity|prostaglandin transport|integral component of membrane|sodium-independent organic anion transport|transmembrane transport|transporter activity|plasma membrane|integral component of plasma membrane
Nudt4	1.053	5.52197e-07	1	nudix hydrolase 4	diadenosine pentaphosphate catabolic process|m7G(5')pppN diphosphatase activity|cytosol|diadenosine hexaphosphate catabolic process|inositol diphosphate tetrakisphosphate diphosphatase activity|diphosphoinositol-polyphosphate diphosphatase activity|adenosine 5'-(hexahydrogen pentaphosphate) catabolic process|inositol-1-diphosphate-2,3,4,5,6-pentakisphosphate diphosphatase activity|hydrolase activ…
Gstp1	1	5.82758e-07	1	glutathione S-transferase pi 1	mitochondrion|cytosol|plasma membrane|negative regulation of protein kinase activity|animal organ regeneration|glutathione metabolic process|response to nutrient levels|xenobiotic metabolic process|response to estradiol|negative regulation of interleukin-1 beta production|negative regulation of tumor necrosis factor production|dinitrosyl-iron complex binding|cellular response to insulin stimulus|…	rno00480,rno00980,rno00982,rno00983,rno05200,rno05204,rno05225,rno05215,rno05418,rno01524	Glutathione metabolism|Metabolism of xenobiotics by cytochrome P450|Drug metabolism - cytochrome P450|Drug metabolism - other enzymes|Pathways in cancer|Chemical carcinogenesis|Hepatocellular carcinoma|Prostate cancer|Fluid shear stress and atherosclerosis|Platinum drug resistance
Stk39	1.135	5.91992e-07	1	serine threonine kinase 39	ATP binding|nucleoplasm|cytoplasm|cytosol|extrinsic component of membrane|protein kinase binding|cytoskeleton|signal transduction by protein phosphorylation|protein phosphorylation|signal transduction by trans-phosphorylation|stress-activated protein kinase signaling cascade|activation of protein kinase activity|negative regulation of potassium ion transmembrane transport|positive regulation of i…
Tmem134	1.083	5.94758e-07	1	transmembrane protein 134	integral component of membrane|perinuclear region of cytoplasm
Ctnnbip1	1.115	6.35702e-07	1	catenin, beta-interacting protein 1	positive regulation of monocyte differentiation|Wnt signaling pathway|regulation of vascular permeability involved in acute inflammatory response|positive regulation of osteoblast differentiation|negative regulation of Wnt signaling pathway|molecular_function|negative regulation of smooth muscle cell proliferation|cellular_component|negative regulation of transcription initiation from RNA polymer…	rno04310	Wnt signaling pathway
LOC102549726	1.021	6.9062e-07	1	--	--	--	--
Sulf2	1.07	8.19838e-07	1	sulfatase 2	glial cell-derived neurotrophic factor receptor signaling pathway|arylsulfatase activity|negative regulation of fibroblast growth factor receptor signaling pathway|calcium ion binding|embryonic skeletal system development|endoplasmic reticulum|Golgi apparatus|plasma membrane|N-acetylglucosamine-6-sulfatase activity|response to wounding|cartilage development|cell surface|bone development|positive …
Atp1a3	1	8.25437e-07	1	ATPase Na+/K+ transporting subunit alpha 3	nucleus|cytoplasm|endoplasmic reticulum|Golgi apparatus|plasma membrane|potassium ion import|establishment or maintenance of transmembrane electrochemical gradient|ATP hydrolysis coupled proton transport|sodium:potassium-exchanging ATPase complex|membrane|cerebral cortex development|cellular potassium ion homeostasis|dendritic spine head|axon|synapse|metal ion binding|D1 dopamine receptor binding…	rno04024,rno04022,rno04911,rno04918,rno04919,rno04925,rno04260,rno04261,rno04970,rno04971,rno04972,rno04976,rno04973,rno04974,rno04978,rno04960,rno04961,rno04964	cAMP signaling pathway|cGMP - PKG signaling pathway|Insulin secretion|Thyroid hormone synthesis|Thyroid hormone signaling pathway|Aldosterone synthesis and secretion|Cardiac muscle contraction|Adrenergic signaling in cardiomyocytes|Salivary secretion|Gastric acid secretion|Pancreatic secretion|Bile secretion|Carbohydrate digestion and absorption|Protein digestion and absorption|Mineral absorption…
Prxl2a	1.026	8.71167e-07	1	--	--	--	--
LOC100365697	1.071	1.00125e-06	1	--	--	--	--
Cntn1	1.146	1.03142e-06	1	contactin 1	Notch signaling pathway|positive regulation of gene expression|positive regulation of sodium ion transport|positive regulation of neuron projection development|cerebellum development|carbohydrate binding|neuron projection development|anchored component of membrane|myelin sheath|membrane raft|positive regulation of peptidyl-tyrosine phosphorylation|protein binding|plasma membrane|cell adhesion	rno04514	Cell adhesion molecules (CAMs)
Mpst	1.028	1.03441e-06	1	mercaptopyruvate sulfurtransferase	cytoplasm|mitochondrion|cytosol|3-mercaptopyruvate sulfurtransferase activity|transsulfuration|spinal cord development|cell junction|identical protein binding|neuron projection|synapse|kidney development|hydrogen sulfide biosynthetic process|liver development|thiosulfate sulfurtransferase activity	rno00920,rno00270,rno04122	Sulfur metabolism|Cysteine and methionine metabolism|Sulfur relay system
Uqcr10	1	1.12626e-06	1	ubiquinol-cytochrome c reductase, complex III subunit X	ubiquinol-cytochrome-c reductase activity|aerobic respiration|mitochondrial respiratory chain complex III assembly|mitochondrion|mitochondrial respiratory chain complex III|mitochondrial electron transport, ubiquinol to cytochrome c	rno00190,rno04260,rno04714,rno05010,rno05012,rno05016,rno04932	Oxidative phosphorylation|Cardiac muscle contraction|Thermogenesis|Alzheimer's disease|Parkinson's disease|Huntington's disease|Non-alcoholic fatty liver disease (NAFLD)
Ppp2r1b	1.289	1.19572e-06	1	protein phosphatase 2 scaffold subunit A beta	membrane raft|apoptotic process involved in morphogenesis|positive regulation of extrinsic apoptotic signaling pathway in absence of ligand|molecular_function|cellular_component|biological_process	rno03015,rno04350,rno04390,rno04071,rno04151,rno04152,rno04114,rno04530,rno04261,rno04728,rno04730,rno05160,rno05165,rno05142	mRNA surveillance pathway|TGF-beta signaling pathway|Hippo signaling pathway|Sphingolipid signaling pathway|PI3K-Akt signaling pathway|AMPK signaling pathway|Oocyte meiosis|Tight junction|Adrenergic signaling in cardiomyocytes|Dopaminergic synapse|Long-term depression|Hepatitis C|Human papillomavirus infection|Chagas disease (American trypanosomiasis)
AY172581.21	1.001	1.25746e-06	1	--	--	--	--
Jup	1.147	1.39207e-06	1	junction plakoglobin	nucleus|cytoplasm|cytosol|intermediate filament|plasma membrane|lateral plasma membrane|cell-cell junction|catenin complex|cell-cell adherens junction|cell migration|protein kinase binding|protein phosphatase binding|cadherin binding|Z disc|desmosome|positive regulation of angiogenesis|positive regulation of transcription by RNA polymerase II|cell adhesion molecule binding|detection of mechanical…	rno05200,rno05202,rno05226,rno05221,rno05412	Pathways in cancer|Transcriptional misregulation in cancers|Gastric cancer|Acute myeloid leukemia|Arrhythmogenic right ventricular cardiomyopathy (ARVC)
Arsa	1.171	1.50277e-06	1	arylsulfatase A	integral component of membrane|calcium ion binding|extrinsic component of external side of plasma membrane|extracellular space|response to estrogen|cytoplasm|lysosome|endosome|plasma membrane|response to ethanol|autophagy|response to methylmercury|binding of sperm to zona pellucida|central nervous system development|response to nutrient|acrosomal vesicle|sulfuric ester hydrolase activity|arylsulf…	rno00600,rno04142	Sphingolipid metabolism|Lysosome
Snx15	1.146	1.63513e-06	1	sorting nexin 15	cytosol|intracellular protein transport|signal transduction|cytoplasmic vesicle membrane|phosphatidylinositol binding|nucleolus|cytoplasm
Dpp3	1.066	1.69393e-06	1	dipeptidylpeptidase 3	plasma membrane|proteolysis|metallopeptidase activity|dipeptidyl-peptidase activity|zinc ion binding|nuclear speck|cytoplasm|cytosol
Ldhb	1	1.75888e-06	1	lactate dehydrogenase BGO:0005515,GO:0005829,GO:0005975,GO:0006089,GO:0019674,GO:0019900,GO:0042802,GO:0043209,GO:0045121,GO:0004457,GO:0051287,GO:0004459,GO:0055114	rno00010,rno00620,rno00640,rno00270,rno04922	Glycolysis / Gluconeogenesis|Pyruvate metabolism|Propanoate metabolism|Cysteine and methionine metabolism|Glucagon signaling pathway
Specc1	1.231	1.95005e-06	1	sperm antigen with calponin homology and coiled-coil domains 1	microtubule organizing center|actin cytoskeleton organization|filamentous actin
Mfng	1.123	2.04889e-06	1	MFNG O-fucosylpeptide 3-beta-N-acetylglucosaminyltransferase	biological_process|regulation of Notch signaling pathway|membrane|transferase activity, transferring glycosyl groups|positive regulation of protein binding|protein O-linked fucosylation|positive regulation of Notch signaling pathway|marginal zone B cell differentiation|molecular_function|cellular_component	rno00514,rno04330,rno05165	Other types of O-glycan biosynthesis|Notch signaling pathway|Human papillomavirus infection
Rell2	1.026	2.30402e-06	1	RELT-like 2	plasma membrane|positive regulation of cell-substrate adhesion|integral component of membrane|collagen binding|proteinaceous extracellular matrix|basement membrane
Phactr3	1.024	2.4034e-06	1	phosphatase and actin regulator 3	protein phosphatase inhibitor activity|nucleus|nucleoplasm|protein phosphatase 1 binding|nuclear matrix|negative regulation of phosphoprotein phosphatase activity|actin binding
Cops9	1	2.71607e-06	1	COP9 signalosome subunit 9	cytoplasm|COP9 signalosome|positive regulation of cell proliferation|cellular response to UV|cytoplasmic sequestering of protein|negative regulation of protein neddylation|nuclear chromatin|nucleus|nucleoplasm
Mt-nd1	1	2.73756e-06	1	--	--	--	--
Atp5f1e	1	3.06167e-06	1	--	--	--	--
Htr2c	1.055	3.17615e-06	1	5-hydroxytryptamine receptor 2C	G-protein coupled serotonin receptor activity|protein binding|intracellular|plasma membrane|integral component of plasma membrane|serotonin receptor signaling pathway|chemical synaptic transmission|locomotory behavior|feeding behavior|drug binding|regulation of appetite|external side of plasma membrane|cell surface|positive regulation of phosphatidylinositol biosynthetic process|behavioral respon…	rno04020,rno04080,rno04540,rno04726,rno04750	Calcium signaling pathway|Neuroactive ligand-receptor interaction|Gap junction|Serotonergic synapse|Inflammatory mediator regulation of TRP channels
Spsb1	1.309	3.37094e-06	1	splA/ryanodine receptor domain and SOCS box containing 1	SCF ubiquitin ligase complex|proteasome-mediated ubiquitin-dependent protein catabolic process|ubiquitin-protein transferase activity|protein ubiquitination
Fbxo31	1.075	3.42929e-06	1	F-box protein 31	SCF-dependent proteasomal ubiquitin-dependent protein catabolic process|cellular response to DNA damage stimulus|mitotic G1 DNA damage checkpoint|protein ubiquitination|SCF ubiquitin ligase complex|cyclin binding|neuronal cell body|anaphase-promoting complex-dependent catabolic process|positive regulation of dendrite morphogenesis|ubiquitin-protein transferase activity|positive regulation of neur…
Kcnc3	1.095	4.3384e-06	1	potassium voltage-gated channel subfamily C member 3	potassium ion transmembrane transport|neuronal cell body|axolemma|voltage-gated potassium channel activity|perikaryon|neuromuscular junction|delayed rectifier potassium channel activity|axon terminus|dendrite membrane|cytoskeleton|regulation of neurotransmitter secretion|plasma membrane|cell cortex|voltage-gated potassium channel complex|protein homooligomerization|dendritic spine membrane|protei…
2021-09-08	0.996	4.38813e-06	1	septin 8	GTP binding|cytoplasm|cytoskeleton|septin ring|microtubule cytoskeleton|septin complex|cell division site|septin filament array|protein-containing complex scaffold activity|cellular protein localization|myelin sheath|mitotic cytokinesis|septin ring assembly|cilium assembly|GTPase activity	rno05100	Bacterial invasion of epithelial cells
Nsdhl	1.108	4.60802e-06	1	NAD(P) dependent steroid dehydrogenase-like	4alpha-carboxy-5alpha-cholesta-8-en-3beta-ol:NAD(P)+ 3-dehydrogenase (decarboxylating) activity|cellular_component|endoplasmic reticulum|endoplasmic reticulum membrane|lipid droplet|cholesterol biosynthetic process|smoothened signaling pathway|biological_process|cholesterol metabolic process|integral component of membrane|sterol-4-alpha-carboxylate 3-dehydrogenase (decarboxylating) activity|oxida…	rno00100	Steroid biosynthesis
Sgpp2	1.34	4.8657e-06	1	sphingosine-1-phosphate phosphatase 2	dephosphorylation|sphingosine-1-phosphate phosphatase activity|endoplasmic reticulum|sphingosine metabolic process|integral component of membrane	rno00600,rno04071	Sphingolipid metabolism|Sphingolipid signaling pathway
AABR07026112.1	1.456	5.33882e-06	1	--	--	--	--
Guk1	1	5.6915e-06	1	guanylate kinase 1	cytosol|purine nucleotide metabolic process|dGDP biosynthetic process|GDP-mannose metabolic process|glycoprotein transport|ATP metabolic process|GMP metabolic process|dGMP metabolic process|dATP metabolic process|GDP biosynthetic process|guanylate kinase activity|nucleotide phosphorylation	rno00230	Purine metabolism
Hpca	1.012	5.9892e-06	1	hippocalcin	cellular response to monosodium glutamate|retina development in camera-type eye|dendrite membrane|calcium ion binding|response to Aroclor 1254|cellular response to electrical stimulus|neuronal cell body membrane|protein binding|cellular response to calcium ion|dendrite cytoplasm|cytoplasm|cytosol|brain development|positive regulation of phospholipase activity|response to organic cyclic compound|i…
Cuedc2	1.176	6.07184e-06	1	CUE domain containing 2	cytosol|negative regulation of macrophage cytokine production|nuclear membrane|negative regulation of cytokine production involved in inflammatory response|nucleoplasm
Tfeb	1.293	6.30036e-06	1	transcription factor EB	lysosome organization|transcriptional activator activity, RNA polymerase II proximal promoter sequence-specific DNA binding|positive regulation of autophagy|embryonic placenta development|transcription regulatory region DNA binding|DNA binding|DNA binding transcription factor activity|nucleus|positive regulation of transcription, DNA-templated|nucleoplasm|positive regulation of transcription by R…	rno04137	Mitophagy - animal
RGD1561113	1.072	6.32896e-06	1	similar to Hypothetical UPF0184 protein C9orf16 homolog
Slc4a2	1.138	6.5024e-06	1	solute carrier family 4 member 2	regulation of intracellular pH|spermatogenesis|anion transmembrane transporter activity|chloride transmembrane transport|sodium:bicarbonate symporter activity|chloride transmembrane transporter activity|anion:anion antiporter activity|bicarbonate transport|membrane|basolateral plasma membrane|apical plasma membrane|inorganic anion exchanger activity|enzyme binding|integral component of plasma mem…	rno04970,rno04971,rno04972,rno04976	Salivary secretion|Gastric acid secretion|Pancreatic secretion|Bile secretion
LOC103690002	1.399	6.86373e-06	1	histone H2A.J	chromatin silencing|protein heterodimerization activity|nucleosome|nuclear chromatin|DNA binding
Tpt1	1	7.04528e-06	1	tumor protein, translationally-controlled 1	tubulin complex|nucleus|negative regulation of intrinsic apoptotic signaling pathway in response to DNA damage|nucleoplasm|negative regulation of ectoderm development|cytoplasm|multivesicular body|cytosol|spermatogenesis|microtubule binding|transcription factor binding|cell proliferation|response to virus|calcium ion binding|stem cell population maintenance|cell differentiation|extracellular space
Slc6a9	1.017	7.38218e-06	1	solute carrier family 6 member 9	neurotransmitter:sodium symporter activity|protein binding|plasma membrane|integral component of plasma membrane|transport|glycine transmembrane transporter activity|glycine transport|regulation of synaptic transmission, glycinergic|amino acid transmembrane transport|glycine secretion, neurotransmission|transporter activity|presynapse|amino acid:sodium symporter activity
Leng1	1.104	7.41546e-06	1	leukocyte receptor cluster member 1
Cabp1	1.168	8.43728e-06	1	calcium binding protein 1GO:1901386,GO:0043025,GO:0014069,GO:0005509,GO:1905539,GO:0044325,GO:0005515,GO:0048167,GO:0005634,GO:0048306,GO:0005737,GO:0005829,GO:0005856,GO:0005886,GO:0019904,GO:0030425,GO:0031800,GO:0007275,GO:0032991,GO:0008139,GO:0000139,GO:0048471,GO:0042308,GO:0009898,GO:1901385,GO:0042803,GO:0010651
Dhcr7	1.097	8.69475e-06	1	7-dehydrocholesterol reductase	7-dehydrocholesterol reductase activity|brassinosteroid biosynthetic process|cytosol|oxidoreductase activity, acting on the CH-CH group of donors|cell differentiation|cholesterol biosynthetic process|integral component of endoplasmic reticulum membrane|NADP binding|lung development|oxidation-reduction process|multicellular organism growth|post-embryonic development|regulation of cell proliferatio…	rno00100	Steroid biosynthesis
AY172581.5	1.012	8.70605e-06	1	--	--	--	--
Ube2g1	1.102	8.85205e-06	1	ubiquitin-conjugating enzyme E2G 1	protein K48-linked ubiquitination|ubiquitin-protein transferase activity|ATP binding|cytoplasm|ubiquitin-dependent protein catabolic process|protein ubiquitination|ubiquitin protein ligase binding|cellular protein catabolic process|ubiquitin protein ligase activity|ubiquitin conjugating enzyme activity|protein polyubiquitination|protein K63-linked ubiquitination	rno04141,rno04120,rno05012	Protein processing in endoplasmic reticulum|Ubiquitin mediated proteolysis|Parkinson's disease
Gsta6	1.116	1.00266e-05	1	--	--	--	--
Lap3	1.067	1.0309e-05	1	leucine aminopeptidase 3	nucleoplasm|trans-Golgi network|cytosol|proteolysis|biological_process|peptidase activity|metalloexopeptidase activity|manganese ion binding|midbody|molecular_function|aminopeptidase activity|cellular_component	rno00330,rno00480	Arginine and proline metabolism|Glutathione metabolism
Prtfdc1	1.073	1.04462e-05	1	phosphoribosyl transferase domain containing 1	metal ion binding|hypoxanthine phosphoribosyltransferase activity|guanine phosphoribosyltransferase activity|cytoplasm|purine ribonucleoside salvage|adenine salvage|guanine salvage|GMP salvage|IMP salvage|protein homodimerization activity|nucleotide binding|GMP catabolic process|magnesium ion binding|hypoxanthine metabolic process
Laptm4b	1.028	1.07515e-05	1	lysosomal protein transmembrane 4 beta	negative regulation of lysosomal protein catabolic process|cell projection|late endosome membrane|lysosomal membrane|ceramide binding|endosome|regulation of lysosome organization|endosome transport via multivesicular body sorting pathway|regulation of lysosomal membrane permeability|early endosome|plasma membrane|endosome organization|multivesicular body membrane|multivesicular body, internal ves…	rno04142	Lysosome
AC094643.2	1.041	1.13185e-05	1	--	--	--	--
App	1	1.18545e-05	1	amyloid beta precursor protein	dendritic spine|dendritic shaft|receptor complex|regulation of protein binding|main axon|membrane raft|apical part of cell|regulation of synapse structure or activity|synapse|negative regulation of neuron differentiation|synapse organization|positive regulation of mitotic cell cycle|neuromuscular process controlling balance|positive regulation of DNA binding transcription factor activity|positive…	rno04726,rno05010	Serotonergic synapse|Alzheimer's disease
Zfp180	1.069	1.19269e-05	1	zinc finger protein 180GO:0043565,GO:0003676,GO:0003700,GO:0005634
Tmem229a	1.052	1.20025e-05	1	transmembrane protein 229A	integral component of membrane
Nipa1	1.154	1.25082e-05	1	non imprinted in Prader-Willi/Angelman syndrome 1	magnesium ion transport|membrane|early endosome|plasma membrane
Clec2l	1.069	1.40416e-05	1	C-type lectin domain family 2, member L	integral component of membrane|carbohydrate binding
Cdr2	1.445	1.4585e-05	1	cerebellar degeneration-related protein 2	cytoplasm
Smarcal1	0.953	1.46257e-05	1	Swi/SNF related matrix associated, actin dependent regulator of chromatin, subfamily a-like 1	annealing helicase activity|cellular response to DNA damage stimulus|ATP binding|cellular_component|DNA-dependent ATPase activity|nucleus|nucleoplasm|DNA replication factor A complex|biological_process|DNA metabolic process|replication fork processing|DNA repair|DNA strand renaturation|site of double-strand break|regulation of transcription by RNA polymerase II|molecular_function|helicase activity
Itgb1	1.043	1.49539e-05	1	integrin subunit beta 1	integrin alpha3-beta1 complex|integrin alpha7-beta1 complex|integrin alpha9-beta1 complex|integrin alpha10-beta1 complex|response to drug|positive regulation of apoptotic process|integrin alpha11-beta1 complex|stress fiber assembly|dendritic spine|synapse|receptor complex|postsynaptic membrane|laminin binding|sarcomere organization|cadherin binding|negative regulation of cell differentiation|meso…	rno04015,rno04151,rno04512,rno04514,rno04145,rno04510,rno04530,rno04810,rno04611,rno04670,rno04360,rno05200,rno05205,rno05222,rno05410,rno05412,rno05414,rno05133,rno05100,rno05165,rno05145,rno05140	Rap1 signaling pathway|PI3K-Akt signaling pathway|ECM-receptor interaction|Cell adhesion molecules (CAMs)|Phagosome|Focal adhesion|Tight junction|Regulation of actin cytoskeleton|Platelet activation|Leukocyte transendothelial migration|Axon guidance|Pathways in cancer|Proteoglycans in cancer|Small cell lung cancer|Hypertrophic cardiomyopathy (HCM)|Arrhythmogenic right ventricular cardiomyopathy (…
Glrb	1.002	1.6946e-05	1	glycine receptor, beta	integral component of plasma membrane|ion transport|signal transduction|neuropeptide signaling pathway|glycine binding|chemical synaptic transmission|extracellularly glycine-gated ion channel activity|neuron projection|response to amino acid|extracellularly glycine-gated chloride channel activity|perikaryon|synapse|postsynaptic membrane|nervous system process|neuromuscular process|startle respons…	rno04080	Neuroactive ligand-receptor interaction
Ddit4	1.07	1.77342e-05	1	DNA-damage-inducible transcript 4	reactive oxygen species metabolic process|negative regulation of glycolytic process|negative regulation of TOR signaling|neuron migration|positive regulation of neuron death|neurotrophin TRK receptor signaling pathway|intracellular|negative regulation of intracellular signal transduction|defense response to virus|cytoplasm|mitochondrion|cytosol|protein-containing complex disassembly|cellular resp…	rno04151,rno04150,rno04140,rno05206	PI3K-Akt signaling pathway|mTOR signaling pathway|Autophagy - animal|MicroRNAs in cancer
LOC100363502	1	1.89768e-05	1	cytochrome c, somatic-like	positive regulation of cysteine-type endopeptidase activity involved in apoptotic process|metal ion binding|respiratory chain|mitochondrial intermembrane space|cytosol|mitochondrial electron transport, ubiquinol to cytochrome c
Tmem189	1.176	1.89952e-05	1	transmembrane protein 189	ubiquitin protein ligase binding|ubiquitin protein ligase activity|cytoplasm|endoplasmic reticulum|protein ubiquitination
2021-03-02	1.112	2.22609e-05	1	mitochondrial amidoxime reducing component 2	mitochondrial outer membrane|peroxisome|nitrate reductase activity|integral component of membrane|molybdenum ion binding|pyridoxal phosphate binding|nitrate metabolic process|molybdopterin cofactor binding|oxidation-reduction process|catalytic activity|mitochondrion
Pnkd	1.004	2.74172e-05	1	paroxysmal nonkinesigenic dyskinesiaGO:0016021,GO:0019243,GO:0032225,GO:0042053,GO:0046929,GO:0050884,GO:0004416,GO:0005739,GO:0016020
Ilk	1.038	2.75037e-05	1	integrin-linked kinase	protein serine/threonine kinase activity|signal transducer activity|integrin binding|protein binding|ATP binding|cell cycle arrest|nucleoplasm|cell-matrix adhesion|integrin-mediated signaling pathway|cytoplasm|multicellular organism development|cell aging|myelination in peripheral nervous system|positive regulation of cell proliferation|sarcomere|lamellipodium|positive regulation of signal transd…	rno04510,rno03320,rno04360,rno05213,rno05100	Focal adhesion|PPAR signaling pathway|Axon guidance|Endometrial cancer|Bacterial invasion of epithelial cells
Pik3c2b	1.085	2.91209e-05	1	phosphatidylinositol-4-phosphate 3-kinase, catalytic subunit type 2 beta	autophagosome organization|phosphatidylinositol binding|cytoplasm|phosphatidylinositol-3-phosphate biosynthetic process|cytosol|plasma membrane|phosphatidylinositol 3-kinase complex|cellular response to starvation|phosphatidylinositol 3-kinase signaling|protein kinase B signaling|membrane|phosphatidylinositol phosphorylation|macroautophagy|1-phosphatidylinositol-3-kinase activity|phosphatidylinos…	rno00562,rno04070	Inositol phosphate metabolism|Phosphatidylinositol signaling system
Leprot	1.022	3.29355e-05	1	leptin receptor overlapping transcript	negative regulation of JAK-STAT cascade|signaling receptor binding|negative regulation of growth hormone receptor signaling pathway|endosome|Golgi apparatus|endosome membrane|negative regulation of autophagy|integral component of membrane|positive regulation of protein targeting to mitochondrion|late endosome to vacuole transport via multivesicular body sorting pathway|negative regulation of prot…
Hip1	1.148	3.31134e-05	1	huntingtin interacting protein 1	actin filament organization|integral component of membrane|AP-2 adaptor complex|clathrin-coated vesicle|regulation of apoptotic process|clathrin binding|intracellular membrane-bounded organelle|phosphatidylinositol-3,4-bisphosphate binding|positive regulation of epidermal growth factor receptor signaling pathway|protein heterodimerization activity|presynapse|positive regulation of receptor-mediat…	rno05016	Huntington's disease
Dact3	1.034	3.33223e-05	1	dishevelled-binding antagonist of beta-catenin 3	cytoplasm|beta-catenin binding|negative regulation of epithelial to mesenchymal transition|regulation of Wnt signaling pathway|negative regulation of Wnt signaling pathway|negative regulation of cell growth|identical protein binding|protein kinase A binding|delta-catenin binding|protein kinase C binding|negative regulation of canonical Wnt signaling pathway
Tmod1	1.341	3.42408e-05	1	tropomodulin 1	striated muscle thin filament|actin filament|muscle contraction|sarcomere|myofibril assembly|actin filament organization|skeletal muscle myosin thick filament assembly|cortical cytoskeleton|actin filament binding|pointed-end actin filament capping|lens fiber cell development|actin binding|tropomyosin binding|nucleus|cytoplasm|cytoskeleton|COP9 signalosome|adult locomotory behavior|membrane|myofib…
Elavl2	1.047	3.54298e-05	1	ELAV like neuron-specific RNA binding protein 2	RNA binding|cellular response to leukemia inhibitory factor
Fgf12	1.119	3.552e-05	1	fibroblast growth factor 12	neuromuscular process|cellular_component|regulation of neuronal action potential|nucleus|JNK cascade|chemical synaptic transmission|growth factor activity|heparin binding|adult locomotory behavior|regulation of sodium ion transmembrane transport|fibroblast growth factor receptor signaling pathway|regulation of voltage-gated sodium channel activity|regulation of signaling receptor activity|regulat…
AABR07063279.1	1.105	3.57796e-05	1	--	--	--	--
Mien1	1.003	3.7799e-05	1	migration and invasion enhancer 1	negative regulation of apoptotic process|positive regulation of filopodium assembly|cytosol|positive regulation of cell migration|intrinsic component of the cytoplasmic side of the plasma membrane
Entpd5	1.148	3.85754e-05	1	ectonucleoside triphosphate diphosphohydrolase 5	ATP metabolic process|endoplasmic reticulum|protein N-linked glycosylation|'de novo' posttranslational protein folding|cell proliferation|regulation of phosphatidylinositol 3-kinase signaling|hydrolase activity|nucleoside-diphosphatase activity|uridine-diphosphatase activity|guanosine-diphosphatase activity|positive regulation of glycolytic process	rno00230,rno00240	Purine metabolism|Pyrimidine metabolism
AABR07029581.1	1.189	4.0746e-05	1	--	--	--	--
LOC100359583	1.002	4.10554e-05	1	hypothetical protein LOC100359583	positive regulation of NF-kappaB transcription factor activity
Sema4c	1.105	4.26822e-05	1	semaphorin 4C	negative regulation of axon extension involved in axon guidance|postsynaptic density|negative chemotaxis|membrane|semaphorin-plexin signaling pathway|integral component of membrane|cell migration in hindbrain|cerebellum development|semaphorin receptor binding|positive regulation of cell migration|synaptic vesicle membrane|positive regulation of stress-activated MAPK cascade|neuropilin binding|neu…	rno04360	Axon guidance
AABR07031491.2	1.027	4.41611e-05	1	--	--	--	--
Got2	0.998	4.8023e-05	1	glutamic-oxaloacetic transaminase 2	mitochondrion|mitochondrial inner membrane|mitochondrial matrix|plasma membrane|2-oxoglutarate metabolic process|oxaloacetate metabolic process|fatty acid transport|cellular amino acid metabolic process|kynurenine-oxoglutarate transaminase activity|amino acid binding|glutamate catabolic process to aspartate|glutamate catabolic process to 2-oxoglutarate|response to ethanol|enzyme binding|L-kynuren…	rno00250,rno00270,rno00220,rno00330,rno00350,rno00360,rno00400,rno04975	Alanine, aspartate and glutamate metabolism|Cysteine and methionine metabolism|Arginine biosynthesis|Arginine and proline metabolism|Tyrosine metabolism|Phenylalanine metabolism|Phenylalanine, tyrosine and tryptophan biosynthesis|Fat digestion and absorption
Mvd	1.072	4.83466e-05	1	mevalonate diphosphate decarboxylase	protein homodimerization activity|positive regulation of cell proliferation|diphosphomevalonate decarboxylase activity|isoprenoid biosynthetic process|isopentenyl diphosphate biosynthetic process, mevalonate pathway|ATP binding|peroxisome|peroxisomal matrix|cytosol|Hsp70 protein binding|cholesterol biosynthetic process|response to drug	rno00900	Terpenoid backbone biosynthesis
Esam	1.126	4.97583e-05	1	endothelial cell adhesion molecule	adherens junction|bicellular tight junction|homophilic cell adhesion via plasma membrane adhesion molecules|biological_process|integral component of membrane|cell-cell adhesion|molecular_function|cellular_component|plasma membrane	rno04514,rno04670	Cell adhesion molecules (CAMs)|Leukocyte transendothelial migration
Mpc1	1.009	5.1398e-05	1	mitochondrial pyruvate carrier 1	pyruvate transmembrane transporter activity|mitochondrial acetyl-CoA biosynthetic process from pyruvate|cellular response to leukemia inhibitory factor|mitochondrion|mitochondrial pyruvate transmembrane transport|integral component of mitochondrial inner membrane
Ano10	1.044	5.21419e-05	1	anoctamin 10	intracellular|plasma membrane|cation transport|chloride transport|integral component of membrane|phospholipid scramblase activity|ion transmembrane transport|calcium activated cation channel activity|intracellular calcium activated chloride channel activity
Tjap1	1.216	5.48953e-05	1	tight junction associated protein 1	trans-Golgi network|plasma membrane|bicellular tight junction|Golgi organization|cytoplasm|endosome|Golgi apparatus	rno04530	Tight junction
Akap12	1.075	5.54181e-05	1	A-kinase anchoring protein 12GO:0005886,GO:0006605,GO:0007165,GO:0007193,GO:0008179,GO:0010738,GO:0051018,GO:0090036,GO:0005829,GO:0005856
Erg28	1.064	5.63443e-05	1	--	--	--	--
Chrna4	1.203	5.6806e-05	1	cholinergic receptor nicotinic alpha 4 subunit	integral component of plasma membrane|acetylcholine-gated channel complex|DNA repair|respiratory gaseous exchange|calcium ion transport|locomotory behavior|drug binding|external side of plasma membrane|acetylcholine-gated cation-selective channel activity|regulation of dopamine secretion|acetylcholine receptor activity|cell junction|dendrite|positive regulation of dopamine secretion|ion transmemb…	rno04080,rno04725,rno05033	Neuroactive ligand-receptor interaction|Cholinergic synapse|Nicotine addiction
2021-03-08	1.157	5.84462e-05	1	membrane associated ring-CH-type finger 8	lysosome|endosome|zinc ion binding|integral component of membrane|protein ubiquitination|MHC class II protein binding|negative regulation of MHC class II biosynthetic process|ubiquitin protein ligase activity|protein polyubiquitination|antigen processing and presentation of peptide antigen via MHC class II|ubiquitin-protein transferase activity
Kcnc1	1.061	6.08994e-05	1	potassium voltage-gated channel subfamily C member 1	response to light intensity|cell surface|response to auditory stimulus|response to amine|membrane|integral component of membrane|kinesin binding|cellular response to drug|cerebellum development|response to potassium ion|globus pallidus development|neuronal cell body|axon|ion channel binding|protein homooligomerization|protein tetramerization|response to fibroblast growth factor|voltage-gated pota…
Ctdsp1	1.166	6.18497e-05	1	CTD small phosphatase 1	cellular_component|nucleus|nucleoplasm|regulation of transcription by RNA polymerase II|protein dephosphorylation|biological_process|CTD phosphatase activity|negative regulation of neuron differentiation|negative regulation of neurogenesis|negative regulation of protein phosphorylation|negative regulation of G1/S transition of mitotic cell cycle|molecular_function|phosphoprotein phosphatase activ…
Cmtm7	1.228	6.37653e-05	1	CKLF-like MARVEL transmembrane domain containing 7	B-1a B cell differentiation|integral component of membrane
AABR07033564.2	1.136	6.47939e-05	1	--	--	--	--
LOC102553190	1.16	7.0038e-05	1	--	--	--	--
Ndufa5	1	7.60583e-05	1	NADH:ubiquinone oxidoreductase subunit A5	mitochondrial respiratory chain complex I|NADH dehydrogenase (ubiquinone) activity|biological_process|respiratory electron transport chain|mitochondrial respiratory chain complex I assembly|respiratory chain complex I|molecular_function|cellular_component	rno00190,rno04723,rno04714,rno05010,rno05012,rno05016,rno04932	Oxidative phosphorylation|Retrograde endocannabinoid signaling|Thermogenesis|Alzheimer's disease|Parkinson's disease|Huntington's disease|Non-alcoholic fatty liver disease (NAFLD)
Cox5a	1	7.76089e-05	1	cytochrome c oxidase subunit 5A	mitochondrion|mitochondrial inner membrane|mitochondrial respiratory chain complex IV|mitochondrial electron transport, cytochrome c to oxygen|myelin sheath|metal ion binding|proton transmembrane transport|cytochrome-c oxidase activity	rno00190,rno04260,rno04714,rno05010,rno05012,rno05016,rno04932	Oxidative phosphorylation|Cardiac muscle contraction|Thermogenesis|Alzheimer's disease|Parkinson's disease|Huntington's disease|Non-alcoholic fatty liver disease (NAFLD)
Snx24	1.175	8.48493e-05	1	sorting nexin 24	phosphatidylinositol-3-phosphate binding|phosphatidylinositol-4-phosphate binding|phosphatidylinositol-5-phosphate binding|protein transport|cytoplasmic vesicle membrane
Egfl7	1.212	8.71076e-05	1	EGF-like-domain, multiple 7	negative regulation of Notch signaling pathway|vasculogenesis|anatomical structure development|regulation of biological process|positive regulation of endothelial cell proliferation|signaling receptor binding|Notch binding|calcium ion binding|extracellular region|extracellular space|cell adhesion|angiogenesis|cell surface|blood vessel development|negative regulation of cell migration
Sc5d	1.004	9.0276e-05	1	sterol-C5-desaturase	iron ion binding|endoplasmic reticulum membrane|lipid metabolic process|fatty acid metabolic process|membrane|integral component of membrane|sterol biosynthetic process|oxidoreductase activity|cholesterol biosynthetic process via lathosterol|intracellular membrane-bounded organelle|C-5 sterol desaturase activity|lathosterol oxidase activity|oxidation-reduction process	rno00100	Steroid biosynthesis
LOC100361008	1.166	9.10082e-05	1	--	--	--	--
Pgp	1.016	9.35005e-05	1	phosphoglycolate phosphatase	glycerol-3-phosphatase activity|protein tyrosine phosphatase activity|cytosol|glycerol biosynthetic process|protein dephosphorylation|glycerophospholipid metabolic process|negative regulation of gluconeogenesis|phosphoglycolate phosphatase activity|nucleotide phosphatase activity, acting on free nucleotides|dephosphorylation|glycerol-1-phosphatase activity|phosphatase activity|magnesium ion bindi…	rno00630	Glyoxylate and dicarboxylate metabolism
Rasgef1c	0.992	9.59077e-05	1	RasGEF domain family, member 1C	guanyl-nucleotide exchange factor activity|intracellular|small GTPase mediated signal transduction
Dixdc1	1.081	9.90541e-05	1	DIX domain containing 1	regulation of microtubule cytoskeleton organization|axon terminus|positive regulation of Wnt signaling pathway|cytosol|positive regulation of canonical Wnt signaling pathway|negative regulation of neuron differentiation|mitogen-activated protein kinase kinase kinase binding|regulation of actin cytoskeleton organization|positive regulation of JNK cascade|focal adhesion|protein domain specific bind…
Padi2	1.116	9.95158e-05	1	peptidyl arginine deiminase 2	negative regulation of chemokine-mediated signaling pathway|intracellular estrogen receptor signaling pathway|protein-arginine deiminase activity|negative regulation of lymphocyte chemotaxis|transcriptionally active chromatin|calcium ion binding|nucleus|cellular response to leukemia inhibitory factor|cytoplasm|regulation of chromatin disassembly|histone H3-R26 citrullination|protein citrullinatio…
Slc27a4	1.039	0.00010183	1	solute carrier family 27 member 4	very long-chain fatty acid catabolic process|molecular_function|skin development|long-chain fatty acid-CoA ligase activity|long-chain fatty acid import|cellular_component|endoplasmic reticulum|endoplasmic reticulum membrane|plasma membrane|microvillus|fatty acid metabolic process|response to nutrient|long-chain fatty acid transport|integral component of membrane|very long-chain fatty acid metabol…	rno03320,rno04975,rno04931	PPAR signaling pathway|Fat digestion and absorption|Insulin resistance
Hba-a2	1.015	0.000116168	1	--	--	--	--
Cptp	1.094	0.000116743	1	ceramide-1-phosphate transfer protein	intermembrane lipid transfer activity|phospholipid transporter activity|negative regulation of NLRP3 inflammasome complex assembly|nuclear outer membrane|Golgi apparatus|cytosol|plasma membrane|endosome membrane|ceramide 1-phosphate binding|negative regulation of autophagy|ceramide 1-phosphate transporter activity|glycolipid transport|negative regulation of interleukin-1 beta secretion|phospholip…
Slc2a6	1.168	0.000117838	1	solute carrier family 2 member 6	integral component of membrane|glucose import|proton transmembrane transport|carbohydrate:proton symporter activity|glucose transmembrane transporter activity|integral component of plasma membrane
Slitrk6	1.368	0.000117898	1	SLIT and NTRK-like family, member 6	cochlea development|multicellular organism growth|proteinaceous extracellular matrix|inner ear morphogenesis|extracellular space|camera-type eye development|plasma membrane|integral component of plasma membrane|axonogenesis|neuron projection morphogenesis|synapse assembly|positive regulation of synapse assembly|visual perception|vestibular reflex|adult locomotory behavior|linear vestibuloocular r…
Plk3	1.393	0.000127044	1	polo-like kinase 3	protein kinase activity|protein serine/threonine kinase activity|protein binding|ATP binding|intracellular|nucleus|response to osmotic stress|cellular response to DNA damage stimulus|nucleolus|response to radiation|dendrite|cytoplasmic microtubule organization|Golgi disassembly|regulation of cytokinesis|positive regulation of intracellular protein transport|neuronal cell body|positive regulation …	rno04068,rno04625,rno05152	FoxO signaling pathway|C-type lectin receptor signaling pathway|Tuberculosis
Ccdc167	1.095	0.000128815	1	coiled-coil domain containing 167	integral component of membrane
Hdhd3	1.25	0.000138057	1	haloacid dehalogenase-like hydrolase domain containing 3	hydrolase activity
Rhoc	1	0.000138612	1	ras homolog family member C	positive regulation of lipase activity|cleavage furrow|Rho protein signal transduction|GTPase activity|skeletal muscle satellite cell migration|stereocilium|regulation of cell shape|signal transducer activity|positive regulation of protein homooligomerization|membrane|GTP binding|regulation of actin cytoskeleton organization|nucleus|cytoplasm|cytosol|cell migration|plasma membrane|neuron projecti…
Zfp91	1.073	0.000139806	1	zinc finger protein 91	nucleus|nucleolus|activation of NF-kappaB-inducing kinase activity|protein K63-linked ubiquitination|nucleic acid binding|ubiquitin-protein transferase activity|intracellular
Nthl1	1.156	0.000143963	1	nth-like DNA glycosylase 1	class I DNA-(apurinic or apyrimidinic site) endonuclease activity|DNA-(apurinic or apyrimidinic site) endonuclease activity|class III/IV DNA-(apurinic or apyrimidinic site) endonuclease activity|endonuclease activity|nucleus|mitochondrion|base-excision repair, AP site formation|nucleotide-excision repair, DNA incision, 5'-to lesion|DNA N-glycosylase activity|oxidized pyrimidine nucleobase lesion …	rno03410	Base excision repair
Eif3j	1.075	0.000146218	1	eukaryotic translation initiation factor 3, subunit J	cytosol|eukaryotic translation initiation factor 3 complex|translational initiation|biological_process|molecular_function|translation initiation factor activity|cellular_component	rno03013	RNA transport
Ramp2	1.035	0.000154851	1	receptor activity modifying protein 2	sprouting angiogenesis|cellular_component|intracellular|cytoplasm|plasma membrane|protein transporter activity|calcium ion transport|cell surface|receptor internalization|positive regulation of gene expression|response to estradiol|response to progesterone|coreceptor activity|cellular response to hormone stimulus|adherens junction assembly|angiogenesis|basement membrane assembly|cellular response…	rno04270	Vascular smooth muscle contraction
Rab4a	1.02	0.000160706	1	RAB4A, member RAS oncogene family	GTP binding|cytoplasm|endosome|cytosol|plasma membrane|intracellular protein transport|Rab protein signal transduction|protein transporter activity|endomembrane system|insulin-responsive compartment|protein transport|positive regulation of ATPase activity|ionotropic glutamate receptor binding|intracellular membrane-bounded organelle|perinuclear region of cytoplasm|ATPase binding|recycling endosom…	rno04144	Endocytosis
Psmc5	1.002	0.000162832	1	proteasome 26S subunit, ATPase 5	cytoplasm|proteasome regulatory particle|regulation of transcription by RNA polymerase II|transcription factor binding|proteasome regulatory particle, base subcomplex|inclusion body|proteasome-activating ATPase activity|ATPase activity|proteasome-mediated ubiquitin-dependent protein catabolic process|TBP-class protein binding|negative regulation of transcription, DNA-templated|positive regulation…	rno03050,rno05169	Proteasome|Epstein-Barr virus infection
Snap29	1.107	0.000164352	1	synaptosomal-associated protein 29	cilium assembly|SNARE complex|vesicle fusion|protein binding|autophagosome maturation|protein transport|nucleoplasm|synaptic vesicle priming|cytoplasm|autophagosome|autophagosome membrane docking|centrosome|cytoplasmic vesicle|synaptic vesicle fusion to presynaptic active zone membrane|syntaxin binding|cytosol|terminal bouton|ciliary pocket membrane|Golgi membrane|plasma membrane|autophagosome me…	rno04130,rno04140	SNARE interactions in vesicular transport|Autophagy - animal
Lamtor5	1.021	0.000170944	1	late endosomal/lysosomal adaptor, MAPK and MTOR activator 5	regulation of cell size|viral genome replication|positive regulation of TOR signaling|protein-containing complex scaffold activity|negative regulation of apoptotic process|negative regulation of cysteine-type endopeptidase activity involved in apoptotic process|protein localization to lysosome|cellular response to amino acid stimulus|Ragulator complex|guanyl-nucleotide exchange factor activity|ly…	rno04150,rno05161	mTOR signaling pathway|Hepatitis B
Ndufs2	1	0.000183277	1	NADH dehydrogenase (ubiquinone) Fe-S protein 2	nucleoplasm|mitochondrion|mitochondrial respiratory chain complex I|response to oxidative stress|NADH dehydrogenase (ubiquinone) activity|biological_process|ubiquitin protein ligase binding|mitochondrial ATP synthesis coupled electron transport|metal ion binding|quinone binding|molecular_function|NAD binding|NADH dehydrogenase activity|4 iron, 4 sulfur cluster binding|cellular_component	rno00190,rno04723,rno04714,rno05010,rno05012,rno05016,rno04932	Oxidative phosphorylation|Retrograde endocannabinoid signaling|Thermogenesis|Alzheimer's disease|Parkinson's disease|Huntington's disease|Non-alcoholic fatty liver disease (NAFLD)
Aacs	1.17	0.0001861	1	acetoacetyl-CoA synthetase	butyrate-CoA ligase activity|cytosol|white fat cell differentiation|fatty acid metabolic process|adipose tissue development|response to nutrient|response to organonitrogen compound|response to organic cyclic compound|response to purine-containing compound|acetoacetate-CoA ligase activity|cellular response to glucose stimulus|cellular response to testosterone stimulus|positive regulation of insuli…	rno00650,rno00280	Butanoate metabolism|Valine, leucine and isoleucine degradation
Serinc3	1.004	0.000194441	1	serine incorporator 3	phosphatidylserine metabolic process|sphingolipid metabolic process|detection of virus|L-serine transmembrane transporter activity|L-serine transport|membrane|integral component of membrane|protein binding, bridging|innate immune response|defense response to virus|positive regulation of endoplasmic reticulum stress-induced intrinsic apoptotic signaling pathway|Golgi apparatus|plasma membrane
Ralgds	1.105	0.00021164	1	ral guanine nucleotide dissociation stimulator	cytosol|brush border|small GTPase mediated signal transduction|Ral guanyl-nucleotide exchange factor activity|GTPase regulator activity|regulation of catalytic activity|guanyl-nucleotide exchange factor activity|intracellular|nucleus	rno04014,rno04015,rno04072,rno05200,rno05231,rno05210,rno05212	Ras signaling pathway|Rap1 signaling pathway|Phospholipase D signaling pathway|Pathways in cancer|Choline metabolism in cancer|Colorectal cancer|Pancreatic cancer
Cfl1	1	0.000217936	1	cofilin 1	cell-cell junction|protein phosphorylation|protein import into nucleus|cytoskeleton organization|actin filament organization|negative regulation of cell adhesion|cell projection organization|response to virus|actin filament depolymerization|positive regulation of lamellipodium assembly|actin filament fragmentation|negative regulation of lamellipodium assembly|filopodium|positive regulation of cel…	rno04810,rno04666,rno04360,rno05133	Regulation of actin cytoskeleton|Fc gamma R-mediated phagocytosis|Axon guidance|Pertussis
Rab6b	1	0.00022777	1	RAB6B, member RAS oncogene family	Golgi apparatus|cytosol|intracellular protein transport|retrograde vesicle-mediated transport, Golgi to ER|intra-Golgi vesicle-mediated transport|endomembrane system|myosin V binding|Rab protein signal transduction|retrograde transport, endosome to Golgi|GTPase activity|GTP binding
Zfp385a	1.052	0.00022843	1	zinc finger protein 385A	intrinsic apoptotic signaling pathway by p53 class mediator|mRNA localization resulting in posttranscriptional regulation of gene expression|molecular_function|positive regulation of DNA damage response, signal transduction by p53 class mediator resulting in transcription of p21 class mediator|RNA binding|negative regulation of intrinsic apoptotic signaling pathway in response to DNA damage by p5…
Pigq	1.032	0.000238886	1	phosphatidylinositol glycan anchor biosynthesis, class Q	integral component of membrane|phosphatidylinositol N-acetylglucosaminyltransferase activity|glycosylphosphatidylinositol-N-acetylglucosaminyltransferase (GPI-GnT) complex|GPI anchor biosynthetic process	rno00563	Glycosylphosphatidylinositol(GPI)-anchor biosynthesis
Tstd1	1.054	0.000239391	1	thiosulfate sulfurtransferase like domain containing 1	cytoplasmic ribonucleoprotein granule|cytoplasm|cytosol
Lbhd2	1.163	0.000240474	1	--	--	--	--
Slc2a1	1.043	0.000244529	1	solute carrier family 2 member 1	plasma membrane|integral component of plasma membrane|caveola|cell-cell junction|response to osmotic stress|response to insulin|female pregnancy|dehydroascorbic acid transmembrane transporter activity|intercalated disc|membrane|cellular response to glucose starvation|sarcolemma|melanosome|cellular hyperosmotic response|identical protein binding|response to Thyroglobulin triiodothyronine|xenobioti…	rno04066,rno04911,rno04922,rno04920,rno04919,rno04976,rno05200,rno05230,rno05211,rno04931,rno05166	HIF-1 signaling pathway|Insulin secretion|Glucagon signaling pathway|Adipocytokine signaling pathway|Thyroid hormone signaling pathway|Bile secretion|Pathways in cancer|Central carbon metabolism in cancer|Renal cell carcinoma|Insulin resistance|HTLV-I infection
Arx	1.482	0.000248099	1	aristaless related homeobox	chromatin binding|nucleus|transcription, DNA-templated|regulation of transcription, DNA-templated|multicellular organism development|cell proliferation in forebrain|axon guidance|cerebral cortex GABAergic interneuron migration|brain development|forebrain development|regulation of cell proliferation|sequence-specific DNA binding|lipid digestion|positive regulation of organ growth|negative regulati…
AY172581.16	1.064	0.000255354	1	--	--	--	--
Tomm5	1.013	0.000255819	1	translocase of outer mitochondrial membrane 5	mitochondrial outer membrane translocase complex|biological_process|molecular_function|cellular_component|mitochondrion
Csrp2	0.967	0.000263151	1	cysteine and glycine-rich protein 2	myoblast differentiation|metal ion binding|protein binding|nucleus|multicellular organism development
Pnoc	1.102	0.000263975	1	prepronociceptin	plasma membrane|neuropeptide signaling pathway|chemical synaptic transmission|female pregnancy|sensory perception|regulation of signaling receptor activity|dendrite|opioid receptor binding|neuronal cell body|opioid peptide activity|axon terminus|neuropeptide hormone activity|extracellular region
Phlpp1	1.107	0.000274251	1	PH domain and leucine rich repeat protein phosphatase 1	cytoplasm|plasma membrane|protein dephosphorylation|regulation of JNK cascade|apoptotic process|metal ion binding|circadian rhythm|regulation of protein kinase B signaling|entrainment of circadian clock|positive regulation of protein kinase B signaling|negative regulation of protein kinase B signaling|negative regulation of ERK1 and ERK2 cascade|regulation of protein kinase C signaling|positive r…	rno04151	PI3K-Akt signaling pathway
Abhd17a	1.003	0.000275483	1	abhydrolase domain containing 17A	palmitoyl-(protein) hydrolase activity|endosome membrane|postsynaptic density|protein palmitoylation|cell junction|dendritic spine|postsynaptic membrane|recycling endosome membrane|protein localization to membrane|negative regulation of protein localization to microtubule|protein depalmitoylation|positive regulation of protein localization to endosome|plasma membrane
Gpm6b	1.022	0.000285241	1	glycoprotein m6b	extracellular matrix assembly|membrane raft|plasma membrane|nervous system development|negative regulation of protein localization to cell surface|negative regulation of serotonin uptake|protein transport|integral component of membrane|cell differentiation|positive regulation of bone mineralization|neuron projection development|regulation of focal adhesion assembly|regulation of actin cytoskeleto…
Mtrr	1.132	0.000292234	1	5-methyltetrahydrofolate-homocysteine methyltransferase reductase	flavin adenine dinucleotide binding|oxidoreductase activity, oxidizing metal ions, NAD or NADP as acceptor|cellular_component|[methionine synthase] reductase activity|cytoplasm|homocysteine metabolic process|cytosol|DNA methylation|biological_process|methionine biosynthetic process|S-adenosylmethionine cycle|oxidation-reduction process|homocysteine catabolic process|FMN binding|NADPH binding|foli…
Cops6	0.999	0.00030099	1	COP9 signalosome subunit 6	nucleoplasm|COP9 signalosome|integral component of membrane|protein deneddylation
Card19	1.236	0.000303765	1	caspase recruitment domain family, member 19	mitochondrion
Nubp2	1.209	0.000329303	1	nucleotide binding protein 2	cilium|iron-sulfur cluster assembly|cell projection organization|spindle pole centrosome|metal ion binding|4 iron, 4 sulfur cluster binding|ATP binding|nucleus|centriole
Atp2b2	1.042	0.000332252	1	ATPase plasma membrane Ca2+ transporting 2	calcium ion binding|calmodulin binding|ATP binding|organelle organization|brain development|cytoplasm|lactation|sensory perception of sound|locomotory behavior|PDZ domain binding|protein C-terminus binding|regulation of cell size|neuron differentiation|dendrite|cell morphogenesis|regulation of synaptic plasticity|calcium-dependent ATPase activity|neural retina development|inner ear development|ne…	rno04020,rno04024,rno04022,rno04925,rno04261,rno04970,rno04972	Calcium signaling pathway|cAMP signaling pathway|cGMP - PKG signaling pathway|Aldosterone synthesis and secretion|Adrenergic signaling in cardiomyocytes|Salivary secretion|Pancreatic secretion
Mt-atp8	1	0.000335599	1	--	--	--	--
Slc39a13	0.953	0.000352031	1	solute carrier family 39 member 13	zinc ion transmembrane transporter activity|endoplasmic reticulum|Golgi apparatus|cellular zinc ion homeostasis|response to zinc ion|integral component of membrane|protein homodimerization activity|perinuclear region of cytoplasm|connective tissue development|zinc ion transmembrane transport|Golgi membrane|molecular_function
Schip1	1.043	0.00035496	1	schwannomin interacting protein 1	roof of mouth development|cytosol|face morphogenesis|plasma membrane|nitrogen compound metabolic process|estrogen metabolic process|female gonad development|post-embryonic development|fibroblast migration|nuclear body|cell junction|identical protein binding|platelet-derived growth factor receptor signaling pathway|luteinization|skeletal system morphogenesis|kidney development|smooth muscle tissue…
Rhoa	1.022	0.000362955	1	ras homolog family member A	dendritic spine|response to amino acid|intracellular membrane-bounded organelle|positive regulation of cysteine-type endopeptidase activity involved in apoptotic process|apical junction complex|apical junction assembly|positive regulation of cell adhesion|negative regulation of cell size|beta selection|positive regulation of vasoconstriction|negative regulation of neuron apoptotic process|positiv…	rno04014,rno04015,rno04310,rno04350,rno04072,rno04071,rno04024,rno04022,rno04150,rno04144,rno04510,rno04520,rno04530,rno04810,rno04611,rno04621,rno04625,rno04660,rno04670,rno04062,rno04921,rno04270,rno04972,rno04722,rno04360,rno05200,rno05206,rno05205,rno05203,rno05210,rno05418,rno05133,rno05152,rno05100	Ras signaling pathway|Rap1 signaling pathway|Wnt signaling pathway|TGF-beta signaling pathway|Phospholipase D signaling pathway|Sphingolipid signaling pathway|cAMP signaling pathway|cGMP - PKG signaling pathway|mTOR signaling pathway|Endocytosis|Focal adhesion|Adherens junction|Tight junction|Regulation of actin cytoskeleton|Platelet activation|NOD-like receptor signaling pathway|C-type lectin re…
Pcyt2	1.041	0.000363197	1	phosphate cytidylyltransferase 2, ethanolamine	ethanolamine-phosphate cytidylyltransferase activity|phosphatidylethanolamine biosynthetic process	rno00564,rno00440	Glycerophospholipid metabolism|Phosphonate and phosphinate metabolism
Inpp5j	1.255	0.000365613	1	inositol polyphosphate-5-phosphatase J	inositol-1,4,5-trisphosphate 5-phosphatase activity|cytoplasm|inositol-1,3,4,5-tetrakisphosphate 5-phosphatase activity|plasma membrane|negative regulation of neuron projection development|SH3 domain binding|growth cone|negative regulation of microtubule polymerization|negative regulation of peptidyl-serine phosphorylation|phosphatidylinositol-3,4,5-trisphosphate 5-phosphatase activity|ruffle|den…	rno00562,rno04070	Inositol phosphate metabolism|Phosphatidylinositol signaling system
Ctsa	1.014	0.000376879	1	cathepsin A	cellular_component|nucleoplasm|proteolysis|biological_process|regulation of protein stability|intracellular membrane-bounded organelle|proteolysis involved in cellular protein catabolic process|negative regulation of chaperone-mediated autophagy|molecular_function|serine-type carboxypeptidase activity	rno04142,rno04614	Lysosome|Renin-angiotensin system
Ywhaq	1	0.000401647	1	tyrosine 3-monooxygenase/tryptophan 5-monooxygenase activation protein, theta	small GTPase mediated signal transduction|protein C-terminus binding|protein domain specific binding|protein-containing complex|negative regulation of ion transmembrane transport|identical protein binding|ion channel binding|negative regulation of transcription, DNA-templated|protein N-terminus binding|14-3-3 protein binding|protein binding|cytoplasm|protein targeting	rno04390,rno04151,rno04110,rno04114,rno05203,rno05161,rno05169	Hippo signaling pathway|PI3K-Akt signaling pathway|Cell cycle|Oocyte meiosis|Viral carcinogenesis|Hepatitis B|Epstein-Barr virus infection
Rasgrp2	1.116	0.000401699	1	RAS guanyl releasing protein 2	cytosol|plasma membrane|small GTPase mediated signal transduction|cell junction|ruffle membrane|neuron projection|positive regulation of GTPase activity|synapse|guanyl-nucleotide exchange factor activity|cellular response to calcium ion|calcium ion binding	rno04014,rno04015,rno04010,rno04611,rno04062,rno05200	Ras signaling pathway|Rap1 signaling pathway|MAPK signaling pathway|Platelet activation|Chemokine signaling pathway|Pathways in cancer
Mt-co1	1	0.00042802	1	--	--	--	--
Pcsk2	1.021	0.000430745	1	proprotein convertase subtilisin/kexin type 2	neuronal cell body|peptide hormone processing|serine-type endopeptidase activity|perikaryon|protein autoprocessing|protein binding|intracellular membrane-bounded organelle|insulin processing|extracellular space|protein-containing complex binding|nucleus|proteolysis|transport vesicle|secretory granule|nervous system development|dendrite|membrane|enkephalin processing|protein processing|endopeptida…
Apln	1.223	0.000443106	1	apelin	feeding behavior|positive regulation of cell proliferation|regulation of signaling receptor activity|negative regulation of gene expression|positive regulation of heat generation|apelin receptor binding|positive regulation of corticotropin-releasing hormone secretion|apelin receptor signaling pathway|negative regulation of fibroblast growth factor receptor signaling pathway|coronary vasculature d…	rno04371,rno04080	Apelin signaling pathway|Neuroactive ligand-receptor interaction
Ankrd13a	1.116	0.000445463	1	ankyrin repeat domain 13a	cytoplasm|plasma membrane
Dipk1a	1.115	0.000456902	1	--	--	--	--
Malsu1	1.058	0.000473992	1	mitochondrial assembly of ribosomal large subunit 1	cytosol|negative regulation of translation|ribosomal large subunit biogenesis|ribosomal large subunit binding|negative regulation of mitochondrial translation|negative regulation of ribosome biogenesis|mitochondrion
Ctps1	1.03	0.000478491	1	CTP synthase 1	cellular_component|CTP biosynthetic process|glutamine metabolic process|biological_process|T cell proliferation|B cell proliferation|identical protein binding|'de novo' CTP biosynthetic process|molecular_function|CTP synthase activity|ATP binding	rno00240	Pyrimidine metabolism
Ntm	1.02	0.000494839	1	neurotrimin	cell surface|negative regulation of neuron projection development|cerebellum development|axon|anchored component of membrane|response to estradiol|perinuclear region of cytoplasm|excitatory synapse|extracellular space|plasma membrane|cell adhesion
Gipc1	0.989	0.000515992	1	GIPC PDZ domain containing family, member 1	dendritic spine|endocytic vesicle|cytoplasm|dendritic shaft|PDZ domain binding|cytosol|endothelial cell migration|positive regulation of transforming growth factor beta receptor signaling pathway|cadherin binding|brush border|cell cortex|protein targeting|chemical synaptic transmission|cytoplasmic vesicle|synaptic vesicle|regulation of synaptic plasticity|regulation of protein stability|vesicle m…
Kctd9	1.237	0.000521258	1	potassium channel tetramerization domain containing 9	identical protein binding|protein self-association|protein homooligomerization|cullin family protein binding|intracellular|cytoplasm|intracellular signal transduction
Mpzl1	1.06	0.000522164	1	myelin protein zero-like 1	integral component of plasma membrane|signal transduction	rno04514	Cell adhesion molecules (CAMs)
Tmed10	1.046	0.000523395	1	transmembrane p24 trafficking protein 10	endoplasmic reticulum-Golgi intermediate compartment|Golgi apparatus|cis-Golgi network|plasma membrane|intracellular protein transport|trans-Golgi network transport vesicle|transport vesicle membrane|secretory granule membrane|ER to Golgi vesicle-mediated transport|endoplasmic reticulum-Golgi intermediate compartment membrane|COPI-coated vesicle budding|regulation of amyloid-beta formation|melano…
Hhatl	1.223	0.000524031	1	hedgehog acyltransferase-like	negative regulation of N-terminal protein palmitoylation|endoplasmic reticulum|integral component of membrane|perinuclear region of cytoplasm
Neu4	1.097	0.000536611	1	neuraminidase 4	lysosome|glycoprotein catabolic process|ganglioside catabolic process|oligosaccharide catabolic process|membrane|organelle inner membrane|intracellular membrane-bounded organelle|exo-alpha-sialidase activity|cytoplasm	rno00600,rno00511	Sphingolipid metabolism|Other glycan degradation
Uba52	1	0.00053768	1	ubiquitin A-52 residue ribosomal protein fusion product 1	response to insecticide|nucleus|modification-dependent protein catabolic process|cytosolic large ribosomal subunit|nucleoplasm|cytoplasm|endoplasmic reticulum|protein tag|ubiquitin protein ligase binding|cytosol|myelin sheath|plasma membrane|proteasome binding|molecular_function|translation|structural constituent of ribosome|protein ubiquitination|intracellular	rno03010	Ribosome
Epb41l3	1.018	0.000547821	1	erythrocyte membrane protein band 4.1-like 3	paranodal junction assembly|structural molecule activity|actomyosin structure organization|structural constituent of cytoskeleton|paranode region of axon|cytoskeleton|plasma membrane|cell-cell junction|myelin maintenance|cytoskeletal anchoring at plasma membrane|juxtaparanode region of axon|regulation of cell shape|neuron projection morphogenesis|postsynaptic density|regulation of cell growth|pro…
Dera	1.087	0.000565168	1	deoxyribose-phosphate aldolase	cellular_component|nucleus|cytoplasm|biological_process|deoxyribonucleotide catabolic process|carbohydrate catabolic process|deoxyribonucleoside catabolic process|molecular_function|deoxyribose-phosphate aldolase activity	rno00030	Pentose phosphate pathway
AABR07050545.1	0.954	0.000570585	1	--	--	--	--
Them6	1.045	0.000578839	1	thioesterase superfamily member 6	biological_process|molecular_function|cellular_component|extracellular region
Metrnl	1.069	0.000580551	1	meteorin-like, glial cell differentiation regulator	positive regulation of brown fat cell differentiation|extracellular space|energy homeostasis|response to cold|regulation of signaling receptor activity|response to muscle activity|fat cell differentiation|negative regulation of inflammatory response|brown fat cell differentiation|hormone activity
Cldn5	1.01	0.000591222	1	claudin 5	response to ethanol|bicellular tight junction|positive regulation of establishment of endothelial barrier|cell-cell junction assembly|transforming growth factor beta receptor signaling pathway|integral component of membrane|apicolateral plasma membrane|lateral plasma membrane|calcium-independent cell-cell adhesion via plasma membrane cell-adhesion molecules|cortical actin cytoskeleton|paranode re…	rno04514,rno04530,rno04670,rno05160	Cell adhesion molecules (CAMs)|Tight junction|Leukocyte transendothelial migration|Hepatitis C
Rassf4	1.256	0.000594399	1	Ras association domain family member 4	signal transduction	rno04392	Hippo signaling pathway - multiple species
Uqcc2	1	0.000618868	1	ubiquinol-cytochrome c reductase complex assembly factor 2	regulation of insulin secretion|mitochondrion|positive regulation of mitochondrial translation|mitochondrial inner membrane|mitochondrial intermembrane space|mitochondrial matrix|positive regulation of cellular protein catabolic process|nuclear body|mitochondrial respiratory chain complex III assembly|regulation of skeletal muscle cell differentiation|mitochondrial nucleoid|regulation of oxidativ…
Cox7a2l2	1	0.000630051	1	cytochrome c oxidase subunit VIIa polypeptide 2-like 2	proton transmembrane transport|cytochrome-c oxidase activity|mitochondrial respiratory chain|electron transport chain	rno00190,rno04260,rno04714,rno05010,rno05012,rno05016,rno04932	Oxidative phosphorylation|Cardiac muscle contraction|Thermogenesis|Alzheimer's disease|Parkinson's disease|Huntington's disease|Non-alcoholic fatty liver disease (NAFLD)
Eef2	1	0.000645434	1	eukaryotic translation elongation factor 2	cytoplasm|cytosol|polysome|plasma membrane|response to hydrogen peroxide|translational elongation|polysomal ribosome|ribosome binding|membrane raft|cadherin binding|response to ethanol|positive regulation of translation|actin filament binding|response to folic acid|p53 binding|hematopoietic progenitor cell differentiation|response to ischemia|skeletal muscle contraction|RNA binding|translation el…	rno04152,rno04921	AMPK signaling pathway|Oxytocin signaling pathway
Sh3yl1	1.004	0.000657773	1	SH3 and SYLF domain containing 1	ruffle membrane|phosphatidylinositol binding|regulation of ruffle assembly|phosphatidylinositol biosynthetic process|phosphatase binding
Atp5pd	1	0.00066255	1	--	--	--	--
Lgmn	1.029	0.000699589	1	legumain	apical part of cell|response to acidic pH|cysteine-type endopeptidase activity|proteolysis involved in cellular protein catabolic process|receptor catabolic process|lysosome|late endosome|negative regulation of multicellular organism growth|proteolysis|negative regulation of ERBB signaling pathway|renal system process|negative regulation of neuron apoptotic process|vacuolar protein processing|pep…	rno04142,rno04612	Lysosome|Antigen processing and presentation
Vcl	0.988	0.00071017	1	vinculin	structural molecule activity|cell|cytoplasm|actin filament|plasma membrane|brush border|Rho GTPase binding|cell-cell junction|Z disc|adherens junction|lamellipodium assembly|cell-cell adherens junction|regulation of cell migration|ubiquitin protein ligase binding|apical junction assembly|membrane raft|protein-containing complex|alpha-catenin binding|adherens junction assembly|cadherin binding|axo…	rno04510,rno04520,rno04810,rno04670,rno05100,rno05146	Focal adhesion|Adherens junction|Regulation of actin cytoskeleton|Leukocyte transendothelial migration|Bacterial invasion of epithelial cells|Amoebiasis
Uap1l1	1.252	0.0007116	1	UDP-N-acetylglucosamine pyrophosphorylase 1 like 1	uridylyltransferase activity|UDP-N-acetylglucosamine diphosphorylase activity|cytosol|UDP-N-acetylglucosamine biosynthetic process	rno00520	Amino sugar and nucleotide sugar metabolism
Krt222	1.202	0.000721787	1	keratin 222	structural molecule activity|intermediate filament
Fgf11	1.283	0.000752804	1	fibroblast growth factor 11	extracellular region|growth factor activity|regulation of signaling receptor activity
Cav2	1.095	0.000765326	1	caveolin 2	skeletal muscle fiber development|positive regulation of peptidyl-tyrosine phosphorylation|phosphoprotein binding|protein complex oligomerization|positive regulation of dopamine receptor signaling pathway|caveola assembly|acrosomal membrane|structural molecule activity|protein binding|intracellular|nuclear envelope|nuclear inner membrane|caveola|cytoplasm|endoplasmic reticulum|focal adhesion|nega…	rno04144,rno04510,rno05205,rno05418,rno05100	Endocytosis|Focal adhesion|Proteoglycans in cancer|Fluid shear stress and atherosclerosis|Bacterial invasion of epithelial cells
Mturn	1.423	0.000783009	1	maturin, neural progenitor differentiation regulator homolog (Xenopus)	multicellular organism development
Bloc1s1	1.005	0.000786305	1	biogenesis of lysosomal organelles complex-1, subunit 1	anterograde synaptic vesicle transport|endosomal transport|mitochondrial intermembrane space|peptidyl-lysine acetylation|BORC complex|mitochondrial matrix|lysosomal membrane|early endosome|cytosol|BLOC-1 complex|axon cytoplasm|anterograde axonal transport|neuron projection development|biological_process|molecular_function|lysosome localization|aerobic respiration|cellular_component|mitochondrion
Panx2	1.084	0.000788843	1	pannexin 2	wide pore channel activity|cytoplasm|protein hexamerization|protein heterodimerization activity|plasma membrane|gap junction|ion transport|cation transport|gap junction hemi-channel activity|cell-cell signaling|transmembrane transport|endomembrane system|channel activity|response to ischemia|integral component of membrane|gap junction channel activity
Mtus1	1.084	0.000812826	1	microtubule associated tumor suppressor 1	microtubule cytoskeleton|nucleus|cellular response to peptide hormone stimulus|nucleolus|cytoplasm|mitochondrion|Golgi apparatus|plasma membrane|microtubule binding|regulation of macrophage chemotaxis|molecular_function|cellular_component
Sh3gl3	1.003	0.000818002	1	SH3 domain-containing GRB2-like 3	regulation of clathrin-dependent endocytosis|cytoplasm|early endosome|endocytosis|protein C-terminus binding|lipid binding|synaptic vesicle uncoating|early endosome membrane|identical protein binding|synapse|positive regulation of neuron differentiation|acrosomal vesicle|presynapse|protein binding|negative regulation of clathrin-dependent endocytosis	rno04144	Endocytosis
Ccdc107	1.052	0.000819601	1	coiled-coil domain containing 107
Ptpn11	1.003	0.00083051	1	protein tyrosine phosphatase, non-receptor type 11GO:0005158,GO:0005515,GO:0005634,GO:0005737,GO:0005739,GO:0005829,GO:0030220,GO:0030971,GO:0006470,GO:0006629,GO:0031748,GO:0032528,GO:0032991,GO:0042445,GO:0042593,GO:0033277,GO:0043254,GO:0033628,GO:0043274,GO:0043560,GO:0045931,GO:0046676,GO:0000077,GO:0051428,GO:0046825,GO:0000187,GO:0051463,GO:0046887,GO:0004721,GO:0060020,GO:0046888,GO:00047…	rno04014,rno04630,rno04072,rno04625,rno04650,rno04670,rno04920,rno04722,rno04360,rno05205,rno05220,rno05211,rno04931,rno05168	Ras signaling pathway|Jak-STAT signaling pathway|Phospholipase D signaling pathway|C-type lectin receptor signaling pathway|Natural killer cell mediated cytotoxicity|Leukocyte transendothelial migration|Adipocytokine signaling pathway|Neurotrophin signaling pathway|Axon guidance|Proteoglycans in cancer|Chronic myeloid leukemia|Renal cell carcinoma|Insulin resistance|Herpes simplex infection
Adap1	1.033	0.000832886	1	ArfGAP with dual PH domains 1	cytoplasm|cytosol|plasma membrane|regulation of GTPase activity|positive regulation of GTPase activity|metal ion binding|inositol phosphate-mediated signaling|phosphatidylinositol bisphosphate binding|GTPase activator activity|phosphatidylinositol-3,4,5-trisphosphate binding|nucleus
Zdhhc12	1.31	0.000865827	1	zinc finger, DHHC-type containing 12	Golgi apparatus|protein targeting to membrane|integral component of membrane|palmitoyltransferase activity|peptidyl-L-cysteine S-palmitoylation|protein palmitoylation|protein-cysteine S-palmitoyltransferase activity|endoplasmic reticulum
Ndufa3	1	0.000887359	1	NADH:ubiquinone oxidoreductase subunit A3	mitochondrial respiratory chain complex I|integral component of membrane|mitochondrial respiratory chain complex I assembly	rno00190,rno04723,rno04714,rno05010,rno05012,rno05016,rno04932	Oxidative phosphorylation|Retrograde endocannabinoid signaling|Thermogenesis|Alzheimer's disease|Parkinson's disease|Huntington's disease|Non-alcoholic fatty liver disease (NAFLD)
Tmem98	1.15	0.000900097	1	transmembrane protein 98	integral component of membrane|endoplasmic reticulum
Grm2	1.112	0.000924708	1	glutamate metabotropic receptor 2	presynaptic membrane|calcium channel regulator activity|neuron projection|protein binding|regulation of neurotransmitter secretion|intracellular|integral component of plasma membrane|adenylate cyclase-inhibiting G-protein coupled glutamate receptor signaling pathway|G-protein coupled glutamate receptor signaling pathway|regulation of synaptic transmission, glutamatergic|chemical synaptic transmis…	rno04072,rno04080,rno04724,rno05030	Phospholipase D signaling pathway|Neuroactive ligand-receptor interaction|Glutamatergic synapse|Cocaine addiction
Omg	1.026	0.00093551	1	oligodendrocyte-myelin glycoprotein	neuron projection regeneration|identical protein binding|regulation of collateral sprouting of intact axon in response to injury|proteinaceous extracellular matrix|extracellular space|axonogenesis
Arap2	1.146	0.00106668	1	ArfGAP with RhoGAP domain, ankyrin repeat and PH domain 2	cytoplasm|cytosol|signal transduction|membrane|vesicle-mediated transport|small GTPase binding|regulation of ARF protein signal transduction|regulation of Rho protein signal transduction|intracellular membrane-bounded organelle|positive regulation of GTPase activity|GTPase activator activity|phosphatidylinositol-3,4,5-trisphosphate binding	rno04144	Endocytosis
Stmn3	1	0.00107518	1	stathmin 3	neuron projection|cytoplasmic microtubule organization|cytoplasm|regulation of GTPase activity|neuron projection development|Golgi apparatus|microtubule depolymerization|protein C-terminus binding|tubulin binding|protein domain specific binding|perinuclear region of cytoplasm|regulation of cytoskeleton organization|negative regulation of Rac protein signal transduction|growth cone|protein binding…
Churc1	1.017	0.00108155	1	churchill domain containing 1	multicellular organism development|zinc ion binding|positive regulation of transcription, DNA-templated
Aqp11	1.206	0.00109881	1	aquaporin 11	transmembrane transport|water channel activity|endoplasmic reticulum|proximal tubule development|glycerol transport|cytosol|plasma membrane|ion transport|urea transport|water transport|integral component of membrane|dendrite|cell surface|kidney development|endosomal lumen acidification|molecular_function|protein homooligomerization|cytoplasm
Tubb3	1	0.001099	1	tubulin, beta 3 class III	dendrite|axon guidance|GTPase activity|peptide binding|structural constituent of cytoskeleton|neuronal cell body|cell periphery|GTP binding|intracellular|cytoplasm|microtubule cytoskeleton|neuron differentiation|microtubule|axon|cytoskeleton organization|microtubule cytoskeleton organization|microtubule-based process|mitotic cell cycle	rno04145,rno04540	Phagosome|Gap junction
Tsc22d3	1.023	0.00113196	1	TSC22 domain family, member 3	nucleus|cytoplasm|response to osmotic stress|body fluid secretion|MRF binding|negative regulation of skeletal muscle tissue development|negative regulation of activation-induced cell death of T cells|negative regulation of transcription by RNA polymerase II|DNA binding transcription factor activity
Coro1b	1.037	0.00115245	1	coronin 1B	plasma membrane|cytoskeletal protein binding|cell migration|lamellipodium|cellular response to platelet-derived growth factor stimulus|actin cytoskeleton organization|wound healing|cell leading edge|identical protein binding|protein-containing complex binding|negative regulation of smooth muscle cell chemotaxis|cadherin binding|Arp2/3 complex binding|perinuclear region of cytoplasm|cell periphery…
Snx5	1.003	0.00119976	1	sorting nexin 5	brush border|intracellular protein transport|endocytosis|pinocytosis|epidermal growth factor catabolic process|phosphatidylinositol-5-phosphate binding|dynactin binding|vesicle organization|phosphatidylinositol binding|extrinsic component of membrane|cytoplasmic vesicle membrane|positive regulation of renal sodium excretion|retrograde transport, endosome to Golgi|cadherin binding|negative regulat…	rno04144	Endocytosis
Sfmbt1	1.083	0.0012232	1	Scm-like with four mbt domains 1	nucleoplasm|chromatin organization|transcription, DNA-templated|spermatogenesis|cell differentiation|histone binding|negative regulation of transcription, DNA-templated|negative regulation of muscle organ development|transcription corepressor activity|nucleus
Avpi1	1.077	0.00122881	1	arginine vasopressin-induced 1	cellular_component|biological_process|activation of MAPK activity|molecular_function
Nat8f5	1.17	0.00124199	1	N-acetyltransferase 8 (GCN5-related) family member 5	heart development|N-acetyltransferase activity|integral component of membrane|gastrulation with mouth forming second|determination of left/right symmetry
Armh4	1.345	0.00128072	1	--	--	--	--
Ndufb4	0.998	0.0013355	1	NADH:ubiquinone oxidoreductase subunit B4	mitochondrial respiratory chain complex I|response to oxidative stress|NADH dehydrogenase (ubiquinone) activity|biological_process|integral component of membrane|nuclear membrane|mitochondrial respiratory chain complex I assembly|oxidation-reduction process|molecular_function|cellular_component|mitochondrion	rno00190,rno04723,rno04714,rno05010,rno05012,rno05016,rno04932	Oxidative phosphorylation|Retrograde endocannabinoid signaling|Thermogenesis|Alzheimer's disease|Parkinson's disease|Huntington's disease|Non-alcoholic fatty liver disease (NAFLD)
Nbas	1.081	0.00134413	1	neuroblastoma amplified sequence	retrograde vesicle-mediated transport, Golgi to ER|Dsl1/NZR complex|negative regulation of nuclear-transcribed mRNA catabolic process, nonsense-mediated decay|SNARE binding|nuclear-transcribed mRNA catabolic process|endoplasmic reticulum
Papss1	1.039	0.00134541	1	3'-phosphoadenosine 5'-phosphosulfate synthase 1	adenylylsulfate kinase activity|sulfate adenylyltransferase (ATP) activity|ATP binding|phosphorylation|protein homodimerization activity|3'-phosphoadenosine 5'-phosphosulfate biosynthetic process|sulfate assimilation	rno00920,rno00230,rno00450	Sulfur metabolism|Purine metabolism|Selenocompound metabolism
Zfp521	1.117	0.00135144	1	zinc finger protein 521	neuron fate commitment|nucleic acid binding|nucleus|protein domain specific binding
Prom1	0.941	0.0013598	1	prominin 1	glomerular visceral epithelial cell differentiation|cadherin binding|cell surface|extracellular space|glomerular parietal epithelial cell differentiation|photoreceptor cell maintenance|retina layer formation|endoplasmic reticulum|positive regulation of nephron tubule epithelial cell differentiation|cholesterol binding|endoplasmic reticulum-Golgi intermediate compartment|retina morphogenesis in ca…	rno05202	Transcriptional misregulation in cancers
Ca4	1.14	0.00137155	1	--	--	--	--
Kif5b	1.154	0.00138308	1	kinesin family member 5B	cytosol|kinesin complex|microtubule|microtubule-based movement|cytoplasm organization|axon guidance|vesicle|brain development|positive regulation of synaptic transmission, GABAergic|microtubule binding|ciliary rootlet|stress granule disassembly|positive regulation of insulin secretion involved in cellular response to glucose stimulus|regulation of membrane potential|identical protein binding|plus…	rno04144,rno04728	Endocytosis|Dopaminergic synapse
Ndufv3.1	1.037	0.00140589	1	--	--	--	--
Y-RNA.5	1.163	0.00148721	1	--	--	--	--
Dync1li2	1.004	0.00151422	1	dynein, cytoplasmic 1 light intermediate chain 2	dynein heavy chain binding|microtubule motor activity|protein homooligomerization|ATP binding|centrosome localization|lysosome|late endosome|centrosome|cellular response to nerve growth factor stimulus|cytoplasmic dynein complex|microtubule|microtubule cytoskeleton organization|microtubule-based movement|kinetochore	rno04145,rno04962,rno05132	Phagosome|Vasopressin-regulated water reabsorption|Salmonella infection
Luzp1	1.203	0.00154055	1	leucine zipper protein 1	nucleus|neural fold bending|artery development|ventricular septum development
Tedc1	1.067	0.00154174	1	--	--	--	--
Thrsp	1.259	0.00158266	1	thyroid hormone responsive	regulation of lipid biosynthetic process|cytosol|transcription, DNA-templated|regulation of transcription, DNA-templated|lipid metabolic process|regulation of triglyceride biosynthetic process|identical protein binding|protein homodimerization activity|nucleus|nucleoplasm
Serf1	1.03	0.00159763	1	small EDRK-rich factor 1
Ppp2r5a	1.08	0.00162129	1	protein phosphatase 2, regulatory subunit B', alpha	negative regulation of protein localization to plasma membrane|centrosome|cytosol|protein dephosphorylation|signal transduction|membrane|protein phosphatase regulator activity|kinase binding|Z disc|M band|positive regulation of protein dephosphorylation|protein phosphatase type 2A complex|regulation of phosphoprotein phosphatase activity|phosphoprotein phosphatase activity|negative regulation of …	rno03015,rno04071,rno04151,rno04152,rno04114,rno04261,rno04728,rno05165	mRNA surveillance pathway|Sphingolipid signaling pathway|PI3K-Akt signaling pathway|AMPK signaling pathway|Oocyte meiosis|Adrenergic signaling in cardiomyocytes|Dopaminergic synapse|Human papillomavirus infection
Cpox	1.197	0.00164633	1	coproporphyrinogen oxidase	protein homodimerization activity|heme biosynthetic process|structural constituent of eye lens|cytoplasm|response to arsenic-containing substance|response to inorganic substance|mitochondrion|response to methylmercury|mitochondrial inner membrane|mitochondrial intermembrane space|response to iron ion|oxidation-reduction process|response to lead ion|cytosol|membrane|response to insecticide|copropo…	rno00860	Porphyrin and chlorophyll metabolism
Ubl3	1	0.00166813	1	ubiquitin-like 3	intracellular|plasma membrane
Higd1b	1.166	0.00167236	1	HIG1 hypoxia inducible domain family, member 1B	integral component of membrane
Atp1b1	1	0.00168316	1	ATPase Na+/K+ transporting subunit beta 1	plasma membrane|sodium:potassium-exchanging ATPase complex|caveola|potassium ion transport|regulation of cardiac muscle contraction by calcium ion signaling|intercalated disc|sodium ion transport|membrane|basolateral plasma membrane|apical plasma membrane|protein stabilization|ATPase activity|ATPase binding|protein kinase binding|relaxation of cardiac muscle|metal ion transport|cardiac muscle con…	rno04024,rno04022,rno04911,rno04918,rno04919,rno04925,rno04260,rno04261,rno04970,rno04971,rno04972,rno04976,rno04973,rno04974,rno04978,rno04960,rno04961,rno04964	cAMP signaling pathway|cGMP - PKG signaling pathway|Insulin secretion|Thyroid hormone synthesis|Thyroid hormone signaling pathway|Aldosterone synthesis and secretion|Cardiac muscle contraction|Adrenergic signaling in cardiomyocytes|Salivary secretion|Gastric acid secretion|Pancreatic secretion|Bile secretion|Carbohydrate digestion and absorption|Protein digestion and absorption|Mineral absorption…
Nudt21	0.995	0.00172236	1	nudix hydrolase 21	nucleus|cytoplasm|centrosome|microtubule organizing center|mRNA cleavage and polyadenylation specificity factor complex|AU-rich element binding|mRNA cleavage factor complex|positive regulation of mRNA cleavage|positive regulation of mRNA 3'-end processing|paraspeckles|identical protein binding|protein homodimerization activity|molecular_function|chromatin binding|RNA binding|mRNA binding|cellular…	rno03015	mRNA surveillance pathway
AY172581.6	1.07	0.00173809	1	--	--	--	--
Anxa2	1.154	0.00178511	1	annexin A2	phosphatidylinositol-4,5-bisphosphate binding|extracellular region|basement membrane|extracellular space|cytoplasm|lysosomal membrane|Rab GTPase binding|endosome|phospholipase A2 inhibitor activity|early endosome|extrinsic component of plasma membrane|lipid droplet|collagen fibril organization|midbody|extracellular matrix|positive regulation of vesicle fusion|negative regulation of development of…
Ebp	1.115	0.00179792	1	emopamil binding protein (sterol isomerase)	sterol biosynthetic process|steroid delta-isomerase activity|hemopoiesis|cytoplasmic vesicle|nuclear envelope|endoplasmic reticulum|endoplasmic reticulum membrane|intracellular membrane-bounded organelle|cholesterol biosynthetic process|cholestenol delta-isomerase activity|C-8 sterol isomerase activity|integral component of membrane	rno00100	Steroid biosynthesis
Ndfip2	1.026	0.00184901	1	Nedd4 family interacting protein 2	positive regulation of I-kappaB kinase/NF-kappaB signaling|endoplasmic reticulum|intracellular membrane-bounded organelle|Golgi apparatus|perinuclear region of cytoplasm|vacuolar transport|signal transduction|negative regulation of gene expression|integral component of membrane|WW domain binding|metal ion transport|positive regulation of protein ubiquitination|negative regulation of protein trans…
Glrx3	1.008	0.00184992	1	glutaredoxin 3	metal ion binding|nucleus|iron-sulfur cluster binding|cytosol|protein maturation by iron-sulfur cluster transfer|cell cortex|electron transfer activity|negative regulation of cardiac muscle hypertrophy|protein disulfide oxidoreductase activity|electron transport chain|Z disc|dendrite|identical protein binding|[2Fe-2S] cluster assembly|regulation of the force of heart contraction|protein kinase C …
Lrrc61	1.08	0.0018548	1	leucine rich repeat containing 61
Tjp2	1.222	0.00187843	1	tight junction protein 2	intestinal absorption|cytosol|occluding junction|TNFSF11-mediated signaling pathway|plasma membrane|cell-cell junction|bicellular tight junction|protein C-terminus binding|establishment of endothelial intestinal barrier|cell surface|regulation of membrane permeability|response to organic substance|negative regulation of osteoclast development|protein domain specific binding|cell junction|nucleus|…	rno04530	Tight junction
Naa38	1	0.00195849	1	N(alpha)-acetyltransferase 38, NatC auxiliary subunit	U1 snRNP|U2 snRNP|U4 snRNP|cytoplasm|polysome|NatC complex|negative regulation of apoptotic process|U4/U6 x U5 tri-snRNP complex|U2-type prespliceosome|catalytic step 2 spliceosome|mRNA splicing, via spliceosome|nucleus|U5 snRNP
Rabac1	1	0.00201849	1	Rab acceptor 1	synaptic vesicle|protein C-terminus binding|integral component of membrane|vesicle-mediated transport|cell junction|protein binding, bridging|identical protein binding|proline-rich region binding|protein binding|Golgi apparatus|plasma membrane
Vcan	1.221	0.00204264	1	versicanGO:0009986,GO:0005509,GO:0019903,GO:0005540,GO:0030169,GO:0005576,GO:0005578,GO:0005615,GO:0030246,GO:0031012,GO:0007155,GO:0007417,GO:0007507,GO:0001501,GO:0008347,GO:0001657,GO:0031103,GO:0009611,GO:0005201	rno04514	Cell adhesion molecules (CAMs)
Slc6a7	1.087	0.00206713	1	solute carrier family 6 member 7	transport|neurotransmitter transport|L-proline transmembrane transporter activity|proline transport|integral component of membrane|proline transmembrane transport|transporter activity|transmembrane transport|neurotransmitter:sodium symporter activity|integral component of plasma membrane
Myh14	1.147	0.00208346	1	myosin, heavy chain 14, non-muscle	myelin sheath|ATPase activity|molecular_function|actin filament binding|neuronal action potential|microtubule motor activity|actin filament-based movement|ATP binding|mitochondrion morphogenesis|cellular_component|cytoplasm|brush border|microtubule-based movement|axon|skeletal muscle tissue development|vocalization behavior|growth cone|sensory perception of sound|myosin II filament|actin-dependen…	rno04530,rno04810	Tight junction|Regulation of actin cytoskeleton
Sdf2l1	1.105	0.00230874	1	stromal cell-derived factor 2-like 1	membrane|endoplasmic reticulum chaperone complex|response to endoplasmic reticulum stress|protein O-linked mannosylation|regulation of apoptotic process|chaperone binding|ATPase binding|misfolded protein binding|cellular response to misfolded protein|ER-associated misfolded protein catabolic process|dolichyl-phosphate-mannose-protein mannosyltransferase activity|endoplasmic reticulum|endoplasmic …
Txn1	1.003	0.00236838	1	thioredoxin 1	mitochondrion|cytosol|transcription, DNA-templated|glycerol ether metabolic process|response to radiation|positive regulation of peptidyl-serine phosphorylation|regulation of protein import into nucleus, translocation|response to selenium ion|cellular response to oxidative stress|cellular response to drug|response to drug|oxidation-reduction process|neuronal cell body|cellular response to antibio…	rno04621,rno05418	NOD-like receptor signaling pathway|Fluid shear stress and atherosclerosis
Samd9	1.07	0.00239425	1	--	--	--	--
Cxxc5	1.048	0.00239568	1	CXXC finger protein 5	nucleus|nucleoplasm|cytoplasm|cytosol|signal transduction|transcription factor binding|zinc ion binding|sequence-specific DNA binding|negative regulation of transcription by RNA polymerase II|DNA binding
Mrps36	1.019	0.00240214	1	mitochondrial ribosomal protein S36	mitochondrion|mitochondrial small ribosomal subunit|mitochondrial oxoglutarate dehydrogenase complex
Cdhr2	1.127	0.00240376	1	cadherin-related family member 2	apical plasma membrane|epithelial cell differentiation|brush border membrane|microvillus membrane|regulation of microvillus length|spanning component of plasma membrane|cell-cell adhesion mediated by cadherin|cell adhesion molecule binding|negative regulation of cell growth involved in contact inhibition|intermicrovillar adhesion|calcium ion binding|brush border|homophilic cell adhesion via plasm…
Adam11	1.056	0.00243485	1	ADAM metallopeptidase domain 11	integral component of membrane|metalloendopeptidase activity|proteolysis|integrin-mediated signaling pathway
Syt17	1.098	0.0024832	1	synaptotagmin 17	plasma membrane|exocytosis|vesicle fusion|membrane|synaptic vesicle exocytosis|regulation of calcium ion-dependent exocytosis|syntaxin binding|clathrin binding|synaptic vesicle membrane|synaptic vesicle endocytosis|calcium ion-regulated exocytosis of neurotransmitter|calcium ion binding|presynapse|calcium-dependent phospholipid binding|positive regulation of dendrite extension|trans-Golgi network
Sall1	1.27	0.00251431	1	spalt-like transcription factor 1	kidney development|neural tube closure|ventricular septum development|mesenchymal to epithelial transition involved in metanephros morphogenesis|negative regulation of mesenchymal to epithelial transition involved in metanephros morphogenesis|molecular_function|DNA binding|biological_process|chromatin binding|gonad development|DNA binding transcription factor activity|chromocenter|histone deacety…
Gabra1	1.012	0.00252613	1	gamma-aminobutyric acid type A receptor alpha1 subunit	integral component of plasma membrane|chloride transport|signal transduction|gamma-aminobutyric acid signaling pathway|chemical synaptic transmission|regulation of membrane potential|neuron projection|drug binding|synapse|benzodiazepine receptor activity|postsynaptic membrane|nervous system process|synaptic transmission, GABAergic|regulation of postsynaptic membrane potential|cellular response to…	rno04080,rno04727,rno04723,rno04742,rno05032,rno05033	Neuroactive ligand-receptor interaction|GABAergic synapse|Retrograde endocannabinoid signaling|Taste transduction|Morphine addiction|Nicotine addiction
Dynlt3	1.018	0.00260852	1	dynein light chain Tctex-type 3	protein binding|cytoplasm|cytoplasmic dynein complex|regulation of mitotic cell cycle|identical protein binding|positive regulation of mitotic cell cycle|mitotic spindle astral microtubule|kinetochore|molecular_function
Zfhx4	1.178	0.0026117	1	zinc finger homeobox 4	regulation of transcription, DNA-templated|biological_process|zinc ion binding|sequence-specific DNA binding|molecular_function|cellular_component|nucleus
Chfr	1.053	0.00265085	1	checkpoint with forkhead and ring finger domains, E3 ubiquitin protein ligase	positive regulation of protein ubiquitination|mitotic cell cycle checkpoint|protein polyubiquitination|protein destabilization|mitotic cell cycle|positive regulation of proteasomal ubiquitin-dependent protein catabolic process|biological_process|molecular_function|ubiquitin protein ligase activity|ubiquitin-protein transferase activity|cellular_component|protein ubiquitination|nucleus|PML body|ub…
Sez6	1.009	0.00269798	1	seizure related 6 homolog	integral component of membrane|cerebellar Purkinje cell layer development|neuronal cell body|dendritic spine|dendritic shaft|perinuclear region of cytoplasm|regulation of dendrite development|synapse maturation|excitatory postsynaptic potential|regulation of protein kinase C signaling|apical dendrite|extracellular space|positive regulation of dendrite development|endoplasmic reticulum|negative re…
Cdkn1a	1.164	0.00275057	1	cyclin-dependent kinase inhibitor 1A	nucleus|nucleoplasm|nucleolus|cytoplasm|cytosol|cellular response to DNA damage stimulus|response to organic cyclic compound|DNA damage response, signal transduction by p53 class mediator resulting in cell cycle arrest|phosphorylation|DNA damage response, signal transduction by p53 class mediator resulting in transcription of p21 class mediator|nuclear body|cell cycle arrest|protein kinase bindin…	rno04012,rno04630,rno04066,rno04068,rno04151,rno04110,rno04115,rno04218,rno04921,rno05200,rno05202,rno05206,rno05205,rno05203,rno05210,rno05212,rno05225,rno05226,rno05214,rno05216,rno05220,rno05217,rno05218,rno05211,rno05219,rno05215,rno05213,rno05224,rno05222,rno05223,rno04934,rno05166,rno05161,rno05160,rno05167,rno05169,rno05165,rno01524,rno01522	ErbB signaling pathway|Jak-STAT signaling pathway|HIF-1 signaling pathway|FoxO signaling pathway|PI3K-Akt signaling pathway|Cell cycle|p53 signaling pathway|Cellular senescence|Oxytocin signaling pathway|Pathways in cancer|Transcriptional misregulation in cancers|MicroRNAs in cancer|Proteoglycans in cancer|Viral carcinogenesis|Colorectal cancer|Pancreatic cancer|Hepatocellular carcinoma|Gastric c…
Snf8	0.984	0.00282021	1	SNF8, ESCRT-II complex subunit	regulation of viral budding via host ESCRT complex|protein transport to vacuole involved in ubiquitin-dependent protein catabolic process via the multivesicular body sorting pathway|endosome membrane|cellular_component|regulation of MAP kinase activity|positive regulation of gene expression|nucleus|early endosome to late endosome transport|regulation of multivesicular body size involved in endoso…	rno04144	Endocytosis
LOC100362149	1.026	0.00285777	1	ribosomal protein S20-like	cytoplasmic translation|structural constituent of ribosome
Gpx3	1.001	0.0028625	1	glutathione peroxidase 3	response to corticosterone|response to selenium ion|glutathione peroxidase activity|oxidation-reduction process|response to organic cyclic compound|cellular oxidant detoxification|response to drug|extracellular space|glutathione metabolic process|hydrogen peroxide catabolic process|response to oxidative stress|selenium binding|protein homotetramerization|response to molecule of fungal origin|resp…	rno00590,rno00480,rno04918	Arachidonic acid metabolism|Glutathione metabolism|Thyroid hormone synthesis
Lima1	1.236	0.00294977	1	LIM domain and actin binding 1	cytosol|plasma membrane|brush border|focal adhesion|actin cytoskeleton|negative regulation of actin filament depolymerization|ruffle organization|cleavage furrow|cadherin binding|metal ion binding|actin filament binding|stress fiber|actin filament bundle assembly|actin monomer binding
Arhgef2	1.165	0.00300115	1	Rho/Rac guanine nucleotide exchange factor 2	cytoplasm|Golgi apparatus|spindle|cytoskeleton|microtubule|Rac guanyl-nucleotide exchange factor activity|cytoplasmic vesicle|bicellular tight junction|vesicle|actin filament organization|ruffle membrane|positive regulation of interleukin-6 production|positive regulation of transcription by RNA polymerase II|positive regulation of tumor necrosis factor production|metal ion binding|Rac GTPase bind…	rno04530,rno05418	Tight junction|Fluid shear stress and atherosclerosis
Armcx3	1.089	0.00313691	1	armadillo repeat containing, X-linked 3	cellular protein localization|positive regulation of transcription by RNA polymerase II|nucleus|integral component of mitochondrial outer membrane
AABR07068161.1	1.101	0.00315561	1	--	--	--	--
Spata13	1.118	0.00322935	1	spermatogenesis associated 13	identical protein binding|nucleoplasm|filopodium assembly|cytoplasm|cytosol|biological_process|cell migration|lamellipodium|lamellipodium assembly|filopodium|regulation of cell migration|Rac guanyl-nucleotide exchange factor activity|ruffle membrane|molecular_function|regulation of Rho protein signal transduction|guanyl-nucleotide exchange factor activity|intracellular signal transduction|cellula…	rno04810	Regulation of actin cytoskeleton
Rexo2	1.031	0.00323671	1	RNA exonuclease 2	RNA phosphodiester bond hydrolysis, exonucleolytic|nucleus|nucleolus|mitochondrion|mitochondrial intermembrane space|mitochondrial matrix|focal adhesion|nucleobase-containing compound metabolic process|3'-5'-exoribonuclease activity|3'-5' exonuclease activity|nucleic acid phosphodiester bond hydrolysis|nucleic acid binding	rno03008	Ribosome biogenesis in eukaryotes
Plekhf1	1.172	0.00328399	1	pleckstrin homology and FYVE domain containing 1	positive regulation of intrinsic apoptotic signaling pathway|phosphatidylinositol-3-phosphate binding|endosome|vacuolar membrane|phosphatidylinositol binding|autophagosome|endoplasmic reticulum|apoptotic process|endosome organization|cellular response to starvation|ER-mitochondrion membrane contact site|phosphatidylinositol-5-phosphate binding|metal ion binding|positive regulation of autophagy|pe…
Tle4	1.081	0.00334304	1	transducin-like enhancer of split 4	negative regulation of transcription, DNA-templated|chromatin binding|repressing transcription factor binding|transcription factor activity, RNA polymerase II distal enhancer sequence-specific binding|transcription corepressor activity|nucleus|cellular response to leukemia inhibitory factor|beta-catenin-TCF complex|transcription, DNA-templated|regulation of transcription, DNA-templated|negative r…
Oxct1	1.016	0.00339528	1	3-oxoacid CoA transferase 1	protein homodimerization activity|mitochondrion|response to ethanol|mitochondrial matrix|cellular ketone body metabolic process|brain development|heart development|response to nutrient|3-oxoacid CoA-transferase activity|response to hormone|ketone body catabolic process|response to activity|adipose tissue development|positive regulation of insulin secretion involved in cellular response to glucose…	rno00650,rno00072,rno00280	Butanoate metabolism|Synthesis and degradation of ketone bodies|Valine, leucine and isoleucine degradation
Ppia	1	0.00340145	1	peptidylprolyl isomerase A (cyclophilin A)	protein-containing complex|protein peptidyl-prolyl isomerization|lipid particle organization|peptidyl-prolyl cis-trans isomerase activity|myelin sheath|extracellular space|nucleus|regulation of viral genome replication|cytosol|protein folding|positive regulation of viral genome replication|cyclosporin A binding|positive regulation of protein secretion|neuron differentiation|negative regulation of…	rno04217	Necroptosis
Borcs7	1.15	0.00346459	1	BLOC-1 related complex subunit 7	BORC complex
Cndp2	1.034	0.00346546	1	CNDP dipeptidase 2 (metallopeptidase M20 family)	cytosol|proteolysis|peptidase activity|metallopeptidase activity|dipeptidase activity|metal ion binding|cytosolic dipeptidase activity|alanylglutamate dipeptidase activity|carboxypeptidase activity|nucleoplasm	rno00330,rno00340,rno00410	Arginine and proline metabolism|Histidine metabolism|beta-Alanine metabolism
Sts	1.062	0.00353271	1	steroid sulfatase (microsomal), isozyme S	skin development|female pregnancy|response to estrogen|learning or memory|metal ion binding|steroid metabolic process|positive regulation of cell proliferation|sulfuric ester hydrolase activity|response to pH|response to organic cyclic compound|integral component of membrane|organelle membrane|steryl-sulfatase activity|intracellular membrane-bounded organelle|nuclear envelope|response to peptide …	rno00140	Steroid hormone biosynthesis
Dctpp1	1.296	0.00355003	1	dCTP pyrophosphatase 1	dCTP diphosphatase activity|pyrophosphatase activity|nucleus|pyrimidine deoxyribonucleotide binding|protein homotetramerization|DNA protection|mitochondrion|cytosol|identical protein binding|dCTP catabolic process|dTTP catabolic process|nucleoside-triphosphate diphosphatase activity|nucleoside triphosphate catabolic process|magnesium ion binding	rno00240	Pyrimidine metabolism
Fxr1	0.994	0.00359369	1	FMR1 autosomal homolog 1	nucleus|cytoplasm|cytosol|polysome|dendrite|central nervous system development|RNA strand annealing activity|muscle organ development|ribonucleoprotein granule|cytoplasmic ribonucleoprotein granule|protein heterodimerization activity|protein homodimerization activity|perinuclear region of cytoplasm|neuron development|regulation of dendrite morphogenesis|regulation of dendritic spine development|n…	rno03013	RNA transport
Cyp2u1	1.264	0.00379789	1	cytochrome P450, family 2, subfamily u, polypeptide 1	organic acid metabolic process|xenobiotic metabolic process|steroid hydroxylase activity|integral component of membrane|oxidoreductase activity, acting on paired donors, with incorporation or reduction of molecular oxygen, reduced flavin or flavoprotein as one donor, and incorporation of one atom of oxygen|heme binding|organelle membrane|exogenous drug catabolic process|intracellular membrane-bou…	rno00590	Arachidonic acid metabolism
Hapln4	1.062	0.00400088	1	hyaluronan and proteoglycan link protein 4	proteinaceous extracellular matrix|cell adhesion|central nervous system development|skeletal system development|extracellular matrix structural constituent|hyaluronic acid binding
Nr1h2	1.151	0.00411787	1	nuclear receptor subfamily 1, group H, member 2	transcriptional activator activity, RNA polymerase II proximal promoter sequence-specific DNA binding|RNA polymerase II transcription factor activity, sequence-specific transcription regulatory region DNA binding|DNA binding|DNA binding transcription factor activity|steroid hormone receptor activity|lipid binding|nuclear receptor activity|positive regulation of gene expression|negative regulation…	rno04931	Insulin resistance
Elavl3	1.093	0.00414067	1	ELAV like neuron-specific RNA binding protein 3	AU-rich element binding
Daglb	1.037	0.00417021	1	diacylglycerol lipase, beta	endocannabinoid signaling pathway|arachidonic acid metabolic process|plasma membrane|retrograde trans-synaptic signaling by endocannabinoid|neurogenesis|lipid metabolic process|G-protein coupled glutamate receptor signaling pathway|neuroblast proliferation|membrane|neurotransmitter biosynthetic process|integral component of membrane|lipid catabolic process|lipase activity|postsynaptic membrane|hy…	rno04925,rno04723	Aldosterone synthesis and secretion|Retrograde endocannabinoid signaling
Ptp4a3	1.052	0.00433471	1	protein tyrosine phosphatase type IVA, member 3	cytoplasm|regulation of transcription, DNA-templated|Notch signaling pathway|peptidyl-tyrosine dephosphorylation|positive regulation of vascular permeability|endothelial cell migration|regulation of vascular endothelial growth factor signaling pathway|positive regulation of NIK/NF-kappaB signaling|positive regulation of establishment of protein localization|protein tyrosine phosphatase activity|c…
Nudt7	1.175	0.00447046	1	nudix hydrolase 7	peroxisome|nucleoside diphosphate metabolic process|coenzyme A catabolic process|manganese ion binding|snoRNA binding|acetyl-CoA catabolic process|m7G(5')pppN diphosphatase activity|brown fat cell differentiation|magnesium ion binding|acetyl-CoA hydrolase activity|signaling receptor binding	rno04146	Peroxisome
Megf10	1.363	0.00450035	1	multiple EGF-like domains 10	regulation of muscle cell differentiation|Notch binding|myoblast migration|plasma membrane|muscle cell development|receptor-mediated endocytosis|skeletal muscle satellite cell activation|skeletal muscle satellite cell differentiation|skeletal muscle satellite cell proliferation|integral component of membrane|apoptotic process involved in development|muscle cell proliferation|homotypic cell-cell a…
Klf3	1.078	0.00451046	1	Kruppel like factor 3	nucleoplasm|cellular response to peptide|negative regulation of transcription by RNA polymerase II|RNA polymerase II regulatory region sequence-specific DNA binding	rno05202	Transcriptional misregulation in cancers
Eml2	1.027	0.00453791	1	echinoderm microtubule associated protein like 2	mitotic spindle|cytoplasm|microtubule|microtubule binding|protein C-terminus binding|regulation of microtubule nucleation|microtubule cytoskeleton|tubulin binding|microtubule cytoskeleton organization|negative regulation of microtubule polymerization|catalytic activity|signaling receptor binding
Gpx1	1.007	0.00454283	1	glutathione peroxidase 1	glutathione peroxidase activity|nucleus|cytoplasm|mitochondrion|cytosol|cell proliferation|intrinsic apoptotic signaling pathway in response to oxidative stress|lipid metabolic process|response to xenobiotic stimulus|response to symbiotic bacterium|SH3 domain binding|response to wounding|response to toxic substance|protein oxidation|UV protection|response to estradiol|response to hydroperoxide|re…	rno00590,rno00480,rno04918,rno05014,rno05016	Arachidonic acid metabolism|Glutathione metabolism|Thyroid hormone synthesis|Amyotrophic lateral sclerosis (ALS)|Huntington's disease
Glrx2	1.031	0.00470506	1	glutaredoxin 2	metal ion binding|nucleoplasm|2 iron, 2 sulfur cluster binding|mitochondrion|cellular response to superoxide|mitochondrial matrix|aging|electron transfer activity|response to organic substance|protein disulfide oxidoreductase activity|electron transport chain|dendrite|response to hydrogen peroxide|neuronal cell body|nucleus|intracellular membrane-bounded organelle|cell redox homeostasis
Tmed3	0.976	0.00515363	1	transmembrane p24 trafficking protein 3	COPI vesicle coat|endoplasmic reticulum|endoplasmic reticulum membrane|COPII-coated ER to Golgi transport vesicle|endoplasmic reticulum-Golgi intermediate compartment|Golgi apparatus|Golgi cisterna membrane|endoplasmic reticulum-Golgi intermediate compartment membrane|intracellular protein transport|ER to Golgi vesicle-mediated transport|Golgi organization|signal transducer activity|protein trans…
AABR07045680.1	1.073	0.00524052	1	--	--	--	--
Plch1	1.255	0.00525948	1	phospholipase C, eta 1	cytoplasm|cytosol|membrane|lipid catabolic process|intracellular membrane-bounded organelle|phosphatidylinositol-mediated signaling|calcium-dependent phospholipase C activity|phosphatidylinositol phospholipase C activity|signal transducer activity|calcium ion binding	rno00562	Inositol phosphate metabolism
Myl12b	1.001	0.00528339	1	myosin light chain 12B	cell cortex region|brush border|regulation of cell shape|myosin II complex|Z disc|myosin heavy chain binding|protein-containing complex|stress fiber|apical part of cell|calcium ion binding	rno04510,rno04530,rno04810,rno04611,rno04670	Focal adhesion|Tight junction|Regulation of actin cytoskeleton|Platelet activation|Leukocyte transendothelial migration
Cln8	1.16	0.00528707	1	ceroid-lipofuscinosis, neuronal 8	phospholipid metabolic process|ceramide metabolic process|mitochondrial membrane organization|lysosome organization|nervous system development|social behavior|negative regulation of apoptotic process|visual perception|cellular protein catabolic process|adult walking behavior|cellular macromolecule catabolic process|cellular protein metabolic process|photoreceptor cell maintenance|musculoskeletal …
Mmp15	1.061	0.00530506	1	matrix metallopeptidase 15	zinc ion binding|extracellular matrix|response to estradiol|endodermal cell differentiation|metalloendopeptidase activity|integral component of plasma membrane|proteolysis
Mllt11	1	0.00534222	1	myeloid/lymphoid or mixed-lineage leukemia	positive regulation of mitochondrial depolarization|intracellular|positive regulation of release of cytochrome c from mitochondria|nucleoplasm|cytoplasm|microtubule organizing center|cytosol|extrinsic apoptotic signaling pathway|biological_process|positive regulation of apoptotic process|intrinsic apoptotic signaling pathway|positive regulation of transcription, DNA-templated|molecular_function|c…
Tmem41b	1.027	0.00536724	1	transmembrane protein 41B	nervous system development|integral component of membrane
Gbe1	1.113	0.00541227	1	glucan (1,4-alpha-), branching enzyme 1	cytoplasm|carbohydrate metabolic process|glycogen biosynthetic process|carbohydrate binding|1,4-alpha-glucan branching enzyme activity	rno00500	Starch and sucrose metabolism
Crabp1	1.156	0.00552708	1	cellular retinoic acid binding protein 1	retinal binding|retinol binding|retinoic acid catabolic process|retinoic acid binding|cytoplasm|cytosol
Rplp0	1	0.00553573	1	ribosomal protein lateral stalk subunit P0	ribosome biogenesis|nucleus|peptide binding|cellular response to cAMP|cytoplasm|endoplasmic reticulum|cytosol|lactation|cellular response to interleukin-4|response to selenium ion|cellular response to Thyroid stimulating hormone|membrane|cellular response to phorbol 13-acetate 12-myristate|cytosolic large ribosomal subunit|cytoplasmic translation|dendrite|structural constituent of ribosome|cytopl…	rno03010	Ribosome
Ubl7	1.094	0.00559873	1	ubiquitin-like 7
Tex261	1.116	0.00563021	1	testis expressed 261	integral component of endoplasmic reticulum membrane|positive regulation of apoptotic process|COPII adaptor activity|ER to Golgi vesicle-mediated transport|COPII-coated ER to Golgi transport vesicle|integral component of Golgi membrane
Slc13a3	1.174	0.00564295	1	solute carrier family 13 member 3	integral component of membrane|high-affinity sodium:dicarboxylate symporter activity|plasma membrane|sodium:dicarboxylate symporter activity|succinate transport|citrate transport|integral component of plasma membrane|transmembrane transport|sodium ion transport|dicarboxylic acid transport|citrate transmembrane transporter activity|L-aspartate transmembrane transport|aspartate transmembrane transp…
Ube2n	0.999	0.00594239	1	ubiquitin-conjugating enzyme E2N	ubiquitin conjugating enzyme activity|UBC13-UEV1A complex|ubiquitin-dependent protein catabolic process|DNA double-strand break processing|protein K63-linked ubiquitination|fibrillar center|positive regulation of I-kappaB kinase/NF-kappaB signaling|protein ubiquitination|ubiquitin binding|ubiquitin-protein transferase activity|ATP binding|nucleus|positive regulation of DNA repair|histone ubiquiti…	rno04120	Ubiquitin mediated proteolysis
Btd	1.241	0.00598157	1	biotinidase4	biotin metabolic process|nitrogen compound metabolic process|central nervous system development|hydrolase activity, acting on carbon-nitrogen (but not peptide) bonds|hydrolase activity, acting on carbon-nitrogen (but not peptide) bonds, in linear amides|perikaryon|apical part of cell|biotinidase activity|extracellular space|nucleolus	rno00780,rno04977	Biotin metabolism|Vitamin digestion and absorption
Mapk8ip1	1.003	0.00606522	1	mitogen-activated protein kinase 8 interacting protein 1	plasma membrane|regulation of transcription, DNA-templated|signal transduction|JUN phosphorylation|neuron projection|JUN kinase binding|negative regulation of apoptotic process|membrane|positive regulation of MAPK cascade|vesicle-mediated transport|negative regulation of JUN kinase activity|dendritic growth cone|axonal growth cone|cell body|dentate gyrus mossy fiber|synapse|regulation of JNK casc…	rno04010	MAPK signaling pathway
LOC294154	1.052	0.00609604	1	similar to chromosome 6 open reading frame 106 isoform a	ubiquitin binding|phagophore assembly site|autophagosome|macroautophagy
Mpc2	1.013	0.00612314	1	mitochondrial pyruvate carrier 2	positive regulation of insulin secretion involved in cellular response to glucose stimulus|pyruvate transmembrane transporter activity|mitochondrial acetyl-CoA biosynthetic process from pyruvate|mitochondrion|mitochondrial pyruvate transmembrane transport|integral component of mitochondrial inner membrane
Epha5	1.024	0.00617705	1	EPH receptor A5	GPI-linked ephrin receptor activity|transmembrane-ephrin receptor activity|protein binding|ATP binding|cytoplasm|rough endoplasmic reticulum|plasma membrane|cAMP-mediated signaling|hippocampus development|integral component of plasma membrane|cell differentiation|axon|dendrite|receptor complex|positive regulation of MAPK cascade|mitogen-activated protein kinase kinase binding|ephrin receptor sign…	rno04360	Axon guidance
AABR07053136.1	1.288	0.00650616	1	--	--	--	--
Nkiras1	0.963	0.00669534	1	NFKB inhibitor interacting Ras-like 1	membrane|GTPase activity|GTP binding|signal transduction
Tmeff1	1.035	0.00691946	1	transmembrane protein with EGF-like and two follistatin-like domains 1	plasma membrane|multicellular organism development|integral component of membrane
Thtpa	0.998	0.0069296	1	thiamine triphosphatase	cytoplasm|thiamine metabolic process|dephosphorylation|thiamine diphosphate metabolic process|thiamin-triphosphatase activity|magnesium ion binding	rno00730	Thiamine metabolism
Phyhipl	0.993	0.00694621	1	phytanoyl-CoA 2-hydroxylase interacting protein-like	cytoplasm|mitochondrion
AABR07002792.2	1.115	0.00703722	1	--	--	--	--
Tmem205	1.046	0.00708042	1	transmembrane protein 205	integral component of membrane
Ank3	1.039	0.00716858	1	ankyrin 3, node of Ranvier (ankyrin G)GO:0007165,GO:0007409,GO:0007411,GO:0007528,GO:0008092,GO:0009925,GO:0009986,GO:0030018,GO:0010628,GO:0030315,GO:0010650,GO:0030424,GO:0010765,GO:0030425,GO:0030507,GO:0030674,GO:0031594,GO:0044325,GO:0033268,GO:0045184,GO:0033270,GO:0045202,GO:0045211,GO:0045296,GO:0045838,GO:0000281,GO:1902260,GO:0050808,GO:0005200,GO:0071286,GO:0005515,GO:2000651,GO:000576…	rno05205	Proteoglycans in cancer
Mtmr10	1.133	0.00722537	1	myotubularin related protein 10	cytoplasm
Igfbp2	1.161	0.00729682	1	insulin-like growth factor binding protein 2	positive regulation of activated T cell proliferation|insulin-like growth factor I binding|extracellular space|response to drug|regulation of insulin-like growth factor receptor signaling pathway|signal transduction|multicellular organism development|female pregnancy|aging|insulin-like growth factor II binding|response to nutrient|response to mechanical stimulus|response to lithium ion|response t…
Nudt16	1.116	0.00742503	1	nudix hydrolase 16	nucleotide phosphatase activity, acting on free nucleotides|dITP diphosphatase activity|nucleus|XDP catabolic process|identical protein binding|nucleolus|XTP binding|protein homodimerization activity|cytoplasm|ITP binding|adenosine to inosine editing|mRNA catabolic process|proteolysis|metalloexopeptidase activity|IDP catabolic process|positive regulation of cell proliferation|IDP phosphatase acti…	rno00230,rno03018	Purine metabolism|RNA degradation
Col5a3	1.129	0.00742881	1	collagen, type V, alpha 3	cell-matrix adhesion|heparin binding|extracellular matrix|proteoglycan binding|extracellular matrix structural constituent|collagen type V trimer	rno04974	Protein digestion and absorption
Appl2	1.092	0.00752333	1	adaptor protein, phosphotyrosine interacting with PH domain and leucine zipper 2	cytoplasm|cytosol|cell proliferation|endosome membrane|membrane|vesicle-mediated transport|NuRD complex|small GTPase binding|regulation of ARF protein signal transduction|intracellular membrane-bounded organelle|GTPase activator activity|nucleus
Bcl2l2	1.023	0.00754364	1	Bcl2-like 2	BH domain binding|mitochondrial outer membrane|Sertoli cell proliferation|cytosol|Bcl-2 family protein complex|apoptotic process|intrinsic apoptotic signaling pathway in response to DNA damage|integral component of membrane|mitochondrial membrane|identical protein binding|extrinsic apoptotic signaling pathway in absence of ligand|protein homodimerization activity|negative regulation of apoptotic …	rno05206	MicroRNAs in cancer
Ctnna1	1.019	0.00764659	1	catenin alpha 1	plasma membrane|cell-cell junction|adherens junction|cell-cell adherens junction|zonula adherens|lamellipodium|actin filament organization|cell junction|establishment or maintenance of cell polarity|axon regeneration|negative regulation of neuroblast proliferation|cellular protein localization|regulation of cell proliferation|odontogenesis of dentin-containing tooth|identical protein binding|nega…	rno04390,rno04520,rno04670,rno05200,rno05226,rno05213,rno05412,rno05100	Hippo signaling pathway|Adherens junction|Leukocyte transendothelial migration|Pathways in cancer|Gastric cancer|Endometrial cancer|Arrhythmogenic right ventricular cardiomyopathy (ARVC)|Bacterial invasion of epithelial cells
Glul	1.002	0.00785016	1	glutamate-ammonia ligase	rough endoplasmic reticulum|cytosol|glutamate metabolic process|glutamine biosynthetic process|cell proliferation|cellular response to starvation|myelin sheath|response to glucose|glutamate binding|intracellular membrane-bounded organelle|ammonia assimilation cycle|axon terminus|cell body|dynein light chain binding|positive regulation of epithelial cell proliferation|protein homooligomerization|p…	rno00630,rno00910,rno00250,rno00220,rno04217,rno04724,rno04727	Glyoxylate and dicarboxylate metabolism|Nitrogen metabolism|Alanine, aspartate and glutamate metabolism|Arginine biosynthesis|Necroptosis|Glutamatergic synapse|GABAergic synapse
Inpp5f	1.067	0.0081409	1	inositol polyphosphate-5-phosphatase F	negative regulation of protein kinase B signaling|negative regulation of tyrosine phosphorylation of STAT protein|cytoplasm|inositol monophosphate 4-phosphatase activity|protein homodimerization activity|early endosome|recycling endosome|neuronal cell body|clathrin-coated pit|clathrin-dependent endocytosis|biological_process|adult locomotory behavior|cardiac muscle hypertrophy in response to stre…	rno00562,rno04070	Inositol phosphate metabolism|Phosphatidylinositol signaling system
Me1	1.052	0.00818232	1	malic enzyme 1	NADP binding|malate metabolic process|malic enzyme activity|protein tetramerization|malate dehydrogenase (decarboxylating) (NAD+) activity|malate dehydrogenase (decarboxylating) (NADP+) activity|NAD binding|oxaloacetate decarboxylase activity|mitochondrion|oxidation-reduction process|response to hormone|regulation of NADP metabolic process|manganese ion binding|cytosol|pyruvate metabolic process|…	rno00620,rno03320	Pyruvate metabolism|PPAR signaling pathway
Foxn3	1.353	0.00822471	1	forkhead box N3	nucleus|mitotic G2 DNA damage checkpoint|protein C-terminus binding|cell differentiation|sequence-specific DNA binding|negative regulation of transcription, DNA-templated|positive regulation of transcription, DNA-templated|craniofacial suture morphogenesis|DNA binding transcription factor activity
Pacsin3	1.032	0.00834395	1	protein kinase C and casein kinase substrate in neurons 3	negative regulation of endocytosis|endosome|positive regulation of membrane protein ectodomain proteolysis|trans-Golgi network|negative regulation of calcium ion transport|cytosol|plasma membrane|cytoskeleton organization|plasma membrane tubulation|cytoskeletal protein binding|lipid binding|membrane|cytokinesis|calcium channel inhibitor activity|phospholipid binding|regulation of endocytosis|cyto…
Ostf1	1.167	0.00835255	1	osteoclast stimulating factor 1	extracellular region|cytoplasm|SH3 domain binding
Mrpl43	1.118	0.00845358	1	mitochondrial ribosomal protein L43	structural constituent of ribosome|mitochondrial large ribosomal subunit
Ndufb3	1	0.00871458	1	NADH:ubiquinone oxidoreductase subunit B3	biological_process|electron transport chain|mitochondrial respiratory chain complex I assembly|molecular_function|cellular_component|mitochondrial respiratory chain complex I	rno00190,rno04723,rno04714,rno05010,rno05012,rno05016,rno04932	Oxidative phosphorylation|Retrograde endocannabinoid signaling|Thermogenesis|Alzheimer's disease|Parkinson's disease|Huntington's disease|Non-alcoholic fatty liver disease (NAFLD)
Nfkbib	1.046	0.00875903	1	NFKB inhibitor beta	signal transduction|cytoplasmic sequestering of NF-kappaB|I-kappaB/NF-kappaB complex|NF-kappaB binding|cellular response to lipopolysaccharide|nucleus|cytoplasm|cytosol	rno04621,rno04622,rno04623,rno04660,rno04658,rno04659,rno04662,rno04062,rno04920,rno04722,rno05162,rno05164,rno05168,rno05169,rno05145,rno05140	NOD-like receptor signaling pathway|RIG-I-like receptor signaling pathway|Cytosolic DNA-sensing pathway|T cell receptor signaling pathway|Th1 and Th2 cell differentiation|Th17 cell differentiation|B cell receptor signaling pathway|Chemokine signaling pathway|Adipocytokine signaling pathway|Neurotrophin signaling pathway|Measles|Influenza A|Herpes simplex infection|Epstein-Barr virus infection|Tox…
Ccdc124	0.992	0.00890566	1	coiled-coil domain containing 124	plasma membrane|cytosol
Acly	1.001	0.00896063	1	ATP citrate lyaseGO:0006633,GO:0006085,GO:0003878,GO:0005524,GO:0008610,GO:0006101,GO:0005654,GO:0005737,GO:0005829,GO:0005886,GO:0009346,GO:0006107,GO:0016829,GO:0006084,GO:0046872,GO:0006629,GO:0048037	rno00020	Citrate cycle (TCA cycle)
Pias4	1.165	0.00914511	1	protein inhibitor of activated STAT, 4	positive regulation of protein sumoylation|cellular_component|negative regulation of transcription, DNA-templated|nucleus|SUMO ligase activity|nucleoplasm|cytoplasm|protein C-terminus binding|biological_process|zinc ion binding|positive regulation of keratinocyte apoptotic process|negative regulation of tumor necrosis factor-mediated signaling pathway|positive regulation of intrinsic apoptotic si…	rno04120,rno04630,rno04064,rno05418	Ubiquitin mediated proteolysis|Jak-STAT signaling pathway|NF-kappa B signaling pathway|Fluid shear stress and atherosclerosis
Ndufaf5	0.971	0.00945501	1	NADH:ubiquinone oxidoreductase complex assembly factor 5	mitochondrion|biological_process|methyltransferase activity|oxidoreductase activity|peptidyl-arginine hydroxylation|extrinsic component of mitochondrial inner membrane|methylation|mitochondrial respiratory chain complex I assembly|oxidation-reduction process|molecular_function|cellular_component	rno04714	Thermogenesis
Eif1ax	1.13	0.00950951	1	eukaryotic translation initiation factor 1A, X-linked	translation initiation factor activity|translational initiation	rno03013	RNA transport
Atp6v1e1	1	0.00979573	1	ATPase H+ transporting V1 subunit E1	apical plasma membrane|endosome|proton-transporting two-sector ATPase complex, catalytic domain|proton-transporting ATPase activity, rotational mechanism|cytosol|microvillus|ATPase binding|proton-exporting ATPase activity, phosphorylative mechanism|ATP hydrolysis coupled proton transport|cytoplasm|mitochondrion	rno00190,rno04150,rno04145,rno04966,rno04721,rno05323	Oxidative phosphorylation|mTOR signaling pathway|Phagosome|Collecting duct acid secretion|Synaptic vesicle cycle|Rheumatoid arthritis
Stac2	1.308	0.00982696	1	SH3 and cysteine rich domain 2	intracellular|intracellular signal transduction|metal ion binding
AABR07007068.1	1.131	0.00985908	1	--	--	--	--
Vdac1	1.009	0.0099236	1	voltage-dependent anion channel 1	mitochondrial outer membrane|mitochondrial permeability transition pore complex|plasma membrane|anion transport|mitochondrial calcium ion transmembrane transport|protein kinase binding|apoptotic process|epithelial cell differentiation|protein-containing complex|chemical synaptic transmission|mitochondrial nucleoid|identical protein binding|myelin sheath|ion channel binding|protein-containing comp…	rno04020,rno04022,rno04217,rno04218,rno04621,rno04979,rno05012,rno05016,rno05166,rno05164	Calcium signaling pathway|cGMP - PKG signaling pathway|Necroptosis|Cellular senescence|NOD-like receptor signaling pathway|Cholesterol metabolism|Parkinson's disease|Huntington's disease|HTLV-I infection|Influenza A
Nrgn	1.04	2.03738e-184	2	neurogranin	synapse|phosphatidylinositol-3,4,5-trisphosphate binding|phosphatidic acid binding|nucleus|positive regulation of long-term synaptic potentiation|cytoplasm|associative learning|trans-Golgi network transport vesicle membrane|postsynaptic density|telencephalon development|cell junction|axon|dendrite|mitochondrial membrane|calmodulin binding|neuronal cell body|dendritic spine head
Avp	1.157	1.44724e-108	2	arginine vasopressin	apoptotic process|smooth muscle contraction|signal transduction|positive regulation of cytosolic calcium ion concentration|negative regulation of female receptivity|grooming behavior|locomotory behavior|V1B vasopressin receptor binding|positive regulation of cell proliferation|V2 vasopressin receptor binding|regulation of signaling receptor activity|positive regulation of cellular pH reduction|po…	rno04072,rno04270,rno04962	Phospholipase D signaling pathway|Vascular smooth muscle contraction|Vasopressin-regulated water reabsorption
Fezf1	4.394	5.49239e-85	2	Fez family zinc finger 1	transcription regulatory region DNA binding|neuron migration|positive regulation of neuron differentiation|nucleus|positive regulation of transcription, DNA-templated|cytosol|axon guidance|negative regulation of cell proliferation|regulation of neurogenesis|telencephalon development|olfactory bulb development|forebrain anterior/posterior pattern specification|forebrain development|negative regula…
Ecel1	1.214	1.90817e-79	2	endothelin converting enzyme-like 1	metalloendopeptidase activity|intracellular|proteolysis|neuropeptide signaling pathway|integral component of membrane|intracellular signal transduction|metal ion binding|respiratory system process
Krt71	2.309	3.71029e-74	2	keratin 71, type II	intermediate filament organization|structural molecule activity|hair follicle morphogenesis|keratin filament
Oxt	2.736	1.57639e-67	2	oxytocin/neurophysin 1 prepropeptide	cytoplasm|positive regulation of cytosolic calcium ion concentration|heart development|female pregnancy|parturition|lactation|response to food|memory|positive regulation of prostaglandin secretion|grooming behavior|response to estradiol|response to mechanical stimulus|response to retinoic acid|response to progesterone|response to prostaglandin E|social behavior|negative regulation of blood pressu…	rno04921	Oxytocin signaling pathway
Pde2a	1.219	3.77489e-64	2	phosphodiesterase 2AGO:0071320,GO:0071321,GO:0071560,GO:0097011,GO:0097457,GO:1904613,GO:0004118,GO:0005515,GO:0005634,GO:0005794,GO:0005737,GO:0005829,GO:0005886,GO:0010821,GO:0019933,GO:0019934,GO:0030224,GO:0000122,GO:0033159,GO:0030424,GO:0035690,GO:0030425,GO:0030552,GO:0003170,GO:0003279,GO:0035904,GO:0003281,GO:0036004,GO:0004112,GO:0036006,GO:0043951,GO:0004114,GO:0045121,GO:0042734,GO:00…	rno00230,rno04022,rno04925,rno04740,rno05032	Purine metabolism|cGMP - PKG signaling pathway|Aldosterone synthesis and secretion|Olfactory transduction|Morphine addiction
Gpr88	2.524	2.28428e-61	2	G-protein coupled receptor 88	nucleus|cytoplasm|plasma membrane|neuropeptide signaling pathway|chemical synaptic transmission|locomotory behavior|feeding behavior|integral component of membrane|neuronal action potential|neuromuscular process controlling balance|motor learning|motor activity|G-protein coupled receptor activity
Sst	1.096	7.72909e-61	2	somatostatin	response to steroid hormone|extracellular space|hyperosmotic response|cell surface receptor signaling pathway|cell-cell signaling|response to heat|response to organonitrogen compound|response to acidic pH|regulation of signaling receptor activity|regulation of cell migration|response to drug|hormone activity|neuronal cell body|response to amino acid	rno04971	Gastric acid secretion
Wipf3	2.138	1.72094e-60	2	WAS/WASL interacting protein family, member 3	actin filament|endocytosis|multicellular organism development|spermatogenesis|regulation of cell shape|SH3 domain binding|actin filament-based movement|cell differentiation|actin cortical patch|actin filament binding|positive regulation of actin nucleation|actin cortical patch assembly|actin cortical patch localization|actin binding|cytoplasm	rno04144	Endocytosis
Galnt16	1.018	1.00628e-56	2	polypeptide N-acetylgalactosaminyltransferase 16	Golgi apparatus|oligosaccharide biosynthetic process|membrane|integral component of membrane|O-glycan processing|protein O-linked glycosylation via serine|protein O-linked glycosylation via threonine|carbohydrate binding|Golgi membrane|polypeptide N-acetylgalactosaminyltransferase activity	rno00512	Mucin type O-glycan biosynthesis
Calb1	1.031	2.66478e-56	2	calbindin 1	cytoplasm|cytosol|learning or memory|short-term memory|long-term memory|terminal bouton|locomotory behavior|zinc ion binding|dendritic spine|retina layer formation|cell body|synapse|regulation of synaptic plasticity|regulation of cytosolic calcium ion concentration|vitamin D binding|calcium ion binding|intracellular|nucleus|axon|dendrite|metanephric part of ureteric bud development|vitamin D meta…	rno04961	Endocrine and other factor-regulated calcium reabsorption
Tmem35a	1.108	4.58087e-55	2	--	--	--	--
Itm2c	1	5.53888e-51	2	integral membrane protein 2C	negative regulation of amyloid precursor protein biosynthetic process|lysosome|perinuclear region of cytoplasm|extracellular exosome|lysosomal membrane|Golgi apparatus|plasma membrane|positive regulation of extrinsic apoptotic signaling pathway|nervous system development|negative regulation of neuron projection development|integral component of membrane|amyloid-beta binding|neuron differentiation…
Dpf1	1.315	1.63605e-49	2	double PHD fingers 10	cytoplasm|transcription, DNA-templated|regulation of transcription, DNA-templated|nervous system development|zinc ion binding|nBAF complex|molecular_function|nucleic acid binding|cellular_component	rno04714,rno05225	Thermogenesis|Hepatocellular carcinoma
Atp2b4	1.104	2.97196e-49	2	ATPase plasma membrane Ca2+ transporting 4	regulation of transcription by RNA polymerase II|calcium ion transport|cellular calcium ion homeostasis|spermatogenesis|negative regulation of nitric oxide mediated signal transduction|protein-containing complex|membrane|positive regulation of peptidyl-serine phosphorylation|basolateral plasma membrane|sperm flagellum|sodium channel regulator activity|nitric-oxide synthase inhibitor activity|sarc…	rno04020,rno04024,rno04022,rno04925,rno04261,rno04970,rno04972	Calcium signaling pathway|cAMP signaling pathway|cGMP - PKG signaling pathway|Aldosterone synthesis and secretion|Adrenergic signaling in cardiomyocytes|Salivary secretion|Pancreatic secretion
Itih3	1	4.43111e-48	2	inter-alpha trypsin inhibitor, heavy chain 3	hyaluronan metabolic process|serine-type endopeptidase inhibitor activity|extracellular region|negative regulation of endopeptidase activity
Ppp3ca	1.177	6.47666e-48	2	protein phosphatase 3 catalytic subunit alpha	calmodulin binding|nucleus|nucleoplasm|cytoplasm|mitochondrion|cytosol|negative regulation of gene expression|transition between fast and slow fiber|cardiac muscle hypertrophy in response to stress|calcineurin complex|cyclosporin A binding|membrane|dephosphorylation|calcium-mediated signaling|positive regulation of transcription by RNA polymerase II|enzyme binding|negative regulation of calcium i…	rno04010,rno04310,rno04370,rno04020,rno04022,rno04114,rno04218,rno04625,rno04650,rno04660,rno04658,rno04659,rno04662,rno04922,rno04921,rno04924,rno04724,rno04728,rno04720,rno04360,rno04380,rno05010,rno05014,rno05031,rno05152,rno05166,rno05167	MAPK signaling pathway|Wnt signaling pathway|VEGF signaling pathway|Calcium signaling pathway|cGMP - PKG signaling pathway|Oocyte meiosis|Cellular senescence|C-type lectin receptor signaling pathway|Natural killer cell mediated cytotoxicity|T cell receptor signaling pathway|Th1 and Th2 cell differentiation|Th17 cell differentiation|B cell receptor signaling pathway|Glucagon signaling pathway|Oxyt…
Sparc	1	1.09732e-47	2	secreted protein acidic and cysteine rich	basement membrane|extracellular space|intracellular|nucleus|cytoplasm|lung development|platelet alpha granule|platelet alpha granule membrane|mitochondrion|vesicle|response to lipopolysaccharide|response to L-ascorbic acid|response to cytokine|bone development|wound healing|cellular response to growth factor stimulus|regulation of cell proliferation|response to peptide hormone|ossification|negati…
Ghrh	3.152	6.41339e-47	2	growth hormone releasing hormone	positive regulation of cytosolic calcium ion concentration|positive regulation of cell proliferation|regulation of signaling receptor activity|negative regulation of cardiac muscle cell apoptotic process|growth hormone-releasing hormone activity|terminal bouton|adenohypophysis development|perikaryon|axon terminus|growth hormone secretion|response to leptin|positive regulation of transcription, DN…	rno04080	Neuroactive ligand-receptor interaction
Slc1a3	1.002	1.76949e-45	2	solute carrier family 1 member 3ast1a	plasma membrane|integral component of plasma membrane|glutamate metabolic process|glutamate biosynthetic process|acidic amino acid transmembrane transporter activity|symporter activity|neurotransmitter transport|glutamate:sodium symporter activity|sensory perception of sound|L-glutamate transmembrane transport|neuron projection|integral component of membrane|neuronal cell body|basolateral plasma …	rno04724	Glutamatergic synapse
Camkv	1.043	2.35931e-45	2	CaM kinase-like vesicle-associated	calmodulin binding|ATP binding|intracellular|plasma membrane|protein phosphorylation|peptidyl-serine phosphorylation|peptidyl-threonine phosphorylation|cytoplasmic vesicle membrane|intracellular signal transduction|protein kinase activity|protein serine/threonine kinase activity|calmodulin-dependent protein kinase activity
Hpcal4	1.011	5.81291e-44	2	hippocalcin-like 4	intracellular|signal transduction|protein C-terminus binding|protein domain specific binding|calcium channel regulator activity|calcium ion binding
Six6	6.714	6.65396e-43	2	SIX homeobox 6	nucleus|transcription by RNA polymerase II|positive regulation of transcription by RNA polymerase II|transcriptional activator activity, RNA polymerase II distal enhancer sequence-specific DNA binding|eye development|DNA binding
Sparcl1	1	2.26047e-38	2	SPARC like 1	collagen binding|extracellular region|proteinaceous extracellular matrix|extracellular space|signal transduction|synapse|anatomical structure development|extracellular matrix binding|calcium ion binding
Rasal1	1.419	7.15405e-38	2	RAS protein activator like 1 (GAP1 like)	cytosol|plasma membrane|intrinsic component of the cytoplasmic side of the plasma membrane|intracellular signal transduction|positive regulation of GTPase activity|negative regulation of Ras protein signal transduction|cellular response to calcium ion|positive regulation of dendrite extension|GTPase activator activity|phospholipid binding|cytoplasm	rno04014	Ras signaling pathway
Wfs1	1.172	2.37535e-37	2	wolframin ER transmembrane glycoprotein	sensory perception of sound|integral component of endoplasmic reticulum membrane|ubiquitin-dependent ERAD pathway|endoplasmic reticulum unfolded protein response|pancreas development|positive regulation of protein ubiquitination|ubiquitin protein ligase binding|protein stabilization|nervous system process|endoplasmic reticulum calcium ion homeostasis|ATPase binding|activating transcription factor…	rno04141	Protein processing in endoplasmic reticulum
Atp6ap1l	1.668	3.16955e-37	2	ATPase H+ transporting accessory protein 1 like	proton-transporting ATP synthase activity, rotational mechanism|proton-transporting ATPase activity, rotational mechanism|ATP hydrolysis coupled proton transport|integral component of membrane|proton-transporting V-type ATPase, V1 domain
Glud1	1	6.93072e-37	2	glutamate dehydrogenase 1	tricarboxylic acid metabolic process|response to aluminum ion|glutamate dehydrogenase [NAD(P)+] activity|enzyme binding|ATP binding|cerebellum development|GTP binding|cytoplasm|mitochondrion|mitochondrial matrix|positive regulation of insulin secretion|glutamate biosynthetic process|ADP binding|glutamate catabolic process|oxidation-reduction process|NAD+ binding|glutamine metabolic process|glutam…	rno00910,rno00250,rno00220,rno00471,rno04217,rno04964	Nitrogen metabolism|Alanine, aspartate and glutamate metabolism|Arginine biosynthesis|D-Glutamine and D-glutamate metabolism|Necroptosis|Proximal tubule bicarbonate reclamation
Enc1	1.149	7.47833e-37	2	ectodermal-neural cortex 1	nucleoplasm|nucleolus|cytoplasm|proteasomal ubiquitin-independent protein catabolic process|positive regulation of neuron projection development|nuclear matrix|protein ubiquitination|negative regulation of translation|Cul3-RING ubiquitin ligase complex|nuclear chromatin|actin binding|neuronal cell body|nucleus
Gria2	1.006	1.66494e-36	2	glutamate ionotropic receptor AMPA type subunit 2GO:0004971,GO:0005234,GO:0005246,GO:0005515,GO:0005783,GO:0005789,GO:0019901,GO:0005887,GO:0030054,GO:0007268,GO:0030165,GO:0030425,GO:0030426,GO:0030672,GO:0036477,GO:0031623,GO:0038023,GO:0032279,GO:0042734,GO:0032281,GO:0042802,GO:0043005,GO:0043025,GO:0043195,GO:0000149,GO:0051966,GO:0043197,GO:0001540,GO:0060079,GO:0043198,GO:0001919,GO:006099…	rno04024,rno04080,rno04724,rno04728,rno04720,rno04730,rno04723,rno04713,rno05014,rno05030,rno05031,rno05033	cAMP signaling pathway|Neuroactive ligand-receptor interaction|Glutamatergic synapse|Dopaminergic synapse|Long-term potentiation|Long-term depression|Retrograde endocannabinoid signaling|Circadian entrainment|Amyotrophic lateral sclerosis (ALS)|Cocaine addiction|Amphetamine addiction|Nicotine addiction
Marcks	0.998	7.51392e-36	2	myristoylated alanine rich protein kinase C substrate	cytoplasm|lysosome|centrosome|cytosol|microtubule|plasma membrane|actin filament bundle|cell cortex|chromatoid body|intracellular protein transport|germinal vesicle|identical protein binding|positive regulation of protein kinase C activity|dendritic spine|positive regulation of glucose import in response to insulin stimulus|axon terminus|dendritic branch|outer dense fiber|phosphatidylserine bindi…	rno04666,rno05206	Fc gamma R-mediated phagocytosis|MicroRNAs in cancer
Agt	1	1.62351e-35	2	angiotensinogen	uterine smooth muscle contraction|cellular response to mechanical stimulus|positive regulation of branching involved in ureteric bud morphogenesis|positive regulation of blood vessel diameter|positive regulation of protein kinase C activity|regulation of extracellular matrix assembly|positive regulation of gap junction assembly|regulation of cardiac conduction|cellular response to angiotensin|pos…	rno04924,rno04614,rno04270,rno05410	Renin secretion|Renin-angiotensin system|Vascular smooth muscle contraction|Hypertrophic cardiomyopathy (HCM)
AY172581.23	1	4.50876e-35	2	--	--	--	--
Ntrk2	1.005	8.313e-35	2	neurotrophic receptor tyrosine kinase 2	perikaryon|receptor complex|regulation of MAPK cascade|positive regulation of MAPK cascade|brain-derived neurotrophic factor binding|negative regulation of neuron apoptotic process|axon terminus|oligodendrocyte differentiation|presynaptic active zone|peripheral nervous system neuron development|brain-derived neurotrophic factor-activated receptor activity|positive regulation of axonogenesis|long-…	rno04014,rno04010,rno04151,rno04722,rno05034	Ras signaling pathway|MAPK signaling pathway|PI3K-Akt signaling pathway|Neurotrophin signaling pathway|Alcoholism
Hap1	1	2.52668e-34	2	huntingtin-associated protein 1GO:0005769,GO:0005770,GO:0005776,GO:0005783,GO:0005813,GO:0008104,GO:0005814,GO:0010976,GO:0005829,GO:0015031,GO:0016234,GO:0017022,GO:0030425,GO:0017157,GO:0030426,GO:0031175,GO:0031410,GO:0031587,GO:0005102,GO:0047496,GO:0005515,GO:0032230,GO:0005634,GO:0048011,GO:0005737,GO:0005739,GO:1902857,GO:0048311,GO:0005764,GO:0048403,GO:1904115,GO:0048471,GO:0006605,GO:00…	rno04727,rno05016	GABAergic synapse|Huntington's disease
Ets2	1.18	5.77155e-34	2	ETS proto-oncogene 2, transcription factor	mesoderm development|RNA polymerase II transcription factor activity, sequence-specific DNA binding|protein domain specific binding|transcriptional repressor activity, RNA polymerase II proximal promoter sequence-specific DNA binding|cell differentiation|ectodermal cell fate commitment|DNA binding|DNA binding transcription factor activity|nucleus|nucleoplasm|glucocorticoid receptor binding|sequen…	rno04014,rno05166	Ras signaling pathway|HTLV-I infection
Arf3	1	1.86533e-33	2	ADP-ribosylation factor 3	retrograde vesicle-mediated transport, Golgi to ER|protein transport|perinuclear region of cytoplasm|GTP binding|intracellular|Golgi apparatus	rno04144	Endocytosis
Gfap	1.062	2.9317e-33	2	glial fibrillary acidic protein	regulation of chaperone-mediated autophagy|regulation of neurotransmitter uptake|neuron projection regeneration|structural constituent of cytoskeleton|Bergmann glial cell differentiation|identical protein binding|protein binding|positive regulation of glial cell proliferation|cell projection|intracellular|long-term synaptic potentiation|cytoplasm|intermediate filament|response to wounding|myelin …	rno04630	Jak-STAT signaling pathway
Rbfox1	1.052	4.02466e-33	2	RNA binding protein, fox-1 homolog 1	mRNA binding|nucleus|cytoplasm|trans-Golgi network|mRNA processing|nervous system development|protein C-terminus binding|RNA splicing|neuromuscular process controlling balance|regulation of alternative mRNA splicing, via spliceosome|regulation of skeletal muscle cell differentiation|RNA binding
Bcl11b	3.681	5.60353e-33	2	B-cell CLL/lymphoma 11BGO:0006355,GO:0006366,GO:0007165,GO:0007275,GO:0007409,GO:0008285,GO:0009791,GO:0043066,GO:0010468,GO:0043368,GO:0010837,GO:0043565,GO:0019216,GO:0043588,GO:0044212,GO:0045664,GO:0045944,GO:0046632,GO:0000978,GO:0001077,GO:0003334,GO:0003382,GO:0003700,GO:0005622,GO:0005634,GO:0021773,GO:0021902,GO:0021953,GO:0022008,GO:0031077,GO:0033077,GO:0033153,GO:0048538,GO:0035701,GO…	rno05202	Transcriptional misregulation in cancers
Gpm6a	1	1.07202e-32	2	glycoprotein m6a	calcium ion transmembrane transport|dendritic spine|neural retina development|axonal growth cone|calcium channel activity|protein binding|plasma membrane|synapse assembly|integral component of membrane|filopodium|neuron projection morphogenesis|neuron projection development|stem cell differentiation|neuron projection|neuron migration|neuronal cell body|positive regulation of filopodium assembly
Ddn	1.375	3.05528e-32	2	dendrin	dendritic spine membrane|transcription factor activity, RNA polymerase II proximal promoter sequence-specific DNA binding|cell projection|nucleus|cytoplasm|endoplasmic reticulum|dendritic spine|endoplasmic reticulum membrane|perikaryon|plasma membrane|positive regulation of transcription by RNA polymerase II|RNA polymerase II proximal promoter sequence-specific DNA binding|integral component of m…
Slc24a1	1.981	8.8326e-32	2	solute carrier family 24 member 1	long term synaptic depression|calcium ion transport|calcium ion transmembrane transport|cellular calcium ion homeostasis|visual perception|calcium, potassium:sodium antiporter activity|symporter activity|integral component of membrane|potassium ion binding|intrinsic component of plasma membrane|sodium ion binding|calcium channel activity|sodium ion transmembrane transport|calcium ion binding|long…	rno04744	Phototransduction
Gabra5	1.153	7.64398e-31	2	gamma-aminobutyric acid type A receptor alpha 5 subunit	nucleoplasm|cytosol|plasma membrane|integral component of plasma membrane|signal transduction|gamma-aminobutyric acid signaling pathway|dendrite membrane|neuronal cell body membrane|chemical synaptic transmission|ion transmembrane transport|chloride channel complex|regulation of membrane potential|neuron projection|receptor complex|postsynapse|regulation of neuron apoptotic process|chemical synap…	rno04080,rno04727,rno04723,rno04742,rno05032,rno05033	Neuroactive ligand-receptor interaction|GABAergic synapse|Retrograde endocannabinoid signaling|Taste transduction|Morphine addiction|Nicotine addiction
Adgrg1	1.011	2.17345e-30	2	adhesion G protein-coupled receptor G1	intracellular|plasma membrane|cell adhesion|cell surface receptor signaling pathway|G-protein coupled receptor signaling pathway|integral component of membrane|Rho protein signal transduction|cell migration|cerebral cortex regionalization|cerebral cortex radial glia guided migration|protein kinase C signaling|layer formation in cerebral cortex|seminiferous tubule development|glial limiting end-fo…
Gstm2	1.003	3.63803e-30	2	glutathione S-transferase mu 2	cytoplasm|cytosol|plasma membrane|glutathione metabolic process|protein-containing complex|xenobiotic metabolic process|response to genistein|aging|xenobiotic catabolic process|sensory perception of smell|protein homodimerization activity|cellular detoxification of nitrogen compound|glutathione binding|cellular response to caffeine|cellular oxidant detoxification|response to catechin|glutathione …	rno00480,rno00980,rno00982,rno00983,rno05200,rno05204,rno05225,rno05418,rno01524	Glutathione metabolism|Metabolism of xenobiotics by cytochrome P450|Drug metabolism - cytochrome P450|Drug metabolism - other enzymes|Pathways in cancer|Chemical carcinogenesis|Hepatocellular carcinoma|Fluid shear stress and atherosclerosis|Platinum drug resistance
Aqp4	1.002	3.87827e-30	2	aquaporin 4GO:0007565,GO:0007605,GO:0009314,GO:0009897,GO:0009925,GO:0010574,GO:0030315,GO:0015250,GO:0031253,GO:0032691,GO:0032715,GO:0032991,GO:0033554,GO:0034220,GO:0071346,GO:0042383,GO:0071347,GO:0042538,GO:0071354,GO:0042802,GO:0071392,GO:0005515,GO:0005737,GO:0005886,GO:0005887,GO:0005911,GO:0006833,GO:0015267,GO:0015288,GO:0015670,GO:0016020,GO:0016021,GO:0016323,GO:0046930,GO:0050891,GO:…	rno04976,rno04962	Bile secretion|Vasopressin-regulated water reabsorption
Cpne5	1.137	4.53848e-30	2	copine 5	neuron projection|neuronal cell body|positive regulation of dendrite extension
Camk1g	1.083	4.58733e-30	2	calcium/calmodulin-dependent protein kinase IG	intracellular signal transduction|calmodulin-dependent protein kinase activity|neuron projection|calmodulin binding|ATP binding|intracellular|cytoplasm|plasma membrane|calcium- and calmodulin-dependent protein kinase complex|protein phosphorylation|endomembrane system|peptidyl-serine phosphorylation|Golgi membrane|peptidyl-threonine phosphorylation|protein serine/threonine kinase activity|calcium…	rno04921,rno04925	Oxytocin signaling pathway|Aldosterone synthesis and secretion
Camk2b	1.002	5.32154e-30	2	calcium/calmodulin-dependent protein kinase II betaGO:0005516,GO:0005524,GO:0005737,GO:0005815,GO:0005829,GO:0006468,GO:0006816,GO:0042803,GO:0010976,GO:0014069,GO:0043005,GO:0043204,GO:0043274,GO:0046686,GO:0046777,GO:0048169,GO:0000082,GO:0002030,GO:0004674,GO:0004683,GO:0005515,GO:0018105,GO:0018107,GO:0019901,GO:0030425,GO:0032222,GO:0032430,GO:0048858,GO:0033017,GO:0050885,GO:0035556,GO:0051…	rno04012,rno04310,rno04066,rno04020,rno04024,rno04114,rno04217,rno04911,rno04922,rno04912,rno04921,rno04916,rno04925,rno04261,rno04971,rno04725,rno04728,rno04720,rno04722,rno04740,rno04750,rno04360,rno04713,rno05200,rno05205,rno05214,rno05031,rno04934,rno05152	ErbB signaling pathway|Wnt signaling pathway|HIF-1 signaling pathway|Calcium signaling pathway|cAMP signaling pathway|Oocyte meiosis|Necroptosis|Insulin secretion|Glucagon signaling pathway|GnRH signaling pathway|Oxytocin signaling pathway|Melanogenesis|Aldosterone synthesis and secretion|Adrenergic signaling in cardiomyocytes|Gastric acid secretion|Cholinergic synapse|Dopaminergic synapse|Long-t…
Fxyd7	1.056	8.88946e-30	2	FXYD domain-containing ion transport regulator 7	sodium channel regulator activity|ion transmembrane transport|regulation of ion transport|ATPase binding|regulation of sodium ion transmembrane transporter activity|ion channel activity|integral component of plasma membrane|integral component of membrane
Ptk2b	1.351	9.34821e-30	2	protein tyrosine kinase 2 beta	response to hydrogen peroxide|activation of Janus kinase activity|cell projection|neuronal cell body|negative regulation of apoptotic process|innate immune response|membrane raft|stress fiber assembly|regulation of nitric oxide biosynthetic process|dendritic spine|positive regulation of nitric oxide biosynthetic process|bone resorption|response to ethanol|positive regulation of nitric-oxide synth…	rno04020,rno04072,rno04650,rno04670,rno04062,rno04912,rno05161	Calcium signaling pathway|Phospholipase D signaling pathway|Natural killer cell mediated cytotoxicity|Leukocyte transendothelial migration|Chemokine signaling pathway|GnRH signaling pathway|Hepatitis B
Mt-nd3	1	1.82863e-29	2	--	--	--	--
Baiap3	1.002	2.06129e-29	2	BAI1-associated protein 3	phospholipid binding|endoplasmic reticulum|G-protein coupled receptor signaling pathway	rno05202	Transcriptional misregulation in cancers
Adcyap1	1.261	3.84462e-29	2	adenylate cyclase activating polypeptide 1	neuropeptide hormone activity|extracellular region|extracellular space|cytosol|adenylate cyclase-activating G-protein coupled receptor signaling pathway|pituitary adenylate cyclase activating polypeptide activity|positive regulation of cytosolic calcium ion concentration|sensory perception of pain|neuropeptide signaling pathway|cAMP-mediated signaling|pituitary gland development|insulin secretion…	rno04911,rno04924	Insulin secretion|Renin secretion
RGD1310819	1.462	6.10472e-29	2	similar to putative protein (5S487)
Cmip	1.252	1.80792e-28	2	c-Maf-inducing protein	cytosol|nucleoplasm
Mt-nd5	1	2.40247e-28	2	--	--	--	--
Isl1	1.675	3.12801e-28	2	ISL LIM homeobox 1	outflow tract septum morphogenesis|outflow tract morphogenesis|endocardial cushion morphogenesis|cardiac right ventricle morphogenesis|regulation of secondary heart field cardioblast proliferation|DNA binding|chromatin binding|ligand-dependent nuclear receptor binding|protein binding|nucleus|spinal cord motor neuron cell fate specification|spinal cord motor neuron differentiation|visceral motor n…	rno04550	Signaling pathways regulating pluripotency of stem cells
AABR07000398.1	1.005	8.33216e-28	2	--	--	--	--
Fam107a	1.296	1.30165e-27	2	family with sequence similarity 107, member A	nuclear speck|neuron projection|regulation of cell growth|nucleus
Icam5	1.375	2.13191e-27	2	intercellular adhesion molecule 5	phagocytosis|cell adhesion|cell-cell adhesion|integrin binding|plasma membrane|integral component of plasma membrane
Ensa	1.01	3.34637e-27	2	endosulfine alphaGO:0005102,GO:0005737,GO:0009749,GO:0015459,GO:0019212,GO:0019870,GO:0019888,GO:0032515,GO:0035308,GO:0050796,GO:0000086,GO:0051301,GO:0000278,GO:0051721,GO:0004864
Fam81a	1.464	6.05604e-27	2	family with sequence similarity 81, member A
Fam189b	1.114	7.09314e-27	2	family with sequence similarity 189, member B	integral component of membrane|WW domain binding
AY172581.24	1	1.43226e-26	2	--	--	--	--
B2m	1	1.49034e-26	2	beta-2 microglobulin	positive regulation of transferrin receptor binding|response to cadmium ion|antigen processing and presentation of endogenous peptide antigen via MHC class I|positive regulation of T cell cytokine production|HFE-transferrin receptor complex|positive regulation of receptor-mediated endocytosis|positive regulation of protein binding|molecular_function|iron ion homeostasis|T cell differentiation in …	rno04612	Antigen processing and presentation
Pnck	1.006	6.81581e-26	2	pregnancy up-regulated nonubiquitous CaM kinase	calmodulin binding|ATP binding|intracellular|nucleus|cytoplasm|peptidyl-serine phosphorylation|peptidyl-threonine phosphorylation|intracellular signal transduction|protein serine/threonine kinase activity|calmodulin-dependent protein kinase activity
Ttc3	1.249	1.67279e-25	2	tetratricopeptide repeat domain 3	nucleus|nucleolus|vacuole|cytosol|ubiquitin-dependent protein catabolic process|negative regulation of cell morphogenesis involved in differentiation|negative regulation of neuron differentiation|protein K48-linked ubiquitination|ubiquitin-protein transferase activity
Utrn	1.154	2.98273e-25	2	utrophin	cortical actin cytoskeleton|nucleoplasm|filopodium membrane|neuromuscular junction|cytoplasm|plasma membrane|neuromuscular junction development|zinc ion binding|response to denervation involved in regulation of muscle adaptation|dystrophin-associated glycoprotein complex|sarcolemma|vinculin binding|synapse|protein kinase binding|postsynaptic membrane|cell junction|positive regulation of cell-matr…
Calm2	1	9.37646e-25	2	calmodulin 2	regulation of synaptic vesicle endocytosis|protein N-terminus binding|calcium channel inhibitor activity|calcium ion binding|regulation of store-operated calcium channel activity|nitric-oxide synthase binding|enzyme regulator activity|regulation of high voltage-gated calcium channel activity|positive regulation of nitric-oxide synthase activity|nitric-oxide synthase regulator activity|protein bin…	rno04014,rno04015,rno04371,rno04020,rno04070,rno04024,rno04022,rno04114,rno04218,rno04625,rno04910,rno04922,rno04912,rno04915,rno04921,rno04916,rno04924,rno04925,rno04261,rno04270,rno04970,rno04971,rno04728,rno04720,rno04722,rno04744,rno04740,rno04750,rno04713,rno05200,rno05214,rno05010,rno05031,rno05034,rno05418,rno05133,rno05152,rno05167	Ras signaling pathway|Rap1 signaling pathway|Apelin signaling pathway|Calcium signaling pathway|Phosphatidylinositol signaling system|cAMP signaling pathway|cGMP - PKG signaling pathway|Oocyte meiosis|Cellular senescence|C-type lectin receptor signaling pathway|Insulin signaling pathway|Glucagon signaling pathway|GnRH signaling pathway|Estrogen signaling pathway|Oxytocin signaling pathway|Melanog…
Baiap2	1.978	1.10709e-24	2	BAI1-associated protein 2	microtubule|plasma membrane|cell-cell adherens junction|plasma membrane organization|brain development|cytoskeletal adaptor activity|PDZ domain binding|insulin receptor signaling pathway|filopodium|regulation of cell shape|neuron differentiation|positive regulation of actin filament polymerization|regulation of actin cytoskeleton organization|protein localization to synapse|excitatory synapse|ide…	rno04520,rno04810	Adherens junction|Regulation of actin cytoskeleton
Map2	1	1.66554e-24	2	microtubule-associated protein 2	nucleolus|cytoplasm|smooth endoplasmic reticulum|rough endoplasmic reticulum|actin cytoskeleton|cytosol|microtubule cytoskeleton|tubulin binding|microtubule|dendrite development|central nervous system neuron development|establishment of cell polarity|neuron projection|neuronal cell body|dendrite|dendritic shaft|cell body|microtubule cytoskeleton organization|dendrite morphogenesis|microtubule bun…
Ctxn1	1.004	2.69112e-24	2	cortexin 1	central nervous system development|integral component of membrane
Nnat	1	4.08314e-24	2	neuronatinGO:0007420,GO:0009749,GO:0030182,GO:0032024,GO:0032880,GO:0005737
Rgs14	1.729	5.14174e-24	2	regulator of G-protein signaling 14	GTPase activator activity|protein binding|nucleus|cytoplasm|centrosome|learning|spindle|long-term memory|microtubule binding|regulation of G-protein coupled receptor protein signaling pathway|dendrite|visual learning|negative regulation of synaptic plasticity|zygote asymmetric cell division|GTPase activating protein binding|intracellular signal transduction|dendritic spine|mitotic cell cycle|nega…	rno04015	Rap1 signaling pathway
Ak5	1.133	5.7854e-24	2	adenylate kinase 5		rno00230,rno00730	Purine metabolism|Thiamine metabolism
C1ql2	1.192	2.06533e-23	2	complement C1q like 2	protein complex oligomerization|extracellular region|collagen trimer|identical protein binding
Hrh3	1.098	2.35651e-23	2	histamine receptor H3GO:0050679,GO:0014063,GO:0005886,GO:0050890,GO:0007186,GO:0014070,GO:0007194,GO:0007204,GO:0007420,GO:0007612,GO:0007613,GO:0016021,GO:0008144,GO:0042755,GO:0014050,GO:0042756,GO:0043005,GO:0014053,GO:0001505,GO:0043209,GO:0014061,GO:0004969,GO:0045776	rno04080	Neuroactive ligand-receptor interaction
Gja1	1.013	4.20186e-23	2	gap junction protein, alpha 1	regulation of calcium ion transport|transmembrane transport|negative regulation of cardiac muscle cell proliferation|milk ejection reflex|regulation of ventricular cardiac muscle cell membrane repolarization|regulation of atrial cardiac muscle cell membrane depolarization|regulation of ventricular cardiac muscle cell membrane depolarization|regulation of bicellular tight junction assembly|negativ…	rno04540,rno05412	Gap junction|Arrhythmogenic right ventricular cardiomyopathy (ARVC)
Lamp5	1.464	5.29493e-23	2	lysosomal-associated membrane protein family, member 5	endoplasmic reticulum-Golgi intermediate compartment membrane|endosome membrane|recycling endosome membrane|integral component of membrane|cell junction|cytoplasmic vesicle membrane|synaptic vesicle membrane|early endosome membrane|growth cone membrane|dendrite membrane|plasma membrane
Tril	1.045	5.31767e-23	2	TLR4 interactor with leucine-rich repeats	toll-like receptor 4 signaling pathway|innate immune response|lipopolysaccharide receptor complex|lipopolysaccharide binding|regulation of cytokine production involved in immune response|inflammatory response
Lonrf2	1.228	7.38549e-23	2	LON peptidase N-terminal domain and ring finger 2	positive regulation of proteasomal ubiquitin-dependent protein catabolic process|ubiquitin protein ligase activity|protein polyubiquitination|intracellular|ubiquitin conjugating enzyme binding
Rab40b	1.409	9.82555e-23	2	Rab40b, member RAS oncogene family	secretory granule membrane|nuclear envelope|Rab protein signal transduction|endosome|intracellular signal transduction|plasma membrane|intracellular protein transport|vesicle docking involved in exocytosis|synaptic vesicle|perinuclear region of cytoplasm|protein secretion|protein localization to plasma membrane|multi-organism toxin transport|endomembrane system|protein ubiquitination|GTPase activ…
AY172581.12	1.001	1.07699e-22	2	--	--	--	--
Kcnd3	1.199	1.20089e-22	2	potassium voltage-gated channel subfamily D member 3GO:0005250,GO:0005267,GO:0005515,GO:0005886,GO:0005887,GO:0005901,GO:0006813,GO:0043025,GO:0008076,GO:0044325,GO:0046872,GO:0051260,GO:0071435,GO:1902282,GO:0071773,GO:0071805,GO:1990573,GO:0005216,GO:0005249,GO:0016020,GO:0016021,GO:0030425,GO:0034705,GO:0086009,GO:0034765,GO:0086091,GO:0042383,GO:0043005,GO:0097038,GO:0097623,GO:0098915,GO:009…
Slc22a17	1	1.35058e-22	2	solute carrier family 22, member 17	integral component of organelle membrane|vacuolar membrane|sodium-independent organic anion transport|integral component of plasma membrane|iron ion homeostasis|signal transduction|organic anion transmembrane transporter activity|sodium-independent organic anion transmembrane transporter activity|transmembrane transport|organic anion transport|siderophore transport|transmembrane signaling recepto…
Ptms	1	1.63332e-22	2	parathymosin	zinc ion binding|negative regulation of catalytic activity|immune system process|enzyme inhibitor activity|cytosol
Ttyh1	1.001	2.12769e-22	2	tweety family member 1	plasma membrane|chloride transport|smooth endoplasmic reticulum membrane|filopodium membrane|cell-substrate adhesion|filopodium tip|chloride channel complex|filopodium assembly|volume-sensitive chloride channel activity|mitotic cell cycle|cell-cell adhesion|intracellular calcium activated chloride channel activity|chloride transmembrane transport|calcium ion binding
Nol4	1.409	3.19319e-22	2	nucleolar protein 4	nucleolus
LOC108348061	1.153	7.84205e-22	2	glutathione S-transferase alpha-3	xenobiotic catabolic process|glutathione binding|cellular oxidant detoxification|glutathione transferase activity|cytosol
Camk2n1	1.203	8.66191e-22	2	calcium/calmodulin-dependent protein kinase II inhibitor 1	postsynaptic membrane|chemical synaptic transmission|negative regulation of cell cycle|negative regulation of cell proliferation|negative regulation of proteolysis|calcium-dependent protein kinase inhibitor activity|positive regulation of gene expression|postsynaptic density|protein kinase binding|negative regulation of ERK1 and ERK2 cascade|negative regulation of cyclin-dependent protein kinase …
Mt-atp8	1	8.76102e-22	2	--	--	--	--
Cadps2	1.186	9.20638e-22	2	calcium dependent secretion activator 23	cellular response to starvation|synaptic vesicle priming|cytoplasmic vesicle|presynaptic membrane|intracellular membrane-bounded organelle|postsynaptic membrane|positive regulation of exocytosis|dense core granule exocytosis|nucleoplasm|synaptic vesicle
Ppp3r1	0.998	1.39575e-21	2	protein phosphatase 3, regulatory subunit B, alpha	protein domain specific binding|phosphoprotein phosphatase activity|myelination in peripheral nervous system|calcium ion binding|calcineurin-NFAT signaling cascade|protein binding|cytosol|calcineurin complex|protein dephosphorylation|protein localization to nucleus|protein import into nucleus|sarcolemma|heart development|positive regulation of transcription by RNA polymerase II|Schwann cell devel…	rno04010,rno04310,rno04370,rno04020,rno04022,rno04114,rno04218,rno04625,rno04650,rno04660,rno04658,rno04659,rno04662,rno04922,rno04921,rno04924,rno04724,rno04720,rno04360,rno04380,rno05010,rno05014,rno05031,rno05152,rno05166,rno05167	MAPK signaling pathway|Wnt signaling pathway|VEGF signaling pathway|Calcium signaling pathway|cGMP - PKG signaling pathway|Oocyte meiosis|Cellular senescence|C-type lectin receptor signaling pathway|Natural killer cell mediated cytotoxicity|T cell receptor signaling pathway|Th1 and Th2 cell differentiation|Th17 cell differentiation|B cell receptor signaling pathway|Glucagon signaling pathway|Oxyt…
Ldb2	1.376	1.55797e-21	2	LIM domain binding 2	positive regulation of transcription by RNA polymerase II|LIM domain binding|RNA polymerase II activating transcription factor binding|hair follicle development|regulation of cell migration|nucleus|transcription factor complex|nucleolus|cell leading edge|somatic stem cell population maintenance|plasma membrane|regulation of kinase activity|positive regulation of cellular component biogenesis|mult…
Chst1	1.002	1.93998e-21	2	carbohydrate sulfotransferase 1	sulfur compound metabolic process|inflammatory response|sulfotransferase activity|integral component of membrane|keratan sulfate metabolic process|keratan sulfotransferase activity|Golgi membrane|N-acetylglucosamine 6-O-sulfotransferase activity|galactose metabolic process	rno00533	Glycosaminoglycan biosynthesis - keratan sulfate
Tagln	1.431	3.67492e-21	2	transgelin	epithelial cell differentiation|actin filament binding|cytoplasm|cytoskeleton organization|protein binding, bridging
Caly	1	1.04475e-20	2	calcyon neuron-specific vesicular proteinGO:0048268,GO:0006897,GO:0007212,GO:0016021,GO:0016197,GO:0030659,GO:0031410,GO:0050780,GO:0032051,GO:0044877,GO:0005768,GO:0045807,GO:0005887	rno04728	Dopaminergic synapse
Ngef	1.079	3.19274e-20	2	neuronal guanine nucleotide exchange factor	cellular process|membrane|growth cone|regulation of Rho protein signal transduction|regulation of GTPase activity|ephrin receptor binding|ephrin receptor signaling pathway|negative regulation of dendritic spine morphogenesis|guanyl-nucleotide exchange factor activity|Rho guanyl-nucleotide exchange factor activity|cytoplasm	rno04360	Axon guidance
Mt-nd4l	1.043	4.53593e-20	2	--	--	--	--
Celf5	1.12	5.37153e-20	2	CUGBP, Elav-like family member 5	regulation of alternative mRNA splicing, via spliceosome|RNA binding
Vsnl1	1	6.21434e-20	2	visinin-like 1	membrane|calcium-mediated signaling|positive regulation of insulin secretion involved in cellular response to glucose stimulus|positive regulation of exocytosis|negative regulation of insulin secretion|calcium ion binding|cytosol|central nervous system development
Ppp1r1a	1.021	6.29597e-20	2	protein phosphatase 1, regulatory (inhibitor) subunit 1A	cytoplasm|glycogen metabolic process|negative regulation of protein kinase activity|negative regulation of phosphoprotein phosphatase activity|intracellular signal transduction|protein serine/threonine phosphatase inhibitor activity|extracellular space	rno04261,rno04720	Adrenergic signaling in cardiomyocytes|Long-term potentiation
Prnp	1	1.3839e-19	2	prion protein	cytoplasm|mitochondrial outer membrane|endoplasmic reticulum|Golgi apparatus|cytosol|plasma membrane|dendrite|protein destabilization|response to oxidative stress|type 5 metabotropic glutamate receptor binding|learning or memory|type 8 metabotropic glutamate receptor binding|nuclear membrane|negative regulation of catalytic activity|activation of protein kinase activity|intracellular membrane-bou…	rno04216,rno05020	Ferroptosis|Prion diseases
Dlgap1	1.454	1.55711e-19	2	DLG associated protein 1	maintenance of postsynaptic density structure|postsynaptic density|protein domain specific binding|cell junction|protein localization to synapse|protein-containing complex binding|synapse|postsynaptic membrane|regulation of proteasomal protein catabolic process|protein binding|aggresome assembly|plasma membrane|structural constituent of postsynaptic density|chemical synaptic transmission	rno04724	Glutamatergic synapse
Zcchc12	1	2.59754e-19	2	zinc finger CCHC-type containing 12	zinc ion binding|nuclear speck|ligand-dependent nuclear receptor transcription coactivator activity|BMP signaling pathway|SUMO binding|positive regulation of ligand-dependent nuclear receptor transcription coactivator activity|nucleic acid binding|nucleus|transcription, DNA-templated
Fam49a	1.135	4.97404e-19	2	family with sequence similarity 49, member A	intracellular
Sirpa	1.03	1.05752e-18	2	signal-regulatory protein alpha	positive regulation of phagocytosis|plasma membrane|positive regulation of T cell activation|integral component of plasma membrane|phagocytosis, recognition|phagocytosis, engulfment|cytoskeleton organization|actin filament organization|cell-matrix adhesion|integral component of membrane|cell migration|SH3 domain binding|positive regulation of cell-cell adhesion|hematopoietic progenitor cell diffe…	rno04380	Osteoclast differentiation
Atp1a2	1	2.2902e-18	2	ATPase Na+/K+ transporting subunit alpha 2	ATP binding|cytoplasm|endosome|plasma membrane|sodium:potassium-exchanging ATPase complex|caveola|establishment or maintenance of transmembrane electrochemical gradient|potassium ion transport|regulation of cardiac muscle contraction by calcium ion signaling|sodium ion transport|intercalated disc|cellular sodium ion homeostasis|energy coupled proton transmembrane transport, against electrochemica…	rno04024,rno04022,rno04911,rno04918,rno04919,rno04925,rno04260,rno04261,rno04970,rno04971,rno04972,rno04976,rno04973,rno04974,rno04978,rno04960,rno04961,rno04964	cAMP signaling pathway|cGMP - PKG signaling pathway|Insulin secretion|Thyroid hormone synthesis|Thyroid hormone signaling pathway|Aldosterone synthesis and secretion|Cardiac muscle contraction|Adrenergic signaling in cardiomyocytes|Salivary secretion|Gastric acid secretion|Pancreatic secretion|Bile secretion|Carbohydrate digestion and absorption|Protein digestion and absorption|Mineral absorption…
Cpe	1	2.61659e-18	2	carboxypeptidase E	extracellular region|extracellular space|Golgi apparatus|insulin processing|secretory granule|peptide metabolic process|dendrite|transport vesicle membrane|secretory granule membrane|protein localization to membrane|dense core granule|synaptic membrane|enkephalin processing|negative regulation of branching morphogenesis of a nerve|cardiac left ventricle morphogenesis|carboxypeptidase activity|met…	rno04940	Type I diabetes mellitus
Rbfox3	1.405	3.01791e-18	2	RNA binding protein, fox-1 homolog 3	RNA binding|mRNA binding|intracellular|nucleus|cytoplasm|mRNA processing|nervous system development|RNA splicing|regulation of alternative mRNA splicing, via spliceosome|neuronal cell body|perikaryon|DNA binding
Rplp1	1	3.23964e-18	2	ribosomal protein, large, P1	translational elongation|regulation of translation|cytosolic large ribosomal subunit|protein kinase activator activity|activation of protein kinase activity|ribonucleoprotein complex binding|positive regulation of translation|positive regulation of protein kinase activity|cellular response to cAMP|cytoplasmic translation|cellular response to Thyroid stimulating hormone|structural constituent of r…	rno03010	Ribosome
Snhg11	1.061	4.11636e-18	2	small nucleolar RNA host gene 11
AY172581.9	1	4.18463e-18	2	--	--	--	--
Gabbr2	1.059	4.51409e-18	2	gamma-aminobutyric acid type B receptor subunit 2	G-protein coupled receptor heterodimeric complex|protein binding|neuron projection|cytoplasm|integral component of plasma membrane|gamma-aminobutyric acid signaling pathway|perikaryon|postsynaptic membrane|integral component of membrane|protein heterodimerization activity|cell junction|dendrite|G-protein coupled GABA receptor activity|GABA receptor complex	rno04024,rno04080,rno04915,rno04727,rno04742,rno05032	cAMP signaling pathway|Neuroactive ligand-receptor interaction|Estrogen signaling pathway|GABAergic synapse|Taste transduction|Morphine addiction
Syt5	1.012	6.4113e-18	2	synaptotagmin 5	protein heterodimerization activity|syntaxin binding|calcium ion binding|perinuclear region of cytoplasm|synaptic vesicle endocytosis|cell junction|calcium-dependent phospholipid binding|calcium ion-regulated exocytosis of neurotransmitter|phosphatidylinositol-4,5-bisphosphate binding|plasma membrane|clathrin binding|vesicle fusion|recycling endosome membrane|integral component of membrane|proxim…
Eln	1.333	6.4165e-18	2	elastin	elastic fiber|response to hyperoxia|extracellular matrix|proteinaceous extracellular matrix|cellular response to copper ion|aorta development|cellular response to L-ascorbic acid|response to drug|extracellular space|cellular response to retinoic acid|mitochondrion|skeletal muscle tissue development|aging|stress fiber assembly|extracellular matrix constituent conferring elasticity|cellular respons…	rno04974	Protein digestion and absorption
Efnb2	1.484	6.45593e-18	2	ephrin B2	positive regulation of cardiac muscle cell differentiation|ephrin receptor signaling pathway|plasma membrane|blood vessel morphogenesis|cell adhesion|axon guidance|positive regulation of cell proliferation|animal organ morphogenesis|negative regulation of keratinocyte proliferation|negative regulation of neuron projection development|venous blood vessel morphogenesis|integral component of membran…	rno04360	Axon guidance
Cacna1h	1.266	7.65203e-18	2	calcium voltage-gated channel subunit alpha1 H	integral component of plasma membrane|voltage-gated calcium channel complex|caveola|calcium ion transport|low voltage-gated calcium channel activity|sodium ion transmembrane transport|cellular response to potassium ion|sarcolemma|regulation of membrane potential|perikaryon|positive regulation of calcium ion-dependent exocytosis|metal ion binding|calcium ion import|voltage-gated ion channel activi…	rno04010,rno04020,rno04925,rno04927,rno04713,rno04934	MAPK signaling pathway|Calcium signaling pathway|Aldosterone synthesis and secretion|Cortisol synthesis and secretion|Circadian entrainment|Cushing's syndrome
Nsf	1.001	8.42797e-18	2	N-ethylmaleimide sensitive factor, vesicle fusing ATPase	potassium ion transport|intracellular protein transport|intra-Golgi vesicle-mediated transport|vesicle fusion|neurotransmitter secretion|protein C-terminus binding|protein kinase binding|postsynaptic density|syntaxin binding|PDZ domain binding|D1 dopamine receptor binding|protein-containing complex disassembly|ionotropic glutamate receptor binding|metal ion binding|Golgi vesicle docking|SNARE com…	rno04962,rno04727,rno04721	Vasopressin-regulated water reabsorption|GABAergic synapse|Synaptic vesicle cycle
Atp1a1	1	9.37999e-18	2	ATPase Na+/K+ transporting subunit alpha 1	endoplasmic reticulum|Golgi apparatus|plasma membrane|sodium:potassium-exchanging ATPase complex|caveola|membrane|potassium ion transport|sodium ion transport|integral component of membrane|cellular sodium ion homeostasis|dephosphorylation|basolateral plasma membrane|apical plasma membrane|phosphatase activity|sodium ion export across plasma membrane|protein kinase binding|sarcolemma|protein doma…	rno04024,rno04022,rno04911,rno04918,rno04919,rno04925,rno04260,rno04261,rno04970,rno04971,rno04972,rno04976,rno04973,rno04974,rno04978,rno04960,rno04961,rno04964	cAMP signaling pathway|cGMP - PKG signaling pathway|Insulin secretion|Thyroid hormone synthesis|Thyroid hormone signaling pathway|Aldosterone synthesis and secretion|Cardiac muscle contraction|Adrenergic signaling in cardiomyocytes|Salivary secretion|Gastric acid secretion|Pancreatic secretion|Bile secretion|Carbohydrate digestion and absorption|Protein digestion and absorption|Mineral absorption…
Cpne6	1.113	1.2731e-17	2	copine 6	membrane|axon|dendrite|clathrin-coated endocytic vesicle|cellular response to calcium ion|positive regulation of dendrite extension|phosphatidylserine binding|cytoplasm|plasma membrane
Zfp365	1.146	1.38682e-17	2	zinc finger protein 365	dendrite arborization|intracellular membrane-bounded organelle|gamma-tubulin complex|protein binding|metal ion binding|centrosome|microtubule organizing center|regulation of double-strand break repair via homologous recombination|negative regulation of neuron projection development|positive regulation of oligodendrocyte differentiation|cerebellar molecular layer morphogenesis|dendritic spine morp…
AABR07040887.1	1.085	1.82867e-17	2	--	--	--	--
Ywhah	1	2.96565e-17	2	tyrosine 3-monooxygenase/tryptophan 5-monooxygenase activation protein, eta	plasma membrane|glucocorticoid catabolic process|intracellular protein transport|biological_process|ion channel binding|sodium channel regulator activity|positive regulation of transcription, DNA-templated|protein heterodimerization activity|negative regulation of dendrite morphogenesis|membrane depolarization during action potential|regulation of sodium ion transport|molecular_function|actin bin…	rno04390,rno04151,rno04110,rno04114,rno05203,rno05169	Hippo signaling pathway|PI3K-Akt signaling pathway|Cell cycle|Oocyte meiosis|Viral carcinogenesis|Epstein-Barr virus infection
Ywhae	1	3.47156e-17	2	tyrosine 3-monooxygenase/tryptophan 5-monooxygenase activation protein, epsilon	cytosol|kinesin complex|plasma membrane|protein targeting|signal transduction|protein kinase C inhibitor activity|potassium channel regulator activity|histone deacetylase binding|enzyme binding|ion channel binding|protein-containing complex binding|protein phosphatase binding|cadherin binding|positive regulation of protein export from nucleus|protein heterodimerization activity|phosphoserine resi…	rno04390,rno04151,rno04110,rno04114,rno04722,rno05203,rno05169	Hippo signaling pathway|PI3K-Akt signaling pathway|Cell cycle|Oocyte meiosis|Neurotrophin signaling pathway|Viral carcinogenesis|Epstein-Barr virus infection
Dab1	1.192	4.82059e-17	2	DAB1, reelin adaptor protein	lateral motor column neuron migration|phosphatidylinositol 3-kinase binding|cerebral cortex radially oriented cell migration|brush border|apical part of cell|cell-cell adhesion involved in neuronal-glial interactions involved in cerebral cortex radial glia guided migration|negative regulation of cell adhesion|positive regulation of neuron differentiation|radial glia guided migration of Purkinje c…
AABR07006089.1	1.528	5.9862e-17	2	--	--	--	--
Gpr176	1.254	8.00368e-17	2	G protein-coupled receptor 176	plasma membrane|G-protein coupled receptor signaling pathway|adenylate cyclase-inhibiting G-protein coupled receptor signaling pathway|integral component of membrane|negative regulation of cAMP biosynthetic process|circadian behavior|G-protein coupled receptor activity
Neurl1	1.118	8.79094e-17	2	neuralized E3 ubiquitin protein ligase 1	positive regulation of synapse maturation|perikaryon|cytoplasm|apical dendrite|translation factor activity, non-nucleic acid binding|plasma membrane|positive regulation of epidermal growth factor-activated receptor activity|regulation of translation|protein monoubiquitination|sperm axoneme assembly|brain development|skeletal muscle tissue development|negative regulation of Notch signaling pathway…
Cdk17	1.068	9.34778e-17	2	cyclin-dependent kinase 17	cyclin-dependent protein serine/threonine kinase activity|ATP binding|nucleus|cytoplasm|protein phosphorylation|protein kinase activity|protein serine/threonine kinase activity
Srrm2	1.261	9.82232e-17	2	serine/arginine repetitive matrix 2	cellular_component|nucleus|biological_process|Cajal body|nuclear speck|protein N-terminus binding|C2H2 zinc finger domain binding|U2-type catalytic step 2 spliceosome|catalytic step 2 spliceosome|mRNA splicing, via spliceosome|molecular_function
Bcl11a	1.364	1.10338e-16	2	B-cell CLL/lymphoma 11A	cellular response to L-glutamate|T cell differentiation|positive regulation of gene expression|transcriptional repressor activity, RNA polymerase II proximal promoter sequence-specific DNA binding|negative regulation of dendrite development|sequence-specific DNA binding|negative regulation of gene expression|transcription regulatory region DNA binding|positive regulation of neuron projection deve…
Laptm4a	1.005	3.91318e-16	2	lysosomal protein transmembrane 4 alpha	membrane|integral component of membrane|late endosome membrane|lysosomal membrane|Golgi apparatus	rno04142	Lysosome
Ndn	1	4.57992e-16	2	necdin, MAGE family member	neurotrophin TRK receptor signaling pathway|central nervous system development|respiratory system process|respiratory gaseous exchange|protein binding|neuron development|negative regulation of cell proliferation|nucleus|axon extension|nucleoplasm|cytoplasm|glial cell migration|centrosome|multicellular organismal homeostasis|post-embryonic development|cytosol|genetic imprinting|sensory perception …
Prps2	1.248	4.67476e-16	2	phosphoribosyl pyrophosphate synthetase 2	ribose phosphate metabolic process|ribose phosphate diphosphokinase activity|carbohydrate binding|protein binding|animal organ regeneration|ATP binding|5-phosphoribose 1-diphosphate biosynthetic process|AMP biosynthetic process|protein-containing complex|nucleoside metabolic process|identical protein binding|nucleotide biosynthetic process|protein homodimerization activity|AMP binding|ADP binding…	rno00030,rno00230	Pentose phosphate pathway|Purine metabolism
Mt-nd4	1	9.90733e-16	2	--	--	--	--
S100b	1	1.02379e-15	2	S100 calcium binding protein B	long-term synaptic potentiation|regulation of neuronal synaptic plasticity|positive regulation of myelination|protein binding|cellular response to hypoxia|calcium-dependent protein binding|identical protein binding|extracellular space|negative regulation of skeletal muscle cell differentiation|perinuclear region of cytoplasm|protein homodimerization activity|nucleus|astrocyte differentiation|cyto…
Mef2c	1.388	1.47369e-15	2	myocyte enhancer factor 2C	positive regulation of cardiac muscle cell differentiation|positive regulation of behavioral fear response|positive regulation of alkaline phosphatase activity|neural crest cell differentiation|cardiac muscle hypertrophy in response to stress|negative regulation of ossification|myotube differentiation|melanocyte differentiation|sarcoplasm|nuclear speck|positive regulation of bone mineralization|c…	rno04010,rno04371,rno04022,rno04921,rno05202,rno05418	MAPK signaling pathway|Apelin signaling pathway|cGMP - PKG signaling pathway|Oxytocin signaling pathway|Transcriptional misregulation in cancers|Fluid shear stress and atherosclerosis
Kcnmb4	1.26	1.84991e-15	2	potassium calcium-activated channel subfamily M regulatory beta subunit 4	potassium channel regulator activity|detection of calcium ion|neuronal action potential|integral component of plasma membrane|potassium ion transport|chemical synaptic transmission|potassium ion transmembrane transport|voltage-gated potassium channel complex|calcium-activated potassium channel activity|action potential	rno04022,rno04911,rno04270	cGMP - PKG signaling pathway|Insulin secretion|Vascular smooth muscle contraction
Camk2g	0.998	2.02591e-15	2	calcium/calmodulin-dependent protein kinase II gamma	regulation of protein localization to plasma membrane|neuron projection|postsynaptic density|protein serine/threonine kinase activity|protein autophosphorylation|peptidyl-serine phosphorylation|calmodulin-dependent protein kinase activity|peptidyl-threonine phosphorylation|calmodulin binding|ATP binding|cell differentiation|cytoplasm|regulation of long-term neuronal synaptic plasticity|sarcoplasm…	rno04012,rno04310,rno04066,rno04020,rno04024,rno04114,rno04217,rno04911,rno04922,rno04912,rno04921,rno04916,rno04925,rno04261,rno04971,rno04725,rno04728,rno04720,rno04722,rno04740,rno04750,rno04360,rno04713,rno05200,rno05205,rno05214,rno05031,rno04934,rno05152	ErbB signaling pathway|Wnt signaling pathway|HIF-1 signaling pathway|Calcium signaling pathway|cAMP signaling pathway|Oocyte meiosis|Necroptosis|Insulin secretion|Glucagon signaling pathway|GnRH signaling pathway|Oxytocin signaling pathway|Melanogenesis|Aldosterone synthesis and secretion|Adrenergic signaling in cardiomyocytes|Gastric acid secretion|Cholinergic synapse|Dopaminergic synapse|Long-t…
Gabbr1	1	2.15684e-15	2	gamma-aminobutyric acid type B receptor subunit 1	cytoplasm|endoplasmic reticulum membrane|integral component of plasma membrane|adenylate cyclase-inhibiting G-protein coupled receptor signaling pathway|cell junction|axolemma|mitochondrial membrane|negative regulation of adenylate cyclase activity|negative regulation of epinephrine secretion|negative regulation of dopamine secretion|response to nicotine|G-protein coupled receptor dimeric complex…	rno04024,rno04080,rno04915,rno04727,rno04742,rno05032	cAMP signaling pathway|Neuroactive ligand-receptor interaction|Estrogen signaling pathway|GABAergic synapse|Taste transduction|Morphine addiction
Rab36	1.072	2.3419e-15	2	RAB36, member RAS oncogene family	intracellular protein transport|endomembrane system|Rab protein signal transduction|GTPase activity|GTP binding
Rtn1	1	2.41149e-15	2	reticulon 1	smooth endoplasmic reticulum|endomembrane system|integral component of membrane|neuron differentiation|endoplasmic reticulum|endoplasmic reticulum membrane
Ncam1	1.206	2.68749e-15	2	neural cell adhesion molecule 1	cell adhesion|cell surface receptor signaling pathway|axonal fasciculation|aging|learning or memory|axon|cytoskeletal protein binding|growth cone|heparin binding|external side of plasma membrane|extracellular matrix|animal organ regeneration|neuron projection development|multicellular organismal response to stress|cellular response to inorganic substance|homotypic cell-cell adhesion|response to c…	rno04514,rno05020	Cell adhesion molecules (CAMs)|Prion diseases
Rad23b	1.002	2.84784e-15	2	RAD23 homolog B, nucleotide excision repair protein	embryonic organ development|damaged DNA binding|XPC complex|cellular_component|nucleoplasm|cytosol|nucleotide-excision repair|cellular response to DNA damage stimulus|spermatogenesis|biological_process|polyubiquitin modification-dependent protein binding|proteasome complex|regulation of proteasomal ubiquitin-dependent protein catabolic process|nucleotide-excision repair, DNA damage recognition|pr…	rno04141,rno03420	Protein processing in endoplasmic reticulum|Nucleotide excision repair
Traip	1.592	3.68762e-15	2	TRAF-interacting protein	negative regulation of tumor necrosis factor-mediated signaling pathway|protein ubiquitination|negative regulation of interferon-beta production|ubiquitin protein ligase activity|ubiquitin-protein transferase activity|signal transducer activity, downstream of receptor|signal transduction
Arhgef9	1.007	5.11317e-15	2	Cdc42 guanine nucleotide exchange factor 9	plasma membrane|cell cortex|regulation of Rho protein signal transduction|receptor clustering|Rho guanyl-nucleotide exchange factor activity|protein binding|cytosol
Agap2	1.092	6.78464e-15	2	ArfGAP with GTPase domain, ankyrin repeat and PH domain 2	negative regulation of extrinsic apoptotic signaling pathway in absence of ligand|negative regulation of apoptotic process|membrane|protein binding|intracellular membrane-bounded organelle|vesicle-mediated transport|GTP binding|negative regulation of neuron apoptotic process|protein kinase binding|nucleus|nucleolus|protein kinase activator activity|cytoplasm|positive regulation of GTPase activity…	rno04068,rno04144	FoxO signaling pathway|Endocytosis
Lancl1	1.026	6.90997e-15	2	LanC like 1	integral component of plasma membrane|signal transduction|G-protein coupled receptor signaling pathway|zinc ion binding|SH3 domain binding|glutathione binding|low-density lipoprotein particle receptor binding|catalytic activity|cytoplasm|plasma membrane
Junb	1.279	7.37682e-15	2	JunB proto-oncogene, AP-1 transcription factor subunit	vasculogenesis|osteoblast differentiation|in utero embryonic development|trophectodermal cell differentiation|female pregnancy|DNA binding|transcription factor binding|response to radiation|double-stranded DNA binding|response to light stimulus|response to mechanical stimulus|cellular process|response to cytokine|response to organic substance|transcription factor AP-1 complex|regulation of cell d…	rno04668,rno04380	TNF signaling pathway|Osteoclast differentiation
Cbs	1.014	9.28778e-15	2	cystathionine beta synthase	cytoplasm|cytosol|cysteine biosynthetic process from serine|L-serine metabolic process|L-serine catabolic process|superoxide metabolic process|regulation of cGMP metabolic process|cysteine biosynthetic process via cystathionine|ubiquitin protein ligase binding|cysteine biosynthetic process|response to nutrient levels|transsulfuration|DNA protection|identical protein binding|protein homodimerizati…	rno00260,rno00270	Glycine, serine and threonine metabolism|Cysteine and methionine metabolism
Dbi	1	9.63468e-15	2	diazepam binding inhibitor, acyl-CoA binding protein	long-chain fatty acyl-CoA binding|lipid binding|hair follicle development|phosphatidylcholine acyl-chain remodeling|glial cell proliferation|protein binding|contractile fiber|protein palmitoylation|extracellular space|skin development|nucleus|cytoplasm|Golgi apparatus|plasma membrane|lateral ventricle development|acyl-CoA metabolic process|positive regulation of lipid biosynthetic process|benzodi…	rno03320	PPAR signaling pathway
Pdzrn4	1.346	1.2674e-14	2	PDZ domain containing RING finger 4	protein ubiquitination|ubiquitin protein ligase activity
AC134224.3	1	1.33677e-14	2	--	--	--	--
Necab1	1.056	1.49984e-14	2	N-terminal EF-hand calcium binding protein 1	nucleoplasm|cytoplasm|cytosol|regulation of amyloid precursor protein biosynthetic process|calcium ion binding|nucleus
Cx3cl1	1.016	1.75578e-14	2	C-X3-C motif chemokine ligand 1	integrin binding|extracellular region|extracellular space|cytoplasm|plasma membrane|chemotaxis|positive regulation of macrophage chemotaxis|positive regulation of neuron projection development|inflammatory response|integral component of membrane|immune response|cytokine-mediated signaling pathway|platelet activation|integrin activation|positive regulation of cell migration|wound healing|negative …	rno04668,rno04060,rno04062	TNF signaling pathway|Cytokine-cytokine receptor interaction|Chemokine signaling pathway
Efnb3	1.122	2.19139e-14	2	ephrin B3	axon guidance|adult walking behavior|integral component of membrane|axon choice point recognition|T cell costimulation|ephrin receptor binding|ephrin receptor signaling pathway|plasma membrane|negative regulation of axonogenesis	rno04360	Axon guidance
Slc16a11	1.323	2.31218e-14	2	solute carrier family 16, member 11	integral component of plasma membrane|lipid metabolic process|monocarboxylic acid transmembrane transporter activity|monocarboxylic acid transport|integral component of membrane|pyruvate transmembrane transporter activity|pyruvate transmembrane transport|transporter activity|endoplasmic reticulum membrane|plasma membrane
Plcd1	0.891	3.21911e-14	2	phospholipase C, delta 1	calcium ion binding|protein binding|phospholipid binding|calcium-dependent phospholipid binding|phosphatidylinositol-4,5-bisphosphate binding|mitochondrial membrane|GTPase activating protein binding|nucleus|positive regulation of inositol trisphosphate biosynthetic process|response to prostaglandin F|intracellular signal transduction|regulation of cell proliferation|phosphatidylinositol phosphate…	rno00562,rno04020,rno04070,rno04919,rno04933	Inositol phosphate metabolism|Calcium signaling pathway|Phosphatidylinositol signaling system|Thyroid hormone signaling pathway|AGE-RAGE signaling pathway in diabetic complications
Aldh3b1	1.304	3.2995e-14	2	aldehyde dehydrogenase 3 family, member B1	oxidation-reduction process|aldehyde dehydrogenase [NAD(P)+] activity|cytoplasm|cytosol|plasma membrane|ethanol catabolic process|cellular response to oxidative stress|aldehyde catabolic process|3-chloroallyl aldehyde dehydrogenase activity|aldehyde dehydrogenase (NAD) activity	rno00010,rno00340,rno00350,rno00360,rno00410,rno00980,rno00982,rno05204	Glycolysis / Gluconeogenesis|Histidine metabolism|Tyrosine metabolism|Phenylalanine metabolism|beta-Alanine metabolism|Metabolism of xenobiotics by cytochrome P450|Drug metabolism - cytochrome P450|Chemical carcinogenesis
Mbnl2	1.019	3.68156e-14	2	muscleblind-like splicing regulator 2	nucleus|nucleoplasm|cytoplasm|mRNA processing|RNA splicing|developmental process|regulation of RNA splicing|metal ion binding|regulation of alternative mRNA splicing, via spliceosome|RNA binding
Ramp3	1.246	3.7394e-14	2	receptor (G protein-coupled) activity modifying protein 3	plasma membrane|calcium ion transport|intracellular protein transport|G-protein coupled receptor signaling pathway|adenylate cyclase-activating G-protein coupled receptor signaling pathway|positive regulation of cAMP metabolic process|regulation of G-protein coupled receptor protein signaling pathway|positive regulation of cAMP biosynthetic process|protein transporter activity|receptor internaliz…	rno04270	Vascular smooth muscle contraction
Ptprz1	1.078	3.75769e-14	2	protein tyrosine phosphatase, receptor type Z1	extracellular space|cytoplasm|protein dephosphorylation|axonogenesis|axonal fasciculation|brain development|filopodium|learning or memory|positive regulation of cell migration|axon|dendrite|growth cone|intrinsic component of plasma membrane|ruffle membrane|regulation of dendrite morphogenesis|peptidyl-tyrosine dephosphorylation|positive regulation of peptidyl-tyrosine phosphorylation|regulation o…
Shisa7	1.235	3.84127e-14	2	shisa family member 7	regulation of AMPA glutamate receptor clustering|postsynaptic density|regulation of AMPA receptor activity|AMPA glutamate receptor complex|dendritic spine membrane|ionotropic glutamate receptor binding|synapse|postsynaptic membrane|regulation of short-term neuronal synaptic plasticity|asymmetric, glutamatergic, excitatory synapse|memory|positive regulation of long-term synaptic potentiation
LOC100910717	1.048	3.88776e-14	2	tankyrase-2-like	negative regulation of telomere maintenance via telomere lengthening|NAD+ ADP-ribosyltransferase activity|nucleus|nuclear envelope|cytoplasm|protein ADP-ribosylation|enzyme binding|multicellular organism growth|regulation of multicellular organism growth|perinuclear region of cytoplasm|protein localization to chromosome, telomeric region|protein auto-ADP-ribosylation|protein polyubiquitination|po…
Pitpnm3	1.158	4.01738e-14	2	PITPNM family member 3	cellular_component|biological_process|receptor tyrosine kinase binding|cell projection|cell body|calcium ion binding|protein binding
Prmt8	1.285	4.6782e-14	2	protein arginine methyltransferase 8	histone arginine methylation|cytosol|protein-arginine omega-N monomethyltransferase activity|plasma membrane|protein-arginine omega-N asymmetric methyltransferase activity|regulation of transcription, DNA-templated|biological_process|histone-arginine N-methyltransferase activity|S-adenosylmethionine-dependent methyltransferase activity|identical protein binding|histone methylation|protein homodim…
Pak3	1.419	4.77266e-14	2	p21 (RAC1) activated kinase 3	MAP kinase kinase activity|ATP binding|cytoplasm|endosome|protein phosphorylation|Rho protein signal transduction|regulation of mitotic cell cycle|stress-activated protein kinase signaling cascade|axonogenesis|activation of protein kinase activity|regulation of actin cytoskeleton organization|positive regulation of fibroblast migration|intracellular signal transduction|regulation of apoptotic pro…	rno04014,rno04012,rno04510,rno04810,rno04660,rno04360,rno05211	Ras signaling pathway|ErbB signaling pathway|Focal adhesion|Regulation of actin cytoskeleton|T cell receptor signaling pathway|Axon guidance|Renal cell carcinoma
Glra2	1.194	4.90159e-14	2	glycine receptor, alpha 2	chemical synaptic transmission|synapse assembly|glycine binding|extracellularly glycine-gated chloride channel activity|response to amino acid|synapse|postsynaptic membrane|metal ion binding|nervous system process|synaptic transmission, glycinergic|excitatory postsynaptic potential|cellular response to amino acid stimulus|cellular response to zinc ion|cellular response to ethanol|transmembrane si…	rno04080	Neuroactive ligand-receptor interaction
Zmynd8	1.081	5.1347e-14	2	zinc finger, MYND-type containing 84	positive regulation of filopodium assembly|protein binding|positive regulation of dendritic spine development|nucleus|lysine-acetylated histone binding|cytoplasm|regulation of transcription, DNA-templated|negative regulation of cell migration|modulation of excitatory postsynaptic potential|methylated histone binding|regulation of postsynaptic density protein 95 clustering|histone binding|positive…
Lzts1	1.368	5.46324e-14	2	leucine zipper, putative tumor suppressor 1	regulation of dendrite morphogenesis|postsynaptic density|negative regulation of macroautophagy|apical plasma membrane|cell junction|neuron projection|dendritic spine|dendritic shaft|cell body|mitotic cell cycle phase transition|synapse|postsynaptic membrane|protein binding|regulation of synaptic plasticity|cytoplasm|microtubule binding
Tmem176b	1.08	5.84657e-14	2	transmembrane protein 176B	negative regulation of dendritic cell differentiation|integral component of membrane|cell differentiation|nuclear membrane
Tmem132a	1.016	6.71206e-14	2	transmembrane protein 132A	endoplasmic reticulum|endoplasmic reticulum membrane|Golgi apparatus|brain development|integral component of membrane|negative regulation of programmed cell death|Golgi membrane|protein binding
Serpine2	1.014	9.56365e-14	2	serpin family E member 2	extracellular space|cytosol|embryo implantation|negative regulation of sodium ion transport|blood coagulation|negative regulation of endopeptidase activity|heparin binding|positive regulation of neuron projection development|negative regulation of phosphatidylinositol 3-kinase signaling|neuromuscular junction|membrane|cerebellar granular layer morphogenesis|secretion by cell|secretory granule org…
Id3	1.202	9.98047e-14	2	inhibitor of DNA binding 3, HLH protein	cytoplasm|regulation of DNA replication|transcription, DNA-templated|central nervous system development|heart development|muscle organ development|odontogenesis|circadian rhythm|positive regulation of apoptotic process|negative regulation of DNA binding|transcription factor binding|bHLH transcription factor binding|negative regulation of DNA binding transcription factor activity|negative regulati…	rno04350,rno04550	TGF-beta signaling pathway|Signaling pathways regulating pluripotency of stem cells
Krt1	2.032	1.13828e-13	2	keratin 1	negative regulation of inflammatory response|complement activation, lectin pathway|molecular_function|establishment of skin barrier|cellular_component|biological_process|membrane|peptide cross-linking|carbohydrate binding|structural constituent of epidermis|cornified envelope|keratin filament
Grin2b	1.597	1.43432e-13	2	glutamate ionotropic receptor NMDA type subunit 2B	detection of mechanical stimulus involved in sensory perception of pain|protein heterotetramerization|response to calcium ion|response to methylmercury|response to electrical stimulus|response to other organism|regulation of postsynaptic membrane potential|cellular response to organic cyclic compound|excitatory postsynaptic potential|scaffold protein binding|apical dendrite|calcium ion transmembr…	rno04014,rno04015,rno04024,rno04080,rno04724,rno04728,rno04720,rno04713,rno05322,rno05010,rno05014,rno05016,rno05030,rno05031,rno05033,rno05034	Ras signaling pathway|Rap1 signaling pathway|cAMP signaling pathway|Neuroactive ligand-receptor interaction|Glutamatergic synapse|Dopaminergic synapse|Long-term potentiation|Circadian entrainment|Systemic lupus erythematosus|Alzheimer's disease|Amyotrophic lateral sclerosis (ALS)|Huntington's disease|Cocaine addiction|Amphetamine addiction|Nicotine addiction|Alcoholism
Tenm2	1.237	1.71776e-13	2	teneurin transmembrane protein 2	plasma membrane|integral component of plasma membrane|cell-cell junction|calcium-mediated signaling using intracellular calcium source|transcription, DNA-templated|heterophilic cell-cell adhesion via plasma membrane cell adhesion molecules|protein homodimerization activity|neuron projection|dendritic spine|synapse|postsynaptic membrane|negative regulation of transcription by RNA polymerase II|cel…
Ednrb	1.274	1.87624e-13	2	endothelin receptor type B	regulation of pH|G-protein coupled receptor signaling pathway|phospholipase C-activating G-protein coupled receptor signaling pathway|positive regulation of cytosolic calcium ion concentration|peripheral nervous system development|posterior midgut development|aging|melanocyte differentiation|regulation of blood pressure|regulation of fever generation|positive regulation of cell proliferation|type…	rno04020,rno04022,rno04080,rno04926,rno04916,rno05200	Calcium signaling pathway|cGMP - PKG signaling pathway|Neuroactive ligand-receptor interaction|Relaxin signaling pathway|Melanogenesis|Pathways in cancer
Scn5a	1.381	2.17372e-13	2	sodium voltage-gated channel alpha subunit 5	voltage-gated sodium channel activity involved in AV node cell action potential|voltage-gated sodium channel activity involved in bundle of His cell action potential|voltage-gated sodium channel activity involved in Purkinje myocyte action potential|voltage-gated sodium channel activity involved in SA node cell action potential|AV node cell to bundle of His cell communication|voltage-gated sodium…	rno04261	Adrenergic signaling in cardiomyocytes
Gnai2	1.002	2.21704e-13	2	G protein subunit alpha i2	GTP binding|nucleus|nucleoplasm|cytoplasm|centrosome|G-protein coupled acetylcholine receptor signaling pathway|gamma-aminobutyric acid signaling pathway|cytosol|G-protein coupled glutamate receptor signaling pathway|regulation of heart contraction|cell proliferation|positive regulation of cell proliferation|membrane raft|membrane|negative regulation of calcium ion-dependent exocytosis|positive r…	rno04015,rno04371,rno04071,rno04024,rno04022,rno04540,rno04611,rno04670,rno04062,rno04923,rno04915,rno04914,rno04921,rno04926,rno04916,rno04924,rno04261,rno04971,rno04724,rno04727,rno04725,rno04728,rno04726,rno04730,rno04723,rno04360,rno04713,rno05200,rno05012,rno05030,rno05032,rno05034,rno04934,rno05133,rno05145,rno05142	Rap1 signaling pathway|Apelin signaling pathway|Sphingolipid signaling pathway|cAMP signaling pathway|cGMP - PKG signaling pathway|Gap junction|Platelet activation|Leukocyte transendothelial migration|Chemokine signaling pathway|Regulation of lipolysis in adipocyte|Estrogen signaling pathway|Progesterone-mediated oocyte maturation|Oxytocin signaling pathway|Relaxin signaling pathway|Melanogenesis…
Id4	1.171	2.52064e-13	2	inhibitor of DNA binding 4, HLH protein	cytoplasm|neuroblast proliferation|brain development|circadian rhythm|transcription factor binding|cell proliferation|negative regulation of transcription, DNA-templated|positive regulation of cell proliferation|positive regulation of transcription by RNA polymerase II|positive regulation of gene expression|protein dimerization activity|hippocampus development|negative regulation of astrocyte dif…	rno04350,rno04550	TGF-beta signaling pathway|Signaling pathways regulating pluripotency of stem cells
Pcdh19	1.319	2.92877e-13	2	protocadherin 19	cell adhesion|homophilic cell adhesion via plasma membrane adhesion molecules|cell-cell signaling|nervous system development|brain development|integral component of membrane|calcium ion binding|plasma membrane|integral component of plasma membrane
Kctd4	1.174	3.00581e-13	2	potassium channel tetramerization domain containing 4	protein homooligomerization
Pja1	1.001	3.05788e-13	2	praja ring finger ubiquitin ligase 1	protein ubiquitination|protein catabolic process|ubiquitin protein ligase activity|cytoplasm
Igsf1	0.998	3.70666e-13	2	immunoglobulin superfamily, member 1	coreceptor activity|membrane|integral component of membrane|inhibin binding|signaling receptor activity|extracellular region|regulation of transcription, DNA-templated|signal transduction
Ppp1r2	1.066	4.88804e-13	2	protein phosphatase 1, regulatory (inhibitor) subunit 2	cytoplasm|glycogen metabolic process|regulation of signal transduction|protein domain specific binding|growth cone|negative regulation of protein binding|negative regulation of phosphoprotein phosphatase activity|dendritic spine|regulation of phosphoprotein phosphatase activity|protein phosphatase type 1 complex|protein phosphatase inhibitor activity
Itpr1	1.2	5.13344e-13	2	inositol 1,4,5-trisphosphate receptor, type 11	nuclear envelope|nuclear inner membrane|nucleolus|cytoplasm|positive regulation of cytosolic calcium ion concentration|protein C-terminus binding|endoplasmic reticulum|post-embryonic development|postsynaptic density|secretory granule membrane|calcium-release channel activity|platelet dense granule membrane|integral component of membrane|platelet dense tubular network|endoplasmic reticulum calcium…	rno04371,rno04020,rno04070,rno04022,rno04140,rno04114,rno04210,rno04218,rno04540,rno04611,rno04621,rno04625,rno04922,rno04912,rno04915,rno04921,rno04918,rno04924,rno04925,rno04927,rno04270,rno04970,rno04971,rno04972,rno04724,rno04725,rno04728,rno04726,rno04720,rno04730,rno04723,rno04750,rno04713,rno05205,rno05010,rno05016,rno04934,rno05167	Apelin signaling pathway|Calcium signaling pathway|Phosphatidylinositol signaling system|cGMP - PKG signaling pathway|Autophagy - animal|Oocyte meiosis|Apoptosis|Cellular senescence|Gap junction|Platelet activation|NOD-like receptor signaling pathway|C-type lectin receptor signaling pathway|Glucagon signaling pathway|GnRH signaling pathway|Estrogen signaling pathway|Oxytocin signaling pathway|Thy…
Matr3	1.001	6.11852e-13	2	matrin 3	miRNA binding|ventricular septum development|identical protein binding|innate immune response|molecular_function|RNA binding|nucleus|cytoplasm|biological_process|zinc ion binding|posttranscriptional regulation of gene expression|activation of innate immune response|nuclear matrix|heart valve development
Mapt	1.002	6.84296e-13	2	microtubule-associated protein tau	positive regulation of axon extension|microtubule polymerization|mitochondrion transport along microtubule|receptor ligand activity|intracellular distribution of mitochondria|lipoprotein particle binding|axon extension|synapse organization|negative regulation of mitochondrial fission|neurofibrillary tangle|supramolecular fiber organization|negative regulation of tubulin deacetylation|microtubule …	rno04010,rno05010	MAPK signaling pathway|Alzheimer's disease
Brinp2	1.116	9.88442e-13	2	BMP/retinoic acid inducible neural specific 2	cellular response to retinoic acid|cell cycle arrest|nervous system development|dendrite|neuronal cell body|positive regulation of neuron differentiation|negative regulation of cell cycle|negative regulation of mitotic cell cycle|extracellular region|endoplasmic reticulum
MGC109340	0.998	1.05701e-12	2	similar to Microsomal signal peptidase 23 kDa subunit (SPase 22 kDa subunit) (SPC22/23)	integral component of membrane|organelle membrane|protein targeting to ER|signal peptidase complex|signal peptide processing|peptidase activity	rno03060	Protein export
Syt1	1.001	1.20598e-12	2	synaptotagmin 1	detection of calcium ion|protein binding|calmodulin binding|phospholipid binding|calcium-dependent phospholipid binding|protein C-terminus binding|phosphatidylinositol-4,5-bisphosphate binding|regulation of dopamine secretion|synaptic vesicle exocytosis|cytoplasm|syntaxin-1 binding|integral component of synaptic vesicle membrane|syntaxin-3 binding|calcium ion regulated exocytosis|axon|regulation …	rno04721	Synaptic vesicle cycle
AABR07024542.1	1.075	2.08126e-12	2	--	--	--	--
Tpd52l1	1.192	2.09032e-12	2	tumor protein D52-like 1	protein homodimerization activity|positive regulation of MAP kinase activity|positive regulation of JNK cascade|protein heterodimerization activity|perinuclear region of cytoplasm|positive regulation of apoptotic signaling pathway|G2/M transition of mitotic cell cycle|cytoplasm|identical protein binding
Notch2	1.04	2.09452e-12	2	notch 2	inflammatory response to antigenic stimulus|pulmonary valve morphogenesis|calcium ion binding|extracellular region|nucleus|cell cycle arrest|nucleoplasm|cytosol|Notch signaling pathway|determination of left/right symmetry|multicellular organism growth|positive regulation of cell proliferation|intrahepatic bile duct development|animal organ morphogenesis|signaling receptor activity|wound healing|t…	rno04330,rno04658,rno04919,rno05200,rno05206,rno05224,rno05165,rno01522	Notch signaling pathway|Th1 and Th2 cell differentiation|Thyroid hormone signaling pathway|Pathways in cancer|MicroRNAs in cancer|Breast cancer|Human papillomavirus infection|Endocrine resistance
Rbm26	1.119	2.68437e-12	2	RNA binding motif protein 26	negative regulation of phosphatase activity|positive regulation of RNA export from nucleus|metal ion binding|regulation of mRNA processing|mRNA binding|nucleus|mRNA processing
Mfge8	1.007	2.69165e-12	2	milk fat globule-EGF factor 8 proteinGO:0050766,GO:0009897,GO:0005178,GO:0019897,GO:0005615,GO:0006910,GO:0006911,GO:0031012,GO:0007155,GO:0007338,GO:0043277,GO:0008284,GO:0001525,GO:0008429,GO:0001786,GO:0043627
Maged1	1	2.71069e-12	2	MAGE family member D1	identical protein binding|JUN kinase activity|regulation of apoptotic process|nucleus|positive regulation of MAP kinase activity|cytosol|plasma membrane|regulation of transcription by RNA polymerase II|JUN phosphorylation|negative regulation of transcription, DNA-templated|circadian regulation of gene expression|positive regulation of transcription, DNA-templated|negative regulation of epithelial…	rno04722	Neurotrophin signaling pathway
Ngb	1.075	2.87301e-12	2	neuroglobin	metal ion binding|oxygen carrier activity|negative regulation of hydrogen peroxide-induced cell death|cytoplasm|mitochondrion|aging|visual perception|response to iron ion|oxygen transport|heme binding|neuron projection development|neuron projection|response to hypoxia|positive regulation of catalytic activity|molecular_function|perikaryon
Naa16	0.913	2.87706e-12	2	N(alpha)-acetyltransferase 16, NatA auxiliary subunit	cytoplasm|cytosol|N-terminal protein amino acid acetylation|N-terminal peptidyl-methionine acetylation|NatA complex|ribosome binding|negative regulation of apoptotic process|protein stabilization|peptide alpha-N-acetyltransferase activity
Lcat	1.129	2.99672e-12	2	lecithin cholesterol acyltransferase	regulation of high-density lipoprotein particle assembly|lipoprotein biosynthetic process|very-low-density lipoprotein particle remodeling|phospholipase A2 activity|cholesterol homeostasis|extracellular space|high-density lipoprotein particle remodeling|phospholipid metabolic process|reverse cholesterol transport|phosphatidylcholine biosynthetic process|cholesterol metabolic process|cholesterol e…	rno00564,rno04979	Glycerophospholipid metabolism|Cholesterol metabolism
S100a13	1.06	3.16166e-12	2	S100 calcium binding protein A13	fibroblast growth factor binding|cellular_component|protein homodimerization activity|extracellular region|positive regulation of I-kappaB kinase/NF-kappaB signaling|extracellular space|nucleus|nucleolus|cytoplasm|response to copper ion|cytosol|perinuclear region of cytoplasm|plasma membrane|cytokine secretion|interleukin-1 alpha secretion|zinc ion binding|molecular_function|RAGE receptor binding…
AY172581.15	1.005	3.57738e-12	2	--	--	--	--
Smarcd3	1.018	3.80648e-12	2	SWI/SNF related, matrix associated, actin dependent regulator of chromatin, subfamily d, member 3	regulation of protein binding|regulation of transcription by RNA polymerase II|secondary heart field specification|positive regulation of transcription, DNA-templated|transcription factor binding|cardiac right ventricle formation|positive regulation of smooth muscle cell differentiation|neural retina development|npBAF complex|chromatin binding|signaling receptor binding|nucleus|positive regulatio…	rno04714,rno05225	Thermogenesis|Hepatocellular carcinoma
Cobl	1.139	3.90419e-12	2	cordon-bleu WH2 repeat protein	liver development|actin monomer binding|protein binding|cytosol|actin filament|notochord development|floor plate development|plasma membrane|cell cortex|neuronal cell body|dendritic growth cone|positive regulation of ruffle assembly|axonal growth cone|terminal web|perinuclear region of cytoplasm|embryonic axis specification|ruffle|somite specification|neural tube closure|membrane|actin filament p…
Rybp	1.15	4.18127e-12	2	RING1 and YY1 binding protein	nucleus|nucleoplasm|PcG protein complex|negative regulation of proteasomal ubiquitin-dependent protein catabolic process|histone H2A monoubiquitination|positive regulation of apoptotic process|positive regulation of transcription, DNA-templated|negative regulation of transcription by RNA polymerase II|DNA binding|transcription corepressor activity
Mgst1	1.228	4.4618e-12	2	microsomal glutathione S-transferase 1	apical part of cell|glutathione metabolic process|glutathione transferase activity|prostaglandin-E synthase activity|response to organonitrogen compound|integral component of membrane|oxidation-reduction process|glutathione peroxidase activity|nucleus|mitochondrion|response to lipopolysaccharide|Leydig cell differentiation|mitochondrial outer membrane|protein homotrimerization|response to drug|pe…	rno00480,rno00980,rno00982,rno00983,rno05200,rno05204,rno05225,rno05418,rno01524	Glutathione metabolism|Metabolism of xenobiotics by cytochrome P450|Drug metabolism - cytochrome P450|Drug metabolism - other enzymes|Pathways in cancer|Chemical carcinogenesis|Hepatocellular carcinoma|Fluid shear stress and atherosclerosis|Platinum drug resistance
Glce	1.151	5.97801e-12	2	glucuronic acid epimerase	racemase and epimerase activity, acting on carbohydrates and derivatives|heparin biosynthetic process|heparosan-N-sulfate-glucuronate 5-epimerase activity|UDP-glucuronate 5'-epimerase activity|Golgi apparatus|heparan sulfate proteoglycan biosynthetic process|integral component of membrane	rno00534	Glycosaminoglycan biosynthesis - heparan sulfate / heparin
Zfp148	1.154	6.11272e-12	2	zinc finger protein 148	negative regulation of transcription, DNA-templated|RNA polymerase II proximal promoter sequence-specific DNA binding|positive regulation of transcription by RNA polymerase II|transcriptional repressor activity, RNA polymerase II proximal promoter sequence-specific DNA binding|metal ion binding|DNA binding|double-stranded DNA binding|DNA binding transcription factor activity|nucleus|protein-conta…
AY172581.21	1.017	6.39381e-12	2	--	--	--	--
Rcor1.1	0.987	6.80078e-12	2	--	--	--	--
RGD1564664	1.135	6.88065e-12	2	similar to LOC387763 protein
Pds5b	1.04	7.06041e-12	2	PDS5 cohesin associated factor B	negative regulation of cell proliferation|molecular_function|DNA binding|regulation of cell proliferation|nucleus|nucleoplasm|cell division|DNA repair|mitotic sister chromatid cohesion|chromatin
Hnrnpk	1.003	8.32476e-12	2	heterogeneous nuclear ribonucleoprotein K	kidney development|liver development|podosome|double-stranded DNA binding|single-stranded DNA binding|RNA binding|acute-phase response|mRNA 3'-UTR binding|central nervous system development|protein binding|peripheral nervous system development|lamin binding|aging|transcription factor binding|RNA splicing|negative regulation of gene expression|pre-mRNA 3'-splice site binding|positive regulation of…	rno03040,rno05206,rno05203,rno05168	Spliceosome|MicroRNAs in cancer|Viral carcinogenesis|Herpes simplex infection
Calm1	1	8.3252e-12	2	calmodulin 1	detection of calcium ion|protein binding|nucleus|nucleoplasm|cytoplasm|protein domain specific binding|centrosome|cytosol|sarcomere|spindle microtubule|enzyme regulator activity|nitric-oxide synthase regulator activity|growth cone|synaptic vesicle membrane|positive regulation of DNA binding|positive regulation of cyclic nucleotide metabolic process|phosphatidylinositol 3-kinase binding|positive r…	rno04014,rno04015,rno04371,rno04020,rno04070,rno04024,rno04022,rno04114,rno04218,rno04625,rno04910,rno04922,rno04912,rno04915,rno04921,rno04916,rno04924,rno04925,rno04261,rno04270,rno04970,rno04971,rno04728,rno04720,rno04722,rno04744,rno04740,rno04750,rno04713,rno05200,rno05214,rno05010,rno05031,rno05034,rno05418,rno05133,rno05152,rno05167	Ras signaling pathway|Rap1 signaling pathway|Apelin signaling pathway|Calcium signaling pathway|Phosphatidylinositol signaling system|cAMP signaling pathway|cGMP - PKG signaling pathway|Oocyte meiosis|Cellular senescence|C-type lectin receptor signaling pathway|Insulin signaling pathway|Glucagon signaling pathway|GnRH signaling pathway|Estrogen signaling pathway|Oxytocin signaling pathway|Melanog…
Map2k1	1.005	9.9828e-12	2	mitogen activated protein kinase kinase 1	perinuclear region of cytoplasm|thymus development|response to axon injury|regulation of axon regeneration|neuron projection morphogenesis|epithelial cell proliferation involved in lung morphogenesis|cell motility|placenta blood vessel development|positive regulation of axonogenesis|labyrinthine layer development|triglyceride homeostasis|positive regulation of production of miRNAs involved in gen…	rno04014,rno04015,rno04010,rno04012,rno04370,rno04371,rno04668,rno04066,rno04068,rno04072,rno04071,rno04024,rno04022,rno04151,rno04150,rno04140,rno04114,rno04210,rno04218,rno04510,rno04540,rno04550,rno04810,rno04620,rno04650,rno04660,rno04662,rno04664,rno04666,rno04062,rno04910,rno04912,rno04915,rno04914,rno04917,rno04921,rno04926,rno04919,rno04916,rno04270,rno04725,rno04726,rno04720,rno04730,rno…	Ras signaling pathway|Rap1 signaling pathway|MAPK signaling pathway|ErbB signaling pathway|VEGF signaling pathway|Apelin signaling pathway|TNF signaling pathway|HIF-1 signaling pathway|FoxO signaling pathway|Phospholipase D signaling pathway|Sphingolipid signaling pathway|cAMP signaling pathway|cGMP - PKG signaling pathway|PI3K-Akt signaling pathway|mTOR signaling pathway|Autophagy - animal|Oocyt…
Glul	0.999	9.98737e-12	2	glutamate-ammonia ligase	rough endoplasmic reticulum|cytosol|glutamate metabolic process|glutamine biosynthetic process|cell proliferation|cellular response to starvation|myelin sheath|response to glucose|glutamate binding|intracellular membrane-bounded organelle|ammonia assimilation cycle|axon terminus|cell body|dynein light chain binding|positive regulation of epithelial cell proliferation|protein homooligomerization|p…	rno00630,rno00910,rno00250,rno00220,rno04217,rno04724,rno04727	Glyoxylate and dicarboxylate metabolism|Nitrogen metabolism|Alanine, aspartate and glutamate metabolism|Arginine biosynthesis|Necroptosis|Glutamatergic synapse|GABAergic synapse
Sfxn1	1.066	1.30052e-11	2	sideroflexin 1	iron ion transport|ion transmembrane transporter activity|integral component of membrane|erythrocyte differentiation|ion transmembrane transport|iron ion homeostasis|mitochondrion|mitochondrial inner membrane
Nos3	1.038	1.32781e-11	2	nitric oxide synthase 3	response to amino acid|negative regulation of potassium ion transport|response to peptide hormone|positive regulation of blood vessel endothelial cell migration|endothelial cell migration|NADP binding|regulation of blood vessel size|membrane raft|apical part of cell|nitric-oxide synthase binding|negative regulation of hydrolase activity|cellular response to growth factor stimulus|response to cort…	rno00220,rno00330,rno04370,rno04371,rno04066,rno04020,rno04071,rno04022,rno04151,rno04611,rno04915,rno04921,rno04926,rno05418,rno04931,rno04933	Arginine biosynthesis|Arginine and proline metabolism|VEGF signaling pathway|Apelin signaling pathway|HIF-1 signaling pathway|Calcium signaling pathway|Sphingolipid signaling pathway|cGMP - PKG signaling pathway|PI3K-Akt signaling pathway|Platelet activation|Estrogen signaling pathway|Oxytocin signaling pathway|Relaxin signaling pathway|Fluid shear stress and atherosclerosis|Insulin resistance|AG…
Fus	1.029	1.82596e-11	2	fused in sarcoma RNA binding protein	cellular response to calcium ion|identical protein binding|nucleus|neuronal cell body|dendritic spine|nucleoplasm|cytoplasm|polysome|perikaryon|regulation of transcription, DNA-templated|dendritic spine head|biological_process|metal ion binding|estrogen receptor binding|retinoid X receptor binding|dendrite|transcription cofactor activity|thyroid hormone receptor binding|myosin V binding|transcrip…	rno05202	Transcriptional misregulation in cancers
Eps8	1.102	1.85025e-11	2	epidermal growth factor receptor pathway substrate 8	regulation of cell shape|positive regulation of signal transduction|exit from mitosis|postsynaptic density|Rac protein signal transduction|stereocilium tip|ruffle membrane|NMDA selective glutamate receptor complex|cell junction|regulation of Rho protein signal transduction|signaling adaptor activity|dendritic cell migration|positive regulation of ruffle assembly|cellular response to leukemia inhi…
Son	1.034	1.8712e-11	2	Son DNA binding protein	RNA binding|mRNA processing|nuclear speck|negative regulation of apoptotic process|regulation of RNA splicing|regulation of mRNA splicing, via spliceosome|RS domain binding|regulation of cell cycle|microtubule cytoskeleton organization|mitotic cytokinesis
Pgrmc1	1	1.88163e-11	2	progesterone receptor membrane component 1	amyloid-beta complex|associative learning|positive regulation of protein localization to plasma membrane|endomembrane system|negative regulation of synapse organization|postsynaptic density|membrane|integral component of membrane|heme binding|smooth endoplasmic reticulum membrane|neuron projection|neuronal cell body|cell body|steroid binding|synapse|axon guidance|modification of synaptic structur…
Nedd4	1.003	2.05653e-11	2	neural precursor cell expressed, developmentally down-regulated 4, E3 ubiquitin protein ligase	phosphothreonine residue binding|progesterone receptor signaling pathway|ubiquitin protein ligase activity|RNA polymerase binding|proline-rich region binding|outflow tract morphogenesis|endocardial cushion development|ubiquitin-protein transferase activity|protein binding|cytoplasm|protein targeting to lysosome|Golgi apparatus|cytosol|immune response|lysosomal transport|neuromuscular junction dev…	rno04120,rno04144,rno04530,rno05169	Ubiquitin mediated proteolysis|Endocytosis|Tight junction|Epstein-Barr virus infection
Faim2	1	2.07485e-11	2	Fas apoptotic inhibitory molecule 2	regulation of neuron apoptotic process|apoptotic process|central nervous system development|negative regulation of neuron apoptotic process|membrane|integral component of membrane|cerebellum development|cerebellar Purkinje cell layer development|membrane raft|cerebellar granular layer development|postsynaptic membrane|negative regulation of extrinsic apoptotic signaling pathway via death domain r…
Lamp1	1	2.11024e-11	2	lysosomal-associated membrane protein 1	multivesicular body|vacuole|cytosol|plasma membrane|synaptic vesicle|granzyme-mediated apoptotic signaling pathway|cytolytic granule|external side of plasma membrane|autolysosome|cell surface|phagocytic vesicle|endosome membrane|positive regulation of natural killer cell mediated cytotoxicity|autophagic cell death|perinuclear region of cytoplasm|protein stabilization|phagolysosome membrane|establ…	rno04145,rno04142,rno04140,rno05152	Phagosome|Lysosome|Autophagy - animal|Tuberculosis
AABR07030841.2	1.39	2.22889e-11	2	--	--	--	--
Gng2	1.009	2.64221e-11	2	G protein subunit gamma 2GO:0031681,GO:0005834,GO:0007186,GO:0008283	rno04014,rno04371,rno04151,rno04062,rno04926,rno04724,rno04727,rno04725,rno04728,rno04726,rno04723,rno04713,rno05200,rno05032,rno05034,rno05167	Ras signaling pathway|Apelin signaling pathway|PI3K-Akt signaling pathway|Chemokine signaling pathway|Relaxin signaling pathway|Glutamatergic synapse|GABAergic synapse|Cholinergic synapse|Dopaminergic synapse|Serotonergic synapse|Retrograde endocannabinoid signaling|Circadian entrainment|Pathways in cancer|Morphine addiction|Alcoholism|Kaposi's sarcoma-associated herpesvirus infection
Fkbp1a	1	3.18585e-11	2	FK506 binding protein 1a	FK506 binding|cytoplasm|cytosol|muscle contraction|SMAD protein complex assembly|negative regulation of phosphoprotein phosphatase activity|drug binding|regulation of protein localization|response to iron ion|regulation of activin receptor signaling pathway|membrane|sarcoplasmic reticulum membrane|type I transforming growth factor beta receptor binding|T cell proliferation|protein homodimerizatio…
AY172581.22	1.062	3.20736e-11	2	--	--	--	--
Ubqln2	1.007	3.35691e-11	2	ubiquilin 2	cytosol|plasma membrane|regulation of macroautophagy|ubiquitin-dependent ERAD pathway|negative regulation of clathrin-dependent endocytosis|positive regulation of ER-associated ubiquitin-dependent protein catabolic process|negative regulation of G-protein coupled receptor internalization|regulation of autophagosome assembly|protein binding|cytoplasm	rno04141	Protein processing in endoplasmic reticulum
Gng7	1.385	3.81506e-11	2	G protein subunit gamma 7	signal transducer activity|heterotrimeric G-protein complex|receptor guanylyl cyclase signaling pathway|G-protein coupled receptor signaling pathway|locomotory behavior|biological_process|regulation of adenylate cyclase activity|behavioral fear response|molecular_function	rno04014,rno04371,rno04151,rno04062,rno04926,rno04724,rno04727,rno04725,rno04728,rno04726,rno04723,rno04740,rno04713,rno05200,rno05032,rno05034,rno05167	Ras signaling pathway|Apelin signaling pathway|PI3K-Akt signaling pathway|Chemokine signaling pathway|Relaxin signaling pathway|Glutamatergic synapse|GABAergic synapse|Cholinergic synapse|Dopaminergic synapse|Serotonergic synapse|Retrograde endocannabinoid signaling|Olfactory transduction|Circadian entrainment|Pathways in cancer|Morphine addiction|Alcoholism|Kaposi's sarcoma-associated herpesviru…
Vcam1	1.094	4.08397e-11	2	vascular cell adhesion molecule 1	endoplasmic reticulum|Golgi apparatus|microvillus|cell adhesion|heterophilic cell-cell adhesion via plasma membrane cell adhesion molecules|integral component of membrane|leukocyte cell-cell adhesion|viral process|cell-matrix adhesion|membrane to membrane docking|heart development|filopodium|response to lipopolysaccharide|response to nicotine|calcium-mediated signaling using intracellular calcium…	rno04064,rno04668,rno04514,rno04670,rno05418,rno04933,rno05166,rno05144,rno05143	NF-kappa B signaling pathway|TNF signaling pathway|Cell adhesion molecules (CAMs)|Leukocyte transendothelial migration|Fluid shear stress and atherosclerosis|AGE-RAGE signaling pathway in diabetic complications|HTLV-I infection|Malaria|African trypanosomiasis
Rock2	1.029	4.76256e-11	2	Rho-associated coiled-coil containing protein kinase 2	centrosome|cytosol|cytoskeleton|plasma membrane|protein phosphorylation|kinase activity|negative regulation of angiogenesis|smooth muscle contraction|I-kappaB kinase/NF-kappaB signaling|Rho GTPase binding|peptidyl-serine phosphorylation|peptidyl-threonine phosphorylation|viral RNA genome replication|regulation of circadian rhythm|actin cytoskeleton organization|regulation of keratinocyte differen…	rno04310,rno04071,rno04024,rno04022,rno04510,rno04530,rno04810,rno04611,rno04670,rno04062,rno04921,rno04270,rno04360,rno05200,rno05205,rno05132	Wnt signaling pathway|Sphingolipid signaling pathway|cAMP signaling pathway|cGMP - PKG signaling pathway|Focal adhesion|Tight junction|Regulation of actin cytoskeleton|Platelet activation|Leukocyte transendothelial migration|Chemokine signaling pathway|Oxytocin signaling pathway|Vascular smooth muscle contraction|Axon guidance|Pathways in cancer|Proteoglycans in cancer|Salmonella infection
Stk32c	1.079	4.9659e-11	2	serine/threonine kinase 32C	peptidyl-serine phosphorylation|intracellular signal transduction|protein serine/threonine kinase activity|ATP binding|intracellular
Tmem130	1	5.13173e-11	2	transmembrane protein 130	Golgi apparatus|integral component of plasma membrane
Snw1	1.067	5.22793e-11	2	SNW domain containing 1	nucleus|nucleoplasm|spliceosomal complex|cytoplasm|regulation of transcription by RNA polymerase II|cyclin/CDK positive transcription elongation factor complex|Schwann cell proliferation|SMAD binding|nuclear matrix|positive regulation of mRNA splicing, via spliceosome|nuclear body|retinoic acid receptor signaling pathway|nuclear speck|regulation of retinoic acid receptor signaling pathway|androge…	rno03040,rno04330,rno05203,rno05169	Spliceosome|Notch signaling pathway|Viral carcinogenesis|Epstein-Barr virus infection
Epha4	1.121	6.06697e-11	2	Eph receptor A4	transmembrane-ephrin receptor activity|protein binding|ATP binding|cytoplasm|negative regulation of signal transduction|mitochondrial outer membrane|cell surface|endoplasmic reticulum|negative regulation of neuron projection development|Golgi apparatus|postsynaptic density|kinase activity|peptidyl-tyrosine phosphorylation|early endosome membrane|corticospinal tract morphogenesis|positive regulati…	rno04360	Axon guidance
Dnm1	1	6.39352e-11	2	dynamin 1	nucleoplasm|cytoplasm|Golgi apparatus|microtubule|plasma membrane|membrane|synaptic vesicle budding from presynaptic endocytic zone membrane|endocytosis|SH3 domain binding|protein kinase binding|membrane coat|axon|protein-containing complex binding|cytoplasmic vesicle|receptor internalization|synapse|postsynaptic membrane|protein dimerization activity|organelle fission|mitochondrial fission|respo…	rno04072,rno04144,rno04961,rno04721,rno05100	Phospholipase D signaling pathway|Endocytosis|Endocrine and other factor-regulated calcium reabsorption|Synaptic vesicle cycle|Bacterial invasion of epithelial cells
Bex2	1	6.92843e-11	2	brain expressed X-linked 2	regulation of apoptotic process|regulation of cell cycle|nucleus|cytoplasm|apoptotic process
Plpp3	1.021	8.109e-11	2	phospholipid phosphatase 3	Golgi apparatus|plasma membrane|integral component of plasma membrane|phospholipid metabolic process|lipid phosphatase activity|cell adhesion|signal transduction|canonical Wnt signaling pathway involved in positive regulation of endothelial cell migration|phosphatidate phosphatase activity|canonical Wnt signaling pathway involved in positive regulation of cell-cell adhesion|canonical Wnt signalin…	rno00561,rno00564,rno00565,rno00600,rno04072,rno04666,rno04975,rno05231	Glycerolipid metabolism|Glycerophospholipid metabolism|Ether lipid metabolism|Sphingolipid metabolism|Phospholipase D signaling pathway|Fc gamma R-mediated phagocytosis|Fat digestion and absorption|Choline metabolism in cancer
Dapk1	1.191	8.23462e-11	2	death associated protein kinase 1	positive regulation of cysteine-type endopeptidase activity involved in apoptotic process|ATP binding|protein autophosphorylation|cytoplasm|cellular response to interferon-gamma|plasma membrane|protein phosphorylation|apoptotic process|extrinsic apoptotic signaling pathway via death domain receptors|positive regulation of autophagy|cellular response to hydroperoxide|actin cytoskeleton|apoptotic s…	rno04140,rno05200,rno05219	Autophagy - animal|Pathways in cancer|Bladder cancer
Cbln1	1.061	8.5097e-11	2	cerebellin 1 precursor	protein secretion|cerebellar granule cell differentiation|cell junction|protein homodimerization activity|synapse|postsynaptic membrane|positive regulation of synapse assembly|negative regulation of excitatory postsynaptic potential|positive regulation of long term synaptic depression|extracellular region|heterophilic cell-cell adhesion via plasma membrane cell adhesion molecules
Ptprj	1.204	1.10393e-10	2	protein tyrosine phosphatase, receptor type, J	beta-catenin binding|negative regulation of cell proliferation|cell surface|positive regulation of platelet activation|negative regulation of platelet-derived growth factor receptor signaling pathway|positive regulation of macrophage chemotaxis|integral component of membrane|positive regulation of cell adhesion|phosphatase activity|platelet-derived growth factor receptor signaling pathway|protein…	rno04520	Adherens junction
Mtdh	1.547	1.14904e-10	2	metadherin	perinuclear region of cytoplasm|apical plasma membrane|fibrillar center|nuclear body|NF-kappaB binding|lipopolysaccharide-mediated signaling pathway|transcription coactivator activity|double-stranded RNA binding|nucleus|nucleolus|cytoplasm|nuclear membrane|endoplasmic reticulum|positive regulation of NF-kappaB transcription factor activity|negative regulation of apoptotic process|positive regulat…
AABR07031756.1	1.175	1.33243e-10	2	--	--	--	--
Astn1	1	1.51635e-10	2	astrotactin 1	locomotory behavior|external side of plasma membrane|integral component of membrane|cell migration|cell-cell adhesion|neuron migration|endosome|neuron cell-cell adhesion
Rprml	1.448	1.57317e-10	2	reprimo-like	integral component of membrane
Gstm6	1.216	1.65627e-10	2	glutathione S-transferase, mu 6	glutathione transferase activity	rno00480,rno00980,rno00982,rno00983,rno05200,rno05204,rno05225,rno05418,rno01524	Glutathione metabolism|Metabolism of xenobiotics by cytochrome P450|Drug metabolism - cytochrome P450|Drug metabolism - other enzymes|Pathways in cancer|Chemical carcinogenesis|Hepatocellular carcinoma|Fluid shear stress and atherosclerosis|Platinum drug resistance
Actb	1.037	1.71796e-10	2	actin, beta	cytoskeleton|plasma membrane|focal adhesion|axonogenesis|circadian rhythm|response to mechanical stimulus|negative regulation of protein binding|postsynaptic density|actin cytoskeleton|protein-containing complex|NuA4 histone acetyltransferase complex|response to immobilization stress|cellular response to cytochalasin B|cytoplasmic ribonucleoprotein granule|dense body|identical protein binding|str…	rno04015,rno04390,rno04145,rno04210,rno04510,rno04520,rno04530,rno04810,rno04611,rno04670,rno04921,rno04919,rno04971,rno04714,rno05205,rno05225,rno05418,rno05410,rno05412,rno05414,rno05416,rno05132,rno05100,rno05164	Rap1 signaling pathway|Hippo signaling pathway|Phagosome|Apoptosis|Focal adhesion|Adherens junction|Tight junction|Regulation of actin cytoskeleton|Platelet activation|Leukocyte transendothelial migration|Oxytocin signaling pathway|Thyroid hormone signaling pathway|Gastric acid secretion|Thermogenesis|Proteoglycans in cancer|Hepatocellular carcinoma|Fluid shear stress and atherosclerosis|Hypertro…
Cadm1	1.243	1.77068e-10	2	cell adhesion molecule 1	cell-cell junction|cell-cell adherens junction|cell adhesion|homophilic cell adhesion via plasma membrane adhesion molecules|heterophilic cell-cell adhesion via plasma membrane cell adhesion molecules|calcium-independent cell-cell adhesion via plasma membrane cell-adhesion molecules|PDZ domain binding|synapse assembly|axon|dendrite|susceptibility to natural killer cell mediated cytotoxicity|cell …	rno04514	Cell adhesion molecules (CAMs)
Srf	1.129	1.89998e-10	2	serum response factor	cell-cell adhesion|negative regulation of amyloid-beta clearance|negative regulation of pri-miRNA transcription by RNA polymerase II|positive regulation of pri-miRNA transcription by RNA polymerase II|transcriptional activator activity, RNA polymerase II proximal promoter sequence-specific DNA binding|RNA polymerase II activating transcription factor binding|transcriptional activator activity, RN…	rno04010,rno04022,rno05203,rno05166	MAPK signaling pathway|cGMP - PKG signaling pathway|Viral carcinogenesis|HTLV-I infection
Mark2	1.04	2.17605e-10	2	microtubule affinity regulating kinase 2	protein binding|ATP binding|nucleus|nucleoplasm|membrane|actin filament|Wnt signaling pathway|lateral plasma membrane|establishment of cell polarity|regulation of axonogenesis|intracellular signal transduction|regulation of cytoskeleton organization|microtubule bundle|microtubule cytoskeleton organization|magnesium ion binding|neuron migration|protein serine/threonine kinase activity|plasma membr…
Dnajb5	1.038	2.40416e-10	2	DnaJ heat shock protein family (Hsp40) member B5	protein folding|response to unfolded protein|unfolded protein binding|chaperone binding|negative regulation of transcription by RNA polymerase II|nucleus|cytosol
Hnrnph1	1.005	2.43224e-10	2	heterogeneous nuclear ribonucleoprotein H1	regulation of RNA splicing|nucleus|catalytic step 2 spliceosome|nucleoplasm|cytosol|cellular response to peptide|RNA processing|mRNA processing|RNA splicing|enzyme binding|RNA binding
Arpp21	1.255	2.58624e-10	2	cAMP regulated phosphoprotein 21	nucleic acid binding|cellular response to heat
Cbx6	1.07	2.66527e-10	2	chromobox 6	nucleus|PcG protein complex|negative regulation of transcription by RNA polymerase II|heterochromatin|single-stranded RNA binding
Plxna1	1.136	2.81956e-10	2	plexin A1	neuron projection guidance|regulation of cell shape|semaphorin-plexin signaling pathway involved in axon guidance|regulation of smooth muscle cell migration|neuron projection extension|membrane|integral component of membrane|semaphorin receptor activity|branchiomotor neuron axon guidance|regulation of cell migration|regulation of GTPase activity|regulation of axon extension involved in axon guida…	rno04360	Axon guidance
Arid1a	1.063	2.93292e-10	2	AT-rich interaction domain 1A	glucocorticoid receptor signaling pathway|embryo implantation|neural tube closure|ATP-dependent chromatin remodeling|biological_process|cardiac chamber development|positive regulation of transcription, DNA-templated|SWI/SNF complex|optic cup formation involved in camera-type eye development|cardiac muscle cell differentiation|molecular_function|DNA binding|cellular_component|nucleoplasm|ligand-de…	rno04714,rno05225	Thermogenesis|Hepatocellular carcinoma
Maob	1.13	3.04329e-10	2	monoamine oxidase B	response to steroid hormone|primary amine oxidase activity|flavin adenine dinucleotide binding|response to toxic substance|response to corticosterone|response to aluminum ion|response to selenium ion|negative regulation of serotonin secretion|integral component of membrane|response to lipopolysaccharide|oxidation-reduction process|neurotransmitter catabolic process|response to drug|protein homodi…	rno00260,rno00330,rno00340,rno00350,rno00360,rno00380,rno00982,rno04728,rno04726,rno05030,rno05031,rno05034	Glycine, serine and threonine metabolism|Arginine and proline metabolism|Histidine metabolism|Tyrosine metabolism|Phenylalanine metabolism|Tryptophan metabolism|Drug metabolism - cytochrome P450|Dopaminergic synapse|Serotonergic synapse|Cocaine addiction|Amphetamine addiction|Alcoholism
Dgkz	1.125	3.15669e-10	2	diacylglycerol kinase zeta	glycerolipid metabolic process|phosphorylation|diacylglycerol kinase activity|negative regulation of Ras protein signal transduction|nuclear speck|lipid phosphorylation|enzyme inhibitor activity|metal ion binding|protein binding|ATP binding|intracellular|nucleus|lamellipodium|mitotic G1 DNA damage checkpoint|cytoplasm|intracellular signal transduction|plasma membrane|negative regulation of cataly…	rno00561,rno00564,rno04070,rno04072,rno05231	Glycerolipid metabolism|Glycerophospholipid metabolism|Phosphatidylinositol signaling system|Phospholipase D signaling pathway|Choline metabolism in cancer
Pianp	1.01	3.40333e-10	2	PILR alpha associated neural protein	adherens junction|integral component of membrane|basolateral plasma membrane
Nrxn2	1.005	3.7621e-10	2	neurexin 24	postsynaptic density protein 95 clustering|vocal learning|synapse assembly|calcium channel regulator activity|presynapse|metal ion binding|biological_process|cell adhesion molecule binding|integral component of membrane|cellular_component|vocalization behavior|plasma membrane|cell adhesion|signal transduction|chemical synaptic transmission|adult behavior|neurotransmitter secretion|postsynaptic me…	rno04514	Cell adhesion molecules (CAMs)
Kmt2e	1.094	4.17467e-10	2	lysine methyltransferase 2E	positive regulation of histone H3-K4 trimethylation|transcriptionally active chromatin|cellular_component|nucleus|neutrophil activation|DNA methylation|biological_process|histone-lysine N-methyltransferase activity|enzyme binding|positive regulation of transcription, DNA-templated|erythrocyte differentiation|metal ion binding|protein-containing complex|positive regulation of G1/S transition of mi…	rno00310	Lysine degradation
Nedd4l	1.193	4.58847e-10	2	neural precursor cell expressed, developmentally down-regulated 4-like, E3 ubiquitin protein ligase	ubiquitin-dependent protein catabolic process|protein monoubiquitination|response to salt stress|response to metal ion|positive regulation of sodium ion transport|negative regulation of sodium ion transport|potassium channel regulator activity|regulation of dendrite morphogenesis|protein ubiquitination|regulation of membrane repolarization|ubiquitin protein ligase activity|sodium channel regulato…	rno04120,rno04144,rno04530,rno04960	Ubiquitin mediated proteolysis|Endocytosis|Tight junction|Aldosterone-regulated sodium reabsorption
Ttyh3	1.063	4.70338e-10	2	tweety family member 3	chloride transport|chloride channel complex|chloride transmembrane transport|intracellular calcium activated chloride channel activity|chloride channel activity|plasma membrane
Myh11	1.352	4.71234e-10	2	myosin heavy chain 11	actin filament binding|myosin complex|actin binding|myofibril|calmodulin binding|smooth muscle contractile fiber|ATP binding|muscle myosin complex|brush border|smooth muscle contraction|myosin filament|microtubule-based movement|melanosome|microtubule binding|elastic fiber assembly|structural constituent of muscle|stress fiber|cardiac muscle fiber development|motor activity|microtubule motor acti…	rno04530,rno04270	Tight junction|Vascular smooth muscle contraction
Plppr4	1.084	4.90685e-10	2	phospholipid phosphatase related 4	phospholipid dephosphorylation|phospholipid metabolic process|inner ear development|signal transduction|axonogenesis|phosphatidate phosphatase activity|external side of plasma membrane|phosphatase activity|lipid phosphatase activity|integral component of plasma membrane
Lrrn2	1.019	5.01984e-10	2	leucine rich repeat neuronal 2	integral component of membrane|proteinaceous extracellular matrix|extracellular space|axonogenesis
Eif3a	1.043	5.03438e-10	2	eukaryotic translation initiation factor 3, subunit A	eukaryotic translation initiation factor 3 complex, eIF3m|cytosol|translation reinitiation|IRES-dependent viral translational initiation|eukaryotic translation initiation factor 3 complex|RNA binding|viral translational termination-reinitiation|mRNA binding|translation initiation factor activity|microtubule|protein binding|receptor tyrosine kinase binding|nucleus|multi-eIF complex|negative regula…	rno03013	RNA transport
Selenof	1	5.2184e-10	2	--	--	--	--
Rerg	1.487	5.26807e-10	2	RAS-like, estrogen-regulated, growth-inhibitor	cytosol|signal transduction|negative regulation of cell proliferation|response to hormone|membrane|negative regulation of cell growth|GTPase activity|GTP binding|nucleus
Micu1	1.029	5.74238e-10	2	mitochondrial calcium uptake 1	uniplex complex|mitochondrial calcium ion homeostasis|calcium import into the mitochondrion|mitochondrion|mitochondrial inner membrane|positive regulation of mitochondrial calcium ion concentration|mitochondrial intermembrane space|mitochondrial calcium ion transmembrane transport|identical protein binding|integral component of mitochondrial membrane|calcium ion import|protein heterodimerization …
[truncated: 6,002 more rows]
