# Supplementary material for: Transcriptome-scale spatial gene expression in rat arcuate nucleus during puberty
Source: Cell Biosci. 2022 Jan 21;12:8. doi: 10.1186/s13578-022-00745-2 (PMC8781439; doi:10.1186/s13578-022-00745-2)
Supplement: Supplementary file 6 — Additional file 6: Table S5. Gene expression profiles of SLC18A3 screened cells. [file 13578_2022_745_MOESM6_ESM.xlsx]

## Sheet: Date Formatting
GeneID	GeneName	Chr	Strand	Start	End	Annotation	Class	25-P5_rep1_1	25-P5_rep2_1	25-P6_rep1_1	25-P6_rep2_1	25-P7_rep1_1	25-P7_rep2_1	25-P8_rep1_1	25-P8_rep2_1	35-P5_rep1_1	35-P5_rep2_1	35-P6_rep1_1	35-P6_rep2_1	35-P7_rep1_1	35-P7_rep2_1	35-P8_rep1_1	35-P8_rep2_1	45-P5_rep1_1	45-P5_rep2_1	45-P6_rep1_1	45-P6_rep2_1	45-P7_rep1_1	45-P7_rep2_1	45-P8_rep1_1	45-P8_rep2_1
ENSRNOG00000000007	Gad1	3	+	56861396	56902157	glutamate decarboxylase 1 [Source:RGD Symbol;Acc:2652]	protein_coding	2.52367	8.77851	9.63419	12.7575	3.60197	5.51795	9.16352	8.26049	6.98982	6.07936	10.1767	8.24093	7.5654	7.11539	3.45976	5.21839	2.551	4.42871	2.34097	1.53736	6.06951	3.92525	0.239189	3.96019
ENSRNOG00000000008	Alx4	3	+	82548959	82585531	ALX homeobox 4 [Source:RGD Symbol;Acc:1310201]	protein_coding	5.23375	10.1116	5.9151	5.58917	3.94582	8.93536	2.34665	0.447956	3.99428	2.16208	4.83992	2.47708	6.26457	2.6854	0.884135	3.56998	1.29107	2.60979	2.28018	0.14315	4.34633	0.145155	0	0
ENSRNOG00000000009	Tmco5b	3	+	104749051	104765436	transmembrane and coiled-coil domains 5B [Source:RGD Symbol;Acc:1561237]	protein_coding	4.1595	8.18569	7.3694	11.0574	8.01945	4.1636	9.74898	9.49291	5.15945	5.5263	6.75756	8.62676	2.35999	5.38798	3.0415	1.7467	3.03181	1.15592	0.497921	3.88755	0.153156	21.5518	1.86753	5.20737
ENSRNOG00000000010	Cbln1	19	+	20607507	20611316	cerebellin 1 precursor [Source:RGD Symbol;Acc:1562813]	protein_coding	4.4112	1.7599	7.61796	7.60348	3.8943	7.18913	9.7615	2.01018	4.5361	3.82183	4.74202	4.63262	6.81041	5.66449	6.53561	2.87167	0.88406	1.62017	2.02448	0.71427	6.35983	1.82619	0	0
ENSRNOG00000000012	Tcf15	3	+	147643250	147649504	transcription factor 15 [Source:RGD Symbol;Acc:1308464]	protein_coding	4.06603	3.96188	9.50806	10.471	3.69019	0	2.27568	4.28346	5.84967	1.87197	4.93737	1.30817	3.66345	1.3191	0	0.831991	11.2402	4.4659	1.39989	1.2938	0.869612	4.80112	3.85881	4.28232
ENSRNOG00000000017	Steap1	4	+	25435873	25446461	STEAP family member 1 [Source:RGD Symbol;Acc:1311543]	protein_coding	3.24994	2.60101	2.00298	7.55765	6.08931	4.20991	4.42549	10.7843	8.77163	2.94059	8.33221	5.8519	17.3649	5.95587	0.518077	3.57524	3.37188	2.17057	4.69698	2.83105	6.43222	25.3855	0	0
ENSRNOG00000000024	Hebp1	4	-	168903565	168933079	heme binding protein 1 [Source:RGD Symbol;Acc:1304581]	protein_coding	7.03211	11.5807	4.46823	2.67562	2.68177	4.2217	2.93294	6.26361	3.06926	3.00325	8.49537	8.81913	11.4551	10.3213	42.8372	32.0288	4.15832	8.99993	21.2047	21.609	12.5752	5.96965	0	4.51742
ENSRNOG00000000033	Tmcc2	13	-	49132667	49169918	transmembrane and coiled-coil domain family 2 [Source:RGD Symbol;Acc:1311960]	protein_coding	7.77268	7.05164	11.686	12.2293	15.5203	14.157	14.3394	10.6615	5.34122	7.46451	12.5432	10.4323	10.5322	6.3114	12.9799	4.75397	1.82104	2.15304	25.2038	24.7657	6.70197	4.66168	19.0513	11.9846
ENSRNOG00000000034	Nuak2	13	+	49092306	49109050	NUAK family kinase 2 [Source:RGD Symbol;Acc:1359167]	protein_coding	11.235	5.49158	10.0617	9.4932	7.82824	3.78831	6.17911	9.23724	12.2483	9.3493	4.51402	6.13979	11.213	12.9762	5.36959	4.79078	19.3216	17.052	9.37554	6.41815	4.46391	3.54586	0	0
ENSRNOG00000000035	Tmed11	14	+	1937041	1957579	transmembrane emp24 protein transport domain containing 11 [Source:RGD Symbol;Acc:1588776]	protein_coding	1.3862	5.25787	10.8455	8.67759	4.91244	3.51421	2.50925	12.8296	2.41713	5.6513	6.69311	6.05977	5.48092	6.10088	9.59796	5.69489	0.735329	2.47588	0.660022	0.053219	9.51007	9.59321	0	0
ENSRNOG00000000036	Klhdc8a	13	+	49074644	49082729	kelch domain containing 8A [Source:RGD Symbol;Acc:1305132]	protein_coding	4.41894	3.22238	12.1366	9.38036	5.7368	6.00266	3.16682	6.6504	3.98138	6.99459	5.04012	4.39345	7.22079	7.80716	1.77039	2.01922	2.98828	4.71551	2.16047	1.31365	7.81881	0.459777	1.89002	2.17456
ENSRNOG00000000040	RGD1304622	13	-	72861090	72893187	similar to 6820428L09 protein [Source:RGD Symbol;Acc:1304622]	protein_coding	11.0664	4.22487	14.2513	12.9489	7.0374	13.0097	5.18746	8.75074	8.38861	8.67989	12.9441	10.128	16.848	11.2706	6.71318	5.34087	5.58098	4.10696	1.73241	2.61263	8.1019	1.64109	8.49221	7.20559
ENSRNOG00000000041	Slc26a1	14	+	2050483	2056089	solute carrier family 26 member 1 [Source:RGD Symbol;Acc:620136]	protein_coding	10.062	10.1426	8.03769	9.62359	11.7203	8.34756	10.998	9.27141	5.89072	4.20692	10.0179	7.61656	11.0261	5.29308	4.13268	4.33519	3.44366	3.45062	2.58012	3.40888	1.77164	2.75618	2.49057	1.06361
ENSRNOG00000000042	Xpr1	13	-	72918490	73056875	xenotropic and polytropic retrovirus receptor 1 [Source:RGD Symbol;Acc:1306554]	protein_coding	6.34897	4.06839	13.9233	10.0132	9.40093	9.34099	5.49984	7.16505	6.42213	6.16386	8.92281	10.0327	6.94952	10.3645	2.89263	3.44943	3.2692	3.22335	4.40678	1.70186	3.10882	1.97191	1.72059	10.6909
ENSRNOG00000000043	Idua	14	-	2042411	2056762	alpha-L-iduronidase [Source:RGD Symbol;Acc:1310943]	protein_coding	6.09291	7.10446	8.64864	12.4527	3.58096	7.47296	3.59218	4.55699	5.52962	4.79091	7.20929	7.23017	10.9121	8.21236	3.22009	4.19496	6.39853	2.25554	11.2333	8.58446	7.46958	4.328	0.231179	1.56246
ENSRNOG00000000044	Tmem175	14	-	2083712	2100005	transmembrane protein 175 [Source:RGD Symbol;Acc:1309712]	protein_coding	4.32875	5.47636	7.26096	9.99278	3.88398	6.08978	6.27571	7.36482	6.27397	5.47655	6.61206	5.21786	9.75075	7.91157	1.6027	6.80889	5.18121	2.15494	3.84597	3.80739	8.38334	1.63149	1.02286	3.50416
ENSRNOG00000000047	Cd82	3	-	82324354	82368357	Cd82 molecule [Source:RGD Symbol;Acc:69070]	protein_coding	4.85399	4.28143	7.95174	7.94696	15.4878	15.5986	8.00544	7.37024	7.28851	7.87121	5.91971	3.97486	8.9323	6.37688	2.02758	1.10531	5.73861	11.1123	14.9401	12.0368	16.2291	17.7654	35.6488	27.5296
ENSRNOG00000000048	Gak	14	+	2100106	2174318	cyclin G associated kinase [Source:RGD Symbol;Acc:621589]	protein_coding	7.24099	7.18976	9.58739	11.7502	7.29336	10.102	10.5573	12.0254	8.73657	9.51662	10.4327	7.84006	8.53921	7.03506	14.855	17.6772	13.6616	19.0616	13.5754	12.9709	3.54405	2.92334	5.8635	7.81579
ENSRNOG00000000053	Crp	13	+	91054974	91093713	C-reactive protein [Source:RGD Symbol;Acc:2411]	protein_coding	5.54865	7.82336	12.1252	10.8069	7.27755	7.72317	7.57927	8.7056	5.65352	4.2066	6.6519	17.2921	9.06008	13.281	3.38116	2.53148	8.70647	8.23314	3.44648	3.05551	37.6012	74.4315	14.0537	1.02108
ENSRNOG00000000054	Abhd8	16	-	19866022	19872774	abhydrolase domain containing 8 [Source:RGD Symbol;Acc:1305693]	protein_coding	5.83688	4.51476	7.41088	11.4987	8.03918	6.62461	7.72219	6.84337	3.97588	5.58497	7.41097	5.54447	9.18013	5.81542	1.98828	4.00725	1.09777	4.23618	2.9736	3.31735	5.38276	2.90375	0	0
ENSRNOG00000000055	Fcrl6	13	-	90982814	90992406	Fc receptor-like 6 [Source:RGD Symbol;Acc:1563939]	protein_coding	4.46901	4.12503	7.52939	10.7371	4.57856	3.41592	6.65864	3.53046	2.42271	3.39665	6.47701	5.34735	2.88921	2.53894	1.46727	1.62382	1.48583	3.708	0.558615	1.0144	1.08214	4.49657	0	0
ENSRNOG00000000060	Cplx1	14	+	2194933	2226598	complexin 1 [Source:RGD Symbol;Acc:70944]	protein_coding	8.03943	8.79091	8.77573	12.5973	5.04371	4.12352	3.97053	7.16825	5.38758	7.51371	9.20145	6.09707	9.84941	5.64707	3.11996	3.19445	2.08578	3.279	1.31336	1.80104	4.8074	8.25553	2.62736	3.9232
ENSRNOG00000000062	Pcgf3	14	-	2247808	2297155	polycomb group ring finger 3 [Source:RGD Symbol;Acc:1311479]	protein_coding	6.89553	11.2715	11.6264	9.87776	9.52727	6.32217	10.2073	8.65817	8.91749	6.68357	12.7217	8.92042	6.71785	10.9308	1.27108	2.78321	5.04693	4.22807	1.928	4.62474	20.3192	7.03443	3.97924	5.91295
ENSRNOG00000000064	Atp5me	14	+	2325308	2326436	ATP synthase membrane subunit e [Source:RGD Symbol;Acc:621377]	protein_coding	6.04101	20.3747	21.9324	29.6375	1021.7	1141.67	231.696	248.073	88.5004	107.22	41.1418	59.5632	1428.89	1313.47	528.528	538.502	201.002	315.934	940.97	950.107	1386.06	1404.72	1612.65	1685.31
ENSRNOG00000000065	Pde6b	14	-	2328750	2371883	phosphodiesterase 6B [Source:RGD Symbol;Acc:1311039]	protein_coding	5.631	8.85862	12.0643	10.8302	2.80308	7.03789	5.8634	5.69078	5.24555	5.3361	9.51854	6.7076	11.0633	6.32286	2.58545	2.3814	3.50373	1.84394	1.85545	1.34441	6.35922	3.98866	2.36176	2.65112
ENSRNOG00000000066	Fbxo28	13	-	100715260	100740728	F-box protein 28 [Source:RGD Symbol;Acc:1304584]	protein_coding	4.82525	3.01134	10.6851	10.748	3.49397	3.16636	3.28932	4.2015	5.67548	6.7931	9.49496	7.04975	11.883	12.9345	0.445729	1.58801	3.96031	4.10446	3.76946	6.88533	1.84984	2.84592	4.36041	2.02481
ENSRNOG00000000068	Ppp2r5a	13	-	110033550	110077946	protein phosphatase 2, regulatory subunit B', alpha [Source:RGD Symbol;Acc:1308022]	protein_coding	4.62966	5.51422	10.7805	6.33213	6.02118	2.78416	5.50514	3.771	5.43288	8.51628	7.64964	10.0877	3.06154	5.80994	2.46562	1.84552	22.2487	31.3981	20.6291	30.9458	19.4363	11.7743	45.4012	54.3659
ENSRNOG00000000070	LOC100910207	14	-	1621026	1632378	protein Dr1-like [Source:RGD Symbol;Acc:6499394]	protein_coding	0.77152	0.935257	0	0.150473	0	0	0.685481	0.265071	0.20697	1.26271	0.493312	0.224943	0	0.200486	0.262995	0.272056	0	0	0	0	0.960535	0	0	0
ENSRNOG00000000073	Tmed5	14	+	2613406	2633950	transmembrane p24 trafficking protein 5 [Source:RGD Symbol;Acc:1359437]	protein_coding	4.21529	4.25476	8.3086	7.36921	7.01192	6.61709	3.63063	3.75288	4.38212	2.9002	7.90863	6.4304	2.94707	6.21254	2.85325	3.34189	4.06826	15.8825	2.66961	3.73226	9.31126	6.14933	0	2.22567
ENSRNOG00000000075	Mtf2	14	-	2658267	2700977	metal response element binding transcription factor 2 [Source:RGD Symbol;Acc:1304727]	protein_coding	3.99873	6.98488	6.01372	7.49796	8.96938	6.66649	5.13943	6.09198	4.13962	2.35356	6.74616	7.23712	4.68806	7.83066	3.20268	3.89414	3.01016	7.90693	7.64166	6.65225	7.1492	0.318358	0	1.95056
ENSRNOG00000000081	Antxr2	14	+	13192347	13274978	ANTXR cell adhesion molecule 2 [Source:RGD Symbol;Acc:1561294]	protein_coding	2.77793	4.10898	7.78259	6.7454	3.56543	4.65961	3.47107	3.57614	4.60667	5.53662	4.91587	5.56965	4.281	5.48807	3.3215	4.74828	3.09294	2.55351	1.83	3.00833	2.33424	9.9339	0.997539	5.3811
ENSRNOG00000000082	Hltf	2	+	104854572	104914173	helicase-like transcription factor [Source:RGD Symbol;Acc:1309031]	protein_coding	4.38551	2.78352	4.81794	5.33013	6.24308	2.93325	5.67894	7.64068	3.56652	4.61341	4.31417	5.49424	9.06047	5.65679	3.14329	4.04628	6.95841	5.85578	3.33603	2.45846	8.36553	7.05629	2.90745	5.11491
ENSRNOG00000000091	Smad9	2	+	144191846	144212138	SMAD family member 9 [Source:RGD Symbol;Acc:71004]	protein_coding	0.410247	0.766998	0.143034	0.294444	0.682206	0.870978	0.564302	0.531765	0.147852	0.339221	0.134521	0.24806	0.468179	0.094009	0.238174	0.550004	0.25534	0.384223	0	0.265338	0	1.04635	0	0
ENSRNOG00000000095	Gpr89b	2	-	198999946	199038702	G protein-coupled receptor 89B [Source:RGD Symbol;Acc:1304837]	protein_coding	14.676	16.0793	13.1611	11.2129	12.7436	10.9672	12.2507	9.22603	13.7926	11.3545	14.6052	14.2733	5.13377	8.60449	7.3199	4.29473	8.22935	2.99821	5.17586	2.12507	4.53485	10.2705	9.08856	5.34793
ENSRNOG00000000096	Pdzk1	2	+	198965685	198999323	PDZ domain containing 1 [Source:RGD Symbol;Acc:70924]	protein_coding	4.90781	7.94516	5.96426	6.97214	6.65759	3.85914	8.65217	6.05674	6.0579	5.65127	6.34121	6.91585	10.3421	6.65976	1.99912	5.47546	1.47982	2.2637	3.46206	1.97629	11.2339	3.22752	19.3428	39.1973
ENSRNOG00000000097	Cd160	2	-	198935133	198942732	CD160 molecule [Source:RGD Symbol;Acc:1563598]	protein_coding	13.5803	2.9782	1.1824	16.9783	6.6712	18.6791	5.39378	8.3488	4.51576	9.76757	9.11992	3.92676	7.87296	13.6121	8.67801	5.67124	0.351325	6.49584	2.89718	3.91754	6.63501	4.04275	0.593005	0
ENSRNOG00000000098	Rnf115	2	+	198852500	198919995	ring finger protein 115 [Source:RGD Symbol;Acc:1305315]	protein_coding	15.7526	17.4092	13.4779	15.6539	3.89073	8.15879	15.8224	9.2626	23.7026	23.6746	11.8192	14.3712	8.74335	5.39689	48.9469	48.6155	48.5682	47.4078	29.0687	21.0983	5.90559	12.7824	0	0.999255
ENSRNOG00000000104	Thoc3	17	+	10676943	10686134	THO complex 3 [Source:RGD Symbol;Acc:1311669]	protein_coding	11.0981	3.29248	13.0631	14.8235	9.31465	8.54672	3.68899	10.2097	5.36953	5.30928	10.1591	6.93232	5.7762	6.37978	4.78686	5.11256	14.4591	13.9671	10.5283	4.06893	15.015	16.7542	0.855781	2.7426
ENSRNOG00000000105	Cplx2	17	-	10756285	10818835	complexin 2 [Source:RGD Symbol;Acc:70945]	protein_coding	13.9602	7.32731	16.9808	11.6884	8.71699	4.25637	7.32554	7.74937	10.6056	7.56038	6.43257	13.8898	14.6388	9.55672	8.90311	6.923	3.99119	3.8108	2.3009	1.6295	11.5573	11.2212	0	5.39661
ENSRNOG00000000108	Aga	16	-	41222238	41234095	aspartylglucosaminidase [Source:RGD Symbol;Acc:1309646]	protein_coding	4.54257	5.34465	23.9093	17.5514	1.71889	3.29861	18.7692	24.7975	54.1346	72.079	16.3502	18.2894	5.59103	4.41416	160.731	173.845	71.6424	83.2028	217.113	206.042	29.9656	57.9984	81.843	87.3196
ENSRNOG00000000109	Fgf20	16	+	55152748	55159352	fibroblast growth factor 20 [Source:RGD Symbol;Acc:71068]	protein_coding	0	1.19737	2.57765	6.71977	0.804345	7.31752	2.54475	4.22975	3.60563	2.26315	0.565477	3.92742	5.43602	2.31575	2.06911	0.576737	1.6659	2.42481	1.43441	0	0	0	0	0
ENSRNOG00000000111	Coprs	16	+	80826681	80831791	coordinator of PRMT5 and differentiation stimulator [Source:RGD Symbol;Acc:1565675]	protein_coding	4.45005	3.55886	11.7935	13.7544	6.83551	9.14229	11.894	7.40365	37.3944	40.2725	9.87413	5.20783	9.33229	3.60409	95.1074	115.413	1.68025	1.47339	71.9912	59.6869	3.34448	0	1.98832	2.2518
ENSRNOG00000000112	Champ1	16	-	80839374	80850340	chromosome alignment maintaining phosphoprotein 1 [Source:RGD Symbol;Acc:1311283]	protein_coding	2.03756	5.81316	6.47742	7.78311	3.70684	4.57031	5.99493	8.92056	6.39003	4.35026	9.55341	3.19769	7.93825	8.86102	4.14685	2.8971	2.13073	3.42732	3.57615	6.55085	4.9191	5.70054	3.12288	2.47844
ENSRNOG00000000113	Elac1	18	-	69706522	69723869	elaC ribonuclease Z 1 [Source:RGD Symbol;Acc:1304757]	protein_coding	4.42371	3.48353	9.18717	9.63013	6.36023	4.97394	1.35134	4.73962	3.29952	4.94442	3.91087	8.27728	2.57631	6.26327	0.883031	2.51901	1.62407	2.98295	2.62388	0.627644	5.6855	4.55439	0	0
ENSRNOG00000000121	Pigv	5	-	151886035	151898022	phosphatidylinositol glycan anchor biosynthesis, class V [Source:RGD Symbol;Acc:1309526]	protein_coding	3.74262	5.04213	13.3838	11.0018	10.8203	10.7699	6.9751	10.1651	7.10723	7.74444	10.3073	12.0107	10.8612	7.50526	6.30336	10.3264	10.1796	8.26665	0.866181	2.83752	7.75365	10.5198	3.43277	0.941424
ENSRNOG00000000122	Ak2	5	+	147185474	147204050	adenylate kinase 2 [Source:RGD Symbol;Acc:2077]	protein_coding	10.1964	3.43624	16.1377	9.138	5.89967	0.913724	10.6653	12.7635	3.88009	5.79221	9.18727	6.9999	8.34342	9.66667	5.36066	7.39786	10.2426	17.9648	10.0802	10.5987	36.7923	23.5882	6.59364	13.9771
ENSRNOG00000000123	Rnf19b	5	+	147246037	147270957	ring finger protein 19B [Source:RGD Symbol;Acc:1305470]	protein_coding	40.407	42.1369	19.6351	22.0813	17.8248	12.7052	26.865	16.3167	33.619	40.5056	23.5679	25.4439	22.3874	13.9567	15.8427	11.2821	43.1402	38.3338	7.38393	9.49391	11.6123	18.0762	8.59453	6.87439
ENSRNOG00000000124	AABR07065970.1	9	-	110507	110749	transmembrane protein 234-like [Source:NCBI gene;Acc:103690615]	protein_coding	13.7688	3.63794	10.934	9.73833	27.6212	11.9678	4.64968	3.13105	2.41888	6.76647	15.6526	1.73973	21.2204	18.0206	4.77994	4.54982	0	0	0	0	27.3259	0	0	0
ENSRNOG00000000127	Kpna6	5	-	147850275	147886615	karyopherin subunit alpha 6 [Source:RGD Symbol;Acc:1306570]	protein_coding	5.2464	5.07757	9.11478	11.3093	6.73627	5.25293	9.23424	7.28192	4.54377	5.21029	9.01031	7.17276	5.03505	8.8311	3.49623	3.91678	5.99408	5.8206	4.75259	1.99744	7.13885	6.6724	0	2.34129
ENSRNOG00000000129	Phf24	5	+	58359498	58383070	PHD finger protein 24 [Source:RGD Symbol;Acc:1559864]	protein_coding	6.22211	3.42459	10.3593	11.1896	5.42612	6.99588	12.1866	5.14514	5.18553	4.41626	8.70596	7.93451	4.94901	6.53032	4.79229	3.88056	4.05974	1.56111	1.06647	0.840616	0.110278	0.214673	1.13086	0
ENSRNOG00000000130	Dnajb5	5	+	58393233	58401870	DnaJ heat shock protein family (Hsp40) member B5 [Source:RGD Symbol;Acc:1307453]	protein_coding	6.81388	7.67974	4.94404	5.48377	6.84091	3.06178	8.05202	4.9322	5.42347	4.43166	7.53427	8.12344	5.94862	8.85488	4.11607	4.19388	3.93256	3.9063	2.14676	2.53145	6.69058	2.79312	1.04706	0.134243
ENSRNOG00000000133	Txndc15	17	-	9429175	9441526	thioredoxin domain containing 15 [Source:RGD Symbol;Acc:1304696]	protein_coding	3.01654	1.48871	10.3779	9.90018	42.4946	41.5629	2.64514	3.5254	2.75887	2.32704	2.67576	3.20647	21.6503	22.1386	26.9447	23.9822	0.769172	4.3012	21.1917	17.551	73.6096	86.5644	30.3957	27.298
ENSRNOG00000000137	Ly86	17	-	28104589	28191436	lymphocyte antigen 86 [Source:RGD Symbol;Acc:1309936]	protein_coding	34.3597	40.0167	5.99848	7.05869	10.7357	8.48029	2.47011	3.46698	8.42137	13.0828	4.07551	6.05192	7.61405	6.02314	4.13776	1.42171	61.0115	64.2578	2.16604	0.849477	2.53825	2.61882	4.83588	2.05876
ENSRNOG00000000138	Glis1	5	+	127160495	127233078	GLIS family zinc finger 1 [Source:RGD Symbol;Acc:1308030]	protein_coding	10.0289	6.31934	14.3814	12.5572	9.64019	8.2036	5.91144	7.76395	3.15802	4.1089	10.724	9.20059	5.15502	7.68367	3.62508	3.85372	3.29768	4.1224	3.89063	3.80391	4.3888	1.74068	0	3.0552
ENSRNOG00000000142	Plxdc2	17	+	83221827	83610272	plexin domain containing 2 [Source:RGD Symbol;Acc:1305962]	protein_coding	5.14282	5.30013	6.388	5.8151	2.83658	4.64159	8.16183	6.80633	14.3199	11.7654	5.66156	5.09103	4.32609	6.66689	3.0421	3.98765	39.2744	32.1076	10.4257	8.59158	6.6249	4.72874	3.5272	0.74948
ENSRNOG00000000145	Pik3r3	5	+	135074297	135142488	phosphoinositide-3-kinase regulatory subunit 3 [Source:RGD Symbol;Acc:621042]	protein_coding	2.8198	3.82043	7.33402	4.76795	4.31787	6.1768	6.74995	3.37161	4.46138	6.58729	6.87841	8.95623	7.76155	6.24939	7.98814	4.19631	3.95625	5.22281	1.90661	0.793297	2.63421	8.3704	0	2.40876
ENSRNOG00000000150	Dnajc1	17	-	84986991	85141210	DnaJ heat shock protein family (Hsp40) member C1 [Source:RGD Symbol;Acc:2322144]	protein_coding	2.55947	2.14482	6.26412	5.46693	3.39242	3.31591	2.7709	2.47486	5.6353	4.23319	2.71829	4.76082	3.25488	4.80873	2.37255	2.50405	5.81433	8.97481	13.4437	17.2807	17.5265	16.6527	1.5668	0.933922
ENSRNOG00000000151	Ldlrap1	5	-	152966591	152987211	low density lipoprotein receptor adaptor protein 1 [Source:RGD Symbol;Acc:1563417]	protein_coding	4.93547	3.2577	9.74577	11.1743	5.37785	5.04828	6.82282	5.8079	6.48423	5.88006	7.73916	6.51513	4.64118	3.60222	8.98381	7.7351	2.78354	2.85884	0.881055	0.446746	2.2607	3.66726	2.3808	0.212857
ENSRNOG00000000155	Cog3	15	-	57755189	57805184	component of oligomeric golgi complex 3 [Source:RGD Symbol;Acc:1304555]	protein_coding	5.37333	5.02449	7.19656	11.9711	5.20178	4.32479	8.05512	9.15944	6.20593	4.21989	8.79176	8.4853	10.069	7.21253	6.07275	3.41563	2.84402	2.56183	1.90508	3.55028	0.940972	7.6101	2.32579	2.06736
ENSRNOG00000000156	LOC100911486	5	+	171472273	171620947	multiple epidermal growth factor-like domains protein 6-like [Source:RGD Symbol;Acc:6492904]	protein_coding	2.57589	2.22034	4.39807	3.03973	2.31973	0.933888	1.37702	0.090352	2.53257	1.32835	1.23134	1.20317	0.434054	1.99567	1.33404	1.71796	1.55376	0.660506	0.688311	0.511713	0.141052	0.398899	0	0.050199
ENSRNOG00000000157	Atg12	18	-	40721800	40732126	autophagy related 12 [Source:RGD Symbol;Acc:1306306]	protein_coding	4.15196	5.20597	8.94266	6.13814	4.26764	6.03065	3.92721	6.34813	3.88802	4.66177	8.02367	8.21663	10.2858	7.45413	3.54102	1.6777	18.4876	11.4544	19.6429	24.7453	2.39629	2.07537	10.9108	25.0702
ENSRNOG00000000158	Cdo1	18	-	40701984	40716686	cysteine dioxygenase type 1 [Source:RGD Symbol;Acc:69262]	protein_coding	3.38035	4.20124	13.5067	6.97209	6.76874	5.16254	10.691	5.73573	5.64996	3.51733	3.80608	4.10433	8.49509	2.03534	2.85279	1.44256	4.33129	0.751864	3.78813	5.77044	4.65506	1.2936	0	2.97759
ENSRNOG00000000161	Chm	X	-	84666900	84821775	CHM Rab escort protein [Source:RGD Symbol;Acc:2340]	protein_coding	3.23278	2.12849	4.38535	5.94346	2.562	3.994	4.41174	5.55009	2.82376	5.26011	5.08072	2.46491	3.41326	3.07182	1.38759	1.97536	0.979097	0.605111	1.31709	1.33426	0.291513	0.900552	0.227308	2.71251
ENSRNOG00000000164	Lamp2	X	-	124722628	124766044	lysosomal-associated membrane protein 2 [Source:RGD Symbol;Acc:2990]	protein_coding	124.118	116.332	14.5661	8.31124	5.13649	7.51142	10.6539	15.4587	70.7797	67.4725	10.7401	11.1007	19.8657	14.776	75.2763	67.3242	175.558	198.504	83.4838	105.97	22.2089	12.6287	61.1054	68.7034
ENSRNOG00000000165	Pfkfb1	X	-	23092159	23144324	6-phosphofructo-2-kinase/fructose-2,6-biphosphatase 1 [Source:RGD Symbol;Acc:3307]	protein_coding	6.35847	3.36737	11.0397	10.4038	7.53683	5.62958	4.26768	4.37144	5.86911	5.8637	6.60592	6.31307	5.82923	6.05562	4.22917	4.47891	1.9438	4.01288	1.73524	2.12221	5.19058	2.32805	1.85188	1.12013
ENSRNOG00000000166	Apex2	X	+	23146085	23166675	apurinic/apyrimidinic endodeoxyribonuclease 2 [Source:RGD Symbol;Acc:1565983]	protein_coding	2.80513	6.43484	13.9102	10.5339	5.2578	2.9677	3.0876	7.15589	9.52504	5.87408	8.9766	4.57981	3.96971	7.72981	3.32276	2.46235	2.82466	4.69914	9.53944	8.07352	12.3572	1.38214	1.68888	2.83358
ENSRNOG00000000167	Alas2	X	-	23167696	23187341	5'-aminolevulinate synthase 2 [Source:RGD Symbol;Acc:2084]	protein_coding	5.50393	6.07006	8.62406	8.84852	4.43616	5.61873	8.86392	11.3125	7.15594	7.28745	12.8893	8.39295	7.63064	11.9937	2.86704	2.07448	2.89737	1.41573	1.90623	1.60755	6.9315	5.46536	0.48221	0.248227
ENSRNOG00000000168	Gatm	3	-	114711562	114728410	glycine amidinotransferase [Source:RGD Symbol;Acc:71090]	protein_coding	6.09259	12.6257	23.6981	12.8474	6.52518	5.96622	33.8318	33.6366	16.6015	16.0292	21.2717	16.5009	5.28921	4.19717	126.626	118.663	103.74	84.6411	180.818	201.753	35.6955	34.1666	105.858	122.724
ENSRNOG00000000169	Spata5l1	3	+	114747410	114760409	spermatogenesis associated 5-like 1 [Source:RGD Symbol;Acc:1595990]	protein_coding	5.8733	5.31658	3.55252	8.12779	5.35235	6.72001	6.58032	8.06962	9.74545	6.80425	6.61173	6.78215	7.6173	5.55955	3.11842	2.13755	2.65918	2.20217	3.40186	1.16163	2.78821	1.94159	0.932321	2.7575
ENSRNOG00000000170	Slc30a4	3	-	114805922	114828154	solute carrier family 30 member 4 [Source:RGD Symbol;Acc:619750]	protein_coding	3.08122	2.41757	7.64235	5.87173	2.91159	5.92585	4.20252	4.42164	4.19177	2.54955	7.9152	6.41507	5.79029	4.26652	3.50882	2.61502	2.86977	2.53689	3.22026	5.59814	3.54039	2.56654	1.20702	2.49601
ENSRNOG00000000172	Sqor	3	+	114900343	114939370	sulfide quinone oxidoreductase [Source:RGD Symbol;Acc:1564504]	protein_coding	2.41489	7.16185	19.6056	11.7369	7.45038	5.64022	19.403	12.2295	6.28136	11.9525	11.684	7.88469	22.8089	14.5241	8.00716	12.1237	7.46838	15.0343	13.4599	18.8672	45.4869	32.253	48.1238	18.2225
ENSRNOG00000000175	Mier2	7	+	13039781	13055632	MIER family member 2 [Source:RGD Symbol;Acc:1307278]	protein_coding	5.76318	6.54723	6.9082	8.71191	10.727	8.24981	9.22398	2.67665	4.36109	4.43892	5.43175	6.29396	22.2345	17.49	4.7918	5.42684	8.78394	5.1853	4.92154	6.27616	2.6546	4.36372	3.19214	4.73429
ENSRNOG00000000177	Plpp2	7	+	13062196	13070280	phospholipid phosphatase 2 [Source:RGD Symbol;Acc:628893]	protein_coding	6.99147	6.58254	8.84515	15.8139	5.15292	3.90927	7.31657	12.1834	5.41771	4.46859	10.272	10.2	9.38859	4.86106	7.17351	6.7665	2.12103	1.62243	18.2125	18.728	1.84949	4.28427	46.2964	66.5583
ENSRNOG00000000184	Tmprss6	7	-	119659324	119689938	transmembrane serine protease 6 [Source:RGD Symbol;Acc:1307138]	protein_coding	5.46682	8.12949	12.7514	10.6728	9.57527	7.75297	5.74798	5.23345	4.3842	5.9847	8.06246	7.43269	6.77847	6.99558	4.98963	4.03903	1.22653	1.72219	1.66866	3.73778	3.2517	6.52792	4.59071	3.1485
ENSRNOG00000000185	Mpst	7	+	119626637	119631425	mercaptopyruvate sulfurtransferase [Source:RGD Symbol;Acc:620065]	protein_coding	7.47824	16.8642	8.58779	4.61764	12.0191	9.11925	8.94533	10.3125	6.09795	7.69676	2.93785	8.14749	5.83076	6.65598	6.62338	5.29773	4.12668	0.9122	11.8042	12.8774	18.1425	13.3776	0	8.1171
ENSRNOG00000000186	Tst	7	-	119616324	119623072	thiosulfate sulfurtransferase [Source:RGD Symbol;Acc:3913]	protein_coding	8.03817	5.4535	15.72	20.0693	4.70245	2.57595	9.75064	10.8526	5.25408	1.84268	5.34171	5.36925	23.8331	24.6251	8.70128	2.08976	4.95164	2.34639	51.707	42.4588	39.7204	34.4927	11.4686	6.06523
ENSRNOG00000000187	Csf2rb	7	+	119554354	119568776	colony stimulating factor 2 receptor beta common subunit [Source:RGD Symbol;Acc:620189]	protein_coding	7.24436	4.39727	7.04801	6.63025	7.07728	5.83191	3.38995	5.42645	4.29851	3.83565	7.04112	8.73343	8.22206	5.96075	5.74766	3.67681	2.81912	2.48293	2.02278	0.639981	4.99405	4.33177	1.34608	2.65634
ENSRNOG00000000190	Ep300	7	+	122818975	122861296	E1A binding protein p300 [Source:RGD Symbol;Acc:620036]	protein_coding	5.4215	3.95531	10.5555	9.14745	7.41107	6.41068	3.99736	4.80645	5.25497	4.68041	6.52083	8.67847	7.83336	6.00024	6.31382	5.52308	1.58667	5.20142	2.53513	2.37968	5.8885	0.235535	1.19974	0.286935
ENSRNOG00000000195	LOC108348048	8	+	42443442	42466907	von Willebrand factor A domain-containing protein 5A [Source:RGD Symbol;Acc:11476240]	protein_coding	0	0	0.266813	0.471342	0	0	0	0	0.010517	0.233471	0.139146	0.123448	0	0.045231	0	0	0.470208	0	0	0.38065	0	0.927703	0	0
ENSRNOG00000000196	Cyp19a1	8	-	58744849	58772408	cytochrome P450, family 19, subfamily a, polypeptide 1 [Source:RGD Symbol;Acc:2457]	protein_coding	6.99213	8.91291	4.30113	11.6634	8.07437	10.3371	8.66888	6.85636	4.3608	7.47758	13.4806	8.7751	11.1973	8.0802	4.6814	3.62972	4.81521	6.88007	5.45317	3.8845	11.1649	6.45418	2.09838	3.79315
ENSRNOG00000000199	Dppa5	8	-	85711795	85712647	developmental pluripotency associated 5 [Source:RGD Symbol;Acc:1305838]	protein_coding	6.02182	1.72323	13.5016	11.1711	4.68029	6.48356	7.52644	8.86321	5.14995	5.46555	5.1359	8.41382	11.3054	11.7508	0	0.674974	2.02458	9.30738	1.84069	3.18595	0	0	0	0
ENSRNOG00000000201	Gsta5	8	+	85553734	85565179	glutathione S-transferase alpha 5 [Source:RGD Symbol;Acc:1593189]	protein_coding	4.89221	3.81609	4.54216	6.28648	5.82479	1.47378	3.19385	15.8085	3.66256	5.12005	3.6382	5.659	2.10194	3.3625	2.51511	3.54899	2.01629	0.992302	2.11115	1.53977	0	3.03819	5.95333	0
ENSRNOG00000000204	Syncrip	8	-	96105025	96266342	synaptotagmin binding, cytoplasmic RNA interacting protein [Source:RGD Symbol;Acc:1305683]	protein_coding	6.02118	6.66646	9.30304	7.37956	7.37997	10.4646	13.2982	6.98044	9.82714	5.82495	6.20098	7.87127	6.19708	7.0816	1.78485	6.58715	11.6275	7.6356	10.1335	7.93914	14.2077	14.8737	3.57597	1.96262
ENSRNOG00000000219	Ano10	8	-	130813214	130930990	anoctamin 10 [Source:RGD Symbol;Acc:1308260]	protein_coding	10.2525	5.40283	12.2911	9.16274	7.54398	3.88686	5.40934	2.62918	5.92033	6.1995	5.39647	10.5091	6.66696	6.00235	4.71221	3.36162	4.11907	3.83215	2.38332	2.80702	5.72532	5.08947	5.24997	1.13814
ENSRNOG00000000221	Abhd5	8	+	130973201	131001458	abhydrolase domain containing 5 [Source:RGD Symbol;Acc:1303237]	protein_coding	5.9734	5.04357	10.1291	4.84245	7.94876	5.33005	27.0811	34.8569	4.18374	3.46283	8.21788	7.3215	5.8634	6.62081	5.63036	5.43316	11.4797	11.881	28.1037	27.9228	18.0299	10.5015	1.09197	1.17914
ENSRNOG00000000230	Lmf1	10	+	14945265	15031942	lipase maturation factor 1 [Source:RGD Symbol;Acc:1310180]	protein_coding	10.443	8.49959	10.3472	10.1984	7.40018	6.5862	6.04233	2.00461	6.51226	6.6019	8.68935	8.97938	8.20992	5.04632	2.89162	3.51499	1.9414	3.22964	5.61824	5.42394	6.39549	6.7687	3.41741	8.80155
ENSRNOG00000000231	Kctd17	7	+	119647375	119658148	potassium channel tetramerization domain containing 17 [Source:RGD Symbol;Acc:1311154]	protein_coding	11.128	5.021	12.4623	10.3647	8.28937	3.4069	5.59722	2.86475	6.12875	3.47953	9.00148	9.75622	11.6089	18.5079	7.77143	4.89004	1.40938	2.72487	5.72114	8.75983	6.80635	9.14625	10.0754	7.28674
ENSRNOG00000000233	Grm6	10	+	36345939	36360665	glutamate metabotropic receptor 6 [Source:RGD Symbol;Acc:2747]	protein_coding	5.84715	6.92371	8.94439	10.4097	7.65144	9.64939	3.17002	4.44694	6.34617	5.73546	5.82659	6.51192	6.67922	8.69414	4.72871	3.95372	6.13824	3.4071	2.46757	2.08269	4.02834	2.01772	0.618056	0
ENSRNOG00000000236	Zfp207	10	+	67762995	67774787	zinc finger protein 207 [Source:RGD Symbol;Acc:1308121]	protein_coding	3.60632	4.59956	10.1175	12.1749	11.0432	16.7933	6.75343	9.3259	9.08826	7.35948	14.1263	7.16106	8.44198	6.52813	7.78116	4.26043	5.60712	12.0869	12.9446	7.14422	4.58561	15.6019	2.99263	9.93147
ENSRNOG00000000237	RGD1310429	10	-	67739103	67751002	similar to Protein Njmu-R1 [Source:RGD Symbol;Acc:1310429]	protein_coding	5.17678	7.07711	9.35105	7.35694	1.42067	4.95748	3.8139	10.104	3.43118	6.66784	8.14914	4.56362	6.59314	10.831	2.95204	5.6471	7.1114	4.84394	1.12377	0.594751	1.81842	5.14781	3.36436	4.88297
ENSRNOG00000000239	Ccl7	10	+	69423086	69424979	C-C motif chemokine ligand 7 [Source:RGD Symbol;Acc:1359152]	protein_coding	2.1702	3.29037	9.37172	5.99921	3.5356	10.8176	3.77223	7.374	8.75302	3.31725	7.99646	4.78819	2.88538	4.93899	1.23567	0	19.5729	12.3481	4.24181	5.80353	11.6479	7.99557	0	0
ENSRNOG00000000244	Coil	10	+	76320041	76341418	coilin [Source:RGD Symbol;Acc:62031]	protein_coding	6.40682	6.03463	5.62071	7.65343	2.81921	2.1225	3.99876	7.14047	5.57607	4.98171	5.07776	5.20589	7.59594	3.15881	1.32923	4.04828	3.55705	8.05519	0.881806	0.810994	8.40967	7.41505	0	4.70278
ENSRNOG00000000245	Slc16a6	10	-	97735548	97756521	solute carrier family 16, member 6 [Source:RGD Symbol;Acc:735117]	protein_coding	4.91364	9.40361	10.8938	8.88029	9.15099	8.44242	7.22811	4.1949	10.2733	11.4294	7.83461	6.70358	8.93405	6.11414	5.75817	3.85347	30.0101	17.531	7.93223	6.02884	1.10689	8.58694	2.42127	2.68207
ENSRNOG00000000246	Amz2	10	+	97710905	97721440	archaelysin family metallopeptidase 2 [Source:RGD Symbol;Acc:1304846]	protein_coding	4.73463	8.8895	8.77645	14.1254	12.073	9.44967	8.29688	4.17553	4.99945	6.02692	7.29644	4.3076	9.87585	4.97134	11.4889	12.4762	7.32184	9.06251	12.8221	11.5379	7.93572	5.87511	0.5833	0.816449
ENSRNOG00000000247	Mfsd11	10	+	105796680	105815696	major facilitator superfamily domain containing 11 [Source:RGD Symbol;Acc:1307394]	protein_coding	5.4447	6.20723	9.01074	6.92427	4.90241	6.93764	4.3768	10.2802	9.52671	10.9328	11.3817	6.8645	9.85275	6.28797	4.20597	4.39235	5.68085	2.28615	6.65381	6.37551	3.00863	6.85619	2.86326	1.20939
ENSRNOG00000000248	Srsf2	10	-	105792779	105795958	serine and arginine rich splicing factor 2 [Source:RGD Symbol;Acc:1359422]	protein_coding	94.7719	93.6775	16.9911	16.4707	8.6551	8.06902	95.6352	90.2355	103.907	99.9545	14.1839	21.1892	57.9703	67.4336	133.912	135.737	361.427	368.153	209.217	226.29	126.602	129.664	92.4982	91.8847
ENSRNOG00000000249	Mettl23	10	+	105787935	105792598	methyltransferase like 23 [Source:RGD Symbol;Acc:1306284]	protein_coding	2.74114	2.98274	12.0789	10.272	0.575885	6.7411	11.2274	10.6886	18.7864	21.6604	15.4923	24.5744	5.72752	7.16788	128.123	148.328	30.7029	47.4928	54.2738	55.6228	32.7115	27.2781	5.62945	0
ENSRNOG00000000250	Jmjd6	10	-	105781753	105787803	jumonji domain containing 6, arginine demethylase and lysine hydroxylase [Source:RGD Symbol;Acc:1305395]	protein_coding	7.00745	6.70327	5.78214	10.2292	15.1793	5.63854	4.16987	8.39766	8.0052	8.13671	5.29904	7.45571	6.22412	3.75481	6.6644	4.64814	15.335	17.9356	7.62441	10.7596	37.1376	38.26	9.20263	18.8933
ENSRNOG00000000251	St6galnac1	10	-	105713317	105723700	ST6 N-acetylgalactosaminide alpha-2,6-sialyltransferase 1 [Source:RGD Symbol;Acc:1562048]	protein_coding	8.766	7.14787	9.89541	13.4451	9.36004	10.6771	9.01601	13.5101	5.51887	8.23655	11.1577	7.62767	11.0463	7.8042	3.27128	5.2263	7.70662	5.25463	1.76633	4.16399	2.59623	2.68262	1.36855	3.02773
ENSRNOG00000000257	Smpd3	19	-	38237965	38321528	sphingomyelin phosphodiesterase 3 [Source:RGD Symbol;Acc:619754]	protein_coding	6.60794	6.2094	10.7599	10.3145	4.18902	6.72276	7.3445	9.0015	6.31773	5.58575	8.21563	7.96978	7.90334	6.57411	4.65748	4.54078	2.70405	1.53016	4.45884	5.32456	1.86695	5.73503	0.65052	2.15816
ENSRNOG00000000258	Prmt7	19	+	38189605	38237308	protein arginine methyltransferase 7 [Source:RGD Symbol;Acc:1304869]	protein_coding	12.1967	8.83991	10.6388	14.2126	4.68148	9.98461	8.53262	8.4921	7.12659	5.92817	6.80448	10.0811	6.00647	8.63141	2.80435	4.52138	4.72983	3.88287	7.251	3.71427	10.2596	1.88318	3.98218	0.439997
ENSRNOG00000000262	Zfp821	19	-	41941077	41960083	zinc finger protein 821 [Source:RGD Symbol;Acc:1306674]	protein_coding	2.98885	4.89987	11.9399	12.0238	11.3905	3.54736	5.41698	3.53506	7.38135	5.9209	8.60571	8.72321	7.77192	6.86562	2.06476	1.9548	3.76107	7.65775	2.07435	1.39885	2.86995	3.45984	2.71663	0
ENSRNOG00000000264	Def8	19	+	56243408	56259196	differentially expressed in FDCP 8 homolog [Source:RGD Symbol;Acc:1309008]	protein_coding	7.24212	7.38129	10.224	10.4574	6.5259	10.5575	5.01959	7.07019	6.89305	7.06335	8.54528	6.17862	4.37028	6.14598	4.60841	3.68885	2.72416	4.28459	5.25446	5.7527	2.15952	5.65516	1.42108	0.090564
ENSRNOG00000000274	Phyhipl	20	+	19318250	19358719	phytanoyl-CoA 2-hydroxylase interacting protein-like [Source:RGD Symbol;Acc:1307967]	protein_coding	7.65079	11.1366	18.6411	16.5127	4.40564	9.7715	12.1395	12.5073	11.1513	9.88339	13.5913	17.3415	11.9853	5.84788	11.2613	2.82795	6.28355	7.98586	47.4971	50.1955	0	8.88738	11.9572	1.24979
ENSRNOG00000000275	Fam13c	20	-	19360230	19479325	family with sequence similarity 13, member C [Source:RGD Symbol;Acc:1310149]	protein_coding	6.11024	5.11818	7.94221	13.6943	5.79234	8.26846	6.10826	6.30837	7.01052	4.92697	6.14553	5.20515	16.695	6.26051	4.62639	4.81003	4.45282	6.22586	3.4324	2.49523	7.792	4.05333	0.703684	2.76511
ENSRNOG00000000277	Tet1	20	+	27366213	27437427	tet methylcytosine dioxygenase 1 [Source:RGD Symbol;Acc:1310993]	protein_coding	5.22849	4.85126	8.6502	12.1731	6.36281	5.44868	8.67861	8.04624	4.81683	5.24737	7.5816	8.99416	7.01884	7.95064	4.51228	3.51972	3.41366	2.54425	3.0559	3.66724	4.7709	3.50086	7.35006	1.86488
ENSRNOG00000000279	Rtn4ip1	20	+	48881194	48925081	reticulon 4 interacting protein 1 [Source:RGD Symbol;Acc:1563384]	protein_coding	7.79427	7.29008	10.3626	11.5581	4.73605	9.00866	9.04944	5.62458	7.49697	4.99999	7.23238	8.45533	9.19758	10.0166	4.98283	3.52095	5.94046	2.77795	7.69127	4.77092	5.71366	7.77544	1.74287	4.4211
ENSRNOG00000000281	Prodh1	11	+	87058616	87075785	proline dehydrogenase 1 [Source:RGD Symbol;Acc:1590932]	protein_coding	6.80637	7.68422	16.4	16.5578	10.713	5.41615	10.6541	10.288	6.78749	9.98769	10.7471	10.3004	7.65582	8.79446	8.21323	12.0864	4.34485	8.2873	30.4706	28.1068	14.0832	21.9575	54.4213	42.9941
ENSRNOG00000000282	Gsc2	11	+	87220618	87222606	goosecoid homeobox 2 [Source:RGD Symbol;Acc:1305333]	protein_coding	1.6368	2.01524	7.45309	3.66751	3.09046	6.18066	5.64912	3.62803	2.35953	1.9507	1.75529	3.94211	1.85952	2.23525	1.76436	4.47944	2.06679	0.321324	0	0	0	0	4.33969	0
ENSRNOG00000000283	Ess2	11	+	87224421	87233326	ess-2 splicing factor homolog [Source:RGD Symbol;Acc:1308218]	protein_coding	3.5716	3.20486	10.6535	12.494	10.1107	9.67592	5.51118	7.04462	2.97388	5.84017	5.95879	10.7815	9.7178	6.57291	2.80638	2.47542	1.10221	3.71123	6.00009	2.42622	6.03814	0.910932	0	6.55721
ENSRNOG00000000288	Scarf2	11	+	87722350	87733734	scavenger receptor class F, member 2 [Source:RGD Symbol;Acc:1306013]	protein_coding	3.44164	4.46127	7.0654	6.79728	5.26745	4.70746	2.91037	4.83586	4.36525	3.95548	2.36963	5.09954	4.17534	4.31269	3.52337	3.41052	1.11505	0.664798	0.913909	2.14023	5.29383	3.27609	0	1.05316
ENSRNOG00000000299	Foxo3	20	+	46428124	46519144	forkhead box O3 [Source:RGD Symbol;Acc:1309196]	protein_coding	5.51812	2.54005	10.1424	9.88326	5.46715	6.87575	6.33263	4.6163	6.12719	5.07228	7.72959	7.27451	4.512	7.6868	4.87367	7.37982	4.19426	1.55607	1.39679	1.83343	4.13419	7.66663	2.11147	0
ENSRNOG00000000302	Sesn1	20	+	46667121	46758305	sestrin 1 [Source:RGD Symbol;Acc:1307517]	protein_coding	5.18592	5.0738	8.11196	14.7098	6.10814	8.87164	12.1219	7.23143	7.26774	5.86652	8.57072	7.20965	5.83584	8.48779	3.99233	3.39012	9.58503	20.0296	27.9931	28.7464	8.29	5.54715	3.60547	0.69529
ENSRNOG00000000303	Cep57l1	20	-	46610146	46666830	centrosomal protein 57-like 1 [Source:RGD Symbol;Acc:1311358]	protein_coding	10.8819	6.43218	6.64207	7.30942	5.04506	3.8515	5.16051	5.36774	10.4145	9.2533	5.76576	9.49918	6.31784	6.20273	1.96222	3.73524	3.88567	3.92121	7.75399	7.3238	5.68057	2.31461	0.917302	4.71702
ENSRNOG00000000304	Cd164	20	+	46250363	46261994	CD164 molecule [Source:RGD Symbol;Acc:70942]	protein_coding	6.59345	9.75891	8.08382	6.8069	2.93341	2.57382	12.2025	9.98132	17.9259	20.3929	8.68468	9.78863	16.0815	11.753	31.0622	22.6817	89.2235	108.168	48.8141	56.9299	7.95061	13.4247	30.077	7.22515
ENSRNOG00000000306	Smpd2	20	-	46211892	46215120	sphingomyelin phosphodiesterase 2 [Source:RGD Symbol;Acc:619753]	protein_coding	1.46724	3.86371	7.01328	10.8727	3.10325	2.97988	2.48619	6.17933	4.7526	3.763	2.44515	4.20007	9.9723	4.13184	3.40191	7.89493	22.0186	12.5877	4.46949	2.43125	4.68277	1.00463	0	5.11794
ENSRNOG00000000307	Mical1	20	+	46199981	46211930	microtubule associated monooxygenase, calponin and LIM domain containing 1 [Source:RGD Symbol;Acc:1309386]	protein_coding	3.32779	4.71483	8.50458	9.80775	3.8904	6.39113	4.5241	5.3122	4.63398	3.26459	4.44575	7.05203	6.15389	6.8926	5.82771	4.07988	3.97336	4.86965	3.00234	2.58073	4.79156	4.07352	1.4485	3.71877
ENSRNOG00000000308	Zbtb24	20	+	46168177	46189806	zinc finger and BTB domain containing 24 [Source:RGD Symbol;Acc:1306951]	protein_coding	2.30358	3.43595	5.2468	9.88133	4.76973	4.6145	6.13739	4.84485	3.83878	3.06606	6.90375	5.21164	9.06654	6.14223	4.5593	2.46278	3.44239	4.37094	5.83084	4.95562	4.39658	3.66021	1.7881	0
ENSRNOG00000000312	Fig4	20	-	45922806	46044738	FIG4 phosphoinositide 5-phosphatase [Source:RGD Symbol;Acc:1311375]	protein_coding	4.87336	4.32974	12.7966	12.1606	5.60713	4.71567	9.85922	9.95855	6.77651	6.07092	5.79869	6.8182	5.72352	7.95851	5.55224	4.83145	10.9055	12.145	14.9831	14.8531	6.89175	6.02994	2.37955	3.17772
ENSRNOG00000000314	Sec63	20	+	47494270	47563222	SEC63 homolog, protein translocation regulator [Source:RGD Symbol;Acc:1304984]	protein_coding	4.18257	5.38868	8.56486	10.2224	8.78671	5.67485	29.203	27.5643	5.6251	6.49955	9.07498	5.9786	10.6334	8.05278	3.48358	4.63016	12.9618	18.5114	18.9542	19.8413	4.32283	7.85388	4.66963	4.6019
ENSRNOG00000000316	Sobp	20	-	47750762	47910375	sine oculis binding protein homolog [Source:RGD Symbol;Acc:1560479]	protein_coding	8.08236	5.1458	6.86487	7.87593	2.2393	3.94987	4.03631	3.57699	4.53863	6.58053	10.6148	8.1337	8.50207	6.84917	5.2617	5.39666	2.0856	3.41326	2.84245	1.11866	4.521	0.749209	0	2.60507
ENSRNOG00000000320	AABR07045462.1	20	-	48299964	48310175		protein_coding	3.98183	1.11759	5.74732	10.0695	7.763	3.5734	13.3245	15.0689	5.26098	3.27544	2.74927	5.15317	8.07743	2.92929	1.19087	1.10646	2.50912	2.33842	3.64691	0	0	0	0	0
ENSRNOG00000000321	Cd24	20	+	48335540	48340846	CD24 molecule [Source:RGD Symbol;Acc:2298]	protein_coding	3.10236	2.62966	13.1954	13.2824	85.2514	99.7016	11.6623	15.4932	13.1315	19.0877	13.7267	16.7178	146.083	136.95	97.2913	74.4021	3.03174	4.57304	180.788	158.822	534.706	518.071	93.7312	70.7837
ENSRNOG00000000322	Atg5	20	+	49318308	49393140	autophagy related 5 [Source:RGD Symbol;Acc:1359580]	protein_coding	9.54429	12.6946	11.4576	11.9016	10.0518	6.10999	10.1941	7.17794	42.5242	37.0792	8.19349	6.55638	6.95587	7.52147	5.04535	2.58428	28.083	19.3567	10.6756	10.8876	0.606417	4.33811	1.93412	2.10667
ENSRNOG00000000323	Prdm1	20	-	49464919	49556518	PR/SET domain 1 [Source:RGD Symbol;Acc:1311765]	protein_coding	3.72271	6.61306	10.7806	11.4857	12.5582	10.6987	6.12545	9.46584	6.78305	6.30704	9.04179	8.41968	5.259	5.16411	2.47431	2.76936	5.46269	3.7213	2.34214	4.2404	4.36407	4.02111	6.32668	0
ENSRNOG00000000327	Hace1	20	+	50652745	50783937	HECT domain and ankyrin repeat containing, E3 ubiquitin protein ligase 1 [Source:RGD Symbol;Acc:1306114]	protein_coding	5.38001	5.3575	7.15019	4.96914	4.42483	7.25632	7.69195	4.22217	5.89827	3.78627	5.77666	6.48466	8.14741	9.62968	4.53784	3.94627	8.85507	5.21716	6.73128	6.9129	4.47819	4.27933	2.42859	2.05331
ENSRNOG00000000335	Ermap	5	-	138227855	138239306	erythroblast membrane associated protein (Scianna blood group) [Source:RGD Symbol;Acc:1309996]	protein_coding	8.01787	5.0882	12.443	5.20747	6.65284	6.49777	3.41307	3.34563	3.60341	7.97357	5.17637	6.84898	9.3691	7.26426	2.14061	6.87059	1.6587	2.31982	2.43128	4.31549	1.06465	0	0	1.81723
ENSRNOG00000000340	Rtraf	15	+	4882947	4893919	RNA transcription, translation and transport factor [Source:RGD Symbol;Acc:1304704]	protein_coding	5.23764	12.6973	24.0118	13.6299	8.49856	7.39353	61.863	84.0949	51.1364	57.0426	36.1884	37.4542	53.9517	69.9805	60.7687	63.7124	50.0652	59.8961	133.062	137.172	84.4354	60.8718	56.4809	35.3104
ENSRNOG00000000341	Nid2	15	-	4894213	4951917	nidogen 2 [Source:RGD Symbol;Acc:1311685]	protein_coding	4.90488	5.71251	9.23367	6.22765	7.88125	9.38718	8.47267	11.0947	5.61816	7.08906	7.83976	8.54572	8.68609	6.46572	5.38741	3.8714	5.78275	4.75761	1.80445	1.17914	8.00876	1.34893	0.270132	6.56308
ENSRNOG00000000368	Grik2	20	-	53789760	54517709	glutamate ionotropic receptor kainate type subunit 2 [Source:RGD Symbol;Acc:2733]	protein_coding	3.85847	2.50532	5.64779	6.85418	14.1582	14.5503	8.1779	4.21045	3.13777	4.50049	6.01175	8.22716	5.52709	6.39249	3.82502	2.15576	2.37231	2.90776	4.52642	4.6267	3.0791	1.31905	2.42913	2.57849
ENSRNOG00000000373	AABR07044900.1	20	-	25064702	25826658		protein_coding	2.91845	1.79596	7.69349	11.529	2.09326	2.65497	2.95098	1.16558	4.43131	4.83242	7.79791	5.85062	7.38096	4.23029	3.14899	4.13157	6.5011	5.75142	0.300228	4.27377	0.96524	6.43154	2.36717	0
ENSRNOG00000000378	AABR07044914.1	20	-	26516836	26589209	catenin alpha 3 [Source:NCBI gene;Acc:361839]	protein_coding	5.52043	3.7568	7.36096	8.39235	6.9057	3.56168	8.50565	2.44448	6.62334	5.69268	4.56332	5.93176	3.86526	3.49619	5.36474	4.55061	1.39014	2.59374	4.19803	4.72013	4.72046	8.0403	10.7204	2.97304
ENSRNOG00000000383	Mypn	20	+	26988774	27074138	myopalladin [Source:RGD Symbol;Acc:1308510]	protein_coding	10.8656	11.0237	9.06307	10.8581	5.74622	6.13339	5.52266	6.21603	8.75741	6.63948	9.15479	7.52144	7.22635	7.75499	4.79205	4.10779	2.09465	3.55346	2.68608	2.92221	7.81	7.58879	6.40996	4.01154
ENSRNOG00000000384	Atoh7	20	-	27082961	27083410	atonal bHLH transcription factor 7 [Source:RGD Symbol;Acc:1304957]	protein_coding	0	3.42349	0.196085	5.09782	0	3.81738	0	0	1.64147	0	5.82369	9.75323	2.94171	0	0	0.377983	0	0	0	0	0	0	0	0
ENSRNOG00000000386	Pbld1	20	-	27103317	27117663	phenazine biosynthesis-like protein domain containing 1 [Source:RGD Symbol;Acc:621263]	protein_coding	4.59436	3.90725	8.47897	17.9604	11.3239	14.4843	7.24258	8.31857	8.71953	8.58576	13.6193	11.3685	7.05973	6.04029	6.05133	6.89691	4.06353	3.31243	12.612	12.3642	7.44049	6.22197	11.4373	11.2531
ENSRNOG00000000387	Slc25a16	20	-	27254984	27308069	solute carrier family 25 member 16 [Source:RGD Symbol;Acc:1311311]	protein_coding	13.7728	10.98	14.5016	16.5583	13.3174	9.67861	26.0162	27.4578	10.0667	10.1411	11.892	18.3034	10.1908	9.997	175.233	177.189	6.24629	6.66958	7.51003	7.54394	12.0717	11.8564	4.2857	4.5744
ENSRNOG00000000390	Rufy2	20	-	27220707	27247309	RUN and FYVE domain containing 2 [Source:RGD Symbol;Acc:1592188]	protein_coding	0.745473	0.048342	0.817023	1.0926	0.162979	0.078414	0	0.207261	0.96476	0.323271	0.709249	0.615168	0.234251	0.198968	0.410076	0	0.289874	0	0.119474	0.040459	1.78529	2.5294	0	0.107944
ENSRNOG00000000392	Supv3l1	20	-	32057454	32080088	Suv3 like RNA helicase [Source:RGD Symbol;Acc:1305565]	protein_coding	359.665	344.536	16.6882	21.3485	91.6321	84.6462	76.2582	73.9294	290.064	276.656	286.665	306.196	197.31	201.72	85.9523	96.298	47.5012	42.5757	27.6395	21.9833	222.053	176.749	45.2607	34.7419
ENSRNOG00000000394	Srgn	20	-	32120320	32139789	serglycin [Source:RGD Symbol;Acc:619969]	protein_coding	8.90283	7.61849	11.7049	7.33934	7.40027	2.4644	5.23196	7.95284	34.5159	38.6278	8.10125	9.68017	1.96723	4.42119	0.749472	3.96428	273.397	267.555	14.9969	10.9786	12.8668	5.86322	6.01914	8.5803
ENSRNOG00000000395	Kifbp	20	-	32191734	32211453	kinesin family binding protein [Source:RGD Symbol;Acc:1593126]	protein_coding	7.03587	3.63504	10.7858	11.2108	7.59311	6.50831	6.393	8.72235	8.06364	7.79753	7.38871	8.66625	3.99601	7.80513	3.65217	5.2662	3.29852	3.98307	20.7222	24.615	3.64553	3.27362	14.6002	8.05593
ENSRNOG00000000396	Ddx50	20	-	32239748	32269145	DExD-box helicase 50 [Source:RGD Symbol;Acc:1310934]	protein_coding	3.56528	6.06584	7.19666	10.286	7.93927	9.67821	4.1881	8.72352	32.3451	29.7783	5.73327	8.42428	8.36086	10.7221	59.3129	69.8031	19.6161	12.2005	14.8362	17.4553	10.2405	17.9924	15.528	23.8137
ENSRNOG00000000397	Ccar1	20	-	32373443	32416044	cell division cycle and apoptosis regulator 1 [Source:RGD Symbol;Acc:1560358]	protein_coding	16.4311	20.2059	5.76039	4.49615	4.6407	7.11343	4.65487	6.71875	7.66547	6.01495	9.58607	5.25996	4.82568	3.62204	7.67442	8.40172	26.7874	21.768	42.7541	45.6758	7.85679	16.4718	8.20887	5.28712
ENSRNOG00000000398	Zup1	20	-	32471672	32501722	zinc finger containing ubiquitin peptidase 1 [Source:RGD Symbol;Acc:1307672]	protein_coding	24.431	30.414	7.84972	7.47392	4.11805	3.0997	4.83239	9.5646	5.1718	6.3058	4.30281	7.27337	6.83357	5.50232	1.61165	5.1651	11.7821	15.1782	11.4119	16.3574	5.01439	8.96801	11.3109	10.3256
ENSRNOG00000000401	Gprc6a	20	-	32607653	32628953	G protein-coupled receptor, class C, group 6, member A [Source:RGD Symbol;Acc:735077]	protein_coding	5.49863	8.24289	12.5212	6.14928	7.90889	7.53445	7.20637	8.56252	5.4771	8.23632	10.5906	10.5489	9.10469	12.1918	5.70234	4.54655	3.43331	2.53475	2.52793	4.75322	4.32463	5.07238	0.558672	5.16231
ENSRNOG00000000405	Vgll2	20	+	33077106	33082962	vestigial-like family member 2 [Source:RGD Symbol;Acc:1311903]	protein_coding	5.77972	4.07418	4.15836	5.04099	7.16896	3.95944	4.67629	9.79931	4.95037	4.1318	5.5754	4.19983	3.82807	10.6416	0.968391	2.75491	2.36565	2.70962	0.882423	0.805477	4.4245	4.82273	3.70618	11.4025
ENSRNOG00000000406	Ros1	20	-	33100191	33323367	ROS proto-oncogene 1 , receptor tyrosine kinase [Source:RGD Symbol;Acc:3591]	protein_coding	3.50668	3.49553	4.4029	5.92462	38.8045	40.1463	2.7532	4.95655	4.4351	4.21494	5.72067	5.06052	4.25841	4.37967	2.10748	1.73792	1.70066	1.28168	0.479372	1.65373	2.61327	3.11934	0.7286	1.1388
ENSRNOG00000000407	Dcbld1	20	+	33359196	33453766	discoidin, CUB and LCCL domain containing 1 [Source:RGD Symbol;Acc:1307211]	protein_coding	5.68423	10.1756	8.51644	7.27535	5.9989	7.15611	9.99258	8.36055	4.93168	9.31672	6.94435	11.9964	13.8551	8.01289	4.23307	3.7745	3.47497	1.38716	3.79349	3.62833	4.31418	5.62419	0	3.03713
ENSRNOG00000000408	Gopc	20	-	33471351	33521311	golgi associated PDZ and coiled-coil motif containing [Source:RGD Symbol;Acc:1309512]	protein_coding	6.18308	3.62111	10.1046	7.88276	5.43652	6.25265	24.927	21.6052	3.91443	5.30391	7.45565	7.42285	3.81228	5.94173	0.685349	1.44412	3.80801	4.86904	13.0562	11.9463	2.85625	4.53033	12.5252	21.334
ENSRNOG00000000410	Nepn	20	+	33527932	33543848	nephrocan [Source:RGD Symbol;Acc:1307755]	protein_coding	1.54306	0.504946	8.04006	9.37558	3.90933	4.93565	1.93964	4.5204	3.60012	1.95032	5.47317	3.89684	3.99434	1.26181	1.99478	1.97783	0.456517	1.65673	1.28553	0.459	0	4.6295	0	0
ENSRNOG00000000411	Nus1	20	+	33557052	33584010	NUS1 dehydrodolichyl diphosphate synthase subunit [Source:RGD Symbol;Acc:1307879]	protein_coding	7.05224	5.08033	12.1746	10.1607	9.91648	6.69364	8.92061	8.62019	7.51481	10.4352	8.66347	7.22343	4.9732	9.70085	3.96177	5.53018	21.5769	19.6458	12.5219	12.9762	5.91611	11.7702	4.73456	17.4922
ENSRNOG00000000412	Slc35f1	20	+	34258791	34420824	solute carrier family 35, member F1 [Source:RGD Symbol;Acc:1559576]	protein_coding	5.25311	5.58743	8.17662	8.26831	3.40539	3.93395	5.49764	3.63016	5.51607	3.91129	5.68953	9.20904	7.02798	4.06885	3.2707	2.08441	4.62338	1.98129	1.19024	0.832074	4.05382	6.29631	0.876962	2.86736
ENSRNOG00000000413	Pln	20	+	34633157	34642904	phospholamban [Source:RGD Symbol;Acc:619894]	protein_coding	4.98973	4.5298	7.64462	2.69394	4.4801	1.91953	7.76637	7.91159	3.47375	3.89497	8.35808	7.2056	7.76919	2.48985	4.34731	4.89071	1.99431	2.96303	1.78849	3.99205	4.51142	4.74029	2.30653	1.76079
ENSRNOG00000000414	Cep85l	20	-	34575950	34684418	centrosomal protein 85-like [Source:RGD Symbol;Acc:2319745]	protein_coding	1.54377	4.38858	7.83929	10.5239	9.48686	7.00042	4.92752	8.87396	6.57686	4.50319	7.49101	6.538	7.08011	7.1158	2.115	4.70248	6.06407	5.92548	5.53064	1.9334	2.06562	2.22065	4.45941	2.7513
ENSRNOG00000000415	Asf1a	20	+	34894419	34909265	anti-silencing function 1A histone chaperone [Source:RGD Symbol;Acc:1311941]	protein_coding	6.13573	4.14028	7.21025	6.46568	2.69894	7.4905	8.58111	6.24518	5.41927	5.40559	3.93775	4.85311	3.05606	3.89803	7.41797	4.94312	6.16219	10.1802	19.5812	21.6573	3.73176	7.66517	0	1.40898
ENSRNOG00000000417	Numa1	1	+	167051209	167091453	nuclear mitotic apparatus protein 1 [Source:RGD Symbol;Acc:1308777]	protein_coding	7.34186	9.05966	10.101	11.5636	15.8078	16.5539	7.88622	12.434	9.94299	10.8929	9.90742	10.3671	10.4926	9.25197	7.77658	5.88027	14.8089	18.2024	8.02689	8.90171	28.5483	28.9789	5.66613	6.2223
ENSRNOG00000000418	Zbtb12	20	+	4572100	4574956	zinc finger and BTB domain containing 12 [Source:RGD Symbol;Acc:1302958]	protein_coding	5.19045	2.85965	6.28238	2.33563	4.98961	3.16433	5.415	4.85683	2.72032	6.2771	1.22574	3.14416	7.57703	7.38789	3.68955	4.73434	1.52318	3.54027	1.27723	2.8387	0	0.252746	0	3.50467
ENSRNOG00000000419	Cfb	20	-	4536203	4561066	complement factor B [Source:RGD Symbol;Acc:2204]	protein_coding	34.929	34.3671	11.5934	11.9309	12.1145	8.6168	13.4965	13.2909	24.8116	30.1507	10.6538	10.9054	9.56395	10.089	10.1732	8.46729	20.9642	8.1006	1.40228	6.35264	11.378	9.69578	3.70514	2.41033
ENSRNOG00000000420	Nelfe	20	+	4530342	4536209	negative elongation factor complex member E [Source:RGD Symbol;Acc:1303325]	protein_coding	23.0874	14.3054	21.3119	19.9056	17.8904	21.875	15.1131	22.852	18.3926	22.1378	21.9022	16.8452	14.0385	14.1677	7.80962	10.8466	32.4269	35.3228	22.6186	18.9175	66.2579	83.3419	15.9236	18.048
ENSRNOG00000000421	Skiv2l	20	-	4519474	4530126	Ski2 like RNA helicase [Source:RGD Symbol;Acc:1303059]	protein_coding	6.42235	9.269	8.87445	11.3476	5.26777	9.37631	5.0739	8.42789	4.03753	5.51214	6.27415	5.89941	6.18672	7.23602	9.30855	7.2777	4.54646	3.3401	4.87814	4.52252	3.02942	4.31727	3.42085	4.4093
ENSRNOG00000000422	Dxo	20	+	4517307	4519389	decapping exoribonuclease [Source:RGD Symbol;Acc:1303267]	protein_coding	6.22836	15.8391	5.25459	3.70142	6.93407	8.99484	4.26242	3.33333	4.87976	6.16982	9.26755	4.84702	7.61165	11.685	1.57442	2.03829	0.610887	2.82239	0.761716	3.59404	0.589846	7.36771	0	5.7277
ENSRNOG00000000428	Cyp21a1	20	-	4486219	4489550	cytochrome P450, family 21, subfamily a, polypeptide 1 [Source:RGD Symbol;Acc:2461]	protein_coding	6.54571	11.3434	18.0687	18.3362	11.8603	9.4149	24.6596	12.6572	10.8059	8.36478	8.31916	5.10948	8.31515	14.6163	7.53306	6.40686	3.33555	3.98163	6.19685	5.44495	2.70007	21.3798	8.21314	28.9721
ENSRNOG00000000431	Atf6b	20	+	4414276	4422283	activating transcription factor 6 beta [Source:RGD Symbol;Acc:1303317]	protein_coding	189.02	223.161	18.9167	16.0494	57.9325	71.5333	43.8096	42.5137	180.236	177.245	48.6466	54.1892	103.074	106.022	55.0581	54.7542	12.2693	6.60093	6.8433	6.15986	50.1034	83.597	10.5495	8.68015
ENSRNOG00000000432	Fkbpl	20	+	4411876	4413366	FKBP prolyl isomerase like [Source:RGD Symbol;Acc:1303227]	protein_coding	6.75638	6.22605	8.90123	6.93413	1.80187	0	4.19531	4.31851	6.61979	6.54976	6.512	8.75432	8.70108	12.6453	3.0796	6.51359	6.75455	5.0314	5.55443	5.73856	3.20352	6.90898	1.78841	0.371327
ENSRNOG00000000433	Prrt1	20	+	4392626	4396250	proline-rich transmembrane protein 1 [Source:RGD Symbol;Acc:1359348]	protein_coding	6.72332	5.99858	6.34648	9.9828	68.5986	39.8471	10.2483	4.19453	6.46303	8.44249	6.60859	4.56144	38.9532	44.9632	5.21848	1.69504	4.49624	5.62138	58.9628	42.8483	12.8888	16.6068	9.89305	13.3157
ENSRNOG00000000435	Ppt2	20	-	4381455	4401610	palmitoyl-protein thioesterase 2 [Source:RGD Symbol;Acc:620375]	protein_coding	7.09662	11.8028	22.8352	13.6027	13.6198	10.7046	32.7221	12.5047	8.99201	10.2351	21.7276	15.8329	14.841	8.06925	11.5451	7.91659	11.2347	7.8835	15.1217	7.81402	11.8329	22.3263	2.05729	8.60884
ENSRNOG00000000436	Egfl8	20	-	4378206	4380600	EGF-like-domain, multiple 8 [Source:RGD Symbol;Acc:1549706]	protein_coding	3.72188	4.52818	9.52009	7.96582	6.6197	2.86715	5.2354	9.60191	5.54178	4.77166	6.08929	9.19605	3.06053	5.45831	4.79967	3.19167	4.92886	2.11972	0.483359	2.72652	12.3253	6.46114	14.6793	15.9973
ENSRNOG00000000437	Agpat1	20	+	4369178	4378269	1-acylglycerol-3-phosphate O-acyltransferase 1 [Source:RGD Symbol;Acc:1303287]	protein_coding	6.13117	10.4362	17.0377	12.1351	10.8731	19.4655	7.41669	15.4887	8.67585	12.3057	8.02359	17.3667	12.1916	12.673	12.973	13.3771	5.81873	8.7912	10.9858	8.12892	8.57254	8.25652	57.723	56.4267
ENSRNOG00000000438	Rnf5	20	-	4366246	4368693	ring finger protein 5 [Source:RGD Symbol;Acc:1588458]	protein_coding	8.84677	7.36038	11.0505	8.07361	5.58962	3.34976	8.20894	2.62834	2.59217	3.6523	3.64944	6.40727	7.81671	12.1735	6.11351	10.2616	8.55188	7.18005	26.943	24.1073	6.11397	0	0.877578	0
ENSRNOG00000000439	Ager	20	+	4363152	4366079	advanced glycosylation end product-specific receptor [Source:RGD Symbol;Acc:69258]	protein_coding	11.3991	6.79474	15.3737	21.4701	10.0229	26.0855	9.89852	10.9012	6.84921	6.94013	7.42657	6.56682	10.6189	15.8257	5.61784	3.34973	5.70871	4.58183	5.1406	0.267691	16.6602	18.9891	4.8122	5.9785
ENSRNOG00000000440	Pbx2	20	+	4357733	4362682	PBX homeobox 2 [Source:RGD Symbol;Acc:1303084]	protein_coding	4.99644	4.5078	5.69817	8.49518	4.69141	6.02976	10.2064	9.32794	4.0703	6.14975	4.36843	5.05006	6.14925	9.85444	9.21018	1.20427	5.67396	7.24257	4.39376	5.87681	4.64733	3.34366	21.3665	11.6374
ENSRNOG00000000441	Gpsm3	20	+	4355175	4357107	G-protein signaling modulator 3 [Source:RGD Symbol;Acc:1303014]	protein_coding	4.2747	6.23628	5.03421	5.45471	2.99314	3.83007	4.69576	5.84042	4.55396	2.62307	2.11993	4.08878	11.5574	5.20636	1.5315	1.9766	6.49908	5.70809	3.62169	1.90632	5.03154	14.238	1.08209	2.70276
ENSRNOG00000000442	Notch4	20	+	4329811	4353785	notch receptor 4 [Source:RGD Symbol;Acc:1303282]	protein_coding	7.88108	5.94204	8.28495	9.14665	6.00191	6.19198	8.55992	5.69739	13.7606	13.6179	6.58125	4.00191	7.97091	6.63758	5.42347	4.76635	14.3515	18.3956	2.6732	4.62071	14.6466	13.8679	2.38532	2.20563
ENSRNOG00000000443	LOC103689965	20	-	4302347	4508214	complement C4-like [Source:RGD Symbol;Acc:9245878]	protein_coding	0.863961	1.11282	1.68435	2.09565	1.17629	0.902825	1.06709	0.206326	0.840221	0.539724	1.28813	0.827936	1.5155	0.51088	0.110613	0.135572	1.91829	0.524332	0.085282	0.485621	0.366863	0.840434	0.291197	0.447869
ENSRNOG00000000446	LOC100911938	20	-	2909473	2920891	butyrophilin subfamily 3 member A3-like [Source:RGD Symbol;Acc:6489741]	protein_coding	0	0.71375	3.73726	0.701852	0	1.96429	0	1.30335	0.717519	0.232464	1.22811	1.97657	0	0.991814	0.339841	0.663833	0.078263	0.212257	0.556743	0	0.221107	0	0	3.40658
ENSRNOG00000000451	RT1-Ba	20	-	4066132	4070721	RT1 class II, locus Ba [Source:RGD Symbol;Acc:1595867]	protein_coding	7.54508	6.6163	7.06083	4.80064	1.7571	2.95983	3.17011	3.59498	12.4743	11.5046	5.4137	5.72686	5.60488	5.3005	1.32617	2.11027	53.2839	48.3768	2.67654	2.34844	7.57972	0	0	0
ENSRNOG00000000454	RT1-DOb	20	+	4020317	4026346	RT1 class II, locus DOb [Source:RGD Symbol;Acc:1595814]	protein_coding	9.66091	4.62339	8.12825	7.16107	0.868683	18.4544	7.26665	12.8058	6.57408	6.6408	4.38869	6.1695	8.85179	3.01074	6.65047	3.76682	3.39018	2.97783	1.52962	1.08041	6.5002	2.8222	1.29811	0
ENSRNOG00000000455	Tap2	20	+	3995544	4009587	transporter 2, ATP binding cassette subfamily B member [Source:RGD Symbol;Acc:3818]	protein_coding	0	0.415536	1.13965	1.37084	0	0	0.686015	0	0	0.432789	0.271237	0.258222	0	0	0	0	0	0	0	0	0	0	0	0
ENSRNOG00000000456	Psmb8	20	+	3990613	3993769	proteasome 20S subunit beta 8 [Source:RGD Symbol;Acc:3426]	protein_coding	1.48964	1.05096	1.66805	2.08933	1.41365	0.648616	5.21392	7.60388	1.76332	1.83624	1.31265	1.69652	1.76328	0.933774	0.18142	0.274433	2.05591	1.88213	0.281753	0	0	0	4.94895	0
ENSRNOG00000000457	Tap1	20	+	3979035	3989669	transporter 1, ATP binding cassette subfamily B member [Source:RGD Symbol;Acc:3817]	protein_coding	6.55966	8.21012	8.24805	20.6132	3.41183	25.4632	20.5644	11.3124	12.0557	15.3003	17.497	14.8823	16.6636	14.5442	13.0091	10.9591	11.9387	18.5755	3.02456	5.01393	25.162	9.08471	18.1237	15.3249
ENSRNOG00000000459	Psmb9	20	-	3973420	3978845	proteasome 20S subunit beta 9 [Source:RGD Symbol;Acc:3427]	protein_coding	20.3906	18.4082	12.7656	15.0681	8.44901	13.7297	11.6178	6.33165	8.19897	11.2252	7.0236	11.3912	3.92727	11.5602	5.68132	6.50495	53.3986	39.0688	8.58404	12.2511	13.6473	35.9832	0	13.0255
ENSRNOG00000000461	LOC108348112	20	+	5262120	5269337	bromodomain-containing protein 2 [Source:RGD Symbol;Acc:11509343]	protein_coding	0	0	0.029761	0	0	0	0.44449	0.293925	0	0.058308	0.088163	0.071053	0	0	0.245498	0.200034	0.655823	0.344008	0.11867	0	0	0	0.632285	0
ENSRNOG00000000463	Col11a2	20	+	3830164	3859018	collagen type XI alpha 2 chain [Source:RGD Symbol;Acc:2373]	protein_coding	2.31787	5.3058	7.89696	8.04955	4.90365	3.87047	3.1277	4.83834	4.21058	3.99581	5.38515	5.45207	8.25646	6.09882	3.38926	5.18588	3.68262	2.65213	40.5943	42.1241	4.25522	6.74733	17.7106	24.146
ENSRNOG00000000464	Rxrb	20	+	3823042	3829140	retinoid X receptor beta [Source:RGD Symbol;Acc:3611]	protein_coding	19.3298	15.4032	18.9588	19.6956	21.5583	17.0222	12.7768	18.5379	7.65386	7.41028	10.8336	17.0838	32.6494	47.5759	18.1433	19.3492	9.42921	6.54974	15.6455	19.0944	20.9759	16.6553	21.0133	19.6668
ENSRNOG00000000465	Slc39a7	20	-	3819414	3822778	solute carrier family 39 member 7 [Source:RGD Symbol;Acc:1593280]	protein_coding	21.1086	10.8751	13.9579	14.3405	22.6617	14.1282	17.894	17.4112	15.7984	17.8819	13.0314	6.06109	12.7453	14.4747	7.83584	14.197	10.4567	18.4334	14.0524	21.2174	16.2669	23.1711	1.52113	90.1326
ENSRNOG00000000466	Hsd17b8	20	-	3817179	3819235	hydroxysteroid (17-beta) dehydrogenase 8 [Source:RGD Symbol;Acc:1303158]	protein_coding	12.7012	12.0947	21.8595	11.1824	16.2634	40.3918	12.2382	16.4047	12.2434	7.7748	13.4499	10.8369	25.9467	15.6012	16.8355	31.705	6.08366	23.0809	8.45309	10.8555	20.0117	34.3822	4.53446	5.38234
ENSRNOG00000000467	Ring1	20	-	3812287	3815834	ring finger protein 1 [Source:RGD Symbol;Acc:3576]	protein_coding	3.34049	4.06213	5.91804	8.80902	3.59348	4.56051	3.99763	5.54987	3.86988	2.04309	3.59264	4.54545	2.6628	7.32667	3.39994	3.40915	0.150744	1.9754	1.55452	0.083013	3.19843	1.46065	0	3.52628
ENSRNOG00000000470	Vps52	20	-	5432004	5441706	VPS52 subunit of GARP complex [Source:RGD Symbol;Acc:3618]	protein_coding	31.9173	24.8781	16.3349	22.3813	34.7905	23.3786	27.9385	12.4366	24.0603	11.6197	18.7684	17.5549	22.3572	30.5262	31.0405	20.0145	15.846	16.8218	5.64393	4.31432	14.1406	24.5049	3.61774	0.889
ENSRNOG00000000471	B3galt4	20	+	5446104	5447673	Beta-1,3-galactosyltransferase 4 [Source:RGD Symbol;Acc:620328]	protein_coding	10.8083	7.29357	9.39523	7.081	3.1582	5.40721	13.9702	2.26615	2.91301	3.52463	8.29761	3.52254	7.98394	6.24858	6.61645	5.57949	1.74207	1.72048	1.43325	0.293592	2.59834	3.5535	4.41521	0
ENSRNOG00000000473	Pfdn6	20	+	5455974	5457444	prefoldin subunit 6 [Source:RGD Symbol;Acc:1303006]	protein_coding	4.00522	11.6201	6.57511	8.6374	2.69123	1.69149	15.7939	13.1153	1.6483	1.96441	8.32085	6.3046	10.0027	6.15701	3.56795	3.99296	0.304176	0.813819	6.56053	6.92644	3.73819	0.658677	0	3.98553
ENSRNOG00000000474	Rgl2	20	-	5458509	5466265	ral guanine nucleotide dissociation stimulator-like 2 [Source:RGD Symbol;Acc:1302985]	protein_coding	60.6679	57.7054	26.2748	13.0797	32.2904	38.2521	12.0464	13.9704	40.2116	38.2032	14.025	10.0749	24.0372	26.568	23.4197	19.2319	77.6706	71.5573	34.3846	24.4515	9.79604	10.4472	3.05512	5.15959
ENSRNOG00000000476	Zbtb22	20	-	5476345	5479511	zinc finger and BTB domain containing 22 [Source:RGD Symbol;Acc:1359627]	protein_coding	8.93937	10.4219	15.5263	14.3115	6.06326	17.128	6.17928	7.24613	13.2246	11.7737	4.44712	7.377	8.64929	8.06849	7.83726	7.57671	6.79486	4.50498	1.96841	3.24426	10.5046	11.5666	7.62422	5.96274
ENSRNOG00000000477	Daxx	20	-	5480103	5485926	death-domain associated protein [Source:RGD Symbol;Acc:621227]	protein_coding	19.133	15.5414	19.3695	15.2043	10.5349	13.2459	12.7627	13.6114	12.0887	13.9348	17.0045	18.4163	12.4273	21.5751	10.8181	11.5025	7.91099	5.5326	38.6844	38.1721	20.7361	13.239	3.37281	10.2631
ENSRNOG00000000479	Kifc1	20	+	5509059	5526175	kinesin family member C1 [Source:RGD Symbol;Acc:1359118]	protein_coding	9.78773	6.44248	15.193	11.5961	8.24282	16.0154	9.96442	8.2193	12.1235	8.35201	9.0375	10.4237	14.2592	8.66667	7.93045	7.42436	4.5061	3.54122	3.16032	1.95501	5.76707	11.8335	0.252244	7.66936
ENSRNOG00000000480	Phf1	20	+	5526961	5531941	PHD finger protein 1 [Source:RGD Symbol;Acc:1303205]	protein_coding	7.54954	8.10373	7.22556	7.44775	5.02434	7.12312	6.44395	7.88318	3.23844	4.6826	7.65857	5.8709	7.12863	4.38779	5.80741	4.44488	25.4001	17.4162	12.3854	11.2437	13.9513	12.239	0.877751	0
ENSRNOG00000000481	Cuta	20	-	5532024	5533620	cutA divalent cation tolerance homolog [Source:RGD Symbol;Acc:1303306]	protein_coding	10.8624	9.07596	11.0871	6.06921	11.496	8.97138	13.5672	5.02289	9.31589	5.88847	10.8444	9.28465	14.4583	12.2935	4.38449	4.74515	37.3451	20.7572	17.2996	22.0921	5.95533	4.32822	11.5326	2.76958
ENSRNOG00000000483	Syngap1	20	+	5535432	5564437	synaptic Ras GTPase activating protein 1 [Source:RGD Symbol;Acc:621090]	protein_coding	7.21495	7.25694	8.82689	10.5342	6.0468	3.62147	8.36743	2.81831	5.31444	6.29445	4.74693	5.43553	5.38394	7.28707	4.91907	3.12952	1.42425	2.06959	1.64199	1.11465	2.93504	3.27012	2.0182	1.16239
ENSRNOG00000000485	Bak1	20	-	5609625	5618260	BCL2-antagonist/killer 1 [Source:RGD Symbol;Acc:621635]	protein_coding	3.16563	13.4236	7.68515	10.9075	7.20853	6.34533	4.23028	8.03791	8.05998	6.70549	5.25724	5.49713	5.93866	10.2687	3.47684	6.09887	17.4879	17.8621	4.35977	4.13668	17.132	6.3912	1.1966	0
ENSRNOG00000000486	Ggnbp1	20	+	5619012	5625320	gametogenetin binding protein 1 [Source:RGD Symbol;Acc:1359729]	protein_coding	2.7237	4.95121	10.5452	6.88104	5.62231	6.61218	3.32495	2.89637	5.20797	4.92182	4.67818	4.14605	3.59824	6.7212	2.97704	2.8314	1.32879	3.1299	1.44075	3.49503	8.57465	1.02938	0	0
ENSRNOG00000000488	Hmga1	20	+	7136007	7138980	high mobility group AT-hook 1 [Source:RGD Symbol;Acc:628699]	protein_coding	3.0791	1.56368	2.60236	4.52469	20.4546	8.09587	3.95851	1.20769	0.591785	0.214001	2.31267	2.08767	5.17841	0.913435	0	0	3.61083	0.934462	1.82342	0	0	5.63535	6.06185	0
ENSRNOG00000000490	Rps10	20	-	7215774	7219548	ribosomal protein S10 [Source:RGD Symbol;Acc:621024]	protein_coding	3.85572	15.1645	10.3841	32.9573	10.6112	12.2477	18.6999	33.488	19.3597	21.202	10.5355	29.3572	38.2666	30.2435	12.0201	37.1192	68.3381	67.6262	60.0223	93.1153	28.8161	17.815	21.8226	38.502
ENSRNOG00000000491	Spdef	20	-	7292824	7307284	SAM pointed domain containing ets transcription factor [Source:RGD Symbol;Acc:1594842]	protein_coding	17.3999	16.8362	11.1748	16.4298	7.88919	9.24398	10.0328	8.35003	14.7901	14.9812	9.33913	8.80594	15.7477	18.3747	12.067	5.6883	6.23737	4.03503	1.73567	1.55973	13.9661	12.8777	1.18196	5.48822
ENSRNOG00000000493	Snrpc	20	+	7409401	7427581	small nuclear ribonucleoprotein polypeptide C [Source:RGD Symbol;Acc:1306065]	protein_coding	11.3036	16.7147	10.0923	11.7085	22.8447	38.3124	4.78566	7.73957	13.1477	14.3711	11.6591	19.0798	5.72918	10.2046	12.5027	10.9822	6.83311	5.12807	8.08831	10.69	13.0828	18.1677	17.0639	4.37358
ENSRNOG00000000495	Uhrf1bp1	20	+	7431355	7471900	UHRF1 binding protein 1 [Source:RGD Symbol;Acc:1307264]	protein_coding	5.57284	6.41412	9.9926	9.87057	6.28939	4.20925	4.61848	6.80315	5.24163	4.88143	5.51764	5.47807	8.64771	8.54374	5.62008	5.77689	2.55495	2.13849	1.58325	2.43878	4.40866	5.93918	0.228887	1.13871
ENSRNOG00000000498	Anks1a	20	+	7484550	7636497	ankyrin repeat and sterile alpha motif domain containing 1A [Source:RGD Symbol;Acc:1309183]	protein_coding	6.13363	7.10705	9.35749	6.79671	4.88718	6.68112	8.67173	8.13512	3.71816	2.58171	5.54779	5.55314	6.77633	5.36642	3.54242	3.49529	13.6119	14.7291	9.90555	11.047	14.4164	17.761	13.8826	17.4152
ENSRNOG00000000499	Tcp11	20	-	7645626	7654428	t-complex 11 [Source:RGD Symbol;Acc:1359387]	protein_coding	7.16581	3.90636	7.56482	5.85061	3.11674	7.67991	7.14689	7.51914	1.38658	2.75747	5.11721	4.50085	5.66252	8.54067	3.30201	2.97327	2.05444	0.807698	1.21387	0.65176	4.37068	1.80472	1.12851	0
ENSRNOG00000000500	Scube3	20	+	7718282	7746331	signal peptide, CUB domain and EGF like domain containing 3 [Source:RGD Symbol;Acc:1304880]	protein_coding	3.65743	6.0218	10.3544	17.1074	6.63831	7.99708	3.88491	4.51761	6.24227	4.40007	4.32218	6.10022	8.80934	9.22797	3.41102	3.08113	0.85271	1.90329	1.69686	1.14006	2.75322	2.28812	4.43807	2.51309
ENSRNOG00000000501	Zfp523	20	+	7762327	7786049	zinc finger protein 523 [Source:RGD Symbol;Acc:1306239]	protein_coding	3.81909	6.24561	8.89828	8.8676	4.58186	4.96437	5.34307	4.20415	3.40592	7.6673	5.17891	3.06502	8.64152	9.17544	5.13826	6.49373	5.93467	5.38325	6.35927	1.87357	9.63046	4.8633	15.3486	7.5371
ENSRNOG00000000502	Def6	20	+	7788084	7809560	DEF6 guanine nucleotide exchange factor [Source:RGD Symbol;Acc:1307945]	protein_coding	8.91405	8.25734	8.09702	8.98183	4.42895	7.03008	7.65584	4.5822	9.85722	10.0997	6.634	8.75192	10.7153	5.07365	3.0368	3.36342	12.0539	9.79371	0.732767	2.62593	5.67775	7.08171	2.68081	0
ENSRNOG00000000503	Ppard	20	+	7818289	7885333	peroxisome proliferator-activated receptor delta [Source:RGD Symbol;Acc:3370]	protein_coding	7.54369	6.83146	7.56429	8.67258	4.53673	5.68176	7.07992	7.93288	5.71108	8.06094	6.14213	6.39082	8.87784	7.83775	3.62536	4.16367	4.08674	2.50193	1.78094	2.67356	0.920128	3.71933	1.41553	1.93316
ENSRNOG00000000504	Fance	20	+	7895083	7906142	FA complementation group E [Source:RGD Symbol;Acc:1561045]	protein_coding	7.29335	2.58346	7.65049	9.33477	3.39012	10.6246	2.52692	6.40628	2.49257	5.54261	4.33464	4.80247	6.08517	7.25626	10.6092	9.04063	8.52552	7.76398	7.03474	8.76829	3.01779	3.9007	8.95811	16.023
ENSRNOG00000000505	Rpl10a	20	+	7908304	7910867	ribosomal protein L10A [Source:RGD Symbol;Acc:620497]	protein_coding	4.63644	10.5536	15.7405	12.5538	26.2327	49.3362	1.33263	26.1074	20.3317	20.7859	9.23916	7.63674	4.52107	4.01487	164.811	169.355	147.741	208.055	150.525	155.879	7.7596	0	22.9447	21.6644
ENSRNOG00000000506	Tead3	20	-	7908226	7930929	TEA domain transcription factor 3 [Source:RGD Symbol;Acc:1311583]	protein_coding	6.22035	7.02792	11.7639	10.946	11.8446	12.3325	6.61558	7.62841	6.40696	7.50486	8.94443	5.3855	7.60287	8.52341	4.20608	8.30333	5.77305	4.26593	1.69019	1.99599	7.47293	3.17457	0	1.46147
ENSRNOG00000000507	Tulp1	20	-	7931674	7943575	TUB like protein 1 [Source:RGD Symbol;Acc:1311062]	protein_coding	6.31554	5.50435	8.08633	6.00683	5.95569	1.27283	12.3546	7.79202	4.23602	8.12715	8.1866	8.58718	5.4115	7.97318	6.04501	4.6894	2.33791	1.10649	0.559971	0.878374	2.15183	0.830206	0	1.14388
ENSRNOG00000000508	Armc12	20	+	8109635	8120180	armadillo repeat containing 12 [Source:RGD Symbol;Acc:1306008]	protein_coding	8.23607	10.6857	5.50089	14.6081	5.88955	3.07246	7.26128	9.08479	4.59969	4.69629	6.38725	2.70751	7.1404	6.3055	1.30805	4.79981	1.2126	2.44201	1.19127	3.38884	0.246372	2.43799	3.18646	0
ENSRNOG00000000510	Clps	20	-	5803383	5806097	colipase [Source:RGD Symbol;Acc:2363]	protein_coding	10.2131	22.6861	7.2275	10.8974	8.02918	3.15924	3.48156	6.1977	0.90292	2.75747	9.41141	4.90608	5.92027	6.16317	6.12552	8.90816	3.20438	2.4464	2.21975	0	16.9607	23.6871	0	10.1845
ENSRNOG00000000511	Srpk1	20	-	5831119	5865854	SRSF protein kinase 1 [Source:RGD Symbol;Acc:1308272]	protein_coding	6.98261	3.17331	6.64676	10.1724	6.71902	5.56041	2.98595	5.36469	3.97776	6.69939	8.75979	5.70389	9.4245	8.62113	6.34281	5.51248	6.44964	5.16584	4.47777	4.51248	1.15487	0.135198	0.839202	0.354579
ENSRNOG00000000512	Slc26a8	20	-	5881462	5931648	solute carrier family 26 member 8 [Source:RGD Symbol;Acc:1308898]	protein_coding	10.9406	6.70057	10.5492	8.77025	6.87992	6.94222	4.74787	8.25727	8.31797	7.42886	10.3928	11.3011	8.61013	10.0225	9.43568	7.92241	6.27769	4.91635	6.65513	2.59873	9.3905	4.77283	3.32612	5.84249
ENSRNOG00000000513	Mapk14	20	+	5933303	5995137	mitogen activated protein kinase 14 [Source:RGD Symbol;Acc:70496]	protein_coding	19.895	23.3168	13.7464	12.4109	7.75882	10.5735	9.29884	16.5606	21.4658	16.9156	20.5562	18.6592	10.8324	9.68463	11.6198	8.85385	22.3038	25.0651	9.16353	12.8421	24.1751	7.51545	4.78291	4.44921
ENSRNOG00000000515	Mapk13	20	+	6018374	6027473	mitogen activated protein kinase 13 [Source:RGD Symbol;Acc:3045]	protein_coding	3.42606	5.77302	9.47885	12.099	5.09511	9.65775	5.96274	4.68593	4.28915	7.2362	4.33298	6.56309	7.96553	3.58528	1.48836	2.33928	2.03121	1.86552	0.830199	1.31777	3.56267	1.96393	2.11313	0.361885
ENSRNOG00000000516	Pxt1	20	-	6193070	6195463	peroxisomal testis enriched protein 1 [Source:RGD Symbol;Acc:2321717]	protein_coding	6.70955	10.7063	5.17096	6.68487	5.53965	1.51755	3.66937	5.42291	4.90752	4.88867	3.87719	9.7816	9.51699	7.2839	2.17902	10.1638	6.00084	0	2.70451	4.72958	0.768431	15.9789	0	0
ENSRNOG00000000517	Kctd20	20	+	6205903	6219936	potassium channel tetramerization domain containing 20 [Source:RGD Symbol;Acc:1309887]	protein_coding	4.64075	3.42265	7.17195	7.49529	3.99916	4.38905	3.27635	2.15832	3.18017	5.57663	9.10282	8.35308	13.9602	11.0938	3.32756	4.07783	2.97909	1.12003	0.912636	1.89773	10.1862	9.68563	9.58106	0
ENSRNOG00000000519	Stk38	20	-	6224296	6257604	serine/threonine kinase 38 [Source:RGD Symbol;Acc:1309455]	protein_coding	37.1967	37.8493	41.6104	53.712	40.05	37.628	39.9393	43.8498	34.5513	31.4668	56.5725	34.0925	63.5457	51.3883	31.773	20.7418	39.3379	56.1252	33.7428	26.9034	102.714	60.1086	31.4661	17.0782
ENSRNOG00000000520	Srsf3	20	+	6288267	6298213	serine and arginine rich splicing factor 3 [Source:RGD Symbol;Acc:1309233]	protein_coding	87.916	96.1315	4.36809	17.429	13.6856	19.8945	91.4551	93.3271	79.6619	80.9145	9.46738	6.65309	15.2657	17.6885	319.401	299.494	420.06	414.999	124.849	124.405	47.7221	39.4234	21.8512	22.6884
ENSRNOG00000000521	Cdkn1a	20	+	6351458	6358864	cyclin-dependent kinase inhibitor 1A [Source:RGD Symbol;Acc:69328]	protein_coding	7.79934	7.2078	16.8871	15.7982	2.67756	3.41448	8.0668	6.4475	6.47196	6.2443	8.52534	10.7386	8.91062	13.1404	5.41827	5.44534	53.54	56.1806	43.6061	41.9565	12.7111	10.0709	13.5201	10.9855
ENSRNOG00000000522	Cpne5	20	-	6419033	6500523	copine 5 [Source:RGD Symbol;Acc:1308021]	protein_coding	6.18707	5.66857	10.4683	13.0503	7.6402	5.19173	5.08952	5.09128	2.81077	4.26366	8.55209	6.73432	10.0452	10.6218	3.36409	3.75956	2.79567	2.81751	2.68038	2.09178	2.4244	0.937272	1.17471	4.37049
ENSRNOG00000000523	Ppil1	20	-	6515638	6864571	peptidylprolyl isomerase like 1 [Source:RGD Symbol;Acc:1309119]	protein_coding	10.8327	15.7344	10.8285	8.00329	6.06992	8.27772	9.44946	14.459	6.46673	4.58413	6.04049	5.42399	8.20263	13.6554	3.34108	2.60081	6.07162	3.89873	9.37219	3.54648	8.03605	11.2836	6.38898	4.83486
ENSRNOG00000000524	RGD735065	20	+	6869767	6905194	similar to GI:13385412-like protein splice form I [Source:RGD Symbol;Acc:735065]	protein_coding	28.8208	31.3194	21.6372	29.9638	23.845	18.2227	12.5572	28.4949	24.3684	26.7151	27.0257	23.7973	36.7847	20.4502	19.9985	11.59	12.8642	16.6801	20.6923	21.7679	20.965	10.3115	44.7567	32.3611
ENSRNOG00000000525	Pi16	20	+	6923489	6932786	peptidase inhibitor 16 [Source:RGD Symbol;Acc:1304760]	protein_coding	5.45766	4.46986	4.73848	12.2014	3.23116	2.32393	3.39301	0.595429	5.36111	4.82961	4.68455	7.94696	11.4009	8.6673	3.32384	7.46247	0.630559	4.39587	2.89741	7.40906	7.56221	1.75478	7.95749	4.2545
ENSRNOG00000000527	Mtch1	20	-	6937347	6961162	mitochondrial carrier 1 [Source:RGD Symbol;Acc:1309262]	protein_coding	5.84972	16.8265	6.77103	13.1728	10.9982	11.0803	17.8115	11.9516	28.7532	36.4215	7.81478	10.7	7.27708	7.24195	20.3743	24.4858	32.1046	43.5226	62.8365	71.9343	0.8072	3.36928	28.0335	39.2935
ENSRNOG00000000528	Fgd2	20	+	6973398	6990023	FYVE, RhoGEF and PH domain containing 2 [Source:RGD Symbol;Acc:1309840]	protein_coding	9.56109	8.38724	10.4042	7.21664	8.61833	12.0505	8.44731	5.60071	6.21274	8.65001	8.31431	5.24037	6.43678	4.28753	8.79538	7.05432	16.4012	15.1651	2.59387	1.58968	6.18107	5.5845	3.52433	3.61348
ENSRNOG00000000529	Pim1	20	+	8165307	8169555	Pim-1 proto-oncogene, serine/threonine kinase [Source:RGD Symbol;Acc:3330]	protein_coding	2.76769	5.05429	9.08347	7.10924	4.80858	3.48986	6.81736	6.23089	2.54799	3.99815	5.8708	2.63315	13.4415	8.20614	2.06737	4.5019	5.02239	0.621538	0.836033	0	0.710605	8.86299	1.28962	2.48454
ENSRNOG00000000531	Ccdc167	20	-	8369331	8384088	coiled-coil domain containing 167 [Source:RGD Symbol;Acc:1588733]	protein_coding	3.57455	2.70686	13.8239	11.2993	8.44295	4.34246	5.88283	5.29739	4.2094	2.22168	6.09157	9.53	9.61974	8.08554	5.04574	4.65443	2.27917	1.07524	4.37263	10.3508	5.65462	0	0	0
ENSRNOG00000000532	Cmtr1	20	+	8312792	8368764	cap methyltransferase 1 [Source:RGD Symbol;Acc:1307801]	protein_coding	8.89983	7.81943	13.1149	14.9462	7.06822	9.11534	8.41293	5.75009	7.81564	7.8355	9.02767	9.01307	8.93189	11.9941	8.12491	4.75023	5.2512	8.11931	14.8833	3.29587	7.4729	8.1496	3.08664	7.96231
ENSRNOG00000000536	Mdga1	20	-	8515142	8574082	MAM domain containing glycosylphosphatidylinositol anchor 1 [Source:RGD Symbol;Acc:1307031]	protein_coding	5.77015	5.53951	13.8546	13.5846	5.64928	4.91087	4.91043	5.4561	3.64664	5.72278	7.9343	8.10937	11.8993	9.49622	3.99483	2.95675	3.38351	3.10842	1.17879	0.387687	2.96214	3.03555	6.9426	0
ENSRNOG00000000540	Btbd9	20	-	8901931	9249820	BTB domain containing 9 [Source:RGD Symbol;Acc:1306975]	protein_coding	6.08093	3.33888	7.87501	11.4622	7.8107	8.76577	17.1439	9.08918	6.00016	5.72815	9.06512	9.41529	9.09855	11.0706	6.15514	5.55454	3.43862	3.25388	3.22134	1.69392	0.510506	5.07873	0.098548	3.19178
ENSRNOG00000000541	Glo1	20	-	9273594	9291610	glyoxalase 1 [Source:RGD Symbol;Acc:2702]	protein_coding	5.95768	3.33928	7.12568	6.37787	6.92634	3.55371	14.5891	3.36304	21.9787	13.0362	8.88835	8.80078	7.76264	1.87757	4.28048	4.74354	40.4997	58.1446	30.8987	28.2812	7.73623	15.1427	57.0288	63.4172
ENSRNOG00000000542	Dnah8	20	+	9313271	9560682	dynein, axonemal, heavy chain 8 [Source:RGD Symbol;Acc:619986]	protein_coding	6.8373	6.15533	12.197	11.067	9.05148	11.1715	8.05958	8.51576	6.018	7.76185	9.58129	7.50526	9.63757	7.83778	4.35943	4.64825	3.72851	3.4769	2.28701	2.74534	3.42656	7.16819	2.55394	1.71755
ENSRNOG00000000543	Frk	20	+	41266566	41383424	fyn-related Src family tyrosine kinase [Source:RGD Symbol;Acc:621423]	protein_coding	3.65995	4.72937	6.81918	6.29018	4.8565	3.1324	4.24591	3.96022	4.10955	2.73492	5.18109	4.57449	2.96934	3.91934	2.14918	2.31622	1.99624	2.23711	3.09228	1.91011	5.78647	3.23536	1.80874	2.82196
ENSRNOG00000000546	Nt5dc1	20	-	41106991	41209728	5'-nucleotidase domain containing 1 [Source:RGD Symbol;Acc:1305214]	protein_coding	1.23911	0.529486	7.92739	8.27926	2.04037	3.23343	5.77475	4.86314	2.58016	2.39666	7.51082	5.59664	6.51443	3.88439	1.6046	3.6984	3.13836	5.89459	3.36844	5.25423	5.3343	2.84602	1.67812	2.17663
ENSRNOG00000000547	Tspyl4	20	+	41100071	41102056	TSPY-like 4 [Source:RGD Symbol;Acc:1306653]	protein_coding	12.0299	5.8439	7.73085	10.8333	6.21426	5.01752	123.64	131.704	7.48618	4.63337	11.8819	4.67146	14.0312	4.16702	10.5233	5.66692	3.02499	0.986443	12.4656	12.9898	9.1684	3.54977	21.1362	6.45642
ENSRNOG00000000549	Tspyl1	20	+	41083317	41085875	TSPY-like 1 [Source:RGD Symbol;Acc:1307726]	protein_coding	4.33249	1.50707	6.29863	7.40678	4.72118	4.47338	26.5842	27.0137	12.5865	15.8118	6.9918	7.50621	18.4063	11.1754	169.441	159.444	26.4625	27.3585	56.6319	56.0127	43.4956	35.3316	13.8075	31.6238
ENSRNOG00000000551	Fam241b	20	-	31734183	31736212	family with sequence similarity 241 member B [Source:RGD Symbol;Acc:1305587]	protein_coding	11.0437	12.0026	16.5576	14.3917	12.3582	8.03475	7.20121	7.45752	9.77107	8.81616	9.56442	5.3288	10.0996	7.61688	4.8265	1.81816	3.95026	3.56004	0.982158	7.77261	1.91835	0	4.22867	2.43868
ENSRNOG00000000552	Col13a1	20	-	31456852	31598118	collagen type XIII alpha 1 chain [Source:RGD Symbol;Acc:1595704]	protein_coding	7.46787	7.22877	8.32999	9.43249	4.59344	5.85432	7.33467	9.17751	4.95821	4.8772	5.85999	5.02554	5.5345	6.98562	5.37888	3.78125	2.01158	3.19463	2.99576	1.35278	3.21645	3.5145	0.189472	1.8007
ENSRNOG00000000556	Nodal	20	+	31035729	31044096	nodal growth differentiation factor [Source:RGD Symbol;Acc:1305994]	protein_coding	0.985582	0.490538	10.7104	6.01513	7.97916	4.64329	4.27129	3.35231	5.42419	3.85038	7.23128	4.01516	4.60621	6.06531	4.21204	4.18125	2.6427	0	0.397239	1.92623	0.131762	1.47948	1.55253	0
ENSRNOG00000000557	Ppa1	20	+	31265483	31310674	inorganic pyrophosphatase 1 [Source:RGD Symbol;Acc:1589773]	protein_coding	12.2481	11.4092	19.368	24.4446	21.1488	31.7273	141.654	136.515	18.0984	19.6517	19.3738	17.1208	17.8372	26.4296	83.2225	89.8749	30.6384	34.1151	63.1983	76.782	23.6034	58.5711	11.2009	3.32295
ENSRNOG00000000559	Npffr1	20	+	31234493	31245955	neuropeptide FF receptor 1 [Source:RGD Symbol;Acc:621570]	protein_coding	9.54957	7.23599	7.43263	11.4339	11.4684	4.45493	15.7221	10.1647	11.9497	14.3253	8.87207	12.4045	13.3538	6.89727	3.45147	2.52177	3.41565	4.23257	9.37518	2.22856	2.91793	11.2968	4.79895	3.16335
ENSRNOG00000000560	Lrrc20	20	+	31096214	31202514	leucine rich repeat containing 20 [Source:RGD Symbol;Acc:1566140]	protein_coding	6.23045	6.77821	12.1131	8.14862	8.19128	9.62993	6.12704	8.40924	3.81147	4.88401	9.4842	8.47686	4.14328	5.02178	6.02085	2.41736	2.08953	2.2718	1.69237	3.18879	1.90398	5.48862	0	1.3297
ENSRNOG00000000561	Pald1	20	-	30938901	30975472	phosphatase domain containing, paladin 1 [Source:RGD Symbol;Acc:1305933]	protein_coding	9.41884	6.52441	10.5864	9.89567	8.71231	6.24126	7.444	11.4749	9.45998	8.31127	7.54762	9.88903	8.47385	7.88983	4.3193	5.96415	20.7722	14.6435	4.24902	3.3579	4.33609	3.49117	2.5823	4.87246
ENSRNOG00000000562	Prf1	20	+	30915213	30921382	perforin 1 [Source:RGD Symbol;Acc:708463]	protein_coding	7.5446	4.92744	11.5136	10.5462	15.787	4.65945	4.93893	5.40438	5.66608	5.58197	9.45456	6.93702	10.8914	7.30892	2.3228	4.5629	4.35527	5.71734	5.74143	2.07789	9.11157	2.69907	3.43352	3.98379
ENSRNOG00000000563	Adamts14	20	-	30812353	30888751	ADAM metallopeptidase with thrombospondin type 1 motif, 14 [Source:RGD Symbol;Acc:1308899]	protein_coding	6.36881	6.24247	9.91228	10.7749	5.5101	6.92282	7.70281	6.36051	6.20825	4.76832	5.11438	5.49781	7.34826	6.90415	4.09367	2.65665	2.75374	4.54239	1.32067	1.99605	3.35678	2.92174	2.91128	3.11463
ENSRNOG00000000564	Tbata	20	+	30791422	30804165	thymus, brain and testes associated [Source:RGD Symbol;Acc:1561665]	protein_coding	4.25723	8.13086	10.0974	10.5628	9.53655	3.89749	4.42576	3.07678	3.26037	2.08002	1.0712	3.89983	5.45547	5.09591	4.20098	6.9872	6.44804	3.49302	1.50196	0	1.6772	4.24849	1.0512	1.1905
ENSRNOG00000000565	Sgpl1	20	-	30699872	30749940	sphingosine-1-phosphate lyase 1 [Source:RGD Symbol;Acc:628599]	protein_coding	4.84294	7.03986	8.76409	11.0829	7.37063	7.69269	4.60594	8.00355	6.81037	8.62088	4.63721	9.78946	8.32165	7.48699	5.41447	4.00595	23.7207	26.596	15.9302	21.9646	4.53606	2.46751	6.38595	1.27627
ENSRNOG00000000566	Pcbd1	20	+	30690810	30696476	pterin-4 alpha-carbinolamine dehydratase 1 [Source:RGD Symbol;Acc:3263]	protein_coding	10.835	6.0879	10.047	9.01529	8.63084	6.21484	6.59883	7.36313	6.4895	7.58435	6.47304	6.21368	2.41909	5.01454	9.04913	3.22156	4.08428	9.25956	0.701403	0.422267	0	9.35384	0	0
ENSRNOG00000000567	Unc5b	20	-	30339673	30406295	unc-5 netrin receptor B [Source:RGD Symbol;Acc:621756]	protein_coding	6.78181	6.47295	7.23232	9.9242	6.04895	6.31447	6.71957	6.0064	5.93339	5.85044	5.66033	7.46064	6.45085	7.8272	32.8682	34.6114	2.06779	4.44109	11.978	12.2393	3.08528	0.881871	17.5755	17.5984
ENSRNOG00000000568	Slc29a3	20	-	30287424	30327361	solute carrier family 29 member 3 [Source:RGD Symbol;Acc:727811]	protein_coding	10.7297	10.3368	11.7964	12.0651	10.383	8.83952	10.2421	5.92049	16.3875	19.563	14.3221	14.9314	11.155	11.7115	8.43579	9.64193	75.9928	89.5357	31.7734	28.8073	33.7361	60.9166	10.0272	2.91898
ENSRNOG00000000569	Vsir	20	+	29897594	29919998	V-set immunoregulatory receptor [Source:RGD Symbol;Acc:1590938]	protein_coding	41.2298	31.8448	12.41	11.7352	5.6426	5.26396	66.3814	77.8668	76.8011	77.9151	7.89191	9.16823	4.85378	8.21211	5.71137	5.33842	233.057	212.619	12.2701	16.0953	38.0966	16.7705	6.22964	1.97077
ENSRNOG00000000571	Psap	20	+	29831314	29856875	prosaposin [Source:RGD Symbol;Acc:3423]	protein_coding	57.3876	58.3806	22.6781	18.9921	53.8537	58.1583	89.3043	96.2426	175.357	161.56	17.362	17.7719	113.227	127.358	113.876	98.453	1095.87	1111.75	514.121	508.911	942.684	901.163	973.201	890.548
ENSRNOG00000000572	Chst3	20	-	29731816	29738506	carbohydrate sulfotransferase 3 [Source:RGD Symbol;Acc:620355]	protein_coding	6.21388	4.60292	9.43306	9.04695	5.83847	7.15347	8.00824	8.18229	4.58769	5.41616	5.64428	5.86172	5.46879	7.09243	3.49363	7.53504	3.51481	4.36643	2.52395	2.23578	1.87006	1.54713	0	2.04256
ENSRNOG00000000574	AC096404.1	20	-	29577518	29579578		protein_coding	5.26951	12.3184	12.3319	18.3816	6.92862	6.58958	1.90857	9.81247	5.90996	7.65241	7.00294	9.27776	1.28272	3.28265	10.7477	2.53115	0	2.99922	2.77158	1.44298	1.27947	20.6043	0	0
ENSRNOG00000000576	Anapc16	20	-	29544629	29558321	anaphase promoting complex subunit 16 [Source:RGD Symbol;Acc:2321124]	protein_coding	2.48182	5.23609	9.41393	8.11965	3.9035	5.27268	4.63416	8.68543	6.19769	6.19637	7.4313	8.09444	6.69477	10.5154	2.53904	3.51934	10.5352	16.0868	19.02	31.3569	12.2115	9.00305	9.31441	10.3993
ENSRNOG00000000579	Marcks	20	+	42966140	42971838	myristoylated alanine rich protein kinase C substrate [Source:RGD Symbol;Acc:3028]	protein_coding	107.066	109.758	8.61068	10.3578	11.0841	11.0558	28.0483	27.8389	147.53	151.257	8.22485	8.57163	9.49112	10.6571	111.66	102.991	302.295	297.95	38.2266	37.5457	36.1187	44.9319	0	0
ENSRNOG00000000580	Calhm4	20	-	27575533	27578244	calcium homeostasis modulator family member 4 [Source:RGD Symbol;Acc:1595701]	protein_coding	4.5122	9.2433	6.01907	10.2999	10.5819	8.5264	15.9047	11.0526	5.33821	10.4589	11.1339	12.7702	5.86157	11.2965	5.07474	3.91314	5.94804	3.71977	4.33486	1.51556	6.91019	20.3836	4.48883	14.0778
ENSRNOG00000000581	Cdc40	20	+	48503973	48574546	cell division cycle 40 [Source:RGD Symbol;Acc:1307063]	protein_coding	5.38972	4.52317	7.05821	7.21544	6.63694	6.37089	5.9192	6.54533	8.34674	6.45283	8.41484	9.69441	7.29118	7.52545	1.45894	3.70483	22.1275	13.1051	13.0963	15.708	13.9569	16.1224	6.8134	2.80044
ENSRNOG00000000582	Ddo	20	-	48739639	48758905	D-aspartate oxidase [Source:RGD Symbol;Acc:1595123]	protein_coding	1.84447	2.65008	9.84678	5.24907	5.50793	3.49648	0.565944	4.82313	4.18935	3.3564	4.05555	2.95515	8.26285	4.30495	0.925773	0.728205	0.777177	2.35498	2.84691	2.45566	6.59877	0	4.47974	6.68995
ENSRNOG00000000583	Cdk19	20	+	45458558	45598798	cyclin-dependent kinase 19 [Source:RGD Symbol;Acc:1305435]	protein_coding	19.0187	15.698	6.76589	9.11911	23.892	20.2508	7.38182	4.58152	9.747	8.71559	6.29012	5.9997	6.73608	7.17716	2.70694	2.69031	6.61196	6.06199	4.71555	6.31116	5.10626	4.247	14.2581	7.88309
ENSRNOG00000000585	Amd1	20	-	45384000	45399694	adenosylmethionine decarboxylase 1 [Source:RGD Symbol;Acc:2104]	protein_coding	3.3089	5.58883	13.2914	9.5618	7.42974	11.2495	10.346	9.21882	24.4539	28.4437	15.903	10.059	12.4453	11.2309	14.1822	20.0844	96.6977	104.443	56.2174	57.7633	10.8023	11.8449	43.7526	43.9026
ENSRNOG00000000586	Gtf3c6	20	-	45347271	45356358	general transcription factor 3C subunit 6 [Source:RGD Symbol;Acc:1307434]	protein_coding	6.37394	5.18296	10.4453	9.58307	3.33349	2.37596	10.7467	40.2857	5.50068	5.5727	4.89344	5.43963	7.57794	8.43521	11.0286	8.83695	6.58056	2.2072	12.7564	11.9415	1.25978	6.13387	3.53013	10.2045
ENSRNOG00000000587	Rpf2	20	-	45321405	45342948	ribosome production factor 2 homolog [Source:RGD Symbol;Acc:1306906]	protein_coding	2.74818	7.52709	8.4395	7.31914	6.53054	10.9941	6.62655	2.27818	23.4109	20.8985	8.28875	6.54577	2.93898	7.58077	2.78107	3.69669	16.286	12.0632	13.2823	13.5692	33.7191	43.6853	0.523743	3.24486
ENSRNOG00000000588	Slc16a10	20	-	45143453	45260119	solute carrier family 16 member 10 [Source:RGD Symbol;Acc:69197]	protein_coding	1.54394	2.77968	2.6773	6.06393	5.18889	3.45621	6.58498	3.64497	2.47938	1.63428	7.00005	6.34804	3.54262	2.87615	4.03754	3.19286	3.44527	1.60798	0.687342	2.61438	3.64856	0.483801	4.48592	0
ENSRNOG00000000589	RGD1310495	20	-	45121777	45126062	similar to KIAA1919 protein [Source:RGD Symbol;Acc:1310495]	protein_coding	2.04393	4.286	6.45618	4.54227	2.51832	1.91627	4.67429	5.45008	3.29467	3.26836	6.59641	5.37513	5.42592	3.16828	5.72227	1.10135	0.425846	2.22795	4.6073	2.97568	10.7816	0	0	1.86383
ENSRNOG00000000590	Naglt1	20	-	45094791	45107555	Na+ dependent glucose transporter 1 [Source:RGD Symbol;Acc:631438]	protein_coding	4.56839	5.65198	7.39874	8.90182	3.88903	11.1473	3.90254	2.12135	5.0528	4.94694	7.59994	6.38058	6.84898	8.41315	4.55311	2.38198	5.084	0.749674	2.94543	1.75354	5.60641	4.66727	2.86967	2.16662
ENSRNOG00000000593	Rev3l	20	+	44803666	44961382	REV3 like, DNA directed polymerase zeta catalytic subunit [Source:RGD Symbol;Acc:1307087]	protein_coding	3.87725	3.78164	8.79026	7.21098	8.44832	10.3594	6.44865	6.35418	5.11671	5.27721	7.64835	6.81985	8.06524	7.94634	18.6277	20.3208	4.0256	4.19266	10.7192	9.65853	5.45167	4.84137	3.94427	3.98232
ENSRNOG00000000595	Traf3ip2	20	+	44680449	44722872	Traf3 interacting protein 2 [Source:RGD Symbol;Acc:1593240]	protein_coding	5.68913	4.71644	4.52247	9.2235	2.62431	4.70448	4.55528	6.25433	3.40353	2.51207	4.65766	4.30747	6.05811	7.11704	1.1516	3.57838	5.79864	2.6054	10.9775	9.8406	1.85651	2.98923	4.99905	0.467364
ENSRNOG00000000596	Fyn	20	+	44436403	44630317	FYN proto-oncogene, Src family tyrosine kinase [Source:RGD Symbol;Acc:2641]	protein_coding	6.16298	5.39484	14.7161	11.9305	6.58982	7.62556	10.048	7.9198	5.82505	5.47686	10.3228	7.84503	6.46604	10.5509	9.32389	6.21724	11.692	10.4765	26.6376	28.8749	5.2981	9.68577	4.78671	2.17331
ENSRNOG00000000597	Ccn6	20	-	44237491	44255064	cellular communication network factor 6 [Source:RGD Symbol;Acc:1564120]	protein_coding	4.1218	2.24349	8.21347	7.47495	5.99864	6.55554	4.94285	3.97205	6.90701	4.07803	7.16519	5.56153	2.00618	5.35676	2.4359	1.77474	3.13467	4.62252	4.75817	3.6208	6.00528	3.60865	4.3898	4.13713
ENSRNOG00000000598	Tube1	20	+	44220840	44238830	tubulin, epsilon 1 [Source:RGD Symbol;Acc:1306048]	protein_coding	3.99904	3.1087	10.756	5.95849	8.35111	10.4113	3.73776	3.91879	3.32702	2.84743	5.69669	6.46216	9.58283	8.54714	3.31543	1.87272	5.32113	4.98426	1.07113	3.02859	8.0167	0.945201	0	0
ENSRNOG00000000599	Lama4	20	+	44060731	44209614	laminin subunit alpha 4 [Source:RGD Symbol;Acc:1560062]	protein_coding	2.23381	2.22366	8.02541	9.81783	5.48757	6.00723	4.55206	5.39774	5.59146	3.48826	8.11881	6.13544	7.21535	6.43812	3.14786	3.54999	4.24282	4.37334	3.61576	3.23387	7.47546	5.85046	0.2234	2.56313
ENSRNOG00000000604	Hdac2	20	-	43084870	43108198	histone deacetylase 2 [Source:RGD Symbol;Acc:619976]	protein_coding	3.59309	5.78922	10.5222	13.0921	3.39265	4.65702	15.4824	9.92101	8.81928	10.5449	10.7768	8.33579	7.41837	4.86662	59.1149	63.639	20.9367	21.7048	34.6684	33.5866	14.4235	15.1984	2.46658	2.46304
ENSRNOG00000000605	Hs3st5	20	+	40236437	40545494	heparan sulfate-glucosamine 3-sulfotransferase 5 [Source:RGD Symbol;Acc:1306379]	protein_coding	5.01818	3.09537	7.01409	2.50249	7.09997	4.0781	4.88964	3.53615	2.25905	3.09556	3.80232	2.50194	4.64024	3.61651	1.07202	1.57575	1.6885	2.72346	3.17772	3.08105	2.83285	0.2389	31.0501	32.5634
ENSRNOG00000000606	Pcdh15	20	-	14952213	15334745	protocadherin related 15 [Source:RGD Symbol;Acc:1590969]	protein_coding	4.58047	4.29476	7.07945	8.86086	5.92991	5.50666	8.03763	6.06957	4.42795	4.95257	6.24126	8.16106	5.71055	5.06038	2.40976	4.90051	2.39837	2.20583	2.22706	2.27064	3.80202	3.70728	7.65909	2.30902
ENSRNOG00000000607	RGD1559903	20	+	17750744	17751541	similar to RIKEN cDNA 1700049L16 [Source:RGD Symbol;Acc:1559903]	protein_coding	2.12292	5.68797	12.9556	7.1159	4.22821	4.9663	2.73609	2.29733	4.06101	2.80108	2.31169	11.862	5.56812	0.302189	1.31102	7.84592	2.53587	3.54857	2.65105	0	6.00758	6.3133	0	4.29032
ENSRNOG00000000609	Ipmk	20	-	18457310	18489833	inositol polyphosphate multikinase [Source:RGD Symbol;Acc:620954]	protein_coding	4.53465	5.94195	6.85061	7.46839	4.62178	9.83143	3.5501	6.0911	5.54866	5.01843	6.45881	6.243	4.70626	5.3789	5.97846	4.61572	12.7028	12.9208	6.71715	6.78531	5.74371	4.19436	0.225094	2.56551
ENSRNOG00000000610	Cisd1	20	+	18493538	18506912	CDGSH iron sulfur domain 1 [Source:RGD Symbol;Acc:1309529]	protein_coding	7.36616	3.40617	30.9569	24.64	9.1908	4.94148	14.2079	7.84416	28.6611	17.5032	14.6022	16.3297	17.9193	28.466	26.515	33.6409	37.9038	29.4135	165.007	147.114	196.518	158.154	231.328	314.505
ENSRNOG00000000611	Ube2d1	20	+	18547370	18580291	ubiquitin-conjugating enzyme E2D 1 [Source:RGD Symbol;Acc:1307886]	protein_coding	2.43248	5.99838	9.33927	9.73807	4.39727	8.08701	6.3488	11.9455	5.98373	4.0179	8.00149	14.4205	17.4564	8.12822	51.9373	50.7361	15.3213	14.5752	107.007	113.518	0.897677	3.779	1.84057	4.47361
ENSRNOG00000000613	Tfam	20	+	18594037	18606151	transcription factor A, mitochondrial [Source:RGD Symbol;Acc:620682]	protein_coding	5.37142	1.45568	12.9713	5.0873	6.46451	7.22167	16.1023	9.05766	7.17157	9.26	6.94152	12.4298	5.17141	8.27138	9.08864	7.00995	15.0815	15.1383	26.5271	26.0632	33.8024	11.9343	6.94203	2.41022
ENSRNOG00000000614	Bicc1	20	+	18780605	18940408	BicC family RNA binding protein 1 [Source:RGD Symbol;Acc:1307459]	protein_coding	6.25707	7.33949	9.18871	13.8164	6.34122	5.75071	6.31327	9.02602	10.3373	8.90521	9.8404	13.7743	9.50133	10.2222	3.95589	5.5893	5.81389	2.88135	3.67831	1.84253	4.82029	3.84363	1.98716	2.31818
ENSRNOG00000000618	Mdga2	6	-	88447749	88917070	MAM domain containing glycosylphosphatidylinositol anchor 2 [Source:RGD Symbol;Acc:735131]	protein_coding	4.2274	1.91358	5.04269	4.31976	4.49619	3.81594	3.08207	4.19562	2.71513	4.37109	6.07035	5.94953	4.05089	9.454	2.55401	1.21535	3.03072	2.67911	5.6519	7.03981	2.39649	2.91408	1.66891	2.08903
ENSRNOG00000000620	AABR07041078.1	X	+	118742313	118749159		protein_coding	10.3208	7.45986	10.5893	10.6167	7.16248	3.07697	7.55454	5.61906	6.6558	3.85631	9.38149	6.6696	3.19733	9.65902	9.70035	4.44108	5.82023	9.06248	3.52739	5.56081	2.74702	2.41305	7.42393	2.35339
ENSRNOG00000000622	Hint1	10	+	40208223	40211975	histidine triad nucleotide binding protein 1 [Source:RGD Symbol;Acc:1593411]	protein_coding	5.74267	19.934	12.9616	17.5159	18.3556	19.1245	9.26464	20.7927	12.3919	9.51901	17.6125	19.6851	18.7147	11.6022	12.9151	13.1585	11.031	30.8602	122.84	79.8287	31.8964	45.5031	15.6	8.83363
ENSRNOG00000000630	AABR07044783.1	20	+	20519031	20520365		protein_coding	1.77499	2.23341	4.40762	3.10577	6.24571	22.9155	13.3767	1.46194	6.06592	2.05633	14.8306	8.49553	11.0157	4.43496	8.37326	5.533	0.312033	0	1.53374	0	6.33408	0	0	0
ENSRNOG00000000632	Cdk1	20	+	20576377	20591549	cyclin-dependent kinase 1 [Source:RGD Symbol;Acc:2319]	protein_coding	2.58026	4.43007	4.13544	3.80825	4.5542	4.82133	6.73388	5.69921	2.00603	2.75931	6.64919	6.95192	7.55629	6.08408	4.36879	8.051	1.30661	1.44969	1.53586	1.19376	3.29876	4.39431	1.65869	2.64622
ENSRNOG00000000633	Rhobtb1	20	-	20638579	20713128	Rho-related BTB domain containing 1 [Source:RGD Symbol;Acc:1306871]	protein_coding	8.11953	6.11302	10.0517	10.3135	8.03548	5.1804	6.58263	7.27604	12.339	14.5168	6.15883	7.95574	5.92819	5.3563	2.61235	2.72695	4.41789	6.06741	5.43895	4.74552	3.48201	4.59202	2.03755	2.94443
ENSRNOG00000000634	Cabcoco1	20	+	21316826	21426034	ciliary associated calcium binding coiled-coil 1 [Source:RGD Symbol;Acc:1306739]	protein_coding	5.04324	2.42166	6.48013	16.7974	6.00438	14.4891	65.2453	74.5397	9.89522	6.23285	7.19804	3.13928	26.5463	22.23	4.25693	4.20766	1.52797	3.52586	30.916	43.9832	90.9198	141.257	130.615	106.519
ENSRNOG00000000636	Rtkn2	20	-	21932878	22004279	rhotekin 2 [Source:RGD Symbol;Acc:1304834]	protein_coding	12.3003	15.1017	15.4376	6.47626	11.764	6.06952	6.45415	4.19627	6.4946	6.24634	9.42626	11.0087	10.1876	8.05188	5.47735	2.98982	5.41831	3.28027	1.94016	2.3093	4.91087	2.38548	0.132669	2.23376
ENSRNOG00000000638	Zfp365	20	+	22060224	22086108	zinc finger protein 365 [Source:RGD Symbol;Acc:1565986]	protein_coding	4.42373	5.81195	6.98711	8.25365	4.05273	6.64846	4.74669	4.78058	3.14636	4.30627	6.93447	5.00645	9.86595	10.6468	4.35273	3.06522	1.65237	2.13506	9.17959	5.82221	5.15717	8.28414	0.918014	3.63232
ENSRNOG00000000640	Egr2	20	-	22454463	22459025	early growth response 2 [Source:RGD Symbol;Acc:621608]	protein_coding	11.0345	8.1855	6.63372	5.28884	6.88471	4.28379	8.23641	4.96672	13.4266	14.4487	4.37417	3.86105	18.0351	13.8498	5.60566	4.70373	68.112	74.4196	14.0277	9.80413	3.14529	5.15601	4.44306	2.34729
ENSRNOG00000000641	Nrbf2	20	+	22728208	22746474	nuclear receptor binding factor 2 [Source:RGD Symbol;Acc:61937]	protein_coding	2.87487	1.78793	4.62886	4.61992	1.91585	2.90711	2.44488	2.58437	4.61832	3.33552	3.97882	9.07681	3.66576	3.7722	4.91549	4.47371	2.50603	2.71503	1.29728	2.53268	3.2944	0	2.45347	0
ENSRNOG00000000645	Reep3	20	+	22913694	22999010	receptor accessory protein 3 [Source:RGD Symbol;Acc:1560401]	protein_coding	5.62973	5.81804	8.1121	8.69683	6.44461	5.13782	10.5505	8.96679	5.3611	4.10813	8.92479	7.55685	5.64251	7.2609	9.60198	9.11796	12.2136	11.2178	20.326	22.6619	4.68015	3.01347	9.20009	5.48759
ENSRNOG00000000648	Jmjd1c	20	-	22751743	22882672	jumonji domain containing 1C [Source:RGD Symbol;Acc:708458]	protein_coding	5.41592	7.08045	8.80484	6.77757	5.58911	3.58908	6.41195	6.07036	20.4734	22.1503	9.48233	7.40197	8.1703	8.04953	4.95222	4.02708	78.6502	79.3948	13.4289	16.614	4.76575	11.08	1.84656	1.59059
ENSRNOG00000000653	Nr5a2	13	-	53750473	53870428	nuclear receptor subfamily 5, group A, member 2 [Source:RGD Symbol;Acc:68353]	protein_coding	75.6572	91.3395	7.61743	7.29742	26.5433	30.8764	98.4629	88.8984	84.671	87.592	9.32872	7.51178	29.7701	25.8338	42.3052	42.617	93.1691	79.7962	10.7658	9.05069	24.5641	27.614	14.0677	18.7583
ENSRNOG00000000655	Ptprc	13	-	55061562	55173692	protein tyrosine phosphatase, receptor type, C [Source:RGD Symbol;Acc:3451]	protein_coding	20.753	19.5005	5.13898	5.41619	3.56821	8.43772	4.40218	7.10551	34.1089	35.1296	6.1279	6.49085	6.62547	5.13332	2.15732	3.96884	75.6198	84.7499	8.48676	8.73906	2.45288	4.39558	1.61286	1.71432
ENSRNOG00000000657	Nek7	13	-	55488531	55561750	NIMA-related kinase 7 [Source:RGD Symbol;Acc:1311160]	protein_coding	4.49209	4.89267	7.34652	11.9056	3.82799	9.00535	3.01626	4.19236	3.81986	3.47564	10.8994	8.90467	10.3364	9.19905	4.44062	4.4287	5.35601	4.63713	0.871963	3.89703	1.39282	3.82344	5.47402	7.48681
ENSRNOG00000000658	Acacb	12	-	48127149	48238887	acetyl-CoA carboxylase beta [Source:RGD Symbol;Acc:620500]	protein_coding	7.77543	5.91652	10.945	9.97498	7.7823	6.30826	6.01673	8.45466	5.73371	5.9796	7.40188	7.49696	17.6608	20.1319	3.71254	4.17203	2.96572	2.74989	4.61745	3.80321	4.74829	5.79834	5.53504	3.91819
ENSRNOG00000000661	Hps4	12	-	50285278	50314406	HPS4, biogenesis of lysosomal organelles complex 3 subunit 2 [Source:RGD Symbol;Acc:1308070]	protein_coding	6.80932	6.20685	10.506	12.8796	9.40104	6.54902	11.391	7.00925	7.49036	7.78504	8.25111	8.33843	41.2167	39.5316	2.86167	3.36279	13.0695	8.47794	78.0205	62.7983	54.512	66.0302	53.4655	31.5997
ENSRNOG00000000662	Srrd	12	+	50315933	50321144	SRR1 domain containing [Source:RGD Symbol;Acc:1562579]	protein_coding	8.0174	6.57803	5.50912	11.2629	7.12466	9.88063	0.51881	0.527236	5.53572	1.89541	6.00028	7.3762	7.37182	3.36035	5.01263	2.43972	1.61015	3.74488	4.24191	0.294205	0.832362	0	0	0
ENSRNOG00000000663	Tfip11	12	-	50320821	50333052	tuftelin interacting protein 11 [Source:RGD Symbol;Acc:1311449]	protein_coding	6.29215	4.78577	10.2992	13.4002	23.9347	23.8034	5.37965	5.90435	7.14349	6.62099	5.1059	8.06627	8.5628	10.3154	22.7242	21.9629	4.5674	9.2155	9.91642	6.0381	6.87856	7.9916	20.1193	28.9865
ENSRNOG00000000664	Tpst2	12	-	50343086	50383496	tyrosylprotein sulfotransferase 2 [Source:RGD Symbol;Acc:1305331]	protein_coding	11.7402	9.28413	13.4752	10.4478	3.83126	6.84179	4.66198	12.4813	13.3228	11.361	12.8327	7.49692	6.27535	5.92998	8.30626	9.12375	3.38129	7.06333	10.2324	4.70958	3.96111	0.155096	18.8247	27.071
ENSRNOG00000000665	Pitpnb	12	-	51280150	51341716	phosphatidylinositol transfer protein, beta [Source:RGD Symbol;Acc:620143]	protein_coding	26.9587	31.7343	5.87462	8.07546	8.95786	6.10356	5.35134	11.8032	19.8578	19.0946	33.7874	34.2606	22.7939	18.7975	17.3757	7.16576	4.32813	2.30392	2.17197	2.22126	11.7044	9.36853	1.30917	4.51838
ENSRNOG00000000691	Foxn4	12	+	48101673	48121270	forkhead box N4 [Source:RGD Symbol;Acc:1306389]	protein_coding	6.6399	4.66381	11.1094	12.6234	5.73865	9.29152	7.14092	1.0623	4.72184	4.54778	7.98919	9.1028	8.89571	9.17009	3.99568	2.33898	1.5938	2.90692	1.28171	0.497964	4.02996	6.46775	2.27536	1.94072
ENSRNOG00000000692	Ung	12	-	48246569	48254822	uracil-DNA glycosylase [Source:RGD Symbol;Acc:1307200]	protein_coding	5.58971	7.24421	8.15103	10.5826	5.55957	5.6521	10.3841	6.18667	5.58706	5.82997	4.07352	6.67128	6.70521	11.2888	3.14521	5.52368	3.52074	4.46037	5.64445	7.10418	10.8842	3.53638	0	1.29166
ENSRNOG00000000693	Svop	12	+	48292273	48351084	SV2 related protein [Source:RGD Symbol;Acc:620277]	protein_coding	5.2426	6.56471	14.495	15.3394	11.4237	10.8244	5.80427	5.9326	5.85988	10.5954	6.36387	7.45614	8.98191	5.93894	8.50057	8.39356	4.32812	5.35016	2.56143	2.10896	10.9044	8.75693	6.49956	2.82732
ENSRNOG00000000695	Ssh1	12	+	48403797	48446977	slingshot protein phosphatase 1 [Source:RGD Symbol;Acc:1306038]	protein_coding	12.0873	12.1742	14.4808	12.7321	5.83463	6.25048	6.22466	6.28331	16.4828	7.62328	8.79953	10.6354	12.3086	15.5922	3.55264	3.93103	3.28892	5.04192	1.67165	3.1788	10.7777	6.16049	23.021	16.3065
ENSRNOG00000000697	Coro1c	12	+	48481750	48554052	coronin 1C [Source:RGD Symbol;Acc:1564490]	protein_coding	6.5415	6.37274	11.547	8.86638	5.97414	3.95878	12.1047	10.3255	13.4334	14.7068	7.55476	7.24601	6.45573	10.0954	5.81135	5.10859	21.0624	15.3043	16.2048	19.8917	1.34397	7.09539	7.79917	10.0214
ENSRNOG00000000699	Selplg	12	+	48577905	48579196	selectin P ligand [Source:RGD Symbol;Acc:1307971]	protein_coding	6.28183	8.44058	6.68718	6.54401	4.53271	1.05848	7.30864	3.6574	2.70627	6.9529	10.0137	12.3402	8.45018	9.76205	4.68824	2.56234	3.60481	5.64117	1.15978	1.64615	0	2.71085	0	0
ENSRNOG00000000700	Tmem119	12	+	48598647	48605704	transmembrane protein 119 [Source:RGD Symbol;Acc:1307573]	protein_coding	91.8662	83.1829	8.9763	8.09934	10.104	8.81529	9.70225	3.85212	67.5283	61.9509	6.91383	10.2988	5.78203	10.2733	4.73852	2.59773	200.558	214.076	2.52182	2.79235	0	3.36248	0	0
ENSRNOG00000000701	Iscu	12	-	48621454	48627297	iron-sulfur cluster assembly enzyme [Source:RGD Symbol;Acc:1309562]	protein_coding	1686.19	1612.11	46.358	55.4177	300.161	314.53	271.496	289.618	1024.22	1053.61	707.378	651.375	616.913	662.067	121.641	124.081	70.6525	88.9847	107.477	118.859	807.531	723.411	186.113	150.028
ENSRNOG00000000702	Sart3	12	+	48628278	48656096	spliceosome associated factor 3, U4/U6 recycling protein [Source:RGD Symbol;Acc:1311646]	protein_coding	4.59879	6.15252	7.88462	8.92257	5.92529	3.93523	8.46794	8.57197	5.50359	6.92556	5.51025	6.16215	5.31269	5.4777	2.70091	3.15678	8.26567	4.27743	12.1798	11.6379	3.46818	3.86221	2.13834	2.30062
ENSRNOG00000000704	Cmklr1	12	+	48789261	48793553	chemerin chemokine-like receptor 1 [Source:RGD Symbol;Acc:69359]	protein_coding	8.13563	7.36632	15.464	10.6876	7.95405	16.2335	9.38743	7.57837	7.23941	8.74497	7.75448	12.6629	9.60878	6.21929	10.0139	7.06561	5.18029	4.77509	2.01748	1.94786	6.37904	2.96691	5.42648	1.74972
ENSRNOG00000000708	Sgsm1	12	+	49328977	49395125	small G protein signaling modulator 1 [Source:RGD Symbol;Acc:1308178]	protein_coding	5.5716	7.29554	9.45884	9.80377	6.78167	8.97327	4.71776	6.64272	3.99617	4.96491	7.83726	8.51183	10.8233	13.6381	4.38053	4.65299	2.89185	2.79717	4.86345	6.50205	8.19918	5.37265	2.63476	2.89464
ENSRNOG00000000715	Pou1f1	11	+	2645865	2662579	POU class 1 homeobox 1 [Source:RGD Symbol;Acc:3367]	protein_coding	3.75305	0.767996	3.71197	3.23028	3.34935	2.1541	10.4599	8.25493	2.23469	4.86428	6.77572	7.79246	5.03726	1.99823	5.06119	6.14523	2.32178	1.1339	2.36561	1.59012	1.78204	2.78419	3.5225	0.101816
ENSRNOG00000000716	Htr1f	11	-	1982113	1983513	5-hydroxytryptamine receptor 1F [Source:RGD Symbol;Acc:71083]	protein_coding	3.67462	2.85607	10.8994	8.01914	5.20949	2.41667	5.95048	0	6.04868	9.33954	5.79631	6.26271	4.24828	9.02089	0.496853	1.28346	1.77166	1.33902	1.62784	1.00802	11.2539	14.9633	0	2.80174
ENSRNOG00000000718	Cggbp1	11	+	1896209	1915587	CGG triplet repeat binding protein 1 [Source:RGD Symbol;Acc:1308129]	protein_coding	4.42395	2.75894	3.70601	4.52258	1.52896	4.41361	5.35164	4.48007	8.55145	10.2637	2.97478	3.49302	8.78865	7.29044	12.1196	12.1986	20.8768	27.1968	14.662	15.7267	8.91704	7.71824	14.7679	9.14252
ENSRNOG00000000720	MGC95208	11	-	1814294	1819094	similar to 4930453N24Rik protein [Source:RGD Symbol;Acc:1359320]	protein_coding	0.057467	2.59888	3.44546	1.366	7.4744	6.49924	0.963346	1.73533	2.39262	1.15806	1.81663	2.60995	2.93443	2.37592	1.64867	1.31606	1.96279	0.63635	4.28213	2.47175	0	0	0	2.04162
ENSRNOG00000000723	RT1-CE5	20	-	4892702	4896991	RT1 class I, locus CE5 [Source:RGD Symbol;Acc:1595868]	protein_coding	7.13157	8.06443	6.72965	13.0021	8.96762	3.44791	1.06012	10.6827	7.59178	5.70579	0	9.25192	8.37565	6.07548	3.17181	5.79942	24.3457	18.0036	5.6775	1.76912	4.99319	9.46936	0	0
ENSRNOG00000000726	Olr1671	20	-	398886	399933	olfactory receptor 1671 [Source:RGD Symbol;Acc:1333177]	protein_coding	4.98199	3.80142	12.7629	12.8024	2.60488	7.3568	9.85776	10.3757	5.08907	5.71127	4.46909	10.7891	4.2445	0.758663	7.34831	3.82111	1.66908	4.87813	0	0.906864	2.55558	0	0	0
ENSRNOG00000000728	Clic2	20	+	295250	310380	chloride intracellular channel 2 [Source:RGD Symbol;Acc:1306580]	protein_coding	4.22436	5.48386	8.90302	2.82271	3.84669	4.53991	3.71143	2.17384	4.56496	2.92075	2.82927	1.79449	3.67846	4.11888	4.14423	3.17445	8.18044	5.2516	3.83277	4.99411	0	4.31755	0	3.38846
ENSRNOG00000000729	Tmlhe	20	+	237506	284943	trimethyllysine hydroxylase, epsilon [Source:RGD Symbol;Acc:620629]	protein_coding	3.1761	2.92095	5.59211	4.02734	6.27781	6.17241	5.6336	5.73086	7.24295	4.15812	6.08011	4.51552	9.2198	3.82026	1.51283	3.25453	7.91185	6.24298	11.058	5.63649	4.17113	3.03675	1.08407	0
ENSRNOG00000000746	Olr1695	20	-	859144	860109	olfactory receptor 1695 [Source:RGD Symbol;Acc:1333191]	protein_coding	5.50471	1.23088	7.24662	6.71678	13.5584	6.69254	19.3307	8.55883	6.08475	4.72699	7.05984	8.75267	8.17439	4.63525	6.02909	3.3581	1.81117	6.21929	5.47275	4.15231	22.9644	3.36022	5.18257	0
ENSRNOG00000000747	Olr1694	20	-	847285	848229	olfactory receptor 1694 [Source:RGD Symbol;Acc:1332782]	protein_coding	2.32551	13.3646	7.03935	8.13487	19.0554	12.5134	10.7768	1.70227	3.68874	2.84052	3.08713	8.2436	6.30911	4.46568	3.8748	1.85564	4.56163	4.81838	0	1.76944	0	9.01656	7.25385	0
ENSRNOG00000000749	Olr1693	20	-	830485	831447	olfactory receptor 1693 [Source:RGD Symbol;Acc:1333127]	protein_coding	3.94349	10.6669	6.23074	5.01334	3.16468	4.90736	2.28314	6.74199	9.71697	2.57486	8.48794	7.58267	5.76494	4.8375	1.16766	2.74615	1.57603	2.55219	2.31862	1.57852	16.4344	0	0	0
ENSRNOG00000000759	Olr1730	20	+	1647441	1648449	olfactory receptor 1730 [Source:RGD Symbol;Acc:1334062]	protein_coding	5.20483	7.29087	17.568	17.9553	15.7433	10.6035	8.43628	6.28381	7.1276	4.79714	8.15752	12.6761	7.77517	17.6368	7.60504	3.97357	1.73399	8.26652	4.83483	5.29723	5.38576	7.72418	3.72129	0
ENSRNOG00000000763	RT1-M3-1	20	-	1814661	1818800	RT1 class Ib, locus M3, gene 1 [Source:RGD Symbol;Acc:3494]	protein_coding	10.2065	11.7761	19.3338	19.6577	696.136	636.904	6.49715	20.6791	20.6937	10.564	8.66299	7.51002	9.22363	9.28702	5.43799	8.99127	43.8241	40.3677	15.3128	28.5974	0.518054	28.4366	6.39415	25.1544
ENSRNOG00000000765	Olr1743	20	-	1845209	1846151	olfactory receptor 1743 [Source:RGD Symbol;Acc:1333000]	protein_coding	7.84965	6.2497	13.6199	8.44001	12.9528	1.1716	12.605	8.52938	3.88989	1.91521	7.99436	7.4093	9.14095	9.60123	4.74349	4.10996	10.2323	5.66589	0.930533	1.92919	3.31554	7.96002	0	0
ENSRNOG00000000768	Ubd	20	-	1876173	1897814	ubiquitin D [Source:RGD Symbol;Acc:69418]	protein_coding	9.82168	6.29441	11.3376	10.1022	5.34702	12.8093	5.30248	7.39665	6.65741	7.40432	10.7379	16.87	9.87477	9.94674	5.42666	2.8747	5.61256	2.85188	1.67574	4.809	14.1748	13.1547	0	0.246505
ENSRNOG00000000774	Gabbr1	20	-	1955359	1984863	gamma-aminobutyric acid type B receptor subunit 1 [Source:RGD Symbol;Acc:621537]	protein_coding	16.002	13.0183	20.6061	16.3045	15.6868	18.9131	10.1505	8.05125	9.24874	9.75263	12.8295	14.1597	12.4711	10.8168	17.6011	16.7872	14.0353	17.8517	82.7664	67.517	15.0616	22.8535	21.1866	22.0967
ENSRNOG00000000775	Mog	20	+	2004052	2014286	myelin oligodendrocyte glycoprotein [Source:RGD Symbol;Acc:3102]	protein_coding	5.23695	5.24183	19.5762	14.004	2.1201	3.75896	31.839	40.1683	5.39293	4.32319	21.9087	29.6797	7.48407	3.43379	196.611	190.391	2.94574	1.50503	379.968	430.08	1.00904	4.35235	490.183	499.497
ENSRNOG00000000777	RT1-S3	20	+	3176107	3179818	RT1 class Ib, locus S3 [Source:RGD Symbol;Acc:735037]	protein_coding	5.1786	2.3282	13.1419	10.4079	13.4659	12.2337	9.54284	8.74932	4.97681	4.71645	10.7296	7.25714	4.29394	7.76419	4.90517	3.16663	25.2062	26.7252	7.88189	5.61076	10.0487	7.29399	0	0
ENSRNOG00000000778	Znrd1as1	20	-	2077072	2088389	ZNRD1 antisense RNA 1 [Source:RGD Symbol;Acc:1564067]	protein_coding	13.0925	16.739	15.1822	8.64059	15.2861	18.5814	25.7713	4.26776	21.0242	12.7025	37.6739	21.4601	46.0758	33.7926	65.0307	18.0446	10.6649	4.16942	39.2151	31.4135	5.21382	7.93385	0	11.8432
ENSRNOG00000000779	Znrd1	20	+	2088533	2092436	zinc ribbon domain containing 1 [Source:RGD Symbol;Acc:1303114]	protein_coding	9.85942	16.7773	15.278	17.5193	12.2065	17.6235	25.3366	16.0462	25.9388	14.9753	13.0958	25.8244	12.6783	25.1306	73.3094	80.7212	63.3939	53.0619	68.6965	65.9104	12.0502	5.01116	0	16.7648
ENSRNOG00000000780	Ppp1r11	20	+	2094931	2098433	protein phosphatase 1, regulatory (inhibitor) subunit 11 [Source:RGD Symbol;Acc:1303163]	protein_coding	16.5124	9.89648	9.91216	17.5766	11.6902	11.4483	10.1998	0.790589	3.91258	5.43751	7.92152	16.1248	2.7455	8.92732	3.72688	3.38079	7.17795	13.2695	11.9154	11.6033	6.30254	4.70315	0.811282	19.9845
ENSRNOG00000000781	Rnf39	20	-	2098375	2103864	ring finger protein 39 [Source:RGD Symbol;Acc:628854]	protein_coding	37.1032	43.4727	13.8228	23.9135	12.1083	10.8236	11.5778	20.1412	9.57124	12.1194	9.02994	16.1473	8.68958	17.5619	7.11349	7.35371	14.82	23.9341	7.3273	4.60046	1.8953	13.3342	31.9673	2.92587
ENSRNOG00000000782	Trim10	20	-	2182941	2191640	tripartite motif-containing 10 [Source:RGD Symbol;Acc:1359438]	protein_coding	3.72198	5.32221	8.21982	8.42456	5.53493	8.07867	4.37689	1.78753	4.54084	7.83716	6.38753	5.74757	10.7466	8.12835	5.15785	5.7882	1.59515	2.14215	2.23051	0.532495	5.70963	6.67859	1.98397	0
ENSRNOG00000000783	Trim40	20	+	2169545	2178601	tripartite motif-containing 40 [Source:RGD Symbol;Acc:1359645]	protein_coding	7.77744	7.15529	10.7213	8.85129	3.23097	5.62429	2.71947	4.52793	6.56485	6.17634	4.48103	18.0421	11.6964	8.0873	6.623	2.24051	2.23379	1.22867	0.626751	4.31808	14.1328	9.68944	0	4.23118
ENSRNOG00000000785	Trim39	20	+	2500689	2514546	tripartite motif-containing 39 [Source:RGD Symbol;Acc:1303115]	protein_coding	14.3389	13.8855	25.4754	14.6055	19.1802	18.6574	8.21536	24.4758	14.6758	12.3796	24.5085	19.9871	37.3544	45.7733	8.12142	8.66905	15.1965	20.945	32.394	37.753	55.2747	54.7236	49.9782	35.1543
ENSRNOG00000000786	Rpp21	20	+	2515520	2517498	ribonuclease P/MRP subunit p21 [Source:RGD Symbol;Acc:1303090]	protein_coding	16.6187	29.8265	16.7141	18.7808	7.06128	16.4411	16.3454	24.0865	11.4193	17.9076	37.2104	27.3188	11.7991	15.5537	8.63452	16.3624	9.50644	26.8944	76.9066	59.1129	4.2538	12.9181	14.7103	0
ENSRNOG00000000787	AABR07044364.1	20	+	3242470	3249189	RT1 class I histocompatibility antigen, AA alpha chain-like [Source:NCBI gene;Acc:100909797]	protein_coding	2.52681	3.4639	3.5647	2.92481	3.82706	3.83681	8.70005	4.36343	3.29699	2.59548	3.94515	2.08453	0.538822	5.17678	0.507039	2.61038	0.200481	3.16676	1.3882	1.30064	0.954789	0	0	4.50359
ENSRNOG00000000795	RT1-N3	20	+	3167079	3170945	RT1 class Ib, locus N3 [Source:RGD Symbol;Acc:1598370]	protein_coding	6.90064	6.38926	12.106	17.0689	8.28257	13.0675	5.37667	4.48377	9.09547	6.97244	9.13073	9.35569	7.22389	6.0955	4.75606	6.79282	3.19865	5.04683	2.23686	1.06749	5.60163	1.92411	4.43324	5.07221
ENSRNOG00000000796	Ranbp2	20	+	28027054	28076664	RAN binding protein 2 [Source:RGD Symbol;Acc:1560047]	protein_coding	6.10513	4.83871	6.46669	5.35681	7.43361	6.32749	5.31806	4.96025	5.30134	5.10759	6.63932	5.15807	12.813	14.8857	4.41467	3.73261	17.5946	18.6994	18.9853	18.4196	16.6876	11.6831	6.20921	3.92765
ENSRNOG00000000798	Gnl1	20	-	3287506	3299580	G protein nucleolar 1 [Source:RGD Symbol;Acc:1303051]	protein_coding	7.9413	6.2485	9.00313	12.7866	5.39936	29.4853	3.29817	8.9998	6.51684	4.70301	11.6392	5.99094	10.0636	26.369	1.81797	4.27129	5.60722	2.67882	3.24801	3.41793	19.9758	23.6859	9.28768	3.89023
ENSRNOG00000000799	Abcf1	20	+	3309899	3322825	ATP binding cassette subfamily F member 1 [Source:RGD Symbol;Acc:620286]	protein_coding	96.8409	102.848	15.336	22.0918	134.375	123.431	23.6433	21.223	86.6729	99.3913	47.2156	40.5929	45.0549	41.0207	29.2207	29.3029	23.283	13.7912	21.8081	27.4428	99.8817	78.6733	5.2972	9.89089
ENSRNOG00000000800	Man1a1	20	-	35257985	35450513	mannosidase, alpha, class 1A, member 1 [Source:RGD Symbol;Acc:1310891]	protein_coding	11.0731	13.0225	20.4991	12.9409	11.8954	7.0738	10.7287	6.32747	16.1915	9.47507	9.09897	10.3586	7.85317	4.26175	5.45921	4.20403	6.94025	7.67958	3.85394	2.71159	13.4287	9.75902	2.85533	1.82153
ENSRNOG00000000801	Msl3l2	20	+	37587687	37589198	male-specific lethal 3-like 2 (Drosophila) [Source:RGD Symbol;Acc:1308699]	protein_coding	4.91121	7.77507	6.95116	4.96459	1.88762	1.78197	6.94759	6.39788	4.95186	3.07898	3.6627	1.88094	4.42167	2.91067	2.44627	2.03295	1.41854	3.25492	1.13772	2.99015	2.52077	1.62127	0	2.79797
ENSRNOG00000000802	Tbc1d32	20	-	37465278	37700937	TBC1 domain family, member 32 [Source:RGD Symbol;Acc:2323599]	protein_coding	4.78523	5.75146	9.61369	7.32167	4.91322	6.01222	5.38499	9.6683	3.6497	4.13685	6.11393	4.48211	5.75291	5.82542	3.25929	4.3906	2.28855	0.654391	1.98314	0.995766	7.17001	5.17992	0.709152	0
ENSRNOG00000000804	Mrps18b	20	+	3344870	3350927	mitochondrial ribosomal protein S18B [Source:RGD Symbol;Acc:1302998]	protein_coding	13.8286	22.7361	30.6698	24.9146	21.7681	10.3451	14.1907	7.01717	13.7987	11.882	19.4526	19.0546	30.2248	29.8877	13.2841	16.1297	28.9244	17.3782	26.4137	28.2802	9.21057	7.73667	14.9378	0.485857
ENSRNOG00000000805	Gja1	20	+	37876650	37889089	gap junction protein, alpha 1 [Source:RGD Symbol;Acc:2690]	protein_coding	1.88262	4.62909	16.6942	20.5094	9.37863	6.54434	9.83154	13.7345	7.42438	5.75556	46.8994	41.4581	7.29681	7.81166	49.2883	44.4006	8.77017	7.6965	254.512	267.818	73.8274	99.5333	33.8614	30.3427
ENSRNOG00000000808	Hsf2	20	+	38935820	38963309	heat shock transcription factor 2 [Source:RGD Symbol;Acc:68395]	protein_coding	2.5979	1.62912	5.94612	6.11233	94.9145	78.614	54.4238	49.0374	6.62243	5.83021	7.99722	11.0736	9.32836	13.9352	17.7266	17.6681	7.88304	9.31428	24.5774	25.3657	8.50009	13.857	29.6962	15.2434
ENSRNOG00000000809	Atat1	20	+	3351303	3364565	alpha tubulin acetyltransferase 1 [Source:RGD Symbol;Acc:1303066]	protein_coding	40.7903	25.8717	35.7611	42.3416	20.3098	13.5551	25.581	17.8711	34.4955	19.707	30.04	22.1229	30.0163	24.8748	43.324	18.4437	15.9924	9.00483	35.4081	29.3959	38.3839	15.4077	14.3631	33.2033
ENSRNOG00000000811	Pkib	20	+	40618128	40712592	cAMP-dependent protein kinase inhibitor beta [Source:RGD Symbol;Acc:3335]	protein_coding	8.07828	15.199	6.66624	5.85032	2.95875	1.57338	3.26308	0.26173	15.3105	15.3314	4.45489	5.73783	4.34497	2.00894	1.52908	4.29093	53.8195	53.9377	11.961	18.0893	1.7627	0	3.70937	2.65474
ENSRNOG00000000812	RGD1302996	20	+	3364814	3368923	RIKEN cDNA 2310061I04 gene [Source:MGI Symbol;Acc:MGI:1916912]	protein_coding	2.0255	4.22127	4.11489	7.92709	11.6732	20.5822	5.88525	4.52014	7.53472	6.69569	10.0622	9.28106	15.0747	9.78274	196.576	188.858	0.198742	3.89995	7.71642	3.41369	5.13944	2.98221	0	0
ENSRNOG00000000814	Fabp7	20	+	40769586	40773349	fatty acid binding protein 7 [Source:RGD Symbol;Acc:69312]	protein_coding	4.88657	0	3.74869	12.542	8.89961	8.93339	28.5667	19.0157	7.97321	3.5316	16.0453	18.9577	4.13922	5.3556	80.2762	86.4954	1.61322	1.06189	279.41	268.125	0.732804	36.3694	42.0934	37.5926
ENSRNOG00000000815	Smpdl3a	20	+	40778927	40800868	sphingomyelin phosphodiesterase, acid-like 3A [Source:RGD Symbol;Acc:1359277]	protein_coding	97.3825	99.8461	14.0104	23.8803	75.87	86.1506	46.1055	45.0748	60.0392	58.4414	40.9236	31.988	31.4649	38.8778	732.389	752.24	7.93436	9.97096	109.022	96.0601	24.9308	49.7505	0.886051	0
ENSRNOG00000000816	Ppp1r18	20	-	3372413	3397039	protein phosphatase 1, regulatory subunit 18 [Source:RGD Symbol;Acc:1309543]	protein_coding	6.3632	6.25393	4.4663	5.91889	2.36634	2.19632	5.14269	5.29694	20.0012	18.4919	4.47556	8.27489	6.26547	12.804	0.951475	1.81873	30.632	51.4287	1.28076	1.81835	5.40777	3.50069	0.658434	0
ENSRNOG00000000818	Nrm	20	-	3397834	3401315	nurim [Source:RGD Symbol;Acc:1302966]	protein_coding	3.53895	1.46686	4.40669	5.3342	6.74144	5.81238	2.20929	6.33639	2.56906	3.52763	5.04995	5.93974	2.47365	2.5872	2.68387	3.49817	1.51843	0.573909	4.76397	1.93619	4.49547	3.26872	0	0
ENSRNOG00000000823	Gcc2	20	+	27832932	27879759	GRIP and coiled-coil domain containing 2 [Source:RGD Symbol;Acc:1305732]	protein_coding	2.77933	2.86735	5.08741	5.37908	5.55391	3.6743	6.87872	2.38568	4.06504	3.43853	5.63897	4.56659	8.74154	7.88315	2.72404	3.90845	2.42855	3.13501	6.62549	7.79527	5.31306	9.21005	1.47601	1.1188
ENSRNOG00000000824	Dse	20	-	27703732	27782586	dermatan sulfate epimerase [Source:RGD Symbol;Acc:1305079]	protein_coding	7.98937	8.27818	7.92131	10.3771	4.34297	4.42345	5.56142	6.91951	18.7851	22.1444	7.3684	6.92113	6.53442	6.18243	4.48145	1.88536	21.5215	17.8861	5.31702	1.73998	1.76424	2.7329	0	0.885096
ENSRNOG00000000825	Calhm5	20	-	27651312	27657983	calcium homeostasis modulator family member 5 [Source:RGD Symbol;Acc:1310405]	protein_coding	4.83115	2.66613	6.71527	5.59956	8.75862	6.2439	6.7875	6.61328	7.57536	4.11345	5.03434	4.6706	7.95178	4.0925	2.43356	4.19485	0.991839	2.49389	0.69239	3.44321	6.09836	2.37718	8.07208	5.59932
ENSRNOG00000000826	Flot1	20	-	3427880	3438396	flotillin 1 [Source:RGD Symbol;Acc:70991]	protein_coding	14.7555	17.5865	11.8067	18.4327	11.1705	14.0216	29.0738	25.0602	13.8645	8.59152	13.0474	16.6814	18.4113	16.3138	6.2839	9.21927	17.3331	29.311	11.8227	13.9343	0	5.57095	5.42922	12.2337
ENSRNOG00000000827	Ier3	20	-	3438798	3440769	immediate early response 3 [Source:RGD Symbol;Acc:1303321]	protein_coding	114.004	62.724	6.46077	18.3954	40.5837	43.0717	3.93736	11.2054	378.8	147.851	11.9137	8.8402	25.2644	26.1215	3.79862	5.6752	470.9	1073.8	52.0899	20.5999	68.5948	64.3733	9.22429	8.74309
ENSRNOG00000000831	Gtf2h4	20	+	3582742	3588375	general transcription factor 2H subunit 4 [Source:RGD Symbol;Acc:1303309]	protein_coding	9.16121	6.76349	7.50279	8.26813	5.25507	6.44001	3.28548	5.4431	5.12024	5.28928	10.8214	8.95748	9.01989	10.398	7.07537	8.84753	3.51598	0.588394	6.46958	5.46377	21.2957	31.1795	6.39833	4.9256
ENSRNOG00000000833	Vars2	20	+	3588497	3599514	valyl-tRNA synthetase 2, mitochondrial [Source:RGD Symbol;Acc:1303122]	protein_coding	5.50365	6.74969	10.5144	13.6337	7.24455	12.7204	6.61427	19.2538	13.7989	7.30816	10.5823	6.40747	10.9107	18.2603	48.3678	46.0582	5.63715	13.6355	12.7685	10.5753	7.03015	9.7123	2.54624	6.08642
ENSRNOG00000000837	Tnf	20	+	4855829	4858447	tumor necrosis factor [Source:RGD Symbol;Acc:3876]	protein_coding	0.769887	0	0	0.295033	0	0.143655	0.91412	0	0	0	0	0.366781	0	0	0.559114	0	1.25889	1.44984	0	0	0.688377	0	0	0
ENSRNOG00000000838	Lta	20	+	4852496	4854677	lymphotoxin alpha [Source:RGD Symbol;Acc:3020]	protein_coding	2.63539	3.40206	1.22917	8.68131	0.4419	2.55669	1.91853	1.46976	3.50461	1.20419	2.80517	2.87956	3.32112	0.531306	0.489859	0.045301	0.294732	0	0.330419	1.83565	0	0	3.17331	0
ENSRNOG00000000839	Nfkbil1	20	+	4822935	4839202	NFKB inhibitor like 1 [Source:RGD Symbol;Acc:1303310]	protein_coding	9.96056	9.54485	28.4713	13.0004	28.1932	12.0634	6.32653	9.55594	5.46683	7.84883	10.6743	13.013	20.6497	19.0435	4.50599	7.83811	3.71344	5.97602	2.02602	7.94733	2.92048	4.40624	0	0
ENSRNOG00000000840	Atp6v1g2	20	-	4821285	4823494	ATPase H+ transporting V1 subunit G2 [Source:RGD Symbol;Acc:1303186]	protein_coding	3.8748	5.28221	13.9022	8.27514	10.656	7.36207	9.02945	9.56231	7.93234	8.54468	8.32569	14.2704	9.77735	8.56172	13.2738	5.44136	3.26435	5.13611	5.01302	6.71935	6.50154	10.426	3.9275	5.0002
ENSRNOG00000000841	Ddx39b	20	-	4806108	4818568	DExD-box helicase 39B [Source:RGD Symbol;Acc:70923]	protein_coding	25.2569	25.8271	49.2743	45.4841	27.8009	10.1121	22.7902	20.8827	90.4025	88.449	37.3325	26.0575	28.0677	25.0624	157.738	172.63	115.774	95.5368	74.3994	74.9558	28.7584	31.9321	73.2001	70.2309
ENSRNOG00000000842	Ddah2	20	+	5049496	5052585	dimethylarginine dimethylaminohydrolase 2 [Source:RGD Symbol;Acc:1302955]	protein_coding	6.25281	9.08161	9.75811	11.7065	7.77195	5.63624	6.40704	1.76824	5.5536	4.79836	6.61838	6.57883	21.3447	15.4774	5.47295	6.22578	25.3075	26.4073	22.626	12.576	0.474357	16.1471	0.948129	0
ENSRNOG00000000843	Ly6g6c	20	+	5057701	5059933	lymphocyte antigen 6 family member G6C [Source:RGD Symbol;Acc:1302999]	protein_coding	1.79092	5.3461	3.35815	11.3295	4.17404	9.11097	9.5779	15.215	3.432	8.78724	12.9781	3.89365	16.5239	2.99204	0.183781	4.35809	6.91582	2.75795	1.89267	0.90092	4.02493	0	0	12.7064
ENSRNOG00000000844	Ly6g6d	20	-	5061658	5064469	lymphocyte antigen 6 family member G6D [Source:RGD Symbol;Acc:1303064]	protein_coding	3.43456	2.17242	6.98534	5.45393	2.5792	1.37378	5.8252	16.3811	9.56381	2.58191	3.05247	5.62214	5.85231	10.1733	11.8882	4.53607	0.649367	2.39152	3.42444	0.95283	6.49159	2.6975	0	0
ENSRNOG00000000846	Ly6g5c	20	+	5100415	5104494	lymphocyte antigen 6 family member G5C [Source:RGD Symbol;Acc:735180]	protein_coding	2.82622	11.5452	13.9846	14.5107	6.78722	8.6449	0	0	9.06318	6.05474	5.09546	5.04772	4.74197	1.23034	8.1357	2.3319	3.51068	4.25773	7.3899	8.07018	7.6395	2.8834	6.79268	0
ENSRNOG00000000847	Csnk2b	20	-	5106890	5113112	casein kinase 2 beta [Source:RGD Symbol;Acc:619978]	protein_coding	15.5219	12.649	9.74569	10.8926	23.3662	6.03056	19.0242	16.2808	6.54933	5.22803	11.3729	5.44714	10.9594	5.87546	9.64091	10.4217	8.47075	9.49656	18.489	18.1818	16.0274	11.5865	0	21.8137
ENSRNOG00000000848	Gpank1	20	+	5113339	5116382	G patch domain and ankyrin repeats 1 [Source:RGD Symbol;Acc:1303304]	protein_coding	8.65728	1.70296	11.5218	8.06295	9.36703	6.07862	6.80953	6.81352	5.48225	7.08449	7.62354	5.19529	8.85743	3.13585	3.469	4.12043	4.6144	1.81431	6.04829	2.29675	5.18499	3.31633	0	10.5082
ENSRNOG00000000850	Apom	20	-	5120474	5123073	apolipoprotein M [Source:RGD Symbol;Acc:620773]	protein_coding	3.36836	4.18338	9.73975	7.92417	3.87472	4.27673	10.5574	10.7738	2.34089	4.86134	7.1267	11.2175	3.73341	3.90854	2.6556	4.93441	5.56802	2.75739	3.00203	3.94038	27.4105	3.64814	0	0
ENSRNOG00000000851	Bag6	20	+	5125349	5138084	BCL2-associated athanogene 6 [Source:RGD Symbol;Acc:71064]	protein_coding	8.01009	8.23596	11.8307	9.65855	5.29848	5.90469	9.21946	9.43845	6.0536	8.16053	4.75833	8.65339	5.29852	9.79781	6.58885	6.40832	9.00812	9.90584	6.34199	9.64802	9.92143	8.57472	2.7241	8.86885
ENSRNOG00000000852	Prrc2a	20	-	5139882	5155293	proline-rich coiled-coil 2A [Source:RGD Symbol;Acc:1303025]	protein_coding	5.8258	4.9246	6.26276	12.0659	21.3971	17.9482	9.80591	11.5794	4.71747	4.17278	7.78699	6.92687	6.71636	14.4275	2.1734	1.85285	5.30699	2.90472	1.68556	2.34762	5.73487	14.4969	7.71039	4.76316
ENSRNOG00000000853	Aif1	20	-	5161333	5166448	allograft inflammatory factor 1 [Source:RGD Symbol;Acc:61924]	protein_coding	18.584	13.2032	7.47421	13.7888	7.91216	5.56627	5.39576	4.67238	123.678	79.5048	5.72612	9.28107	6.44973	7.85073	3.15552	3.90712	584.304	563.705	20.3531	16.2343	17.9948	21.7287	133.208	72.074
ENSRNOG00000000854	Ncr3	20	+	5170215	5175773	natural cytotoxicity triggering receptor 3 [Source:RGD Symbol;Acc:727881]	protein_coding	8.935	2.89349	4.54152	4.27868	8.96061	6.80873	4.66358	5.80154	6.88633	10.94	4.57402	6.33024	3.96031	6.69591	2.84546	3.6224	10.8038	5.20244	5.27952	2.43088	1.23805	14.0403	2.89445	0
ENSRNOG00000000855	Lst1	20	-	5176016	5179263	leukocyte specific transcript 1 [Source:RGD Symbol;Acc:620077]	protein_coding	2.49068	2.9458	7.41944	5.289	3.86777	9.1025	3.64519	0	6.98027	8.12787	3.83784	0.536667	1.53696	1.9503	1.89246	1.82425	1.87531	1.44404	0	0	0	9.44303	2.64981	0
ENSRNOG00000000857	Msh5	20	-	5020667	5037088	mutS homolog 5 [Source:RGD Symbol;Acc:1303008]	protein_coding	4.9848	4.3485	12.6735	13.3464	3.34678	4.97995	6.41847	9.54411	5.75991	6.95603	6.88996	8.33293	7.76621	7.7741	4.49656	5.80183	8.14548	7.16034	3.90786	3.51662	7.52885	6.98738	2.64171	0.556249
ENSRNOG00000000858	Sapcd1	20	-	5018264	5020150	suppressor APC domain containing 1 [Source:RGD Symbol;Acc:1359359]	protein_coding	2.8304	6.30041	6.09802	1.76039	4.52079	8.54447	6.976	3.8707	1.99304	5.16609	6.15531	8.08651	5.87545	4.31648	3.61647	7.9847	0.820126	2.02256	0.580118	2.48015	2.67708	7.32418	17.4937	0
ENSRNOG00000000860	Vwa7	20	+	5008508	5017669	von Willebrand factor A domain containing 7 [Source:RGD Symbol;Acc:1303137]	protein_coding	4.99991	4.36889	8.63803	11.2114	3.87068	7.08957	7.10839	4.86484	3.9016	3.71554	6.74956	6.61457	9.48768	9.18958	4.47181	3.85116	8.36696	7.25119	2.65809	3.20809	3.73209	13.3101	0.368796	1.20173
ENSRNOG00000000861	Zic3	X	+	140878216	140888795	Zic family member 3 [Source:RGD Symbol;Acc:1561261]	protein_coding	6.28254	8.62538	6.73345	10.2214	13.3602	8.2939	7.71641	3.66452	4.9891	3.84123	3.60529	4.77449	7.49733	9.58209	3.5436	5.14149	1.20594	3.09597	4.27205	1.35779	1.64251	1.61581	0.226095	3.19183
ENSRNOG00000000866	Rbmx	X	-	159884885	159891326	RNA binding motif protein, X-linked [Source:RGD Symbol;Acc:1565256]	protein_coding	6.25695	4.21051	7.81416	4.10837	7.96661	5.27925	1.6326	7.41831	5.99728	5.77883	4.13047	5.5511	2.53432	6.80781	2.6071	2.30746	2.26193	2.35003	5.14563	4.26894	4.66672	3.76924	0	5.36902
ENSRNOG00000000867	Vars1	20	+	4993560	5008262	valyl-tRNA synthetase 1 [Source:RGD Symbol;Acc:3950]	protein_coding	6.8997	7.32471	10.7683	8.66642	4.88416	9.38051	4.51262	4.18413	4.1081	5.34854	3.67722	4.79184	10.9556	6.40959	4.12196	3.53946	5.35762	5.26403	3.84192	3.13132	8.95015	4.67721	0.483423	3.85401
ENSRNOG00000000869	Arhgef6	X	-	159723866	159841072	Rac/Cdc42 guanine nucleotide exchange factor 6 [Source:RGD Symbol;Acc:1359674]	protein_coding	3.83423	4.31799	8.53737	8.02784	3.40539	4.8355	8.50292	7.19151	4.49825	3.28157	4.68143	5.78276	3.7828	4.51471	0.999414	2.46537	2.96973	3.10254	2.56962	1.81992	5.58446	3.13727	3.45572	4.59462
ENSRNOG00000000871	Cd40lg	X	+	159703578	159716562	CD40 ligand [Source:RGD Symbol;Acc:708418]	protein_coding	0.855933	5.05567	3.89097	8.55209	4.43447	10.9318	8.33151	3.28936	5.71112	4.05942	7.30098	4.80997	4.25126	5.10943	1.50314	3.81161	4.46836	1.1625	3.71696	2.29618	3.00186	1.47862	0	0
ENSRNOG00000000873	Brs3	X	+	159505344	159511021	bombesin receptor subtype 3 [Source:RGD Symbol;Acc:628645]	protein_coding	6.0074	2.33495	4.00551	7.21519	5.13944	7.61212	8.37803	7.49767	3.15146	3.39538	5.19069	3.74423	4.09476	3.70488	5.55642	7.55698	1.27665	3.77159	2.11445	0.907869	3.1455	1.16746	3.67999	1.23728
ENSRNOG00000000875	Fhl1	X	+	159112880	159172524	four and a half LIM domains 1 [Source:RGD Symbol;Acc:2615]	protein_coding	5.4256	5.87967	16.9744	20.1638	6.71209	5.89454	10.3911	13.8971	9.00214	7.64922	13.2625	10.2356	15.7764	14.1814	88.949	79.4551	2.35763	2.71563	124.109	118.616	185.257	242.357	11.1212	14.5466
ENSRNOG00000000878	Slc44a4	20	+	4593389	4609631	solute carrier family 44, member 4 [Source:RGD Symbol;Acc:1303167]	protein_coding	6.10243	8.65073	10.2106	10.4225	8.80073	11.8068	7.14778	7.11697	5.84947	6.17232	6.27149	5.68775	10.9043	21.9884	10.367	9.39548	2.98014	4.93394	3.15155	5.10244	35.8076	16.6047	3.10624	0.884333
ENSRNOG00000000879	Slc9a6	X	+	158978755	159045044	solute carrier family 9 member A6 [Source:RGD Symbol;Acc:1563582]	protein_coding	2.20474	3.16306	10.0585	8.51747	5.8004	4.99745	7.80743	7.91172	3.85773	2.83247	7.80002	4.71475	10.1034	8.81392	2.33713	3.11306	3.17564	4.91786	20.0166	17.1209	11.5485	13.5043	2.07942	3.3711
ENSRNOG00000000881	Mmgt1	X	-	158966673	158978995	membrane magnesium transporter 1 [Source:RGD Symbol;Acc:1566339]	protein_coding	3.81464	2.80935	5.9164	5.13578	6.47952	12.0189	9.57709	3.44847	3.86658	1.72444	5.96406	5.50781	6.03086	2.63306	12.598	13.8878	3.76973	4.68937	14.538	10.6909	6.9195	2.96943	22.4685	17.9819
ENSRNOG00000000885	Auts2	12	+	28212333	28251816	autism susceptibility candidate 2-like [Source:NCBI gene;Acc:100362819]	protein_coding	14.1741	17.4429	9.92884	9.47104	8.99434	5.27914	13.2113	11.1938	10.2767	11.208	13.8783	13.2052	8.57825	8.14501	6.44742	4.30452	4.1417	2.4141	2.77429	1.84383	10.6193	12.4661	6.02315	5.61337
ENSRNOG00000000886	Caln1	12	-	29308341	29743705	calneuron 1 [Source:RGD Symbol;Acc:1305843]	protein_coding	5.99301	3.83453	16.6523	10.5749	5.36211	3.47325	10.2956	8.26944	3.59114	7.64939	6.20379	4.80646	14.3352	6.78451	5.4604	3.91072	3.66074	2.0695	2.686	1.37874	5.00066	0	0	0
ENSRNOG00000000888	Sbds	12	+	29921443	29930600	SBDS, ribosome maturation factor [Source:RGD Symbol;Acc:1311043]	protein_coding	1.68788	7.43933	13.6866	11.909	6.24634	2.36744	11.6924	3.46193	4.62693	9.06432	10.6003	9.88925	8.11227	8.90893	24.8699	17.2307	18.3349	24.0871	28.7223	28.0953	12.1542	1.43106	134.317	171.154
ENSRNOG00000000889	AABR07011057.1	2	-	157031018	157066781		protein_coding	14.033	11.9719	24.879	26.137	6.98069	14.4464	20.6731	25.5428	12.2028	11.9662	22.2816	15.0777	15.3396	18.5419	12.6108	14.3406	5.36205	5.40389	7.063	6.32092	12.5054	10.6848	4.23764	10.9034
ENSRNOG00000000891	-	12	+	4737817	4741997	zinc finger protein 958 [Source:MGI Symbol;Acc:MGI:2385298]	protein_coding	8.01566	6.23026	9.59401	9.78679	8.32461	7.60682	9.49509	7.54136	7.97607	10.1246	9.87733	11.0132	14.8426	7.28658	7.03655	1.97715	4.84797	8.50389	2.14872	3.42094	2.91594	6.74308	5.20264	0
ENSRNOG00000000893	Tmem248	12	-	29933906	29958050	transmembrane protein 248 [Source:RGD Symbol;Acc:1303319]	protein_coding	7.31481	12.2409	8.27967	10.6866	19.9957	11.4123	50.7825	64.3831	17.6112	16.24	7.73909	8.27717	30.8314	23.2926	8.15155	9.3495	32.2589	32.7401	21.1875	25.3743	31.6555	30.89	2.49905	9.44267
ENSRNOG00000000894	Fry	12	-	5573729	5822874	FRY microtubule binding protein [Source:RGD Symbol;Acc:1307034]	protein_coding	9.22647	9.6133	13.9976	12.1511	8.8281	10.922	11.9674	9.30971	10.5883	6.11557	8.49627	14.3507	13.2053	15.4252	7.52459	6.15938	5.96396	7.65031	8.65328	5.84526	8.74789	17.4788	5.03186	4.01272
ENSRNOG00000000895	Rabgef1	12	-	29961120	29988959	RAB guanine nucleotide exchange factor 1 [Source:RGD Symbol;Acc:1307295]	protein_coding	4.42605	3.78856	6.84147	8.0423	4.84428	3.30668	8.33665	3.85896	14.4349	14.6614	6.66904	6.03681	4.72965	11.0039	2.97767	5.60758	20.9433	18.8076	8.50051	7.27902	12.5755	6.45494	0.163535	0
ENSRNOG00000000896	AABR07070892.1	8	+	90304148	90304654		protein_coding	4.53595	9.53816	12.375	5.22597	16.9978	8.8531	2.54475	12.7692	2.93637	6.87682	10.482	6.22585	12.7238	4.68935	3.60293	3.1642	0	6.01222	1.94605	6.75674	5.05761	3.19457	0	0
ENSRNOG00000000897	Rxfp2	12	-	6016884	6078411	relaxin family peptide receptor 2 [Source:RGD Symbol;Acc:1309449]	protein_coding	5.12451	2.0945	7.27127	11.6162	4.49277	9.27527	4.62401	10.9641	5.06554	4.18605	3.86714	7.48854	10.2896	9.92647	5.99601	3.42791	0.904491	6.00631	2.86659	4.90358	5.06364	5.01684	2.53954	5.14145
ENSRNOG00000000900	Tpst1	12	-	30045751	30106893	tyrosylprotein sulfotransferase 1 [Source:RGD Symbol;Acc:1308473]	protein_coding	5.28872	3.63568	13.1055	6.26098	5.27312	7.90824	11.1419	5.20203	12.0147	13.5762	11.0741	6.81868	6.71986	9.81324	18.1152	14.3432	19.4267	5.31152	12.5959	16.0471	15.2069	12.8128	2.95984	1.69446
ENSRNOG00000000901	Crcp	12	-	30125168	30180115	CGRP receptor component [Source:RGD Symbol;Acc:620753]	protein_coding	9.82717	12.6289	11.4583	6.44916	10.0601	6.54753	8.5712	7.39992	6.15995	10.9603	12.9542	10.1996	7.1133	3.67272	3.48768	5.69081	10.9228	8.80082	10.7162	9.49054	10.9729	11.2524	0	0
ENSRNOG00000000902	Hsph1	12	-	6322668	6341902	heat shock protein family H (Hsp110) member 1 [Source:RGD Symbol;Acc:1311609]	protein_coding	5.89658	3.38296	12.7632	14.0586	7.30319	5.47933	8.79514	7.43748	13.5645	11.8358	8.98465	10.8995	11.5185	8.16524	27.2628	31.7253	15.2376	19.4085	24.7985	21.3361	15.5753	11.1513	5.14628	4.67652
ENSRNOG00000000903	Asl	12	+	30165694	30178341	argininosuccinate lyase [Source:RGD Symbol;Acc:619974]	protein_coding	7.07579	5.96727	10.5057	6.7529	8.35533	3.89663	10.0282	8.45719	4.45747	6.12173	7.64967	7.04625	14.1652	14.5578	2.93548	3.871	12.0214	7.08476	5.15504	14.8834	6.78256	2.3058	2.22797	3.669
ENSRNOG00000000904	Wdr95	12	+	6265748	6316948	WD40 repeat domain 95 [Source:RGD Symbol;Acc:1561029]	protein_coding	4.13313	3.919	6.60975	9.08769	4.16877	2.68144	4.88288	6.89341	5.46825	5.30545	5.18766	10.5409	9.11275	8.37749	3.58277	2.68918	3.1097	1.26585	2.42943	2.10413	10.7763	16.4588	2.93414	0
ENSRNOG00000000905	Tex26	12	-	6671940	6703979	testis expressed 26 [Source:RGD Symbol;Acc:1560846]	protein_coding	9.03437	7.11058	6.51921	8.25613	6.89767	4.89169	20.4373	14.931	4.54448	6.29496	8.48237	9.6568	3.97393	4.55769	5.0049	6.32466	3.31873	2.2014	15.0563	11.6934	1.52833	3.92916	1.59905	0.12576
ENSRNOG00000000906	Medag	12	-	6711747	6740714	mesenteric estrogen-dependent adipogenesis [Source:RGD Symbol;Acc:1307396]	protein_coding	4.44519	2.12514	10.5988	10.1617	4.16551	2.76322	7.83363	1.53014	6.18884	4.34678	6.85191	6.47688	9.93838	4.46147	1.88233	1.15241	2.90423	0.898106	1.92655	1.29158	3.526	1.27118	0	1.82624
ENSRNOG00000000907	Alox5ap	12	-	6854920	6879154	arachidonate 5-lipoxygenase activating protein [Source:RGD Symbol;Acc:2097]	protein_coding	5.48613	5.78129	5.77946	5.92465	4.0475	7.36572	4.3073	6.27168	29.7131	36.4824	6.14956	2.33157	8.63797	4.93753	5.45991	4.0785	63.6006	72.0735	5.8506	1.73039	2.80003	0	0	0
ENSRNOG00000000909	Uspl1	12	-	6929978	6956984	ubiquitin specific peptidase like 1 [Source:RGD Symbol;Acc:1310835]	protein_coding	8.18588	3.87447	8.92125	8.96476	5.11562	7.17209	6.61838	8.43551	6.32238	5.76214	7.90819	7.15585	8.93037	6.95797	4.28686	5.88924	2.39296	3.26835	4.74564	9.85271	10.5516	15.6532	5.17441	3.89257
ENSRNOG00000000913	Gusb	12	+	30198822	30227771	glucuronidase, beta [Source:RGD Symbol;Acc:2772]	protein_coding	8.5968	9.90911	11.3394	12.2656	9.11963	5.73491	8.70062	10.8538	4.95059	7.87307	9.87182	11.1274	6.38456	9.29285	8.73849	6.67631	6.22204	12.2188	3.52886	8.28424	7.44723	3.14392	3.17292	3.02971
ENSRNOG00000000916	LOC100910196	12	+	7208850	7271872	katanin p60 ATPase-containing subunit A-like 1-like [Source:RGD Symbol;Acc:6499844]	protein_coding	0	0.392045	1.68121	1.21119	113.88	108.54	0.769046	0	0.702651	0.315782	0	1.1136	0.769491	0.356689	1.58974	0	0	0	0.282718	0	1.22174	3.31998	0	0
ENSRNOG00000000917	Nupr2	12	-	30303725	30304036	nuclear protein 2, transcriptional regulator [Source:RGD Symbol;Acc:1560258]	protein_coding	19.336	5.79935	4.93355	6.70003	5.00024	3.35833	5.13845	16.2341	7.83797	3.93666	12.4348	9.39863	15.2283	21.3252	2.64031	1.2461	0	2.47358	20.4392	8.65985	0	0	1.17259	62.8345
ENSRNOG00000000918	Zbed5	12	-	30308469	30314519	zinc finger, BED-type containing 5 [Source:RGD Symbol;Acc:1559988]	protein_coding	10.8597	11.4748	11.504	10.9532	8.0924	8.08553	122.111	113.953	6.88202	6.00312	14.2718	14.0928	7.57458	12.489	5.97951	7.90256	5.93972	6.94434	17.0563	16.4722	22.0929	24.509	21.5247	29.8507
ENSRNOG00000000920	Phkg1	12	+	30450316	30464352	phosphorylase kinase catalytic subunit gamma 1 [Source:RGD Symbol;Acc:3325]	protein_coding	5.24264	9.75976	4.13837	7.65717	4.72628	1.52873	4.8921	4.70951	7.04874	4.14544	6.45665	8.71613	64.0025	69.1006	3.11736	2.07244	2.06809	5.80889	8.28026	9.74004	11.074	10.3927	2.78662	1.42157
ENSRNOG00000000921	Ubl3	12	+	7865938	7911525	ubiquitin-like 3 [Source:RGD Symbol;Acc:1305431]	protein_coding	11.6396	6.50673	11.1976	12.6624	13.6485	6.71264	33.6616	42.5653	16.8242	16.8577	16.9827	20.0503	10.6711	17.7616	12.4193	13.2405	76.0091	70.8273	113.356	104.069	54.8134	82.8177	54.4721	45.5071
ENSRNOG00000000922	Sumf2	12	-	30464676	30491102	sulfatase modifying factor 2 [Source:RGD Symbol;Acc:1563253]	protein_coding	6.49238	3.65629	8.86947	21.1587	4.87479	10.788	10.1376	9.16324	5.1018	6.34922	9.51548	9.38268	10.1194	9.3742	8.63048	5.17378	3.16568	7.8074	8.15429	9.72952	14.2685	14.9518	3.15463	0.195237
ENSRNOG00000000923	Cct6a	12	-	30491416	30501860	chaperonin containing TCP1 subunit 6A [Source:RGD Symbol;Acc:1304763]	protein_coding	11.636	12.1058	26.7202	26.1311	42.5943	34.5387	35.282	19.9742	23.8183	33.9716	27.2534	12.9392	23.6223	22.5611	24.7132	15.3718	19.0004	20.0326	28.9841	26.2328	33.7018	39.7609	174.154	136.374
ENSRNOG00000000924	Slc7a1	12	+	8032809	8108972	solute carrier family 7 member 1 [Source:RGD Symbol;Acc:3716]	protein_coding	7.3646	4.89408	9.70776	11.0616	6.66354	4.05577	4.42295	9.65479	4.59609	4.91826	5.53945	8.01425	5.02367	5.5221	2.70455	4.4622	3.09057	3.02817	1.3406	3.98722	3.34533	2.56294	2.46381	3.0498
ENSRNOG00000000925	Psph	12	+	30514112	30526557	phosphoserine phosphatase [Source:RGD Symbol;Acc:1308764]	protein_coding	7.3305	5.29895	7.34052	5.8977	7.76795	14.6156	16.6299	4.74106	9.56251	12.4151	5.29221	7.46776	9.24589	8.49493	87.2591	64.7003	9.92641	9.7135	33.9322	35.7897	11.6283	10.5663	3.28668	1.46631
ENSRNOG00000000926	Mrps17	12	-	30570386	30573610	mitochondrial ribosomal protein S17 [Source:RGD Symbol;Acc:1307650]	protein_coding	3.42109	3.84953	25.781	29.1513	15.5001	36.5102	9.03575	7.22391	16.8173	10.6809	17.1466	12.7441	24.659	24.0533	7.23332	9.16613	17.7839	10.6576	39.9919	18.5727	16.9549	22.0142	4.73999	3.84629
ENSRNOG00000000931	Sfswap	12	-	30740520	30811054	splicing factor SWAP [Source:RGD Symbol;Acc:1305004]	protein_coding	19.3741	19.2696	33.4604	43.1097	20.1129	14.8719	39.3296	43.5338	25.3345	32.3582	31.714	39.1183	53.2785	54.303	29.1579	20.5485	27.089	38.1501	48.7383	52.0658	23.5256	22.9838	10.4639	16.8801
ENSRNOG00000000934	Piwil1	12	-	31609053	31629881	piwi-like RNA-mediated gene silencing 1 [Source:RGD Symbol;Acc:1306980]	protein_coding	5.40573	4.59034	8.00422	11.1121	5.10404	3.64417	5.33006	6.1391	5.08417	4.05096	3.71873	3.84134	4.94774	9.94593	3.1077	4.4807	3.51201	3.99943	1.29426	1.34227	6.99723	4.30811	1.9015	3.01371
ENSRNOG00000000936	Stx2	12	+	31335372	31360254	syntaxin 2 [Source:RGD Symbol;Acc:2558]	protein_coding	56.5375	56.1409	13.9792	13.4287	8.40847	13.054	10.4977	7.2664	27.0154	28.278	32.3124	40.5978	11.1295	8.47734	22.1127	22.63	13.9674	11.4049	13.2958	11.6692	13.7311	25.0114	7.90762	7.76647
ENSRNOG00000000937	Slc46a3	12	+	8725517	8741951	solute carrier family 46, member 3 [Source:RGD Symbol;Acc:1307594]	protein_coding	4.03828	5.38627	7.17528	11.5304	3.14504	4.73911	3.76173	4.32484	3.21886	6.07619	3.0416	6.94999	9.18072	9.78598	3.96684	4.3841	1.43385	1.45522	2.48281	2.19654	1.96988	4.71911	1.58132	2.60489
ENSRNOG00000000938	Ran	12	-	31320624	31323810	RAN, member RAS oncogene family [Source:RGD Symbol;Acc:620367]	protein_coding	51.0008	65.2067	18.5206	18.4185	4.75967	6.03675	11.2232	35.4102	64.7127	74.148	27.1625	26.1262	10.1317	9.70523	122.783	135.93	117.288	108.445	140.39	152.162	138.297	106.459	114.991	89.7952
ENSRNOG00000000940	Flt1	12	+	9034308	9205905	FMS-related tyrosine kinase 1 [Source:RGD Symbol;Acc:2621]	protein_coding	4.56667	4.03308	8.7335	8.46237	4.23918	4.12247	4.03297	5.24013	5.31032	5.79127	6.97122	5.34288	5.57418	6.23411	3.11399	2.41723	2.38686	3.90718	3.17136	3.94792	3.95925	5.22127	0.953367	1.68371
ENSRNOG00000000942	Pan3	12	-	9216536	9331195	poly(A) specific ribonuclease subunit PAN3 [Source:RGD Symbol;Acc:1590880]	protein_coding	8.41811	11.3371	8.47504	7.22638	8.89479	5.60007	10.9839	8.98614	7.86698	5.23991	6.09307	8.00076	5.65805	3.68318	6.69277	10.9649	2.40562	4.93919	1.70995	1.4047	7.60012	12.1993	4.67805	5.09589
ENSRNOG00000000952	Gsx1	12	-	9605873	9607168	GS homeobox 1 [Source:RGD Symbol;Acc:1310020]	protein_coding	11.4771	7.32046	18.2427	15.8192	11.6782	16.0151	1.98141	16.4651	9.21779	14.8031	13.3028	17.0109	13.3625	11.4284	8.69891	11.5312	2.11867	2.51512	2.25491	0	1.89418	6.88288	0	1.74788
ENSRNOG00000000954	Polr1d	12	-	9693779	9727489	RNA polymerase I and III subunit D [Source:RGD Symbol;Acc:1564358]	protein_coding	6.42465	7.12875	8.87543	9.59235	7.59987	7.33797	9.62722	18.0467	15.0446	16.3452	7.97549	2.58507	3.84007	2.62492	3.22574	3.62354	28.4017	6.95519	10.572	16.4915	40.1828	9.62756	0	0.642735
ENSRNOG00000000955	Lnx2	12	+	9728486	9793428	ligand of numb-protein X 2 [Source:RGD Symbol;Acc:1308222]	protein_coding	5.88539	8.1685	11.3809	10.3667	8.58872	7.86033	4.91915	7.46532	3.55223	4.72712	7.33559	6.77093	6.39194	6.75445	6.12885	4.34258	2.62438	3.32217	2.67637	3.9329	8.68928	6.90006	0.740924	5.9222
ENSRNOG00000000956	Rasl11a	12	-	9985928	9990284	RAS-like family 11 member A [Source:RGD Symbol;Acc:1303231]	protein_coding	7.44719	4.446	12.6632	10.651	8.00358	12.6171	2.89363	6.96694	4.14781	7.33946	7.3444	7.70212	2.55505	2.57003	7.4222	1.85799	7.47683	4.20631	2.63981	2.79867	0.919027	11.2822	0	1.27012
ENSRNOG00000000957	Rpl21	12	-	9996951	9998779	ribosomal protein L21 [Source:RGD Symbol;Acc:68390]	protein_coding	21.785	105.042	14.3106	49.7154	19.53	118.695	39.1671	279.719	107.625	138.802	41.8629	77.5725	32.6763	91.2866	35.8505	167.133	141.326	127.065	125.617	140.062	138.526	138.644	152.487	176.17
ENSRNOG00000000961	Glt1d1	12	-	32666635	32740732	glycosyltransferase 1 domain containing 1 [Source:RGD Symbol;Acc:1304896]	protein_coding	2.69237	5.35446	8.99967	9.29793	5.86671	6.88023	5.10046	3.73816	5.64474	3.81084	6.9577	11.1176	5.03242	6.45812	1.671	3.32349	2.36463	2.36718	1.66315	2.63191	2.15787	3.54681	1.82867	0.418539
ENSRNOG00000000962	Slc15a4	12	+	32753824	32773277	solute carrier family 15 member 4 [Source:RGD Symbol;Acc:708469]	protein_coding	4.51619	6.94217	12.6144	12.9061	6.36575	5.12529	8.50676	7.49298	5.30207	10.8557	7.47758	9.24061	9.33523	7.0746	7.2088	6.82094	5.58064	6.26278	6.43966	6.72492	6.16256	6.12458	1.26253	3.01942
ENSRNOG00000000963	Tmem132c	12	-	32808022	33016885	transmembrane protein 132C [Source:RGD Symbol;Acc:1583824]	protein_coding	3.4224	3.66515	11.888	14.8909	4.68472	5.13968	6.72232	8.43546	8.34428	6.09019	8.81088	8.62011	6.94892	5.23063	4.15978	2.92272	1.0301	2.47374	5.26324	3.25435	3.57542	4.11767	1.17097	3.90399
ENSRNOG00000000967	Aacs	12	-	36512393	36555694	acetoacetyl-CoA synthetase [Source:RGD Symbol;Acc:708522]	protein_coding	9.58413	6.39936	14.6157	10.7226	9.97314	7.87395	9.50516	9.81441	6.9051	7.25942	8.37239	8.77159	8.84361	9.30208	109.27	101.545	8.02947	7.10308	9.59742	12.2244	12.1729	15.02	31.8487	36.4655
ENSRNOG00000000968	Rnf6	12	+	10574168	10583208	ring finger protein 6 [Source:RGD Symbol;Acc:1306092]	protein_coding	4.06346	5.22721	5.89257	7.99644	3.47609	9.83674	7.18209	9.77117	5.39342	5.39333	5.85517	4.16676	8.82558	5.4806	3.98638	3.64437	4.0736	5.56891	2.61085	2.36333	5.95801	7.21279	2.01468	1.63911
ENSRNOG00000000969	Cyp3a18	12	+	10636275	10684278	cytochrome P450, family 3, subfamily a, polypeptide 18 [Source:RGD Symbol;Acc:628709]	protein_coding	3.94377	3.06525	6.16003	4.12566	4.90493	2.90869	6.70614	3.19523	2.72665	4.09959	4.62607	2.4147	3.39759	9.4866	1.728	0.560963	0.782468	3.24191	0.283543	0.508193	3.84263	6.23344	2.97415	1.09741
ENSRNOG00000000973	Tex45	12	+	2016058	2033112	testis expressed 45 [Source:RGD Symbol;Acc:1563425]	protein_coding	152.665	154.4	11.3837	20.7206	25.3653	19.9949	18.1567	18.3118	90.1295	106.479	173.998	156.719	97.4515	91.712	50.829	47.6609	14.3442	16.2527	10.0137	5.91151	64.3409	85.0313	8.78992	6.29732
ENSRNOG00000000974	Zfp358	12	+	2046472	2050565	zinc finger protein 358 [Source:RGD Symbol;Acc:1310416]	protein_coding	2.59734	5.24607	13.181	13.6877	6.0855	7.58763	8.55519	2.98979	6.46757	3.79429	6.38986	6.41293	12.2197	11.1339	9.65535	3.06679	7.83343	10.8297	2.07683	2.18259	4.1051	7.25853	7.44233	0.751595
ENSRNOG00000000975	Mcoln1	12	+	2054680	2068682	mucolipin 1 [Source:RGD Symbol;Acc:1308953]	protein_coding	18.4754	17.6269	9.0938	10.5532	6.31554	9.09063	9.23857	8.63935	4.60706	7.52217	8.25578	5.02403	8.64569	12.5498	3.70103	4.42156	3.62271	3.13464	13.2629	10.5463	9.54436	5.20249	9.15322	13.8531
ENSRNOG00000000977	Pnpla6	12	+	2069959	2097904	patatin-like phospholipase domain containing 6 [Source:RGD Symbol;Acc:1564611]	protein_coding	6.08908	5.82585	10.3061	9.25743	8.47177	5.04641	4.6196	6.7526	6.6644	8.43735	8.2721	6.74618	6.85434	5.69621	18.585	19.692	3.93214	5.87237	3.32504	2.1787	7.01403	6.43487	3.81601	1.88738
ENSRNOG00000000979	Bri3bp	12	-	36576020	36587839	Bri3 binding protein [Source:RGD Symbol;Acc:1561711]	protein_coding	1.66629	1.95934	6.73825	10.5187	6.51483	4.07761	9.40021	4.22906	12.8666	12.5459	0.477139	1.47711	6.68295	7.58215	0.377442	0.911574	1.27058	3.09506	1.76234	4.62438	3.89428	3.09844	3.18636	3.6086
ENSRNOG00000000981	Scarb1	12	+	36694960	36761455	scavenger receptor class B, member 1 [Source:RGD Symbol;Acc:2302]	protein_coding	2.966	6.35647	7.90105	12.3787	5.06295	7.25419	2.48429	8.17123	6.23459	6.68853	11.3311	10.9167	8.73377	7.19784	14.3316	8.83095	5.25075	3.31139	2.4913	5.13267	5.51042	2.84605	0.829767	1.13293
ENSRNOG00000000983	Zfp394	12	+	11179329	11187380	zinc finger protein 394 [Source:RGD Symbol;Acc:628654]	protein_coding	7.20306	6.78301	5.69093	7.505	12.2607	7.39145	5.79472	5.87699	5.06802	3.9524	6.95802	7.65832	9.31109	9.70519	1.01926	7.14193	1.61029	1.89604	4.2187	3.39724	0	4.90489	0	2.08234
ENSRNOG00000000985	Cpsf4	12	-	11199898	11215708	cleavage and polyadenylation specific factor 4 [Source:RGD Symbol;Acc:620440]	protein_coding	5.67364	8.96748	11.0815	13.7051	8.08914	3.87348	7.37641	4.11255	6.91211	6.45009	8.72207	6.92613	6.19236	3.34852	6.17336	1.41183	4.12244	6.06908	7.55619	6.61599	7.00415	11.665	9.81345	19.1895
ENSRNOG00000000986	Camsap3	12	+	2134022	2157403	calmodulin regulated spectrin-associated protein family, member 3 [Source:RGD Symbol;Acc:1597412]	protein_coding	7.5353	6.68639	9.25261	10.6992	8.30706	12.2681	3.33135	7.21887	3.95788	5.54701	6.82663	7.64197	6.84709	6.75397	3.18927	2.81386	2.17124	1.39086	1.01036	2.84946	1.56397	2.78842	2.08997	3.03852
ENSRNOG00000000987	Ptcd1	12	+	11215886	11233633	pentatricopeptide repeat domain 1 [Source:RGD Symbol;Acc:1311473]	protein_coding	7.59415	8.5968	12.4947	16.4149	6.00356	7.96809	8.76661	8.54632	13.8772	11.6486	14.6909	14.1458	8.61601	12.0845	10.3149	12.8252	7.00342	6.89694	11.8877	11.189	11.7099	12.2234	45.816	26.6496
ENSRNOG00000000988	Xab2	12	-	2158389	2170504	XPA binding protein 2 [Source:RGD Symbol;Acc:621217]	protein_coding	10.0538	8.32856	11.5987	10.1498	5.61148	6.43348	6.34913	7.67696	6.121	4.63564	8.20248	7.4538	8.54354	10.4744	12.9099	14.5632	4.89424	5.00103	3.82436	3.71808	8.48399	6.30344	1.31036	4.75658
ENSRNOG00000000989	Bud31	12	-	11232964	11240400	BUD31 homolog [Source:RGD Symbol;Acc:621103]	protein_coding	515.339	474.117	8.25584	8.14122	311.9	294.29	212.119	225.228	485.064	502.184	141.15	160.566	161.521	135.65	185.459	204.762	71.9451	64.7114	41.6525	46.263	93.5993	122.37	80.2343	72.5956
ENSRNOG00000000990	Pdap1	12	+	11240761	11251004	PDGFA associated protein 1 [Source:RGD Symbol;Acc:620442]	protein_coding	17.6833	6.41511	10.8624	8.20444	11.6584	11.8587	9.90542	7.25199	22.2441	22.8985	7.59178	9.37822	50.7343	29.5634	4.54176	5.89633	21.0539	28.0657	36.0426	51.2326	1.39615	16.0082	83.2008	45.782
ENSRNOG00000000991	Arpc1b	12	-	11252296	11265865	actin related protein 2/3 complex, subunit 1B [Source:RGD Symbol;Acc:2155]	protein_coding	11.3827	10.0734	14.1825	14.1262	8.32033	5.65623	4.03367	5.96993	18.3474	18.0963	6.30751	9.31904	5.6115	12.7724	5.85501	3.87352	24.6668	25.2893	7.73672	6.86372	7.91556	7.38246	2.00682	0.517847
ENSRNOG00000000993	Pcp2	12	-	2172378	2174131	Purkinje cell protein 2 [Source:RGD Symbol;Acc:1306217]	protein_coding	0	5.68984	10.1804	11.8627	3.31855	3.10782	3.97254	13.4391	1.08248	1.47753	5.79291	5.71362	6.56667	14.1346	1.14364	4.63842	1.02066	1.39078	3.1473	0.414838	4.84436	0	0	6.24404
ENSRNOG00000000994	Stxbp2	12	+	2180150	2191175	syntaxin binding protein 2 [Source:RGD Symbol;Acc:619967]	protein_coding	7.11424	7.67157	11.51	16.174	7.70839	5.84231	3.96492	7.26324	7.26598	3.98918	5.45574	4.9011	6.63771	5.05882	1.84552	3.33089	3.64262	3.77554	1.28598	3.6256	8.77975	5.50764	0	0.442723
ENSRNOG00000000996	Arpc1a	12	-	11272609	11294058	actin related protein 2/3 complex, subunit 1A [Source:RGD Symbol;Acc:620834]	protein_coding	32.9198	50.7859	25.1241	33.5483	28.5016	8.33415	19.2693	19.3419	54.6916	74.1132	26.9949	35.2263	94.4929	90.568	46.681	64.9636	164.767	237.701	464.073	414.41	108.93	169.056	552.948	751.613
ENSRNOG00000000999	Smurf1	12	+	11407213	11526465	SMAD specific E3 ubiquitin protein ligase 1 [Source:RGD Symbol;Acc:1594738]	protein_coding	9.1007	4.25454	12.0339	11.0248	6.68336	6.02677	6.22894	7.99617	11.5544	11.1859	5.69231	7.18616	6.72016	6.27459	4.12211	3.69495	7.29887	7.27382	6.15198	6.62335	1.78332	2.06479	0.520932	2.65051
ENSRNOG00000001001	Retn	12	+	2201891	2204249	resistin [Source:RGD Symbol;Acc:628781]	protein_coding	9.64688	5.69939	7.89564	8.28167	10.3836	11.0073	2.42795	3.7181	6.50549	3.82674	4.81994	8.59998	5.4253	9.54164	1.86025	1.44732	1.04533	2.51089	1.23911	2.19455	0	1.20559	0	0
ENSRNOG00000001003	Trappc5	12	+	2228670	2232214	trafficking protein particle complex 5 [Source:RGD Symbol;Acc:1563971]	protein_coding	9.34895	5.49228	5.02855	11.5225	7.47549	6.35105	10.6575	15.1614	6.4617	2.81003	8.66088	5.32679	2.58253	9.44743	7.11724	8.56463	4.30532	5.65508	4.98009	14.1845	3.00987	0	2.96358	0
ENSRNOG00000001004	Ncor2	12	+	36871999	37033701	nuclear receptor co-repressor 2 [Source:RGD Symbol;Acc:1310293]	protein_coding	6.87872	7.40794	9.53416	12.4739	6.34537	7.76909	7.74282	3.84782	6.83567	6.62397	6.93958	5.53583	8.84028	7.49045	22.6514	24.5726	12.2455	9.99447	7.82846	6.89166	7.38166	4.78834	6.0487	2.60636
ENSRNOG00000001005	Fcer2	12	-	2233778	2245324	Fc fragment of IgE receptor II [Source:RGD Symbol;Acc:619997]	protein_coding	5.6729	9.69158	9.46762	8.75228	5.02536	5.56297	6.49774	6.77395	6.86157	4.77962	6.42509	7.5458	5.92047	3.3955	4.602	2.54764	3.25173	4.60942	2.6565	1.25355	1.04479	7.95729	1.9014	0.688639
ENSRNOG00000001006	Nptx2	12	-	12013911	12025549	neuronal pentraxin 2 [Source:RGD Symbol;Acc:1309447]	protein_coding	8.44707	19.943	12.0014	10.0831	7.02479	6.37587	16.1972	10.8867	4.82212	8.8232	7.57972	6.00475	9.83342	6.31149	5.79145	7.09298	2.61393	3.34567	6.44597	4.06802	2.3392	4.30139	1.81957	11.7508
ENSRNOG00000001007	Baiap2l1	12	+	12227010	12321172	BAI1-associated protein 2-like 1 [Source:RGD Symbol;Acc:1308452]	protein_coding	19.0465	28.8168	28.1787	19.6286	14.2068	11.13	19.1304	18.6884	20.9258	19.92	36.1709	34.9361	33.258	40.0223	14.413	17.2304	30.6815	34.363	32.9829	10.114	21.8082	36.7738	5.52938	4.46484
ENSRNOG00000001009	Bri3	12	-	12322243	12330939	brain protein I3 [Source:RGD Symbol;Acc:1309187]	protein_coding	9.3136	3.06233	15.8707	15.6839	7.45052	13.5096	10.4703	27.5093	16.6894	23.4947	10.0356	17.3469	12.941	15.3358	8.84253	13.1837	24.2974	11.0675	52.7008	41.4699	23.7947	40.8386	182.753	207.671
ENSRNOG00000001010	Tecpr1	12	+	12374790	12402552	tectonin beta-propeller repeat containing 1 [Source:RGD Symbol;Acc:1306873]	protein_coding	8.97242	5.578	10.1501	16.1657	8.13754	4.95962	7.74698	11.5348	4.7787	10.551	9.77174	5.0042	5.23311	13.8569	8.29889	5.78908	4.953	6.43387	3.68621	4.63258	11.7075	4.74653	2.22922	1.1601
ENSRNOG00000001011	Rflna	12	-	37038733	37047628	refilin A [Source:RGD Symbol;Acc:1588777]	protein_coding	5.16497	5.10545	6.58695	12.5223	6.57294	18.3137	6.91307	7.56137	7.62272	4.48984	8.92859	5.91889	11.4002	4.63245	3.28179	3.05563	0.992398	1.96657	0.423872	1.17332	0.619965	11.0325	3.88935	0
ENSRNOG00000001017	Cd209	12	-	2406879	2413324	CD209 molecule [Source:RGD Symbol;Acc:1561104]	protein_coding	6.89155	2.23738	9.13457	16.5065	4.24928	4.32347	7.18373	8.03014	5.87426	3.5976	9.7438	9.13131	4.80566	3.59384	1.06686	2.35023	0.213097	5.49541	3.38502	2.65812	4.23056	2.1248	0	0
ENSRNOG00000001027	LOC100363064	12	+	2716376	2719073	rCG58956-like [Source:RGD Symbol;Acc:2324825]	protein_coding	1.73753	4.26832	2.84072	7.66298	10.9075	8.05085	2.46646	0.891832	2.46624	3.40754	5.2421	4.73504	3.07854	5.18549	4.34595	4.2679	3.27677	3.05963	1.90469	0	1.31705	3.70633	2.74018	2.26455
ENSRNOG00000001030	Tsc22d1	15	+	58554374	58658153	TSC22 domain family, member 1 [Source:RGD Symbol;Acc:3850]	protein_coding	11.027	10.0896	11.5068	14.6918	6.51786	9.63399	27.5845	28.2933	18.9303	16.7483	9.32019	12.9079	10.3369	14.7825	4.77041	6.74655	22.5185	18.1656	31.2423	68.0309	13.0226	10.3866	4.22206	3.52198
ENSRNOG00000001031	Ocm2	12	+	12624723	12634472	oncomodulin 2 [Source:RGD Symbol;Acc:3222]	protein_coding	3.31837	4.66688	12.2926	9.32009	4.75105	11.0675	12.2752	8.19319	11.6749	3.36695	4.89031	2.07931	9.13113	8.01267	10.0906	12.2849	6.21572	4.57507	3.5767	2.08856	0.791925	7.82538	10.6226	0
ENSRNOG00000001032	Ccz1b	12	+	12638864	12662371	CCZ1 homolog B, vacuolar protein trafficking and biogenesis associated [Source:RGD Symbol;Acc:1306410]	protein_coding	10.7102	8.57774	13.6427	19.2886	16.4878	15.9633	17.8263	33.6786	16.4439	9.84602	27.1249	9.21628	18.734	10.1492	14.0734	17.6673	67.1639	62.3472	45.7478	42.7523	16.1415	44.0325	7.5792	6.81146
ENSRNOG00000001033	Nufip1	15	+	58170967	58201970	nuclear FMR1 interacting protein 1 [Source:RGD Symbol;Acc:1359440]	protein_coding	5.26391	2.46146	5.02423	6.59672	10.5781	10.1716	4.59266	5.90594	6.88352	5.91767	7.32458	8.98834	11.2415	11.9609	171.56	158.217	29.3459	17.571	15.5173	19.2121	31.4491	24.8733	2.65172	0.068364
ENSRNOG00000001034	Evi5l	12	-	2587891	2626310	ecotropic viral integration site 5-like [Source:RGD Symbol;Acc:1561962]	protein_coding	13.4556	7.79603	13.2303	17.992	5.47953	8.41303	10.5311	12.4342	8.11492	10.2148	11.8335	5.38724	10.8452	10.9736	11.9586	9.07494	6.11442	5.3218	10.66	7.31446	9.49025	6.1062	31.3526	33.1766
ENSRNOG00000001035	Gtf2h3	12	-	37427546	37444282	general transcription factor IIH subunit 3 [Source:RGD Symbol;Acc:1305494]	protein_coding	9.77886	8.11156	6.07293	10.1923	13.0676	6.42056	6.72023	2.78765	12.365	11.0933	9.01953	10.1351	13.2868	15.4508	6.34351	9.48672	5.40491	4.53063	5.42024	5.31085	3.39881	5.1943	7.40236	11.9436
ENSRNOG00000001036	Rsph10b	12	-	12665194	12712742	radial spoke head 10 homolog B [Source:RGD Symbol;Acc:1311893]	protein_coding	10.9695	11.0968	13.191	9.99806	42.8562	47.6437	10.8767	9.20287	10.8651	10.3179	12.1389	14.9558	21.3867	24.2755	7.57181	7.15058	5.20785	3.24696	11.7406	8.02417	14.5467	12.8147	12.4061	13.216
ENSRNOG00000001037	Gpalpp1	15	-	58153275	58171049	GPALPP motifs containing 1 [Source:RGD Symbol;Acc:1307254]	protein_coding	5.84277	5.1582	4.21559	4.75703	5.32721	3.97392	5.5877	2.51426	4.72217	5.8113	6.48698	3.65911	3.24222	10.5267	86.6071	77.0502	3.59205	2.47026	6.4344	7.8556	4.65635	3.06351	3.64966	0
ENSRNOG00000001039	Eif2b1	12	+	37444072	37465398	eukaryotic translation initiation factor 2B subunit alpha [Source:RGD Symbol;Acc:620819]	protein_coding	17.753	9.74879	8.64434	13.3409	14.138	20.2555	11.3961	11.4508	8.42608	6.90494	8.17971	15.7283	13.95	10.3978	9.11753	12.0072	5.76204	5.54516	22.5332	28.2617	16.1814	21.8434	6.12847	2.3742
ENSRNOG00000001040	Pms2	12	-	12714394	12738641	PMS1 homolog 2, mismatch repair system component [Source:RGD Symbol;Acc:1305483]	protein_coding	18.0579	11.3712	8.48685	10.6599	11.3155	12.9855	9.86566	10.9481	8.99049	7.91455	9.68458	10.808	9.75528	9.15387	5.75874	7.74526	8.49812	9.3043	11.4393	13.5455	15.393	5.78935	12.1886	7.70142
ENSRNOG00000001043	Ddx55	12	-	37453005	37468935	DEAD-box helicase 55 [Source:RGD Symbol;Acc:2324094]	protein_coding	3.15759	6.71268	11.2061	7.0614	5.73429	9.45416	2.65032	1.33294	3.46274	6.79125	6.76105	8.76827	10.4005	11.6587	3.12313	5.76962	5.19113	12.5808	13.6105	19.2606	8.34966	14.3373	5.75835	0
ENSRNOG00000001044	Aimp2	12	+	12738812	12748345	aminoacyl tRNA synthetase complex-interacting multifunctional protein 2 [Source:RGD Symbol;Acc:1560787]	protein_coding	13.9932	15.9592	17.4298	15.4245	9.3537	7.56045	3.22962	2.84874	12.9646	19.5991	14.3267	13.1386	7.82045	11.8907	8.05386	4.8477	9.73787	11.0482	18.1479	18.8294	11.1412	25.7829	7.28211	0
ENSRNOG00000001047	Map2k7	12	-	2548218	2555164	mitogen activated protein kinase kinase 7 [Source:RGD Symbol;Acc:1560043]	protein_coding	11.1313	11.3156	8.00531	13.1106	8.6079	9.22048	2.37549	3.53997	8.09362	5.79314	7.59552	3.52001	7.52767	6.06302	3.85437	6.89835	9.05706	1.47053	3.8525	1.49582	6.7726	0	5.03464	4.5681
ENSRNOG00000001048	Ankrd61	12	+	12756452	12760838	ankyrin repeat domain 61 [Source:RGD Symbol;Acc:1586393]	protein_coding	7.06029	10.5459	9.56529	13.5649	10.7835	7.19545	6.46613	7.26575	7.74639	6.64813	6.64917	8.13398	5.53387	4.79413	3.14842	3.89903	7.74601	3.68977	3.59404	3.27016	12.7211	7.13099	2.21624	2.64282
ENSRNOG00000001049	Tpt1	15	+	57891680	57894504	tumor protein, translationally-controlled 1 [Source:RGD Symbol;Acc:621623]	protein_coding	42.6014	225.831	40.8366	123.975	43.418	277.745	42.5613	511.469	297.229	342.974	85.036	147.171	108.92	177.079	80.3728	439.17	1642.44	1591.15	874.491	917.322	300.602	289.3	1375.82	1273.05
ENSRNOG00000001050	Eif2ak1	12	-	12748785	12782146	eukaryotic translation initiation factor 2 alpha kinase 1 [Source:RGD Symbol;Acc:70883]	protein_coding	26.8331	7.72618	19.7781	17.5159	5.52823	16.2682	4.08346	11.9749	8.41482	16.7726	16.3279	15.8223	20.967	26.145	7.41291	5.97822	6.09316	2.60073	10.0992	6.41671	15.3461	19.8608	15.2061	14.4881
ENSRNOG00000001052	Slc25a30	15	-	57813356	57834173	solute carrier family 25, member 30 [Source:RGD Symbol;Acc:1359702]	protein_coding	5.98706	7.14661	4.54403	4.03141	5.66532	7.29356	6.18938	6.29174	2.85101	4.48024	9.39211	8.05012	7.51321	3.57285	1.84632	2.24344	5.89104	3.69271	1.38711	3.84797	2.15869	1.22562	0	1.03785
ENSRNOG00000001053	Tmed2	12	-	37471260	37480297	transmembrane p24 trafficking protein 2 [Source:RGD Symbol;Acc:69243]	protein_coding	7.92391	6.86742	14.5887	8.78826	11.933	9.38493	18.2513	19.6549	19.0874	19.9249	7.57024	4.74808	8.70261	11.3027	22.7338	27.5463	72.5991	75.6052	108.696	138.229	17.8918	19.4359	64.6202	73.4394
ENSRNOG00000001055	Rilpl1	12	+	37490584	37528784	Rab interacting lysosomal protein-like 1 [Source:RGD Symbol;Acc:1307973]	protein_coding	11.3683	13.2141	14.9534	9.55346	12.3319	8.49035	11.2035	3.64555	34.0802	38.9025	17.4993	15.5764	14.8365	9.12678	4.88404	8.49678	19.3766	13.9192	17.0274	20.014	12.4244	16.6053	2.80424	0
ENSRNOG00000001056	Snapc2	12	-	2537275	2540668	small nuclear RNA activating complex, polypeptide 2 [Source:RGD Symbol;Acc:1304589]	protein_coding	7.3968	6.02778	6.39145	13.1574	4.27355	2.13209	3.92236	1.15173	4.26044	3.16228	9.89152	7.94565	5.35058	4.17876	3.12117	1.84321	2.24394	0	10.4384	8.97888	6.4618	0.941972	78.0601	68.4134
ENSRNOG00000001057	Ctxn1	12	+	2534212	2535822	cortexin 1 [Source:RGD Symbol;Acc:2449]	protein_coding	6.43541	7.26669	13.1603	7.39383	5.47115	4.44903	5.61827	5.75251	4.60038	4.30207	7.68901	5.96844	5.75527	8.96496	4.51781	4.1303	1.84968	1.90187	4.12466	4.94417	7.8139	15.4506	6.74254	17.2036
ENSRNOG00000001058	Timm44	12	+	2517006	2533706	translocase of inner mitochondrial membrane 44 [Source:RGD Symbol;Acc:3864]	protein_coding	6.09404	6.97316	5.53173	5.286	9.08885	3.65389	3.21984	7.69317	3.92245	6.33307	7.57089	4.57824	5.83881	5.4222	29.8486	17.8188	3.61767	5.00099	5.8034	6.06416	11.256	8.94135	7.17078	9.78434
ENSRNOG00000001059	Usp42	12	+	12859661	12877495	ubiquitin specific peptidase 42 [Source:RGD Symbol;Acc:1305231]	protein_coding	7.99025	8.14825	6.54006	10.5531	6.18333	5.7105	18.8097	18.8135	7.92816	5.95015	7.4836	5.38994	4.21833	7.04044	11.9814	12.573	8.25704	5.25581	7.21337	6.10107	8.10616	7.77163	0.507222	1.36482
ENSRNOG00000001060	Snrnp35	12	-	37531095	37538403	small nuclear ribonucleoprotein U11/U12 subunit 35 [Source:RGD Symbol;Acc:1310724]	protein_coding	13.8708	11.7031	5.76122	11.9146	5.04719	9.98033	7.44117	18.7404	9.86702	9.46073	4.75189	10.9429	7.06831	13.9367	6.95783	8.45088	7.56441	7.32019	11.6312	9.69642	45.9292	27.2757	2.36561	4.47169
ENSRNOG00000001061	Rilpl2	12	+	37544918	37556453	Rab interacting lysosomal protein-like 2 [Source:RGD Symbol;Acc:1303140]	protein_coding	12.1204	15.85	12.2838	11.7172	6.22975	17.8557	2.7481	7.16743	14.2751	11.5189	16.7871	16.3717	13.2591	16.293	23.7802	41.5729	54.8735	69.5489	23.0547	33.743	47.7836	26.0739	17.1639	18.5418
ENSRNOG00000001062	Kmt5a	12	-	37559770	37574750	lysine methyltransferase 5A [Source:RGD Symbol;Acc:1587560]	protein_coding	5.95873	6.29541	9.58672	10.4549	6.11544	11.2693	16.5685	10.843	8.57986	10.6207	11.8739	13.0765	8.8692	8.41603	7.89772	2.516	8.69608	10.5928	3.65812	11.8516	4.93204	3.10556	4.64988	10.5321
ENSRNOG00000001064	Sbno1	12	+	37593874	37649036	strawberry notch homolog 1 [Source:RGD Symbol;Acc:1310005]	protein_coding	5.76229	6.44184	10.9889	7.20958	9.25844	8.29106	6.23683	6.74944	7.54771	7.19548	8.81185	7.54953	10.4275	8.83773	3.91989	3.16948	5.34668	4.54249	7.65539	5.63882	5.45007	4.35828	4.46786	3.1642
ENSRNOG00000001065	Cyth3	12	-	12877559	12945192	cytohesin 3 [Source:RGD Symbol;Acc:620399]	protein_coding	9.99044	5.33265	10.8782	12.1943	10.087	7.50983	8.05733	8.73089	6.54936	5.31335	7.81224	7.89021	6.74758	9.59569	4.63321	2.54018	5.90036	6.4117	5.61899	5.00945	8.72856	4.24021	4.05169	4.82084
ENSRNOG00000001066	Itih2	17	+	72160735	72195509	inter-alpha-trypsin inhibitor heavy chain 2 [Source:RGD Symbol;Acc:1565426]	protein_coding	4.38167	3.42248	5.94133	6.14273	4.46928	5.69315	6.12758	4.25665	2.69678	5.88228	5.23704	5.22716	4.71889	3.0865	4.91708	2.81697	3.08254	3.48102	0.520909	1.85153	2.04569	1.47823	2.75566	1.44756
ENSRNOG00000001068	Rac1	12	+	13090172	13111873	Rac family small GTPase 1 [Source:RGD Symbol;Acc:619755]	protein_coding	25.2952	26.734	49.9241	12.0509	231.377	194.527	18.6586	28.0671	40.5657	47.0101	30.3952	13.9092	33.2326	11.6367	56.5979	54.3168	196.737	205.572	261.285	278.315	42.8738	49.9697	414.813	316.559
ENSRNOG00000001069	Elavl1	12	+	2461502	2502432	ELAV like RNA binding protein 1 [Source:RGD Symbol;Acc:1308649]	protein_coding	4.23116	2.53504	15.3435	14.5406	5.91044	6.0378	5.01126	9.40898	19.6198	19.0996	23.3205	24.4649	17.164	24.2683	7.43561	6.38609	40.2769	35.3348	33.1546	27.3406	30.5946	42.1092	12.15	9.69192
ENSRNOG00000001070	Cdk2ap1	12	+	37668369	37677063	cyclin-dependent kinase 2 associated protein 1 [Source:RGD Symbol;Acc:1308664]	protein_coding	10.6018	5.38788	20.2521	18.0096	6.11092	12.3811	11.8816	36.3737	80.7205	74.7732	28.2557	24.8691	173.527	200.604	37.6325	33.104	117.216	123.28	178.416	179.283	59.5751	47.0346	199.995	205.569
ENSRNOG00000001071	AABR07035091.1	12	+	4546287	4546607		protein_coding	2.47751	14.0114	12.9196	17.1544	6.81913	0	5.803	0.902948	3.40763	8.856	9.0409	8.21323	24.6635	5.60012	0.962357	0	7.17423	2.27477	5.06126	0	0	0	0	18.7498
ENSRNOG00000001072	Cers4	12	-	4439750	4474729	ceramide synthase 4 [Source:RGD Symbol;Acc:1309303]	protein_coding	6.18259	6.24564	8.5908	9.12234	3.93069	8.51771	8.52558	7.02111	5.8801	5.13742	8.33288	8.63088	6.50517	7.26764	1.40945	3.94826	4.60109	2.94259	2.75506	2.90496	4.92573	6.48175	7.27893	4.05012
ENSRNOG00000001073	RGD1563482	12	-	37677019	37699616	RIKEN cDNA 2810006K23 gene [Source:MGI Symbol;Acc:MGI:1919900]	protein_coding	6.42486	5.96796	3.81416	6.07929	5.60102	6.99348	3.11401	4.47493	5.56516	6.17748	4.444	4.92184	3.3667	2.66027	6.20587	5.27129	6.33752	1.92151	1.37951	2.44617	3.96211	7.71148	2.29128	1.54863
ENSRNOG00000001074	Mphosph9	12	+	37702404	37768957	M-phase phosphoprotein 9 [Source:RGD Symbol;Acc:1598368]	protein_coding	13.3547	12.2332	11.3474	10.7027	11.8758	7.79839	9.53815	9.57042	12.6537	9.11971	13.273	14.8572	10.8841	13.0583	10.6941	8.89168	6.08657	8.15471	5.6349	4.84837	12.8139	6.96614	1.24784	3.6352
ENSRNOG00000001079	Daglb	12	-	13113237	13157666	diacylglycerol lipase, beta [Source:RGD Symbol;Acc:1310193]	protein_coding	14.6385	14.9566	27.5517	14.3972	10.1767	11.8004	13.1569	10.3793	10.4316	13.0937	7.20775	11.5426	11.7646	8.68485	8.11619	8.41345	63.6226	68.2702	18.0836	12.12	17.2923	8.76772	3.25793	13.6667
ENSRNOG00000001080	Arl6ip4	12	-	37904379	37906521	ADP-ribosylation factor like GTPase 6 interacting protein 4 [Source:RGD Symbol;Acc:1307657]	protein_coding	9.79614	8.51455	7.28918	5.80929	6.00604	2.69022	6.50231	4.39529	8.24076	5.76896	5.51791	16.1726	44.073	26.6042	64.0839	67.1379	2.63271	2.88577	25.3322	17.8421	19.8177	25.1383	0.892193	0
ENSRNOG00000001081	Ogfod2	12	-	37907130	37910439	2-oxoglutarate and iron-dependent oxygenase domain containing 2 [Source:RGD Symbol;Acc:1310594]	protein_coding	12.5869	11.3828	10.0635	11.3406	3.45899	3.13714	8.00554	2.19806	5.90052	5.33493	8.43029	5.22397	7.65736	5.57055	6.7705	7.94457	6.52885	1.88744	1.63462	1.42189	8.04604	8.30401	0.936422	0
ENSRNOG00000001082	Abcb9	12	+	37923528	37958363	ATP binding cassette subfamily B member 9 [Source:RGD Symbol;Acc:620254]	protein_coding	5.67571	3.9453	10.5332	9.49403	7.93072	5.88438	6.22374	7.77419	4.85023	5.26731	8.4933	7.04707	9.10891	8.10996	5.43247	3.35375	3.6086	3.77347	2.68603	2.12332	7.83049	5.49743	1.21541	2.48005
ENSRNOG00000001083	Kdelr2	12	-	13192453	13210758	KDEL endoplasmic reticulum protein retention receptor 2 [Source:RGD Symbol;Acc:1304618]	protein_coding	5.83824	4.56066	2.65224	6.04303	2.30933	4.81958	5.69054	6.1578	10.8601	18.212	4.91215	7.73793	7.15347	2.92238	5.84371	3.36695	4.93736	8.05468	11.6471	10.3657	4.92952	3.04894	1.31163	0
ENSRNOG00000001086	Vps37b	12	+	37984790	38023368	VPS37B subunit of ESCRT-I [Source:RGD Symbol;Acc:1304576]	protein_coding	2.62367	4.55837	6.98942	11.4213	5.33174	5.62028	8.66732	8.42794	3.77813	3.10649	4.74994	4.95195	15.6207	9.13216	12.847	14.6083	8.6158	4.74456	7.97611	8.43144	19.1894	15.4503	1.83383	10.0035
ENSRNOG00000001088	Rfc3	12	+	1460538	1471357	replication factor C subunit 3 [Source:RGD Symbol;Acc:1306832]	protein_coding	8.22608	7.28458	12.6745	11.0363	1.86808	2.07576	5.61101	11.5112	4.24266	6.32108	3.96181	9.38005	6.70021	4.8008	2.25301	1.20434	12.6671	13.6112	2.83801	4.03847	12.3305	11.8395	26.0792	23.7389
ENSRNOG00000001090	Stard13	12	-	1023531	1195591	StAR-related lipid transfer domain containing 13 [Source:RGD Symbol;Acc:1564816]	protein_coding	4.89249	5.13016	9.52431	11.024	6.65567	6.02212	6.24894	8.64353	3.60906	4.90294	6.93927	7.04988	7.03867	3.83379	4.99381	4.41873	2.74509	1.64336	2.68246	2.74011	6.7939	4.40623	1.94232	0.946614
ENSRNOG00000001091	Hip1r	12	-	38024519	38053085	huntingtin interacting protein 1 related [Source:RGD Symbol;Acc:621615]	protein_coding	7.20399	4.14291	8.89951	7.60857	4.98513	5.95524	2.59283	7.86723	3.41919	4.41927	4.82721	4.1992	11.1698	9.03668	2.91738	2.82182	1.78981	2.60581	6.93642	5.41089	4.01711	3.42407	17.4096	19.8272
ENSRNOG00000001092	Kl	12	+	943006	987551	Klotho [Source:RGD Symbol;Acc:620396]	protein_coding	4.01954	4.61369	8.26213	6.92019	5.46259	6.15708	5.84896	6.88382	5.39018	7.30332	7.69233	7.14298	7.218	4.58858	3.75419	2.85704	0.82753	1.21669	1.19234	1.53748	4.22611	4.05921	1.18339	0
ENSRNOG00000001094	Zfp316	12	+	13353750	13364338	zinc finger protein 316 [Source:RGD Symbol;Acc:1311647]	protein_coding	6.99469	6.70317	9.16799	11.5972	6.24895	3.83611	6.89611	6.96588	4.31566	3.81034	6.68961	8.82894	4.68189	6.96617	3.89343	7.12007	3.49078	2.96538	0.757463	1.59595	4.57238	6.12297	0	2.80179
ENSRNOG00000001098	Pds5b	12	+	660011	794042	PDS5 cohesin associated factor B [Source:RGD Symbol;Acc:1310838]	protein_coding	5.90942	8.44178	9.78979	12.6048	5.51917	6.65469	8.86362	7.60688	6.7534	8.15951	7.13583	8.51622	9.54722	10.3239	28.4053	25.5846	9.40451	7.80999	13.0612	14.0048	6.07608	4.06476	8.68324	12.2413
ENSRNOG00000001099	Rbak	12	+	13428685	13442286	RB-associated KRAB zinc finger [Source:RGD Symbol;Acc:1562875]	protein_coding	4.24799	8.27065	8.29591	11.7186	4.36751	7.6782	7.61915	6.74816	4.13884	5.60619	6.74554	9.47652	6.73285	6.14553	2.33318	2.90566	7.72445	4.17711	1.68306	3.40311	3.86523	1.98895	2.77176	3.69408
ENSRNOG00000001101	Rnf216	12	+	13508429	13632304	ring finger protein 216 [Source:RGD Symbol;Acc:1565135]	protein_coding	3.55011	5.5899	8.90379	9.66615	8.14107	6.41659	4.28867	5.66294	4.98231	7.22068	8.22763	8.17369	10.7022	9.43063	5.95507	5.98104	10.3936	5.17399	9.90122	11.8922	10.4512	7.99131	2.6413	2.73102
ENSRNOG00000001104	Foxk1	12	-	14180029	14244316	forkhead box K1 [Source:RGD Symbol;Acc:1309643]	protein_coding	9.30357	10.5109	7.98882	8.09592	4.73897	6.39157	7.05923	9.03298	5.16922	6.56435	6.998	7.21912	9.20084	8.31919	4.41214	4.85167	3.2275	4.37473	1.55734	1.23645	3.80218	4.12646	0	1.27103
ENSRNOG00000001106	Denr	12	-	38096034	38116919	density regulated reinitiation and release factor [Source:RGD Symbol;Acc:1584200]	protein_coding	1.81117	6.4044	4.80105	4.1593	4.21822	6.50328	10.284	8.0803	6.60514	5.16815	2.87556	4.64224	2.89164	3.64432	4.54351	4.01505	18.3177	23.3588	20.2796	13.8766	2.14883	0	5.92215	8.84263
ENSRNOG00000001107	AABR07035428.1	12	-	14169139	14175945		protein_coding	2.95379	2.97457	5.32447	6.2696	4.06221	4.53991	3.46087	6.94885	7.4632	3.10192	8.00116	3.01545	3.86791	6.44743	3.91611	9.0924	15.2042	7.64146	0	1.64961	1.19107	0.988362	2.92285	10.8699
ENSRNOG00000001108	N4bp2l2	12	-	628488	650376	NEDD4 binding protein 2-like 2 [Source:RGD Symbol;Acc:1359603]	protein_coding	2.28052	5.21924	8.012	8.33064	4.83012	3.89284	13.667	10.692	6.0091	6.23546	12.8205	6.58754	9.01465	6.43411	7.29269	9.78047	23.1124	40.5024	19.2206	22.599	5.12044	6.38561	6.07856	0
ENSRNOG00000001111	Brca2	12	+	504007	544748	BRCA2, DNA repair associated [Source:RGD Symbol;Acc:2219]	protein_coding	7.97947	11.0341	6.74611	8.38188	6.60798	6.18177	5.84379	3.62587	10.1536	11.323	11.8604	13.0136	6.61699	5.42974	3.12062	3.10237	2.32212	4.99537	2.19049	1.9218	5.10382	6.00145	0.99775	2.51293
ENSRNOG00000001113	Mmd2	12	+	14021727	14078134	monocyte to macrophage differentiation-associated 2 [Source:RGD Symbol;Acc:1306506]	protein_coding	5.41408	4.90713	9.90933	10.6855	3.57004	5.78601	8.1003	6.25342	7.06278	4.67256	10.9446	7.21185	4.92767	7.16105	17.3987	13.8404	3.37163	1.47723	37.5962	35.8103	7.70779	7.35011	2.27008	5.71084
ENSRNOG00000001114	Wipi2	12	-	13969586	13998172	WD repeat domain, phosphoinositide interacting 2 [Source:RGD Symbol;Acc:1359154]	protein_coding	5.53712	3.05256	12.8589	7.67357	18.1598	29.683	3.66183	6.6022	7.50812	6.57515	4.90311	5.23196	5.5484	6.67765	6.67885	3.95444	16.4725	15.9824	5.05097	4.29457	4.94153	4.19032	3.7624	3.86407
ENSRNOG00000001115	Slc29a4	12	-	13914114	13924531	solute carrier family 29 member 4 [Source:RGD Symbol;Acc:1310545]	protein_coding	11.6911	5.22344	12.45	18.0198	4.6715	8.07629	7.24383	12.9737	6.73086	8.15887	5.48316	9.28125	11.6485	11.7907	7.10058	6.15306	4.84695	3.77178	3.23679	4.18996	30.8167	12.4915	2.43392	3.2461
ENSRNOG00000001117	Fbxl18	12	+	13734429	13747215	F-box and leucine-rich repeat protein 18 [Source:RGD Symbol;Acc:1596958]	protein_coding	3.81951	6.03174	7.90951	4.72987	3.47314	4.91153	4.91978	8.24404	3.25184	3.60511	3.65482	5.60069	5.01642	3.88823	2.02782	3.29972	1.19482	2.5994	1.49977	0.88236	2.92909	1.83338	0.304907	0.8528
ENSRNOG00000001120	Med13l	12	-	43421308	43576804	mediator complex subunit 13-like [Source:RGD Symbol;Acc:1305884]	protein_coding	5.01795	6.03358	12.7592	9.33754	6.67794	8.18139	9.90923	8.94255	5.38562	6.38456	7.74184	6.92609	7.00535	7.09858	5.20251	4.73827	8.85887	8.34252	6.25587	6.5615	3.97188	6.20454	7.34148	5.71651
ENSRNOG00000001123	RGD1562310	12	-	43920564	43940798	RIKEN cDNA 2410131K14 gene [Source:MGI Symbol;Acc:MGI:1924042]	protein_coding	8.48004	6.75554	9.07452	10.823	8.36007	9.00084	6.53981	5.8117	4.19141	4.33788	6.9543	7.22452	13.4157	10.4618	4.62525	6.79692	4.3674	5.57751	0.527221	1.23071	2.33909	10.1596	0.544539	1.90147
ENSRNOG00000001124	Rnft2	12	+	43940929	44008685	ring finger protein, transmembrane 2 [Source:RGD Symbol;Acc:1560195]	protein_coding	5.41924	5.35703	12.9278	11.2961	4.04753	4.66923	5.06464	3.89685	7.48535	5.51256	6.48285	8.15183	4.76886	7.51738	8.62266	5.38208	3.50109	0.708996	4.03336	3.74987	3.04509	2.01906	3.54353	0
ENSRNOG00000001126	Fbxw8	12	+	44046217	44138138	F-box and WD repeat domain containing 8 [Source:RGD Symbol;Acc:1306032]	protein_coding	7.7965	6.27317	10.4808	11.9922	8.56525	10.1541	6.22498	7.65044	6.49958	5.41685	8.46691	6.64387	9.18127	9.21794	4.64213	4.61498	2.24338	2.80576	3.63315	3.05564	7.21666	3.31322	21.3015	16.7759
ENSRNOG00000001128	Tesc	12	-	44141422	44174583	tescalcin [Source:RGD Symbol;Acc:1566317]	protein_coding	5.98256	1.67515	12.4871	9.1967	6.89991	6.45377	4.86463	4.26903	7.41709	5.40048	10.5969	10.0937	9.35495	5.1832	9.66182	1.85853	1.63407	2.44827	1.58271	2.64565	1.86969	2.12308	1.37325	1.08188
ENSRNOG00000001129	Fbxo21	12	-	44246508	44279002	F-box protein 21 [Source:RGD Symbol;Acc:1307346]	protein_coding	7.57833	4.52523	10.3574	9.78851	7.35299	7.75986	9.13569	7.31232	6.86245	7.53486	7.60919	5.50359	4.62084	7.97205	8.54541	5.21626	2.33618	1.18668	3.60173	3.12765	2.01604	4.4877	2.66945	1.25381
ENSRNOG00000001130	Nos1	12	-	44213943	44520341	nitric oxide synthase 1 [Source:RGD Symbol;Acc:3184]	protein_coding	4.02419	4.14303	11.2287	13.1732	7.37164	7.67385	5.26729	7.09119	3.62431	5.22239	7.15816	6.05639	6.03489	5.70374	4.69919	3.27226	4.63389	2.65704	1.73049	1.37312	6.54144	3.25345	1.1393	1.37012
ENSRNOG00000001134	Rfc5	12	+	44931494	44941324	replication factor C subunit 5 [Source:RGD Symbol;Acc:1309280]	protein_coding	11.4454	15.4147	6.92944	17.0326	13.0162	14.9076	12.0887	9.39578	5.9562	9.22508	13.1414	17.6063	25.0236	14.1889	10.4942	7.58456	11.9943	3.26789	8.7853	15.0981	2.24066	4.24099	0.981923	13.6201
ENSRNOG00000001135	Wsb2	12	-	44942443	44962656	WD repeat and SOCS box-containing 2 [Source:RGD Symbol;Acc:1359599]	protein_coding	8.95158	6.11214	15.8688	12.2651	6.31439	10.5318	4.81554	7.40407	6.0602	5.93829	7.7001	8.31089	4.91061	11.001	11.3501	7.0297	1.35749	4.09759	4.82605	0.395136	2.57646	1.78663	0	2.463
ENSRNOG00000001136	Pebp1	12	+	45026886	45031145	phosphatidylethanolamine binding protein 1 [Source:RGD Symbol;Acc:62017]	protein_coding	9.66921	7.23099	15.7172	21.3024	11.8619	7.20593	72.3862	57.4071	29.0521	35.9152	11.2893	20.0401	8.43603	10.0861	12.0147	11.913	34.3791	28.8543	96.0005	136.209	25.552	38.2855	63.4053	89.1574
ENSRNOG00000001138	Taok3	12	-	45037883	45182974	TAO kinase 3 [Source:RGD Symbol;Acc:1562861]	protein_coding	4.95527	7.40705	9.577	7.70263	3.44454	4.47799	6.67668	8.17512	5.70817	4.40801	6.08314	6.55953	7.60171	8.56653	6.87908	4.53397	5.87297	2.26068	1.69637	6.83375	0.876997	4.59263	1.24098	3.47579
ENSRNOG00000001139	Suds3	12	+	45199577	45221512	SDS3 homolog, SIN3A corepressor complex component [Source:RGD Symbol;Acc:1305986]	protein_coding	8.65007	9.35266	15.0138	12.7501	46.027	35.7446	10.2565	15.6214	6.94732	10.8139	13.3222	10.2982	11.5368	16.0198	89.214	96.3372	19.9375	14.8264	33.6647	24.9723	42.4273	22.8766	28.7098	20.0474
ENSRNOG00000001141	Srrm4	12	+	45727112	45882548	serine/arginine repetitive matrix 4 [Source:RGD Symbol;Acc:1560213]	protein_coding	6.51412	4.79758	11.1099	8.75626	4.53677	1.1722	5.35582	2.31106	5.75218	5.63814	6.65942	4.80934	4.77861	5.29852	4.28309	1.53158	2.17097	3.31016	3.24238	6.6983	1.71472	0.898659	0	2.28211
ENSRNOG00000001142	Prkab1	12	+	46316236	46326790	protein kinase AMP-activated non-catalytic subunit beta 1 [Source:RGD Symbol;Acc:71057]	protein_coding	9.09329	9.91427	12.3376	10.573	1.67133	1.64062	7.00644	7.52116	25.2439	22.2958	10.3187	9.08346	10.1669	11.5879	57.4519	56.9204	52.101	67.4143	22.1175	23.95	0	2.86292	10.485	23.2394
ENSRNOG00000001143	Cit	12	-	46334665	46494174	citron rho-interacting serine/threonine kinase [Source:RGD Symbol;Acc:70878]	protein_coding	6.0712	8.3082	10.0256	10.6305	4.54772	7.07462	7.68076	6.19191	4.55114	4.88267	7.0348	8.23603	6.93893	9.14363	3.7872	4.94644	5.73546	6.47757	6.68973	2.12812	3.76953	2.33341	5.61197	2.3612
ENSRNOG00000001148	Rplp0	12	-	46791528	46794797	ribosomal protein lateral stalk subunit P0 [Source:RGD Symbol;Acc:621247]	protein_coding	18.948	15.8639	9.20775	23.6832	80.1132	111.933	5.67855	18.8744	75.2654	68.9493	12.1067	12.1169	47.0513	44.8427	250.528	270.983	286.072	300.827	239.553	247.709	43.8204	50.4552	106.987	105.922
ENSRNOG00000001149	Pxn	12	-	46797954	46845080	paxillin [Source:RGD Symbol;Acc:1305759]	protein_coding	4.40881	4.50345	9.05029	10.4045	4.95449	7.73325	7.70014	8.46106	6.81499	7.20943	4.37485	4.21002	5.32319	7.90395	5.31046	3.07259	18.1278	17.2845	4.56553	4.41295	7.04075	0.368129	1.01235	2.01665
ENSRNOG00000001151	Sirt4	12	+	46868416	46876592	sirtuin 4 [Source:RGD Symbol;Acc:1310413]	protein_coding	6.01914	10.6387	9.69869	11.9611	4.15717	16.0104	2.40285	8.11754	12.3259	9.1288	10.6435	9.19468	15.302	12.5784	9.97675	15.7058	4.10734	2.53534	4.96397	5.59385	25.1677	20.911	1.36114	6.52478
ENSRNOG00000001152	Glp1r	20	+	9586075	9626228	glucagon-like peptide 1 receptor [Source:RGD Symbol;Acc:2703]	protein_coding	131.666	122.789	11.3797	11.4335	41.7811	47.8394	31.5608	28.8427	136.274	135.32	14.0056	12.5478	45.5386	43.8716	114.797	111.824	129.105	146.069	17.1918	10.8311	54.2746	42.4555	12.1311	13.1481
ENSRNOG00000001153	Pla2g1b	12	-	46879343	46889082	phospholipase A2 group IB [Source:RGD Symbol;Acc:61949]	protein_coding	3.73647	4.94217	16.3548	11.1205	5.20578	5.4965	9.07241	4.97534	17.061	4.04576	12.4955	10.7854	7.92218	8.38494	4.12614	2.34577	4.95441	5.73801	2.9521	4.93811	4.71813	4.94086	0	0
ENSRNOG00000001156	Msi1	12	-	46895447	46920952	musashi RNA-binding protein 1 [Source:RGD Symbol;Acc:628778]	protein_coding	4.20985	5.16971	5.35609	7.27015	6.74884	9.68201	3.27371	5.34571	3.85575	3.5664	3.96392	4.48331	4.46782	4.78559	8.56085	6.64991	5.02038	3.47088	8.74208	7.91622	7.55734	10.0303	3.72597	0.617875
ENSRNOG00000001157	Umodl1	20	+	9643612	9701170	uromodulin-like 1 [Source:RGD Symbol;Acc:1566039]	protein_coding	5.50903	5.98844	12.662	9.28597	5.75647	5.7876	3.74229	4.36808	6.09054	4.15246	10.947	7.01208	8.33868	6.30448	3.40341	2.74469	3.86429	4.18756	3.06855	1.78985	7.45539	4.42839	2.89459	2.92731
ENSRNOG00000001158	Abcg1	20	+	9743269	9840489	ATP binding cassette subfamily G member 1 [Source:RGD Symbol;Acc:620294]	protein_coding	4.89915	5.46708	8.96663	10.2738	7.02347	4.90004	6.25494	8.43495	3.82106	6.11529	8.29717	7.7222	22.2116	27.8009	4.05236	6.01106	8.66263	11.5536	10.0876	13.1892	1.22769	4.91517	9.51033	18.7048
ENSRNOG00000001159	Tff3	20	-	9850803	9855481	trefoil factor 3 [Source:RGD Symbol;Acc:3847]	protein_coding	3.92497	11.5571	12.8908	11.0915	9.60712	8.87832	19.4404	23.1399	6.79621	6.66186	5.32187	8.46018	6.46254	7.64614	13.4502	9.46157	7.09397	0	3.0658	5.31583	0	6.13406	0	0
ENSRNOG00000001160	Triap1	12	-	46987404	46989897	TP53 regulated inhibitor of apoptosis 1 [Source:RGD Symbol;Acc:1586233]	protein_coding	0	0	3.06214	0.536968	0	0	0	3.9997	0.592791	0.364496	0.412901	0	1.76065	1.87056	8.647	15.4654	2.19133	0	0	0	0	1.25979	0	0
ENSRNOG00000001161	Gatc	12	+	46989951	47039542	glutamyl-tRNA amidotransferase subunit C [Source:RGD Symbol;Acc:1309698]	protein_coding	2.99745	5.43441	3.33837	9.49884	9.64453	1.72997	9.13142	2.96449	5.34014	3.05151	5.11233	8.05442	7.38766	2.92692	8.29893	6.85548	6.3357	4.9578	5.90547	5.27769	4.30718	8.35349	1.87327	19.1271
ENSRNOG00000001162	Tff2	20	-	9872680	9876008	trefoil factor 2 [Source:RGD Symbol;Acc:620709]	protein_coding	2.47717	2.64856	8.11268	5.61604	10.55	5.14513	8.03749	15.2832	2.87209	2.52279	1.83482	7.72703	3.52298	2.721	6.43213	5.4901	2.37514	1.45279	1.14719	1.35539	0	2.32161	0	8.29275
ENSRNOG00000001163	Srsf9	12	-	47039716	47046022	serine and arginine rich splicing factor 9 [Source:RGD Symbol;Acc:1309495]	protein_coding	9.18403	2.68391	4.7098	9.25993	9.85915	5.99627	14.1262	11.9006	4.80378	7.00409	6.99289	6.19263	11.2824	3.78042	29.674	17.6922	12.3043	10.5949	12.4138	8.86314	6.208	15.5486	0	1.37287
ENSRNOG00000001164	Tff1	20	-	9892124	9895984	trefoil factor 1 [Source:RGD Symbol;Acc:620707]	protein_coding	2.30197	6.84818	9.57082	10.1267	10.6015	11.0775	2.41256	2.68201	6.78996	6.71777	6.77563	9.44167	10.0064	1.92177	0.561668	1.63045	2.77181	4.66447	3.80807	2.71714	2.44916	4.39118	0	0
ENSRNOG00000001165	Tmprss3	20	-	9910522	9929705	transmembrane serine protease 3 [Source:RGD Symbol;Acc:1310135]	protein_coding	7.147	7.78626	10.9246	9.38903	7.13212	6.99015	5.84415	6.92031	3.99243	3.952	6.24459	6.95521	7.10051	4.04273	6.23726	5.93254	2.72795	3.73933	2.24869	1.63635	31.1487	23.6408	1.93912	1.5883
ENSRNOG00000001167	Ubash3a	20	+	9948908	9985133	ubiquitin associated and SH3 domain containing, A [Source:RGD Symbol;Acc:1310305]	protein_coding	9.95022	12.9157	10.4785	10.748	4.48027	5.75468	5.41915	5.48494	10.9044	7.80871	7.75227	15.7132	9.61168	8.56554	7.99525	4.45807	3.33368	1.22479	3.14292	3.03269	10.2668	8.49684	2.51235	0
ENSRNOG00000001169	Slc37a1	20	+	10032641	10087688	solute carrier family 37 member 1 [Source:RGD Symbol;Acc:1308587]	protein_coding	3.87414	6.44317	8.83755	5.15145	8.64005	3.33169	2.99537	5.18676	7.94338	5.85995	6.45479	9.98633	4.8158	11.4006	3.45559	4.10372	1.60559	1.67302	0.75735	1.89551	4.17035	5.69303	7.65349	2.79003
ENSRNOG00000001170	Cox6a1	12	+	47024442	47027495	cytochrome c oxidase subunit 6A1 [Source:RGD Symbol;Acc:2384]	protein_coding	5850.61	5712.08	54.3252	87.0159	1143.53	1160.72	804.769	882.18	5161.86	5108.5	2242.92	2261.99	1219.03	1189.18	703.639	679.067	443.196	428.105	324.275	344.376	2720.63	2537.39	731.314	568.686
ENSRNOG00000001171	Coq5	12	-	47078753	47095438	coenzyme Q5, methyltransferase [Source:RGD Symbol;Acc:1310857]	protein_coding	6.12146	1.84372	8.99929	7.04099	18.4197	32.8779	3.49149	9.33305	6.6232	6.51236	6.62393	7.13423	6.57242	6.74617	7.16247	8.57765	4.15436	2.7265	2.23192	2.10109	7.32479	14.1842	6.76836	4.0984
ENSRNOG00000001172	Rnf10	12	+	47103314	47138128	ring finger protein 10 [Source:RGD Symbol;Acc:1309282]	protein_coding	4.53593	6.24021	11.9624	7.49223	6.32554	5.33027	7.30469	7.30092	8.68993	7.60763	8.47734	4.71216	8.27577	8.9521	5.28121	4.33925	2.37914	4.77969	5.74365	5.99313	4.55729	8.65508	54.5159	61.5379
ENSRNOG00000001173	Cabp1	12	+	47179664	47209784	calcium binding protein 1 [Source:RGD Symbol;Acc:620385]	protein_coding	33.1548	46.0234	11.8355	13.325	7.96969	9.11572	2.13594	6.96492	30.153	32.0755	51.4716	45.2061	38.5788	43.526	18.3268	15.5188	9.22865	5.64191	3.15935	1.34539	29.3332	29.4941	5.71749	3.149
ENSRNOG00000001174	Pde9a	20	+	10123651	10216548	phosphodiesterase 9A [Source:RGD Symbol;Acc:621035]	protein_coding	6.51988	3.62245	11.3516	11.0957	5.64314	1.73313	8.6974	5.76295	5.31656	7.98279	7.13297	7.66265	4.83829	12.2017	3.35229	6.61187	2.55804	4.52462	6.33167	7.82362	5.2787	3.64728	2.88573	3.68268
ENSRNOG00000001177	Acads	12	+	47254484	47263747	acyl-CoA dehydrogenase short chain [Source:RGD Symbol;Acc:620514]	protein_coding	3.73374	5.84847	7.73743	10.3323	5.23919	2.47278	4.86917	2.82545	5.0324	6.2129	6.60836	5.42009	11.0894	13.1789	15.2028	13.857	2.79746	4.87829	2.21503	4.8564	28.5971	20.4174	0.250627	3.92449
ENSRNOG00000001178	Sppl3	12	-	47276476	47360507	signal peptide peptidase like 3 [Source:RGD Symbol;Acc:1562826]	protein_coding	9.96747	8.46923	9.80064	8.95919	11.6092	19.3708	5.50377	10.7207	16.0922	10.4938	8.29514	4.88737	16.1333	17.9713	3.15188	1.38583	25.756	17.2992	23.2579	36.7977	22.6375	32.695	30.9904	35.0085
ENSRNOG00000001181	Wdr4	20	-	10239154	10257044	WD repeat domain 4 [Source:RGD Symbol;Acc:1585179]	protein_coding	8.15072	6.26696	9.16993	12.3091	5.27608	10.3037	7.50312	5.22026	7.46489	6.0966	8.55883	5.45973	9.36613	8.64231	34.7349	39.7712	3.38474	4.65683	2.96101	4.83565	4.85551	5.6541	1.63795	0.894277
ENSRNOG00000001182	Ndufv3	20	+	10265806	10275304	NADH:ubiquinone oxidoreductase subunit V3 [Source:RGD Symbol;Acc:621020]	protein_coding	14.8893	12.2954	16.3891	10.602	14.3533	9.75179	13.0177	10.9109	13.3175	11.668	20.0914	17.3399	17.111	14.7341	8.2826	9.96644	39.0995	45.3165	24.7371	27.6626	0.16203	3.05219	0	6.91061
ENSRNOG00000001183	Hnf1a	12	+	47407811	47433342	HNF1 homeobox A [Source:RGD Symbol;Acc:3828]	protein_coding	4.19904	5.17409	8.15267	9.2668	7.63968	4.51487	4.87445	6.13607	4.87479	4.14161	5.10655	5.72246	5.55002	7.51918	4.39945	6.14916	2.45619	4.11938	2.56	2.11361	3.39174	4.07122	0	5.3007
ENSRNOG00000001184	Pknox1	20	+	10334308	10358922	PBX/knotted 1 homeobox 1 [Source:RGD Symbol;Acc:1305003]	protein_coding	6.59407	9.61645	11.6232	8.21949	6.08221	4.7753	7.72726	6.24977	15.7693	13.0174	9.94863	8.64251	8.07314	11.1448	34.8151	34.9136	13.495	9.81646	3.94106	4.55554	3.39686	5.92444	5.15548	2.94741
ENSRNOG00000001185	RGD1311899	12	-	47433358	47438931	similar to RIKEN cDNA 2210016L21 gene [Source:RGD Symbol;Acc:1311899]	protein_coding	7.04206	7.29024	14.4776	10.1438	6.80372	3.36735	12.3045	3.40783	5.66185	8.81469	9.56273	8.45562	11.9636	12.031	2.96536	4.96062	11.505	20.2407	27.0349	19.4167	2.25326	6.40851	0	0
ENSRNOG00000001187	Oasl	12	-	47444104	47456894	2'-5'-oligoadenylate synthetase-like [Source:RGD Symbol;Acc:1308586]	protein_coding	5.51407	8.42241	12.6924	7.63995	6.20303	8.40146	10.3179	5.81695	5.69857	7.93709	7.2625	6.72283	6.9663	5.70996	4.05593	4.21637	22.6749	17.5873	2.78378	2.24123	2.60599	5.77685	3.68569	2.39653
ENSRNOG00000001189	Sik1	20	-	10668411	10680283	salt-inducible kinase 1 [Source:RGD Symbol;Acc:69407]	protein_coding	9.77699	13.6037	8.58266	8.16242	6.76625	8.58379	26.504	21.8809	20.4097	18.7775	5.73894	5.01608	8.03402	7.0003	4.09161	5.54008	82.7073	79.0196	17.2637	20.2391	22.9628	16.672	0	1.88141
ENSRNOG00000001190	Git2	12	+	47590154	47631119	GIT ArfGAP 2 [Source:RGD Symbol;Acc:1359708]	protein_coding	73.7136	53.1952	6.77947	10.2809	7.52994	7.6049	8.0425	4.43167	14.749	12.2331	6.87152	7.21387	4.46551	6.06148	6.74611	3.55058	30.0599	44.1472	10.3781	12.9129	7.03179	9.51135	10.0623	16.6467
ENSRNOG00000001191	Tchp	12	-	47638274	47653638	trichoplein, keratin filament binding [Source:RGD Symbol;Acc:1310813]	protein_coding	5.57968	8.38963	9.89582	9.14528	8.80956	12.4226	8.50355	7.92806	7.18295	5.41509	6.7437	6.17206	10.212	11.0577	3.39246	3.57416	15.1319	21.5585	12.9712	14.0855	16.1878	29.4642	1.42477	6.86163
ENSRNOG00000001192	Gltp	12	+	47667556	47687707	glycolipid transfer protein [Source:RGD Symbol;Acc:1564442]	protein_coding	2.84517	7.80942	9.15321	7.77347	8.2543	8.64943	8.7176	6.37606	4.84544	3.71618	8.44214	7.54193	4.66106	11.8486	15.2141	13.2621	13.0676	8.7915	66.0508	69.2627	2.10369	1.84542	60.5566	52.5136
ENSRNOG00000001193	Hsf2bp	20	-	10757854	10844178	heat shock transcription factor 2 binding protein [Source:RGD Symbol;Acc:1565879]	protein_coding	7.62149	6.73797	11.8561	16.7799	11.1256	10.9881	9.87553	12.161	5.80365	6.60726	10.8328	11.3926	6.55916	11.4529	5.00349	3.50211	1.20615	2.11943	4.28167	2.53147	9.24818	12.1437	2.64604	2.48035
ENSRNOG00000001194	Rrp1b	20	+	10844266	10869821	ribosomal RNA processing 1B [Source:RGD Symbol;Acc:1305633]	protein_coding	6.85937	3.52592	9.60385	7.30034	3.69427	8.29185	6.89043	5.20543	7.1503	7.76949	7.80152	8.52962	9.3144	9.54717	5.30787	5.81951	4.19386	4.36177	5.09384	6.28679	3.43551	4.45786	12.5992	12.1144
ENSRNOG00000001195	Trpv4	12	+	47698947	47737902	transient receptor potential cation channel, subfamily V, member 4 [Source:RGD Symbol;Acc:69337]	protein_coding	5.03847	6.53015	12.5828	12.6779	7.02604	4.05564	4.32712	9.29743	5.65315	5.56592	8.6993	9.36328	7.54056	10.1436	4.37415	5.93539	2.10564	3.32605	1.68972	3.30316	4.14518	4.73327	2.24875	1.19528
ENSRNOG00000001198	Fam222a	12	-	47748165	47793534	family with sequence similarity 222, member A [Source:RGD Symbol;Acc:1565883]	protein_coding	10.1434	9.87594	15.1486	13.1559	7.14774	7.46712	7.89621	10.9113	4.65834	3.36566	7.82396	5.56596	7.31444	14.3915	7.07527	1.61142	0	1.35685	1.58424	1.02576	5.97345	0	1.68364	1.39989
ENSRNOG00000001199	Pop5	12	-	47138346	47142852	POP5 homolog, ribonuclease P/MRP subunit [Source:RGD Symbol;Acc:1311819]	protein_coding	4.62731	9.87956	7.44006	8.17212	3.58438	5.84001	7.13027	5.90164	4.98464	4.67838	4.58332	4.28389	16.4552	24.1504	13.3985	10.8127	1.31106	5.9036	8.53107	8.21239	10.9153	10.045	1.405	0
ENSRNOG00000001201	Cstb	20	-	10966331	10968432	cystatin B [Source:RGD Symbol;Acc:2435]	protein_coding	8.40426	2.32637	17.1268	10.9512	4.09103	6.52647	11.6781	7.31406	25.7845	35.3696	12.742	10.2145	4.59376	0.119888	154.484	138.005	183.613	185.25	326.63	274.501	205.785	189.982	0	0
ENSRNOG00000001203	Rrp1	20	+	10981998	10993280	ribosomal RNA processing 1 [Source:RGD Symbol;Acc:1307286]	protein_coding	7.60286	5.51454	7.07847	6.11786	4.83678	6.94082	8.24785	5.06714	5.98231	3.03454	5.25929	5.76377	3.26537	6.45147	8.7805	4.76282	16.3628	11.2338	6.46972	4.45585	1.33498	8.66101	15.4021	34.4689
ENSRNOG00000001204	Ankrd13a	12	-	47558590	47588335	ankyrin repeat domain 13a [Source:RGD Symbol;Acc:1308577]	protein_coding	4.67088	4.16958	10.7944	14.3587	6.01523	5.01832	11.4504	8.02869	7.83091	6.95728	6.07903	6.80668	4.89684	6.89781	8.4483	4.14777	19.246	14.5943	11.0528	9.65759	4.83186	5.83513	2.74622	4.86594
ENSRNOG00000001205	Agpat3	20	+	11114164	11144806	1-acylglycerol-3-phosphate O-acyltransferase 3 [Source:RGD Symbol;Acc:1305787]	protein_coding	7.16491	5.85349	9.23099	8.60543	5.24801	6.46176	7.22222	4.21876	7.88456	6.63698	7.42784	7.38169	6.34974	4.6434	3.40873	3.37048	7.40571	9.63918	10.2721	9.5278	2.51984	3.95686	1.8508	3.70531
ENSRNOG00000001210	Pwp2	20	+	11228844	11243205	PWP2, small subunit processome component [Source:RGD Symbol;Acc:1582817]	protein_coding	5.61706	10.3381	8.81856	9.24989	4.75194	4.99171	6.47662	5.6796	3.0265	5.323	6.18178	6.60553	6.17049	8.97617	3.12187	1.76351	5.282	4.07837	1.36863	2.71681	5.85388	5.04064	1.65227	1.30148
ENSRNOG00000001211	Gatd3a	20	+	11244353	11252449	glutamine amidotransferase like class 1 domain containing 3A [Source:RGD Symbol;Acc:1303003]	protein_coding	10.4405	12.4583	11.7213	7.60616	7.13674	10.0383	12.7976	6.30913	6.94914	9.7887	4.53985	9.85201	12.5779	18.2501	2.05944	5.12577	8.48711	3.02413	18.9762	16.6437	7.16413	3.17983	2.44463	8.30575
ENSRNOG00000001212	Dnmt3l	20	-	11344514	11359090	DNA methyltransferase 3 like [Source:RGD Symbol;Acc:1303239]	protein_coding	12.3667	9.12661	16.4053	18.5143	12.2011	5.25724	10.0765	7.10877	4.99233	10.3589	11.7938	9.72871	6.55041	11.8281	4.58494	10.3645	23.4552	29.3805	6.6936	8.89791	23.5144	18.6087	3.18259	0
ENSRNOG00000001213	Aire	20	+	11365697	11380631	autoimmune regulator [Source:RGD Symbol;Acc:1311139]	protein_coding	5.2906	2.41945	8.93323	4.40506	3.07296	5.92922	9.23298	6.56022	3.90787	3.55838	5.52132	6.14793	2.49626	5.66319	5.93982	4.23188	3.20762	2.18816	2.26046	1.48845	0	3.12015	2.46419	7.68026
ENSRNOG00000001214	Pfkl	20	+	11393877	11415882	phosphofructokinase, liver type [Source:RGD Symbol;Acc:3311]	protein_coding	7.77234	10.7507	10.5219	11.7136	3.58019	6.34079	7.62595	9.67291	4.25874	5.84066	5.16999	6.76925	8.49683	11.9825	5.41754	8.68369	5.59336	6.58568	1.72783	1.89161	5.116	14.6523	3.91679	4.72099
ENSRNOG00000001215	Cfap410	20	-	11417429	11424324	cilia and flagella associated protein 410 [Source:RGD Symbol;Acc:1309594]	protein_coding	5.85458	4.80209	9.40627	9.94875	8.93139	9.77391	11.3274	7.96831	4.08657	4.67897	5.52221	7.29049	14.4791	14.3889	8.16858	10.6393	7.43858	7.84123	11.4462	9.35415	8.07771	7.68629	6.85686	1.14774
ENSRNOG00000001216	Trpm2	20	+	11436267	11482051	transient receptor potential cation channel, subfamily M, member 2 [Source:RGD Symbol;Acc:1311889]	protein_coding	6.77797	7.31348	9.45754	10.8904	6.92313	5.96636	7.69963	9.42713	4.80085	6.08294	7.06593	7.00756	9.29148	8.12147	5.49838	5.77803	5.2101	4.03261	3.15667	2.06693	1.38323	7.6175	1.11178	2.84374
ENSRNOG00000001217	Lrrc3	20	+	11489456	11490406	leucine rich repeat containing 3 [Source:RGD Symbol;Acc:628861]	protein_coding	2.20197	4.95226	6.37122	8.02645	8.64737	10.9429	2.05507	4.85361	2.49212	5.88129	2.58371	6.87818	4.13817	2.29943	1.39028	4.72694	1.7012	0	0	2.12437	2.58316	5.79535	7.694	5.20521
ENSRNOG00000001218	AABR07044583.1	20	+	11561438	11572360		protein_coding	7.88639	7.74434	19.6214	10.7901	1.73676	2.51683	11.6174	6.98836	5.10622	3.43222	1.4182	8.34976	7.63889	3.20604	5.9097	4.3433	1.79827	5.67066	1.07027	1.59576	9.43516	2.0715	12.1772	0
ENSRNOG00000001219	Tspear	20	-	11501925	11528332	thrombospondin-type laminin G domain and EAR repeats [Source:RGD Symbol;Acc:1563108]	protein_coding	4.40361	4.01082	11.6615	12.9296	9.19551	8.85056	5.02266	13.8112	7.60765	11.0423	7.70707	5.58422	8.41072	8.90078	3.5346	6.31472	4.3254	7.15303	4.26795	1.44274	6.23172	6.09922	0.786847	8.05822
ENSRNOG00000001220	LOC100361664	20	-	11626544	11626876	keratin associated protein 12-1-like [Source:RGD Symbol;Acc:2319709]	protein_coding	7.0375	10.9914	15.4424	26.9987	9.80562	12.6718	0	0.957446	14.2154	8.86406	6.96751	17.231	2.43448	4.04873	0	0	4.52606	2.78111	3.96571	2.88619	0	22.2368	0	0
ENSRNOG00000001222	Ube2g2	20	-	11700089	11721838	ubiquitin-conjugating enzyme E2G 2 [Source:RGD Symbol;Acc:1304860]	protein_coding	6.4993	9.46611	8.21196	11.9369	7.5254	5.54845	4.88386	3.53239	19.5871	17.4175	5.38807	6.37397	8.96704	9.08957	5.58777	6.82645	13.7434	8.57681	16.8303	17.0296	7.58389	11.256	2.65035	0
ENSRNOG00000001223	Pttg1ip	20	-	11746370	11764233	PTTG1 interacting protein [Source:RGD Symbol;Acc:1305983]	protein_coding	24.6455	24.252	15.0782	9.5844	3.61021	5.47553	9.17241	11.1834	9.60579	8.96124	10.5556	9.72837	13.2533	12.2743	4.26307	4.38063	51.8868	50.5777	37.1041	34.4586	21.0267	11.5929	27.6284	24.08
ENSRNOG00000001224	Itgb2	20	-	11777783	11815647	integrin subunit beta 2 [Source:RGD Symbol;Acc:1305581]	protein_coding	13.401	12.3791	9.17147	12.3801	8.82376	7.36526	6.92241	6.07866	14.7582	17.0311	8.5867	8.33611	8.26184	10.7561	8.7394	12.5824	42.1254	42.844	5.07561	5.67652	12.0174	4.87933	3.36494	2.71116
ENSRNOG00000001225	Fam207a	20	+	11863082	11896774	family with sequence similarity 207, member A [Source:RGD Symbol;Acc:1311257]	protein_coding	49.7385	36.2623	10.5545	16.4456	10.775	17.1635	8.75437	8.43436	32.268	25.669	32.7156	27.2099	31.6504	21.5535	15.6271	9.65623	17.5379	15.9106	10.4202	9.31906	49.5906	51.3991	14.9566	1.07905
ENSRNOG00000001227	Adarb1	20	+	11972381	12101047	adenosine deaminase, RNA-specific, B1 [Source:RGD Symbol;Acc:2033]	protein_coding	4.80399	5.91659	8.5594	9.48916	7.76492	4.72205	53.959	54.9369	5.38603	5.86426	8.87287	6.96043	12.5122	8.62887	3.69702	2.62648	12.2462	12.5313	17.1617	15.2325	15.6087	18.6753	12.4463	16.1658
ENSRNOG00000001228	Pofut2	20	-	12117811	12128747	protein O-fucosyltransferase 2 [Source:RGD Symbol;Acc:1307334]	protein_coding	9.3866	13.0032	13.8774	18.3051	17.4739	8.93273	8.0905	13.0937	10.0489	13.6278	12.5001	11.8563	7.18871	8.88202	9.26612	11.0308	13.6984	20.6427	6.79967	5.1836	23.4892	12.049	2.5401	4.61429
ENSRNOG00000001229	Col18a1	20	+	12225202	12332858	collagen type XVIII alpha 1 chain [Source:RGD Symbol;Acc:70936]	protein_coding	8.05258	5.00967	6.44316	8.52707	8.18196	5.61747	7.20583	7.5978	5.30215	7.63872	6.375	6.93498	7.37202	8.19409	3.92145	4.18896	4.52048	2.82305	3.9805	2.4748	5.31364	5.46991	3.39187	1.34143
ENSRNOG00000001232	Slc19a1	20	-	12334676	12352377	solute carrier family 19 member 1 [Source:RGD Symbol;Acc:3695]	protein_coding	8.91164	5.19586	13.0761	9.03068	4.80694	1.60886	3.67589	5.37094	8.04068	4.08517	6.42941	6.66645	7.24198	6.43291	4.28186	5.17578	3.81242	0.495742	1.50847	1.77831	0.695493	2.99124	5.08549	4.48938
ENSRNOG00000001235	Gna12	12	+	15890170	15971212	G protein subunit alpha 12 [Source:RGD Symbol;Acc:71018]	protein_coding	8.36369	8.40594	15.3683	15.3065	8.52318	7.99874	14.943	9.1687	8.45916	4.80933	10.8836	7.81503	6.5667	11.6296	14.8753	12.9014	45.2674	55.0168	99.0365	99.6763	4.7394	4.71087	70.0819	75.8881
ENSRNOG00000001236	Brat1	12	-	16015771	16027881	BRCA1-associated ATM activator 1 [Source:RGD Symbol;Acc:1565146]	protein_coding	7.03738	6.71828	9.71265	9.87311	4.07115	5.61634	4.79195	3.09992	4.80387	4.82544	2.64161	5.10434	5.60593	5.60319	3.29791	2.73582	5.67419	6.20217	6.30326	3.03072	4.59464	1.73752	1.04672	1.04341
ENSRNOG00000001237	Cabin1	20	+	13836030	13963003	calcineurin binding protein 1 [Source:RGD Symbol;Acc:620263]	protein_coding	8.24436	8.62364	14.1578	12.5461	9.80096	7.30947	6.24766	5.52091	8.95583	8.57872	8.55736	7.44343	5.47569	6.96207	5.46878	5.12057	4.32067	3.08765	3.34087	2.78266	10.5944	4.61181	2.44205	6.00875
ENSRNOG00000001238	Rsrc2	12	+	38274297	38294292	arginine and serine rich coiled-coil 2 [Source:RGD Symbol;Acc:1564882]	protein_coding	0.799872	3.85788	13.9214	6.54801	7.69832	7.23119	9.57622	5.66005	32.1037	35.4506	10.2436	9.66859	10.8567	14.919	8.56738	9.08615	91.2941	102.135	55.5846	68.4786	63.0503	48.7369	18.7238	38.9989
ENSRNOG00000001239	Ddt	20	+	13827132	13831588	D-dopachrome tautomerase [Source:RGD Symbol;Acc:61923]	protein_coding	33.4122	45.9237	18.585	7.13061	33.9277	28.6145	15.5365	25.6429	18.0901	35.7469	21.9142	23.712	21.2129	15.6287	90.3508	111.733	19.8273	20.5896	117.613	105.145	56.1628	49.721	12.6746	12.6594
ENSRNOG00000001241	Iqce	12	+	15857805	16067924	IQ motif containing E [Source:RGD Symbol;Acc:1311349]	protein_coding	5.82321	4.40115	9.19759	8.19677	7.44517	11.5973	2.91014	4.23535	6.14233	4.39609	4.81851	7.21784	4.81068	7.63403	6.88749	6.49758	2.37266	4.97357	2.11411	4.22858	3.03947	4.69282	2.43851	2.09198
ENSRNOG00000001242	Gstt3	20	+	13817795	13825475	glutathione S-transferase, theta 3 [Source:RGD Symbol;Acc:1562732]	protein_coding	2.39112	4.08363	12.4325	9.55889	3.77375	6.27334	13.4637	8.89833	5.24227	9.68133	9.68899	12.3306	6.00761	6.12231	25.1356	23.5208	11.2837	13.6392	118.016	146.923	7.85703	1.87529	50.5923	9.11367
ENSRNOG00000001243	Zcchc8	12	+	38303624	38326502	zinc finger CCHC-type containing 8 [Source:RGD Symbol;Acc:1309774]	protein_coding	7.19888	5.57605	7.49923	6.65604	6.54577	11.1494	7.97381	11.606	5.70181	4.60393	10.0585	8.79908	8.14486	9.28406	14.6851	15.0065	6.99158	4.24612	8.45231	9.81951	7.77942	4.58711	10.8368	15.6887
ENSRNOG00000001245	Pcbp3	20	+	12429315	12629981	poly(rC) binding protein 3 [Source:RGD Symbol;Acc:1307430]	protein_coding	4.54068	5.17978	12.7164	11.8409	6.66857	7.48567	4.16313	5.26157	5.44094	9.10224	8.10762	8.83078	9.88674	8.85123	8.72152	6.57013	2.0725	3.13899	6.34456	4.93943	6.34858	4.0535	4.83259	5.45171
ENSRNOG00000001247	Clip1	12	+	38345456	38452652	CAP-GLY domain containing linker protein 1 [Source:RGD Symbol;Acc:67404]	protein_coding	8.35023	7.62227	12.6594	14.7275	17.8208	12.6671	11.697	8.23439	11.7645	10.4217	16.3314	17.9127	5.2856	11.9699	6.17115	8.19026	15.5284	19.6258	15.2022	18.4126	14.4113	9.36966	11.4068	12.502
ENSRNOG00000001249	Col6a1	20	+	12658065	12675561	collagen type VI alpha 1 chain [Source:RGD Symbol;Acc:1565398]	protein_coding	7.35223	5.13276	11.6167	9.44628	4.96238	5.39339	8.17497	5.11325	6.00056	3.80158	5.08379	5.19546	7.59967	9.41567	3.38958	4.8827	2.23772	0.79849	2.05064	0.994098	3.1489	2.72979	2.38346	0.311729
ENSRNOG00000001250	Lfng	12	-	16118634	16126953	LFNG O-fucosylpeptide 3-beta-N-acetylglucosaminyltransferase [Source:RGD Symbol;Acc:620587]	protein_coding	4.05178	7.19694	9.34777	10.6162	4.96873	6.12391	10.4601	8.8771	6.85866	2.96335	4.98007	5.68479	14.2138	7.74004	2.56539	5.48254	3.81244	0.886186	0.874091	1.50756	4.02689	1.09964	0	15.4291
ENSRNOG00000001251	Grifin	12	+	16170162	16172129	galectin-related inter-fiber protein [Source:RGD Symbol;Acc:71055]	protein_coding	6.66102	9.24722	5.02295	11.6224	1.26685	2.63531	5.33593	6.2383	9.96653	6.80106	3.74331	11.0289	15.3566	5.73148	2.12471	1.65416	2.60709	1.71409	2.25614	10.9467	9.14794	4.82179	8.44112	3.76245
ENSRNOG00000001252	Chst12	12	-	16200019	16201632	carbohydrate sulfotransferase 12 [Source:RGD Symbol;Acc:1308214]	protein_coding	9.58653	8.32149	13.8651	11.009	6.06553	4.89324	5.4017	4.59281	7.15118	9.67807	6.7682	11.5106	14.261	9.34826	7.5666	4.79758	6.67711	6.7127	0.452165	1.98999	2.712	5.44681	6.59738	0
ENSRNOG00000001253	Eif3b	12	-	16285733	16310190	eukaryotic translation initiation factor 3, subunit B [Source:RGD Symbol;Acc:1309018]	protein_coding	232.274	241.775	35.9842	35.6225	62.0527	61.3892	84.6465	85.7372	224.226	233.046	94.4535	90.0384	72.5304	76.1708	77.5674	75.8092	27.3025	24.6453	20.8421	23.977	91.1049	100.255	27.0392	21.523
ENSRNOG00000001254	Col6a2	20	+	12773427	12801180	collagen type VI alpha 2 chain [Source:RGD Symbol;Acc:1305585]	protein_coding	8.04252	9.08581	12.8928	13.1185	8.4377	5.82577	10.5702	9.40134	4.6583	5.57672	9.56401	6.4851	7.83591	10.3902	4.49343	3.424	1.81985	2.72167	4.73787	5.948	7.21651	4.98717	47.3435	41.7842
ENSRNOG00000001255	Mlxip	12	-	38567247	38638536	MLX interacting protein [Source:RGD Symbol;Acc:1560774]	protein_coding	7.01184	4.77283	9.37478	11.3538	4.94045	4.47385	5.7409	11.3614	3.41654	3.99347	8.04389	8.42532	3.53147	6.81317	5.3664	3.80702	5.64411	4.24625	3.5694	2.89008	5.02316	3.04833	2.68382	0.593408
ENSRNOG00000001256	Atxn2	12	-	40266662	40332612	ataxin 2 [Source:RGD Symbol;Acc:1306637]	protein_coding	5.51843	5.88701	9.60973	9.46298	5.16808	3.39813	6.86123	7.98978	9.96566	12.7388	8.19424	9.7048	9.53865	8.13991	6.98316	6.37955	18.2974	14.9763	5.96203	7.79823	3.00293	7.08815	1.7179	0.913096
ENSRNOG00000001258	Snx8	12	+	16340922	16389497	sorting nexin 8 [Source:RGD Symbol;Acc:1305791]	protein_coding	8.7193	5.70109	16.6564	16.4528	6.03524	5.26488	10.3648	10.9232	6.59277	6.98571	7.27723	6.23697	11.7538	9.9455	4.26683	4.18138	7.37618	7.54268	3.69499	3.39709	9.85918	7.55185	18.7623	16.9905
ENSRNOG00000001259	Cux2	12	+	40018937	40219291	cut-like homeobox 2 [Source:RGD Symbol;Acc:1305967]	protein_coding	3.84079	6.21136	12.4796	11.1438	4.31422	9.50898	5.42585	4.65335	4.66734	3.99292	3.82076	6.09616	7.45553	6.22864	3.79452	2.94194	4.39845	2.89951	1.01776	2.83121	5.70738	6.04926	1.77351	3.61878
ENSRNOG00000001260	Nudt1	12	-	16391578	16395029	nudix hydrolase 1 [Source:RGD Symbol;Acc:621080]	protein_coding	7.51181	6.05731	17.1802	16.1461	6.29933	11.1466	5.01276	6.80901	6.28285	7.66059	6.23045	15.7697	14.4701	4.69221	7.65004	2.8424	32.3955	31.0122	9.23735	12.0087	0	8.84529	0	2.93457
ENSRNOG00000001261	Ftcd	20	-	12806957	12820466	formimidoyltransferase cyclodeaminase [Source:RGD Symbol;Acc:70915]	protein_coding	7.06374	5.77644	15.1372	11.0353	6.03059	6.61221	7.8552	4.52398	4.65086	6.14161	8.99527	8.92219	10.4323	6.25305	4.07253	3.74165	2.3045	2.3161	2.04863	0.541341	2.36969	4.85618	9.21488	0
ENSRNOG00000001262	Spatc1l	20	-	13164628	13173774	spermatogenesis and centriole associated 1-like [Source:RGD Symbol;Acc:1562578]	protein_coding	1.44382	0	0.415936	0.226235	0	0	0	0.334858	1.19539	0	0	0	0.466445	0.498236	0	0	0.351325	0.530696	0	0	0	0	0	0
ENSRNOG00000001265	Mad1l1	12	+	16410083	16719824	mitotic arrest deficient 1 like 1 [Source:RGD Symbol;Acc:1596881]	protein_coding	6.1687	4.45719	12.7958	13.6295	9.00075	7.12789	18.5859	13.7044	7.5693	5.38361	6.9839	8.94592	8.89854	9.26792	3.7152	3.20018	8.12671	7.67758	3.41934	5.80846	7.30167	3.55986	1.81348	1.26065
ENSRNOG00000001269	Ppp1cc	12	-	39864295	39882030	protein phosphatase 1 catalytic subunit gamma [Source:RGD Symbol;Acc:3377]	protein_coding	11.3829	7.05376	20.9053	14.801	9.70289	15.5287	22.7984	30.028	32.3351	65.8563	16.6736	15.5677	11.9543	15.5159	7.06307	6.84149	119.994	134.401	68.0063	72.7027	13.6867	5.63061	26.4304	43.7239
ENSRNOG00000001270	Hvcn1	12	-	39822637	39850567	hydrogen voltage-gated channel 1 [Source:RGD Symbol;Acc:1310788]	protein_coding	1.91371	2.88583	10.15	7.24353	11.4887	8.24827	11.9256	5.8456	1.97028	2.88065	5.61589	3.6011	5.0197	1.59319	3.74606	4.82152	2.55888	1.42654	8.71845	7.47492	1.15492	0	1.77408	0
ENSRNOG00000001271	Card6	2	-	54810110	54824033	caspase recruitment domain family, member 6 [Source:RGD Symbol;Acc:1305805]	protein_coding	3.53596	5.51635	4.59281	7.74296	5.28003	3.88744	4.40854	7.84327	5.78851	4.1235	4.4935	5.91354	5.17068	8.02716	3.63854	3.69824	4.24104	6.06567	1.69283	2.58115	1.67513	6.23342	1.52238	5.73603
ENSRNOG00000001272	Mcm3ap	20	-	12879278	12917039	minichromosome maintenance complex component 3 associated protein [Source:RGD Symbol;Acc:1306834]	protein_coding	3.9892	5.3626	9.6894	8.89627	4.28671	5.27729	4.80939	6.87522	5.05744	4.99622	9.98911	5.70203	7.60319	7.3895	3.93754	5.11087	6.94096	5.4848	5.06496	5.17711	4.60605	6.22855	2.6103	1.73558
ENSRNOG00000001273	Psmg3	12	+	16899025	16901934	proteasome assembly chaperone 3 [Source:RGD Symbol;Acc:2319950]	protein_coding	4.11832	6.63652	8.69772	13.46	109.918	123.134	9.95439	9.23813	4.27688	6.4577	5.71255	7.48288	6.47671	13.6082	5.0642	1.17461	2.88413	3.9752	15.1575	31.3446	0	4.54097	19.9352	0
ENSRNOG00000001274	Vps29	12	-	39690069	39699113	VPS29 retromer complex component [Source:RGD Symbol;Acc:1308332]	protein_coding	18.4249	25.8393	8.31254	7.20477	7.20968	2.10485	17.7281	6.07468	19.2807	16.8147	17.4959	17.4558	21.4873	12.5373	7.56331	9.71696	13.3906	18.2171	18.2831	5.92322	12.6403	7.44031	1.61242	4.93341
ENSRNOG00000001275	Tmem184a	12	+	16912249	16921426	transmembrane protein 184A [Source:RGD Symbol;Acc:1306702]	protein_coding	6.96208	7.51108	9.43567	5.84102	7.4562	7.56047	3.70843	4.1826	6.19742	5.67917	5.0817	7.22496	8.03354	3.60724	4.41428	2.73686	2.84272	5.26036	0.424602	2.94859	0.937652	3.40272	1.56066	0
ENSRNOG00000001276	Pcnt	20	+	12944786	13038431	pericentrin [Source:RGD Symbol;Acc:1595865]	protein_coding	8.35009	10.4839	11.0974	9.3904	5.3888	5.40835	11.2579	13.1691	20.9497	24.6526	12.0308	14.7077	7.72161	7.29471	6.9847	6.27259	7.48334	8.20265	6.95357	6.77532	9.19744	10.7159	3.66272	5.47075
ENSRNOG00000001277	Mafk	12	-	16923990	16934706	MAF bZIP transcription factor K [Source:RGD Symbol;Acc:628633]	protein_coding	5.77327	5.66811	8.59401	10.9157	2.95824	3.54373	11.5481	11.8815	5.0185	4.14056	2.70061	6.55308	7.11149	6.47312	4.16716	3.34399	6.58881	5.90518	2.50623	3.25917	5.83712	11.3325	8.95424	1.35211
ENSRNOG00000001278	Gpn3	12	-	39670453	39679510	GPN-loop GTPase 3 [Source:RGD Symbol;Acc:1303034]	protein_coding	3.58537	12.487	9.12545	5.75793	14.0145	7.14129	5.93617	8.3494	5.94578	7.55505	8.35309	7.36616	8.02105	3.21076	4.83891	3.81131	4.97599	5.76921	11.3092	13.3681	46.7079	28.6852	0.060327	1.55764
ENSRNOG00000001283	Anapc7	12	-	39614733	39641285	anaphase promoting complex subunit 7 [Source:RGD Symbol;Acc:1311927]	protein_coding	6.35225	7.37177	7.60847	9.84093	7.08002	7.57447	12.4173	10.9105	5.22511	7.43759	8.59131	9.91919	39.897	47.2429	6.17665	7.74544	6.15745	4.03341	2.41237	3.36348	8.10439	5.00717	0	1.24205
ENSRNOG00000001284	Uncx	12	-	17182163	17186679	UNC homeobox [Source:RGD Symbol;Acc:69361]	protein_coding	1.25988	1.85702	4.33848	3.64178	3.99652	0.490548	6.0773	3.82832	1.86643	1.21095	4.22016	4.08997	1.36508	3.39922	2.46649	1.51763	1.15879	0.642738	0	0	1.57443	1.44018	0	0
ENSRNOG00000001285	Atp2a2	12	+	39553903	39603326	ATPase sarcoplasmic/endoplasmic reticulum Ca2+ transporting 2 [Source:RGD Symbol;Acc:2174]	protein_coding	7.34381	15.8424	15.6491	16.2069	10.5204	10.2424	17.5383	14.241	16.0663	13.7989	16.6745	16.6729	18.7548	19.5517	16.4063	19.5759	58.828	70.6347	63.2192	62.2319	37.5537	21.1229	36.544	49.5229
ENSRNOG00000001287	Gper1	12	-	17309834	17311112	G protein-coupled estrogen receptor 1 [Source:RGD Symbol;Acc:619845]	protein_coding	6.7478	2.54645	7.9147	8.72392	2.06603	17.0088	3.54555	2.31151	3.47748	3.32753	9.89703	6.4935	12.3318	8.23162	5.12687	10.427	4.12029	1.48531	3.48813	2.03581	5.75045	2.181	4.33582	0
ENSRNOG00000001288	Gpr146	12	-	17345510	17358617	G protein-coupled receptor 146 [Source:RGD Symbol;Acc:1560731]	protein_coding	10.1998	5.19534	13.3559	9.23636	3.31491	4.31208	7.16738	7.86495	4.6811	5.2973	2.59649	4.5568	3.61849	2.34926	10.2144	7.43698	3.5655	3.70914	2.65667	1.68046	8.62948	3.76312	7.95672	1.93438
ENSRNOG00000001289	LOC498154	12	+	17277635	17380494	RIKEN cDNA 3110082I17 gene [Source:MGI Symbol;Acc:MGI:1920462]	protein_coding	6.8172	4.1372	4.07264	9.33806	10.9278	4.74533	3.91772	1.53767	9.50603	10.2623	5.06967	4.76538	4.25915	5.86067	3.19628	0.70212	17.9731	12.7419	9.10076	8.91282	1.78618	4.09169	1.53561	0.574654
ENSRNOG00000001293	Get4	12	-	17469112	17486157	guided entry of tail-anchored proteins factor 4 [Source:RGD Symbol;Acc:1311660]	protein_coding	3.93162	5.27355	10.0246	7.69046	3.91842	7.07675	5.22825	9.1417	9.6432	7.5003	6.23015	9.99861	6.83138	6.2643	24.7586	23.8807	7.8758	4.61925	8.87294	18.7865	2.96912	2.30426	1.53784	3.83783
ENSRNOG00000001294	Ift81	12	+	39423596	39506890	intraflagellar transport 81 [Source:RGD Symbol;Acc:727862]	protein_coding	4.42966	3.80845	5.61279	4.65856	8.56332	4.60431	5.37937	4.22691	16.8833	14.0534	7.57902	5.92401	8.65017	8.02362	31.111	22.7973	2.23215	2.74875	2.73322	3.63175	4.14789	1.81732	20.6415	8.11843
ENSRNOG00000001295	S100b	20	-	13130636	13142856	S100 calcium binding protein B [Source:RGD Symbol;Acc:3615]	protein_coding	4.38235	4.15249	26.5752	29.5965	331.376	333.046	27.4762	27.6173	12.7361	9.97189	37.7666	32.9315	217.327	196.53	389.074	370.956	19.2754	20.174	393.881	420.72	380.636	352.122	364.021	440.251
ENSRNOG00000001296	P2rx7	12	-	39353613	39396042	purinergic receptor P2X 7 [Source:RGD Symbol;Acc:3241]	protein_coding	2.85701	2.75092	9.0651	8.69487	5.88494	4.21146	1.21422	4.97555	4.97464	5.55925	5.71588	4.7582	3.39319	5.91918	4.29573	3.45792	4.92614	4.76878	3.21108	2.69306	6.22969	8.13149	2.0183	1.40094
ENSRNOG00000001297	Prmt2	20	+	13156241	13212606	protein arginine methyltransferase 2 [Source:RGD Symbol;Acc:1565519]	protein_coding	6.5077	5.66726	10.6242	14.3487	7.78783	10.5114	7.10469	10.7954	7.86201	5.75574	7.9378	8.91991	9.95586	15.2778	3.06517	2.83974	22.1797	14.322	29.0092	19.2074	6.35565	8.96802	24.1509	19.7498
ENSRNOG00000001298	Slc5a4b	20	+	13498926	13547508	solute carrier family 5 (neutral amino acid transporters, system A), member 4b [Source:RGD Symbol;Acc:1309867]	protein_coding	3.77987	0.93353	1.68792	2.98671	2.71601	2.79779	0.633293	0.821008	1.6853	1.83039	1.64494	2.34831	2.50446	2.77773	0.741692	1.75144	1.17019	2.24912	1.14259	0.977245	2.68096	0.547283	2.0648	0.540483
ENSRNOG00000001299	Sun1	12	-	17488487	17522534	Sad1 and UNC84 domain containing 1 [Source:RGD Symbol;Acc:1359142]	protein_coding	10.9398	9.29216	11.3185	13.8084	8.39858	7.23296	8.06343	7.18392	12.2533	9.73193	20.4135	22.6256	11.1742	9.16573	6.15661	8.27336	11.3256	15.585	16.3713	14.6574	15.0125	12.241	5.40773	8.94667
ENSRNOG00000001300	P2rx4	12	-	39308025	39325673	purinergic receptor P2X 4 [Source:RGD Symbol;Acc:62073]	protein_coding	7.12319	8.05109	10.8643	10.5124	8.70801	10.008	8.60696	8.36432	6.99652	9.23474	7.71334	10.2811	5.02412	10.5856	11.5391	9.49964	10.628	12.0329	14.2162	7.80093	2.21436	9.06234	0	2.84486
ENSRNOG00000001302	Adora2a	20	-	14265252	14282873	adenosine A2a receptor [Source:RGD Symbol;Acc:2049]	protein_coding	8.79993	6.29102	9.91078	8.51225	3.00028	5.95473	13.6618	7.38901	4.42584	2.79815	8.24848	9.13402	5.26717	6.14224	5.43328	6.14239	2.71657	3.15822	1.91417	0.716296	7.08768	6.9325	1.449	0.763458
ENSRNOG00000001303	Specc1l	20	-	14287457	14393793	sperm antigen with calponin homology and coiled-coil domains 1-like [Source:RGD Symbol;Acc:1309570]	protein_coding	5.11672	6.14839	8.86713	11.9181	8.35054	7.95458	10.4527	10.1522	5.17427	5.48356	7.73924	8.17429	7.23533	8.17471	5.17082	7.00051	12.0642	8.54862	4.78634	6.72796	7.61483	6.73735	4.75863	2.79019
ENSRNOG00000001304	Bcr	20	-	14421141	14545772	BCR activator of RhoGEF and GTPase [Source:RGD Symbol;Acc:1307993]	protein_coding	5.14758	6.30527	11.1734	12.8642	7.62906	6.66391	10.1724	6.33285	5.42895	6.14704	7.44932	7.62962	9.49935	7.97786	4.80572	5.0812	3.62849	4.97283	1.74505	2.54208	3.49813	6.34855	1.06863	1.02361
ENSRNOG00000001309	Camkk2	12	+	39253409	39302601	calcium/calmodulin-dependent protein kinase kinase 2 [Source:RGD Symbol;Acc:620092]	protein_coding	23.716	23.4413	11.5139	10.2615	11.4236	8.25755	17.4528	17.6868	22.5038	15.283	12.9009	14.8536	14.0086	14.8686	12.1217	9.26786	4.88305	4.02989	3.1783	2.31539	4.05792	5.92779	4.36596	2.82399
ENSRNOG00000001311	Rab36	20	-	14557740	14573519	RAB36, member RAS oncogene family [Source:RGD Symbol;Acc:1596098]	protein_coding	3.86049	5.65475	4.72129	10.9543	3.11311	4.84147	9.21989	4.06178	3.06258	4.21783	7.43634	2.82925	16.2568	17.7647	2.943	4.68313	3.90485	1.69005	3.62989	1.54146	10.6499	5.96525	70.1497	58.6354
ENSRNOG00000001312	Pdgfa	12	+	17734133	17755285	platelet derived growth factor subunit A [Source:RGD Symbol;Acc:3282]	protein_coding	4.22371	4.29989	10.7134	20.2232	115.555	128.662	7.4569	7.44756	12.6042	11.5164	19.7426	17.9294	10.3231	6.60152	8.3183	8.55555	34.1936	29.379	84.3224	113.835	88.972	68.2055	213.392	243.091
ENSRNOG00000001313	Gnaz	20	-	14593819	14620019	G protein subunit alpha z [Source:RGD Symbol;Acc:2717]	protein_coding	10.266	5.41958	11.1443	8.24626	4.7107	9.40058	8.33506	8.7501	4.85148	3.67721	6.78216	4.08985	9.95544	4.30523	3.29577	6.31327	5.40684	5.84015	0.931619	0.806639	12.3303	5.58958	1.13404	5.01326
ENSRNOG00000001314	Fam20c	12	-	17913767	17972737	FAM20C, golgi associated secretory pathway kinase [Source:RGD Symbol;Acc:1311980]	protein_coding	6.36322	7.41915	13.3483	17.2402	9.63167	10.7843	3.85702	2.99663	18.9559	19.5911	7.21487	6.52064	5.94887	5.36793	6.49415	4.49754	17.298	13.0137	4.26057	3.26906	21.3063	8.30203	5.13344	13.2737
ENSRNOG00000001315	Rsph14	20	+	14577166	14653038	radial spoke head 14 homolog [Source:RGD Symbol;Acc:1305601]	protein_coding	18.3995	14.7528	19.9325	21.4328	21.7773	33.729	13.0451	8.17446	12.3366	13.8248	13.3468	11.7853	28.6388	20.2351	8.59747	15.3282	3.69941	5.12695	10.2496	7.41623	5.31814	6.68491	8.824	0.564274
ENSRNOG00000001316	Anapc5	12	+	39209129	39242690	anaphase-promoting complex subunit 5 [Source:RGD Symbol;Acc:1306125]	protein_coding	6.70958	4.66824	11.8171	14.3403	10.5179	10.207	12.7991	12.6696	6.333	6.22888	25.168	14.4393	14.7748	11.8217	6.61256	4.88378	6.10376	6.46608	21.4773	15.9301	9.26466	1.15348	13.6283	26.6379
ENSRNOG00000001317	Zfp68	12	+	18152659	18167517	zinc finger protein 68 [Source:RGD Symbol;Acc:1310463]	protein_coding	2.84798	4.67587	6.57695	7.53856	3.94187	2.99654	6.05256	4.26849	4.89949	2.67874	7.5245	7.87578	2.01792	5.78953	2.40239	4.41317	10.5907	11.7659	11.1741	9.14991	4.28584	6.75806	1.58665	1.10724
ENSRNOG00000001323	Zfp157	12	-	18464781	18487178	zinc finger protein 157 [Source:RGD Symbol;Acc:1359435]	protein_coding	4.38332	2.6626	5.49038	5.30617	5.62868	4.14191	4.65394	7.47531	5.08573	4.81794	6.49261	6.55075	2.44533	4.25023	2.30019	3.51363	3.65213	3.7534	1.91272	3.64462	2.99613	2.83079	1.54639	1.75807
ENSRNOG00000001324	Asmt	12	-	18521401	18526250	acetylserotonin O-methyltransferase [Source:RGD Symbol;Acc:708472]	protein_coding	4.49988	6.1593	4.84005	14.3078	6.07738	3.06858	6.104	3.22161	1.55172	4.76757	1.31539	3.0355	8.78107	6.75616	4.87843	8.28836	0.60256	1.35874	1.01585	1.18082	4.9243	4.59345	2.06484	1.88767
ENSRNOG00000001325	Il3ra	12	-	18534767	18540166	interleukin 3 receptor subunit alpha [Source:RGD Symbol;Acc:628728]	protein_coding	1.90076	3.21297	7.09827	4.89231	52.5267	72.1001	8.91844	5.05112	0.732603	1.86024	4.36184	4.08842	27.1812	33.7415	2.73919	1.11421	2.3586	1.67003	27.8476	15.8818	0.212233	1.39779	10.5214	11.2183
ENSRNOG00000001329	Gjc3	12	-	19166239	19167015	gap junction protein, gamma 3 [Source:RGD Symbol;Acc:727930]	protein_coding	4.19101	1.9428	9.52666	11.7397	1.01169	4.18316	2.41703	6.34153	5.67969	4.49152	3.00076	7.2017	2.70082	2.10195	0	0.062546	0.85457	0	8.593	2.4297	12.359	6.09227	4.68371	0
ENSRNOG00000001331	Rnf34	12	-	39164290	39185168	ring finger protein 34 [Source:RGD Symbol;Acc:628636]	protein_coding	6.13675	11.3048	5.58993	8.09366	23.999	17.787	10.3881	10.1816	9.20362	6.05932	8.0302	11.4649	9.2775	4.0741	2.8643	3.79982	3.02479	4.34341	9.80065	6.13949	8.76589	13.9044	2.55427	1.86915
ENSRNOG00000001333	Azgp1	12	+	19196611	19202647	alpha-2-glycoprotein 1, zinc-binding [Source:RGD Symbol;Acc:2187]	protein_coding	9.02259	1.26961	12.6094	11.0648	2.81957	5.34877	6.79487	7.35663	6.66489	7.0592	9.67683	9.5371	6.6257	5.04515	6.96839	3.59805	2.42346	1.56276	3.33995	4.71074	1.51751	4.51823	2.59621	0
ENSRNOG00000001335	Zkscan1	12	+	19231092	19247387	zinc finger with KRAB and SCAN domains 1 [Source:RGD Symbol;Acc:1560616]	protein_coding	4.23027	3.43603	6.42262	7.44115	5.30468	3.19016	7.99201	7.21841	3.1673	4.17319	8.46195	5.33297	7.24083	9.0726	2.63782	1.87064	4.35262	7.2651	3.85935	2.51354	5.12097	7.29165	0	2.37047
ENSRNOG00000001336	Orai1	12	-	38981927	38995570	ORAI calcium release-activated calcium modulator 1 [Source:RGD Symbol;Acc:1311873]	protein_coding	6.96892	9.7385	9.44323	5.23531	4.87714	1.89107	7.63427	6.26884	11.7084	1.58201	8.14039	8.25934	16.5218	11.0828	4.69999	11.4883	7.54707	15.9293	14.173	7.23572	10.4099	5.94037	8.67939	0
ENSRNOG00000001337	Setd1b	12	-	38845621	38869346	SET domain containing 1B, histone lysine methyltransferase [Source:RGD Symbol;Acc:2323325]	protein_coding	6.75733	5.76591	10.4157	9.93427	7.69427	6.88738	6.45907	6.07716	5.20955	8.26121	8.10327	9.21353	8.62098	8.91782	5.54117	6.3144	7.48944	8.01346	2.77034	3.22927	4.6237	7.36465	0.623851	1.55215
ENSRNOG00000001338	Hpd	12	+	38828444	38839969	4-hydroxyphenylpyruvate dioxygenase [Source:RGD Symbol;Acc:61974]	protein_coding	13.0751	17.6915	21.1542	15.5756	15.9777	17.5527	13.5726	12.6937	26.35	22.8926	20.6805	27.1253	20.4434	16.3168	7.53474	10.0125	17.9141	22.9265	21.0749	19.231	63.6852	29.8582	1.95689	0.184682
ENSRNOG00000001339	Psmd9	12	-	38786540	38805121	proteasome 26S subunit, non-ATPase 9 [Source:RGD Symbol;Acc:621110]	protein_coding	4.45702	1.10092	4.12465	2.46617	3.53443	5.03676	4.66128	0.534156	3.08942	1.56112	5.20549	2.27216	2.08598	5.44795	0	0.536761	1.24389	0	3.82973	3.21672	3.62508	0	0	0.552062
ENSRNOG00000001341	Zfp113	12	-	19288403	19294888	zinc finger protein 3 [Source:RGD Symbol;Acc:6489147]	protein_coding	6.45663	2.28064	11.9222	9.83271	7.7961	8.35105	12.8919	16.9076	13.4179	12.0762	20.6179	11.5326	9.92675	12.6799	6.80851	10.9564	9.51535	12.3375	11.2443	7.8785	18.7093	31.3731	0.61407	0
ENSRNOG00000001342	Wdr66	12	-	38709595	38782010	WD repeat domain 66 [Source:RGD Symbol;Acc:1564948]	protein_coding	4.44436	3.13799	11.3702	10.8846	29.4533	29.8517	5.61771	7.19208	6.06013	7.29553	9.07458	6.35297	22.6443	20.7313	2.56901	4.4894	4.26278	1.60936	10.2679	8.06039	37.1327	33.7252	2.31776	6.69126
ENSRNOG00000001344	Aldh2	12	+	40466495	40498752	aldehyde dehydrogenase 2 family member [Source:RGD Symbol;Acc:69219]	protein_coding	52.436	48.5445	11.6857	10.0672	17.0155	13.8264	14.3204	16.524	45.0392	46.3049	40.562	39.9113	30.1919	35.4077	19.8128	18.9885	9.39641	5.76255	13.8935	18.0225	45.8078	33.1092	4.31089	6.02129
ENSRNOG00000001345	Mapkapk5	12	+	40510378	40529338	MAPK activated protein kinase 5 [Source:RGD Symbol;Acc:1564113]	protein_coding	4.40924	4.47761	10.393	11.5108	5.58305	4.91441	6.96253	6.27682	6.75022	6.90944	7.37423	3.99631	12.5893	13.0268	15.2438	17.0926	24.0809	23.9299	19.796	27.2758	2.29255	1.88962	19.9879	11.3313
ENSRNOG00000001346	Cops6	12	+	19303387	19306226	COP9 signalosome subunit 6 [Source:RGD Symbol;Acc:1309919]	protein_coding	5.58036	6.87059	11.4884	14.7043	7.25307	13.405	10.2246	9.17349	5.70233	4.77596	12.2958	5.20292	17.024	18.3807	20.4996	18.9787	11.7347	5.78163	41.1108	49.0233	45.7312	75.3062	7.20636	20.5799
ENSRNOG00000001348	Erp29	12	+	40619377	40625883	endoplasmic reticulum protein 29 [Source:RGD Symbol;Acc:619781]	protein_coding	13.0175	5.06707	14.284	3.69523	22.1365	20.6977	5.577	15.5052	78.44	72.024	5.4526	5.80886	7.94796	8.49971	5.64034	6.12487	71.6324	79.2598	30.3007	38.6866	11.1292	2.13843	28.0093	58.8645
ENSRNOG00000001349	Mcm7	12	-	19306607	19314016	minichromosome maintenance complex component 7 [Source:RGD Symbol;Acc:1303018]	protein_coding	6.26871	7.7275	11.4738	7.87814	6.98644	5.13357	9.87476	6.9515	6.5788	5.1041	6.53222	11.4585	9.65245	11.1532	3.58164	5.56119	2.10031	4.68905	4.12018	2.74	1.91199	8.52109	13.8678	8.84915
ENSRNOG00000001350	Naa25	12	-	40628005	40680397	N(alpha)-acetyltransferase 25, NatB auxiliary subunit [Source:RGD Symbol;Acc:1305685]	protein_coding	9.41949	10.3855	10.464	9.71897	10.1326	13.4855	11.9013	10.1085	12.3108	13.2557	14.1244	13.2156	6.33619	9.89999	4.75771	5.17966	13.4331	13.9472	13.62	9.13252	10.1672	16.6789	4.25578	4.70167
ENSRNOG00000001351	Trafd1	12	+	40695520	40709462	TRAF type zinc finger domain containing 1 [Source:RGD Symbol;Acc:620171]	protein_coding	4.66058	7.72766	12.9093	12.719	6.37843	5.88378	5.14351	11.6234	30.5844	35.2945	7.362	3.54356	47.5585	49.547	7.14786	6.32767	43.3001	52.5453	29.6413	29.1427	14.7274	29.2912	36.2983	43.9192
ENSRNOG00000001352	Hectd4	12	-	40713841	40822159	HECT domain E3 ubiquitin protein ligase 4 [Source:RGD Symbol;Acc:1309762]	protein_coding	8.36037	6.39698	10.5935	11.935	7.15809	6.29325	11.7155	11.2418	7.0017	7.12908	8.60062	7.6383	7.53209	6.70876	4.94872	3.45232	4.08727	3.79169	2.77384	2.2879	4.11713	6.63619	8.32093	4.47197
ENSRNOG00000001353	Ap4m1	12	+	19314251	19320142	adaptor related protein complex 4 subunit mu 1 [Source:RGD Symbol;Acc:1310233]	protein_coding	2.71222	5.41263	9.5847	8.66734	6.52628	6.54698	8.60957	6.71411	6.1688	5.55376	10.4919	9.22428	12.0851	9.43613	6.59868	9.64884	2.34087	6.89552	3.65829	3.08184	4.18666	0.533741	3.19507	4.29091
ENSRNOG00000001355	Taf6	12	-	19320271	19328637	TATA-box binding protein associated factor 6 [Source:RGD Symbol;Acc:1311608]	protein_coding	5.23191	6.70357	10.3148	11.5744	24.7274	18.5911	8.11939	5.92362	3.88213	4.05261	13.248	13.6376	19.999	23.2474	2.41072	4.70385	10.6455	7.43989	15.0225	14.9193	17.7692	17.8834	3.86394	9.86675
ENSRNOG00000001357	Mblac1	12	+	19335841	19337102	metallo-beta-lactamase domain containing 1 [Source:RGD Symbol;Acc:1306932]	protein_coding	10.5079	5.0632	9.88972	7.74074	9.02228	1.43461	6.01909	11.4836	6.9814	6.67407	9.73498	9.80294	5.45615	4.28199	3.77292	1.21944	11.5753	7.06088	6.91188	10.9689	1.89938	5.18435	2.3802	0
ENSRNOG00000001360	Stag3	12	+	19599834	19630780	stromal antigen 3 [Source:RGD Symbol;Acc:621333]	protein_coding	2.96928	3.28394	7.40232	8.28549	4.99884	6.16148	4.47626	8.59007	3.34188	3.45975	6.75334	5.3812	5.5991	4.46486	3.09038	3.06053	1.14969	1.29902	1.28037	0.795489	1.48498	5.73236	2.93302	2.66351
ENSRNOG00000001367	Gpc2	12	-	19593041	19599374	glypican 2 [Source:RGD Symbol;Acc:621363]	protein_coding	5.18881	4.77371	8.19337	5.71176	3.40205	4.33788	3.45896	6.29423	3.502	6.8968	4.85389	11.6945	6.61849	6.43987	4.223	4.16152	11.343	10.2225	1.78353	2.53161	6.54607	3.56121	1.52656	0
ENSRNOG00000001368	Rph3a	12	+	41073824	41148490	rabphilin 3A [Source:RGD Symbol;Acc:620073]	protein_coding	6.58847	5.92658	12.4149	11.379	5.81239	6.67988	6.48784	6.44434	5.32353	6.29277	7.89203	4.52738	10.6944	6.15717	2.50822	3.3548	2.46336	4.5111	1.41422	1.85292	3.50215	5.11572	1.9132	4.80128
ENSRNOG00000001369	Oas1a	12	+	41200718	41211909	2'-5' oligoadenylate synthetase 1A [Source:RGD Symbol;Acc:621760]	protein_coding	8.716	3.79147	6.4428	9.72381	5.00914	4.92378	4.38639	5.48373	6.04617	4.95574	6.42772	6.93336	5.63141	8.37485	3.67923	2.84813	2.9909	3.36914	3.56395	2.19777	2.7526	3.09973	2.19302	0.943757
ENSRNOG00000001374	Rasal1	12	-	41416218	41448668	RAS protein activator like 1 [Source:RGD Symbol;Acc:1311820]	protein_coding	7.69088	5.87539	9.18506	10.3056	5.88806	7.98861	5.41802	5.86762	3.84897	3.19057	6.63335	6.20042	8.40783	8.34616	3.79833	3.6321	2.438	5.77342	1.67563	0.334679	4.05085	6.45855	6.72567	0
ENSRNOG00000001375	Gal3st4	12	-	19583110	19592000	galactose-3-O-sulfotransferase 4 [Source:RGD Symbol;Acc:1561105]	protein_coding	9.76341	11.007	9.24008	8.29288	7.56192	5.88446	13.4733	9.03879	14.5584	11.8709	10.8903	9.15964	8.33916	10.6061	5.01097	7.78589	42.2329	47.9689	3.42089	4.62141	12.6419	9.82803	3.70797	0.918919
ENSRNOG00000001376	Mettl7a	7	+	141973553	141981432	methyltransferase like 7A [Source:RGD Symbol;Acc:1308407]	protein_coding	5.8551	4.03219	14.756	9.95585	7.96939	12.6834	13.0818	27.5043	4.86434	9.33473	14.0371	20.0574	8.16555	10.5664	75.3452	76.8079	13.2117	12.7886	89.5011	114.085	58.992	56.1601	177.859	192.371
ENSRNOG00000001377	Ddx54	12	-	41470557	41485122	DEAD-box helicase 54 [Source:RGD Symbol;Acc:1562539]	protein_coding	5.96328	8.34911	11.6991	15.7251	4.38448	5.30646	3.75375	8.18643	8.49701	8.91422	8.60483	8.12961	6.6566	8.09956	3.49953	5.01124	6.32803	7.3532	5.15352	4.71661	12.8327	6.66988	0.77566	0
ENSRNOG00000001378	Iqcd	12	-	41490801	41497610	IQ motif containing D [Source:RGD Symbol;Acc:1560757]	protein_coding	5.16816	7.85238	9.66511	4.65312	1.14423	2.22552	6.03407	3.72326	5.41489	4.36144	3.66239	3.31177	3.52142	4.14834	2.3832	8.04367	1.13912	1.62457	2.03922	3.90788	4.11759	2.3009	0	0
ENSRNOG00000001379	Cyp3a62	12	+	18678594	18709397	cytochrome P450, family 3, subfamily a, polypeptide 62 [Source:RGD Symbol;Acc:1595919]	protein_coding	5.17865	2.36892	7.13954	6.85004	3.27962	4.36648	2.90676	4.67577	4.79669	3.42163	6.35694	4.62954	7.00374	9.5811	1.3339	1.72093	1.13563	0.409667	2.25353	1.00921	4.32591	3.74554	3.03049	0
ENSRNOG00000001383	Slc8b1	12	-	41566981	41590244	solute carrier family 8 member B1 [Source:RGD Symbol;Acc:1565818]	protein_coding	7.05781	6.43449	5.57169	8.4959	9.31638	5.82802	3.19694	5.84041	6.18624	7.62801	7.36738	5.40502	7.56447	6.12429	4.36617	4.33705	4.41956	3.99635	5.64641	6.09406	6.94417	11.0571	1.63291	5.36784
ENSRNOG00000001385	Plbd2	12	+	41600005	41619186	phospholipase B domain containing 2 [Source:RGD Symbol;Acc:708461]	protein_coding	9.01192	4.94309	9.23346	13.8881	3.31331	4.33857	5.87037	8.19574	8.76808	6.94717	6.26808	10.1521	7.87207	10.1529	2.77978	3.62636	18.5359	21.4721	9.21766	12.3732	28.0703	12.3129	10.7882	16.6389
ENSRNOG00000001387	LOC100910540	12	+	21981755	21986473	7SK snRNA methylphosphate capping enzyme-like [Source:RGD Symbol;Acc:6497906]	protein_coding	0.186533	0.059979	0.232233	0	0.569016	0.362938	0	0.310584	0.271476	0	0	0	0.940858	0.233139	0.061058	0.060035	0	0.975721	0.132997	0	0	0	0	0.892511
ENSRNOG00000001388	Sds	12	-	41620393	41627741	serine dehydratase [Source:RGD Symbol;Acc:67376]	protein_coding	5.65055	9.10421	13.2956	14.03	4.54202	11.6821	6.14238	3.45159	6.18812	8.57185	7.08162	7.73337	6.4195	10.8441	7.33853	3.79943	3.26248	5.41545	1.06114	3.48491	4.15963	4.46526	0.485059	3.21276
ENSRNOG00000001389	Irs3	12	+	22122953	22125091	insulin receptor substrate 3 [Source:RGD Symbol;Acc:69317]	protein_coding	6.55083	4.47656	9.78185	11.6874	3.69134	5.94775	1.91535	7.76503	2.91497	4.67673	2.58852	5.97075	3.35893	6.46594	1.50405	2.3756	1.04915	2.03816	1.49581	1.05344	2.20792	1.4854	0	7.30957
ENSRNOG00000001391	Sdsl	12	+	41636994	41647205	serine dehydratase-like [Source:RGD Symbol;Acc:1309192]	protein_coding	5.98299	7.52946	15.1368	17.2286	7.21842	8.80382	3.78389	4.66423	7.19662	5.13706	6.35401	7.59718	7.71125	6.63399	2.1252	2.7479	2.9141	4.02379	11.2257	10.131	9.39974	5.03011	0	0
ENSRNOG00000001392	Lhx5	12	-	41663000	41671437	LIM homeobox 5 [Source:RGD Symbol;Acc:71079]	protein_coding	3.3339	0.924529	12.8545	9.11403	8.67347	9.26625	7.71102	6.54069	3.22141	5.0207	9.28153	6.68191	9.54782	8.40649	3.15127	5.60977	2.86635	1.99457	1.3055	1.11822	4.0805	1.19862	0	1.34995
ENSRNOG00000001396	Mospd3	12	+	22165486	22169241	motile sperm domain containing 3 [Source:RGD Symbol;Acc:1304973]	protein_coding	2.08782	3.29872	9.98998	5.07054	2.76115	9.50859	3.52409	3.63391	17.3302	23.4938	3.47365	5.60198	7.22316	7.89578	2.73908	3.26248	2.12791	1.30806	7.66159	5.68581	0.44531	3.74192	0	0.15219
ENSRNOG00000001397	Rbm19	12	-	41907740	41993957	RNA binding motif protein 19 [Source:RGD Symbol;Acc:1308928]	protein_coding	4.65868	8.92271	7.85939	8.36147	6.96895	7.6324	5.81769	5.2486	3.54942	5.00753	5.45076	6.59118	7.93229	6.06503	4.66935	3.80185	1.02821	1.91298	2.58518	2.7081	2.42997	3.72366	1.87845	3.96028
ENSRNOG00000001399	Tbx5	12	+	42097626	42148146	T-box transcription factor 5 [Source:RGD Symbol;Acc:1305702]	protein_coding	4.80117	6.84768	9.83924	8.62055	4.32235	4.42364	5.90822	7.21096	4.69558	5.64958	8.36939	6.68586	7.76446	7.26575	7.35826	3.91226	3.02531	5.36039	3.47968	2.84024	6.68551	3.77406	1.44016	0.62252
ENSRNOG00000001402	Lrch4	12	-	22127393	22138382	leucine rich repeats and calponin homology domain containing 4 [Source:RGD Symbol;Acc:1306145]	protein_coding	4.23352	3.7501	9.56067	7.17383	3.57194	2.82412	4.4972	3.34947	8.59744	6.53867	3.2801	3.32936	5.63241	4.51671	9.72698	9.58642	4.62211	3.23514	1.62883	1.93162	8.57088	4.59265	0.837181	5.06141
ENSRNOG00000001404	Agfg2	12	+	22082057	22118220	ArfGAP with FG repeats 2 [Source:RGD Symbol;Acc:1306590]	protein_coding	2.04859	7.07429	10.9533	9.9476	4.22085	2.74126	5.7584	4.27909	5.83514	5.97464	11.1306	11.4355	11.4652	11.6752	5.02235	4.53712	8.12047	1.01758	7.14767	6.48168	4.7115	2.22376	0	0
ENSRNOG00000001407	Tfr2	12	-	22177382	22194299	transferrin receptor 2 [Source:RGD Symbol;Acc:1310152]	protein_coding	5.23127	3.99239	9.99611	10.5744	7.6911	5.41084	8.21781	8.74641	6.19954	5.13966	4.70314	5.52236	6.57519	2.93064	7.05519	4.81499	3.37313	3.25339	0.300285	0.979412	7.5555	2.3092	0.66552	2.95686
ENSRNOG00000001408	Actl6b	12	-	22194618	22211080	actin-like 6B [Source:RGD Symbol;Acc:1307763]	protein_coding	9.13493	4.8332	12.254	8.02806	5.16755	5.76218	7.33371	1.4188	5.19254	5.72124	6.31134	5.27559	4.21515	11.7984	3.27349	2.65099	5.44413	3.05088	3.43417	4.42995	2.48529	2.28964	8.77353	5.94108
ENSRNOG00000001409	Gnb2	12	+	22229079	22234096	G protein subunit beta 2 [Source:RGD Symbol;Acc:69319]	protein_coding	8.17719	8.41351	4.24107	6.66723	3.86861	9.20832	13.0403	8.99519	2.62453	5.68448	7.28862	4.10116	2.834	8.89586	6.5613	3.74311	5.04271	12.3009	15.2094	10.0276	0.715086	4.7366	6.60417	0
ENSRNOG00000001410	Gigyf1	12	-	22236165	22245100	GRB10 interacting GYF protein 1 [Source:RGD Symbol;Acc:1309933]	protein_coding	2.59243	5.79706	7.47329	8.17868	8.05933	6.75331	3.91888	3.79323	4.12078	4.07706	5.02701	5.99948	12.9464	9.00216	3.17883	4.11461	2.11517	2.34208	2.1086	1.64947	1.16038	3.99582	3.78847	1.24009
ENSRNOG00000001412	Epo	12	+	22274828	22278266	erythropoietin [Source:RGD Symbol;Acc:2559]	protein_coding	5.87882	1.81841	12.4584	4.47208	7.41787	4.39277	5.7257	1.74834	2.7275	3.10736	6.84699	5.87096	6.01091	6.97024	5.20847	10.516	5.21241	0.595387	1.13652	1.03702	5.30181	0	0	3.5024
ENSRNOG00000001414	Serpine1	12	+	22641104	22651482	serpin family E member 1 [Source:RGD Symbol;Acc:3249]	protein_coding	8.02121	13.3555	7.67248	12.2387	10.5222	9.3968	13.9376	13.2219	11.1702	13.1767	13.6062	15.0454	11.2317	8.09118	5.18928	7.24687	8.51298	2.6456	4.51988	2.6447	12.8614	15.0626	3.80956	3.75196
ENSRNOG00000001415	Ap1s1	12	+	22665112	22676075	adaptor related protein complex 1 subunit sigma 1 [Source:RGD Symbol;Acc:1305911]	protein_coding	5.36755	3.06567	8.36352	6.03292	9.15568	13.089	4.03867	3.26184	6.41045	4.84448	9.5429	8.41275	17.2328	21.4698	2.67544	0.985342	2.48201	3.02572	5.46882	10.4274	7.03429	6.16366	9.18351	9.83256
ENSRNOG00000001416	Vgf	12	-	22677607	22680630	VGF nerve growth factor inducible [Source:RGD Symbol;Acc:69399]	protein_coding	1.63401	0.972013	0.955155	2.48704	1.26988	0.137803	1.41804	1.88707	1.29519	0.953716	0.464272	1.42773	4.2576	2.88573	0.243574	0.630965	0.331611	0	0.716321	0.957297	7.61912	7.59427	0	0
ENSRNOG00000001417	Plod3	12	-	22716423	22726982	procollagen-lysine, 2-oxoglutarate 5-dioxygenase 3 [Source:RGD Symbol;Acc:631339]	protein_coding	7.46254	5.58704	11.683	8.51113	9.79286	6.53919	5.30512	9.77033	5.95256	4.06044	5.39411	5.14793	9.13228	5.11968	4.36752	5.9378	5.76618	7.06563	8.0941	4.86614	6.77413	4.67223	0.903245	0.634383
ENSRNOG00000001418	Znhit1	12	+	22726643	22732943	zinc finger, HIT-type containing 1 [Source:RGD Symbol;Acc:2322870]	protein_coding	3.30315	3.59197	11.4998	8.25768	3.00187	7.28741	4.84617	0.235883	3.53975	6.2709	8.47874	6.31414	7.30749	11.3794	2.9666	3.79441	1.80129	4.37243	5.96143	6.32028	45.9069	46.4874	0	0
ENSRNOG00000001419	Cldn15	12	-	22738195	22748860	claudin 15 [Source:RGD Symbol;Acc:1310678]	protein_coding	4.25183	4.55531	8.35629	6.29767	5.71605	5.77036	4.36569	8.86039	7.06488	7.74121	3.85086	4.72806	7.96808	6.18918	2.5807	3.58464	4.5859	0.811818	0.689084	0	9.30613	1.43756	0	0
ENSRNOG00000001420	Fis1	12	-	22750485	22765308	fission, mitochondrial 1 [Source:RGD Symbol;Acc:1306668]	protein_coding	61.8925	43.1827	9.09587	12.1088	17.5475	14.134	12.9979	11.1081	42.247	41.4388	27.1554	28.5752	20.1901	31.5113	14.713	8.80266	41.5793	19.7869	74.3829	63.2267	50.5173	38.2427	52.218	114.558
ENSRNOG00000001422	Col26a1	12	+	22835019	22980603	collagen type XXVI alpha 1 chain [Source:RGD Symbol;Acc:1591401]	protein_coding	6.58002	6.64063	16.9166	9.82456	8.77937	8.00347	6.94123	8.28522	8.88743	6.9024	10.2423	7.93055	8.21453	6.14739	5.89217	7.63149	1.40755	2.07163	3.26621	0.954997	3.79907	1.89311	0.89252	3.12702
ENSRNOG00000001424	Cux1	12	+	23151180	23445074	cut-like homeobox 1 [Source:RGD Symbol;Acc:620618]	protein_coding	8.37699	6.84596	11.4622	9.77944	7.55448	6.61604	7.69687	10.5255	8.44887	8.18769	10.4017	10.3295	10.2845	8.67155	4.23573	5.34772	4.77463	5.059	2.89505	3.18754	5.91969	5.18573	4.10114	2.74036
ENSRNOG00000001425	Sh2b2	12	+	23473270	23501036	SH2B adaptor protein 2 [Source:RGD Symbol;Acc:69284]	protein_coding	11.3452	5.68557	14.7693	15.0398	6.12438	6.43694	5.41962	4.22218	8.37453	8.30606	10.1555	10.9133	7.76767	9.8518	4.86016	6.9768	10.921	10.2737	6.10269	3.2976	6.03811	4.2476	3.26639	5.64211
ENSRNOG00000001426	Prkrip1	12	+	23514981	23535968	PRKR interacting protein 1 [Source:RGD Symbol;Acc:1595708]	protein_coding	7.87069	6.97916	8.96379	7.81639	7.33566	8.16988	4.9341	4.39531	7.49538	7.29665	3.97803	6.67779	5.40777	3.97905	4.74323	6.87688	6.93082	5.56529	11.0854	6.93742	4.79845	6.48958	0.854838	6.87315
ENSRNOG00000001427	Orai2	12	+	23544287	23564569	ORAI calcium release-activated calcium modulator 2 [Source:RGD Symbol;Acc:1310213]	protein_coding	5.61789	9.78192	9.48172	8.34972	4.22558	4.96243	10.8149	5.88296	5.02248	5.67957	6.64135	4.799	7.49282	7.99439	4.64426	4.14026	4.77541	7.95024	1.23304	2.3423	6.73688	1.16856	2.98204	0.75624
ENSRNOG00000001428	Alkbh4	12	-	23568094	23574125	alkB homolog 4, lysine demethylase [Source:RGD Symbol;Acc:1308608]	protein_coding	4.2241	5.98112	8.88301	9.78806	6.92922	6.48432	4.05959	12.404	6.13304	6.52023	5.42484	5.54593	8.32256	4.86781	3.99781	3.45671	6.10252	1.43039	3.58696	1.32821	6.99477	9.82415	4.02289	3.60585
ENSRNOG00000001429	Lrwd1	12	+	23574187	23587276	leucine-rich repeats and WD repeat domain containing 1 [Source:RGD Symbol;Acc:1359442]	protein_coding	5.61981	3.71846	14.4999	11.0987	6.52142	8.23798	5.90031	6.25032	6.50068	6.51794	8.53306	10.1655	7.61211	9.21228	2.57639	4.12293	2.45549	1.05944	5.03278	6.57995	31.6125	14.4993	1.51855	2.52563
ENSRNOG00000001430	Polr2j	12	-	23587222	23592774	RNA polymerase II subunit J [Source:RGD Symbol;Acc:1310198]	protein_coding	11.3379	3.73468	15.2683	12.1508	5.5387	5.97661	19.998	27.919	26.3756	23.7853	6.31572	5.77869	8.44999	6.94192	3.70586	5.97992	11.0903	12.2157	53.5256	61.9643	17.1866	26.3319	2.6185	15.2468
ENSRNOG00000001431	Rasa4	12	-	23596981	23624316	RAS p21 protein activator 4 [Source:RGD Symbol;Acc:1565457]	protein_coding	11.7309	6.0959	11.7235	11.0033	3.85208	7.83508	9.26902	6.61254	8.83856	9.95817	6.60399	6.32992	5.02469	5.01704	6.1989	5.41134	21.5346	29.8716	4.56572	3.87807	12.9011	6.06977	0.728427	4.28821
ENSRNOG00000001432	Dtx2	12	-	23687966	23727564	deltex E3 ubiquitin ligase 2 [Source:RGD Symbol;Acc:1561790]	protein_coding	7.18495	6.85544	10.7332	13.1836	5.09384	8.93326	9.6166	7.82256	5.96686	5.66433	7.65425	8.86175	5.02886	11.3643	4.72783	3.39791	5.10375	3.35479	0.956828	3.71495	3.55867	5.51271	8.06338	0
ENSRNOG00000001434	Zp3	12	-	23735223	23742190	zona pellucida glycoprotein 3 [Source:RGD Symbol;Acc:620606]	protein_coding	7.94504	9.27184	12.3295	13.7931	6.98904	4.68542	8.38499	4.10541	6.92608	5.09243	8.27752	11.6314	12.7419	10.3394	9.76755	4.29491	7.52608	7.5622	2.75362	2.99704	0	6.17673	5.36001	3.48053
ENSRNOG00000001435	Ssc4d	12	+	23752844	23762877	scavenger receptor cysteine rich family member with 4 domains [Source:RGD Symbol;Acc:1306970]	protein_coding	7.7655	8.61031	11.4439	10.3007	6.87776	4.37549	7.91172	2.87212	6.31148	6.39531	7.63523	9.26649	8.00082	16.0185	5.70235	3.91415	4.18656	3.92065	1.24326	1.79882	4.14269	12.2499	3.13815	0.24766
ENSRNOG00000001436	Ywhag	12	+	23789638	23817883	tyrosine 3-monooxygenase/tryptophan 5-monooxygenase activation protein, gamma [Source:RGD Symbol;Acc:62002]	protein_coding	13.3273	7.98984	15.0303	5.00707	8.74977	12.4516	17.6558	12.3336	15.6516	12.5376	11.3476	6.33508	16.3746	11.2595	46.0217	23.8881	84.1714	84.0471	109.909	140.96	2.64585	4.66033	276.092	130.464
ENSRNOG00000001439	Srrm3	12	-	23855400	23925741	serine/arginine repetitive matrix 3 [Source:RGD Symbol;Acc:1587868]	protein_coding	3.00328	4.41078	7.59837	6.0138	5.06881	3.90437	4.45709	6.84595	4.4877	2.57978	4.80243	5.05173	7.1289	5.55782	2.79119	2.86307	3.12865	1.87014	1.07224	1.40379	2.48768	0.362026	2.60426	3.52695
ENSRNOG00000001440	Mdh2	12	-	23941448	23954431	malate dehydrogenase 2 [Source:RGD Symbol;Acc:619719]	protein_coding	13.9675	10.1905	21.66	21.1587	7.29833	3.90169	14.2904	14.5032	36.649	42.4091	23.1444	22.1415	11.9578	10.0886	86.9025	72.7558	52.4069	42.1368	129.247	186.559	126.692	138.453	63.2548	48.4082
ENSRNOG00000001441	Tmem120a	12	+	23989596	23998254	transmembrane protein 120A [Source:RGD Symbol;Acc:1311474]	protein_coding	6.50943	4.33856	8.19964	5.21431	100.202	117.191	1.66923	3.25261	4.9726	2.84308	5.05105	4.66129	45.4093	56.9489	4.44734	5.31818	3.33475	7.66222	20.6586	22.0425	57.6097	60.6009	0	5.45522
ENSRNOG00000001442	Por	12	-	23998411	24046814	cytochrome p450 oxidoreductase [Source:RGD Symbol;Acc:68335]	protein_coding	7.10116	5.06368	10.0194	10.5582	7.47293	8.26227	10.4087	9.43067	15.5654	12.6651	9.43405	8.02378	10.3376	9.41908	3.76072	3.80233	8.17281	6.18984	11.5371	15.4891	0.940451	8.01616	14.169	21.4849
ENSRNOG00000001443	Rhbdd2	12	-	24092004	24102084	rhomboid domain containing 2 [Source:RGD Symbol;Acc:1308231]	protein_coding	2.1322	4.86078	6.02569	10.3842	2.71694	6.28139	2.94514	7.05429	3.28353	4.08094	9.02845	4.52639	6.68337	9.05004	8.15053	7.72288	3.20098	2.77521	3.96614	4.47703	0	11.4327	0	1.99594
ENSRNOG00000001444	Ccl26	12	+	24158766	24161869	C-C motif chemokine ligand 26 [Source:RGD Symbol;Acc:1587817]	protein_coding	26.2548	24.4018	8.6147	3.46214	16.0932	17.9662	5.69209	13.8967	13.5449	7.91507	11.3065	10.8603	13.6657	17.3856	2.60352	3.73282	9.0031	5.15822	2.03174	2.81165	9.38169	38.2454	0	5.29167
ENSRNOG00000001448	Hip1	12	+	24180937	24315373	huntingtin interacting protein 1 [Source:RGD Symbol;Acc:620305]	protein_coding	6.26057	8.37624	10.3127	8.13169	6.65017	7.37044	8.94978	8.90343	7.1439	7.39842	9.21449	11.3452	12.0753	9.93508	9.59025	8.21058	12.0829	11.1931	13.4373	11.7231	4.25697	5.97535	4.29171	8.42591
ENSRNOG00000001449	Pom121	12	+	24324590	24341938	POM121 transmembrane nucleoporin [Source:RGD Symbol;Acc:620680]	protein_coding	6.2271	6.79498	10.4213	11.2178	3.43377	3.55513	7.77292	7.30798	7.61633	6.44261	8.47693	7.44509	24.9946	26.2103	9.33293	7.33771	9.56983	11.7053	10.1347	5.09575	9.8221	8.59121	11.009	14.163
ENSRNOG00000001450	Nsun5	12	-	24341928	24346918	NOP2/Sun RNA methyltransferase 5 [Source:RGD Symbol;Acc:1309268]	protein_coding	7.06169	6.52462	9.08079	9.38712	5.3057	8.33765	15.118	7.25535	7.36531	5.54523	9.68294	5.3095	7.85012	8.22189	7.26838	8.23091	2.23379	5.4257	3.35011	3.29784	2.20286	8.06587	0	0
ENSRNOG00000001451	Fkbp6	12	+	24367199	24438019	FKBP prolyl isomerase 6 [Source:RGD Symbol;Acc:1308926]	protein_coding	5.91614	4.73738	8.73977	9.79025	2.8683	7.33826	2.0494	7.48037	7.14575	8.89351	6.05952	7.41906	4.1177	10.9612	1.92485	4.96055	1.91463	2.8494	2.24986	0.813244	0.282491	1.9009	5.27727	0.306495
ENSRNOG00000001452	Fzd9	12	+	24473981	24476295	frizzled class receptor 9 [Source:RGD Symbol;Acc:628817]	protein_coding	5.89902	10.4153	6.47547	11.8502	3.46352	4.37526	3.56156	4.89857	5.32383	5.59223	2.61075	6.96427	4.99127	9.01517	1.3184	2.24447	0.368774	0.815481	1.27412	2.75999	2.41815	1.62122	0	6.21707
ENSRNOG00000001453	Baz1b	12	-	24478898	24537313	bromodomain adjacent to zinc finger domain, 1B [Source:RGD Symbol;Acc:1597089]	protein_coding	5.39104	7.7451	11.3001	11.5319	7.18926	6.64595	7.87672	8.1857	6.63104	5.03302	7.09114	7.76855	9.83905	10.2161	6.01045	5.56771	8.69954	9.07996	11.7409	9.81003	15.0626	16.0005	6.74062	10.8029
ENSRNOG00000001454	Eif4h	12	+	25093149	25109799	eukaryotic translation initiation factor 4H [Source:RGD Symbol;Acc:1359222]	protein_coding	14.9964	10.1842	29.3188	20.3769	18.2649	17.8392	25.1419	23.0652	28.8778	5.50628	27.2864	30.3641	22.6763	17.1417	28.5297	26.7365	99.4027	107.537	107.463	119.006	29.4436	40.6124	31.2998	38.555
ENSRNOG00000001455	Kif13a	17	+	18151982	18335019	kinesin family member 13A [Source:RGD Symbol;Acc:1307825]	protein_coding	7.5343	9.22147	11.3805	9.81683	8.11419	7.69744	6.85191	8.53005	7.26826	7.16687	11.4141	8.98901	9.4586	11.0076	11.5473	10.1772	9.7531	10.2182	17.3225	17.1185	9.18331	6.58866	5.81118	5.64848
ENSRNOG00000001456	Nup153	17	+	18358712	18411368	nucleoporin 153 [Source:RGD Symbol;Acc:3216]	protein_coding	7.04581	4.83067	8.42825	6.61206	6.0049	5.8105	6.18024	6.61096	6.70789	7.48445	5.28676	5.24959	5.75676	6.31779	6.02103	5.55205	9.79245	10.423	9.10243	14.0526	4.3974	4.18156	0.992859	3.28895
ENSRNOG00000001457	Rfc2	12	-	25130377	25143480	replication factor C subunit 2 [Source:RGD Symbol;Acc:621198]	protein_coding	7.73095	6.23346	9.02364	11.6972	6.32021	9.45402	8.92499	8.93658	9.75313	9.82725	8.90076	6.33904	23.3984	30.6318	3.48998	2.99093	8.06018	13.6783	10.8544	15.9929	23.8838	22.8996	4.29017	0.400134
ENSRNOG00000001465	Ids	8	-	69449801	69466618	iduronate 2-sulfatase [Source:RGD Symbol;Acc:1560491]	protein_coding	4.99452	6.30109	15.7575	12.9645	4.14977	3.50308	7.60046	4.23493	4.83515	3.7528	7.66489	6.86237	5.70533	5.18248	3.95476	1.62916	1.1333	2.68856	2.28054	2.92788	2.0435	1.9034	3.60503	4.60689
ENSRNOG00000001466	LOC100361492	1	+	258210344	258252448	cytochrome P450, family 2, subfamily c, polypeptide 55-like [Source:RGD Symbol;Acc:2320073]	protein_coding	1.84447	2.82625	7.03073	8.0038	4.07654	2.82783	3.68444	4.54427	2.64401	5.145	7.18194	4.39075	3.25971	1.38603	1.40385	2.664	0.15447	0.886239	0.805434	2.64733	1.81664	4.86323	0	0
ENSRNOG00000001469	Eln	12	+	24978483	25021863	elastin [Source:RGD Symbol;Acc:67394]	protein_coding	10.7749	5.29364	11.2265	9.73714	8.59398	7.93935	8.73602	7.9224	6.99351	8.13453	10.4531	8.47768	9.82636	11.5823	8.74208	9.35452	4.33604	8.15241	2.86836	3.89687	7.40175	6.64251	4.36299	1.7985
ENSRNOG00000001470	Limk1	12	+	25036605	25070539	LIM domain kinase 1 [Source:RGD Symbol;Acc:62055]	protein_coding	4.60996	3.87964	9.1263	10.1967	8.11631	5.60265	1.96774	3.36097	3.22828	2.9304	7.7776	9.01929	10.2587	8.77495	4.7386	5.14046	4.70361	5.4512	3.86823	2.12837	4.109	6.23315	1.38124	4.79884
ENSRNOG00000001474	Tmem270	12	+	24803686	24808288	transmembrane protein 270 [Source:RGD Symbol;Acc:1561903]	protein_coding	3.46888	14.6576	9.14568	13.1988	5.55232	6.58663	3.38904	7.0853	5.27669	5.95157	16.4851	6.63134	7.97807	9.29013	7.53044	7.41366	0.554072	1.9072	1.01496	0.590033	9.32259	0	0	0
ENSRNOG00000001476	Cldn4	12	+	24761210	24763005	claudin 4 [Source:RGD Symbol;Acc:1307932]	protein_coding	5.78006	5.56406	9.44396	10.1881	5.80439	4.3815	5.62369	2.29568	5.58994	7.39576	8.0413	7.92824	9.82185	9.4873	6.77002	11.5069	2.87847	4.04588	0.923952	1.52349	15.1619	7.31404	4.66372	0
ENSRNOG00000001478	Gtf2ird1	12	+	25264192	25371001	GTF2I repeat domain containing 1 [Source:RGD Symbol;Acc:620856]	protein_coding	9.09845	10.506	1.54688	1.17209	7.13632	2.94941	3.86249	4.45828	9.15833	13.7038	4.14374	3.90716	3.34653	4.56741	1.79415	2.50134	3.05309	2.64458	4.7088	6.15699	1.75341	1.25891	1.1542	0
ENSRNOG00000001479	Gtf2i	12	+	25411207	25488156	general transcription factor II I [Source:RGD Symbol;Acc:727961]	protein_coding	35.721	50.9039	36.5968	31.0901	35.8764	18.823	165.29	119.706	71.9004	87.3401	47.1556	47.4564	70.4614	64.6079	54.0608	56.3943	38.1879	49.8312	75.4755	77.7325	55.5812	48.3547	43.1433	29.9795
ENSRNOG00000001480	Ncf1	12	+	25497104	25506300	neutrophil cytosolic factor 1 [Source:RGD Symbol;Acc:61307]	protein_coding	13.0015	10.4144	4.80082	6.69508	4.70953	2.45005	7.78928	3.04243	11.3923	11.1202	5.62813	3.86691	4.37931	8.00231	4.0248	2.74884	33.7095	33.3035	2.16886	3.42077	3.49265	1.25049	1.25669	0.996246
ENSRNOG00000001483	Rcc1l	12	+	25561777	25592342	RCC1 like [Source:RGD Symbol;Acc:1307558]	protein_coding	4.56037	4.09644	11.5697	6.43747	7.87713	6.6365	5.4565	8.5208	3.41722	4.14415	5.8214	5.76482	6.90761	5.42849	4.35714	2.28966	6.18227	5.50147	4.46105	2.78401	17.4366	5.45227	2.30391	1.25276
ENSRNOG00000001484	Castor2	12	-	25601404	25638797	cytosolic arginine sensor for mTORC1 subunit 2 [Source:RGD Symbol;Acc:1304672]	protein_coding	2.78777	4.88598	7.01491	11.288	5.2757	5.07984	8.39215	2.92418	2.15385	5.18841	5.56875	5.34452	5.58643	3.16716	3.50388	2.40898	2.45416	4.39375	2.38764	1.84429	4.06155	10.2883	0.57502	0
ENSRNOG00000001488	Psmb1	1	-	57470632	57489727	proteasome 20S subunit beta 1 [Source:RGD Symbol;Acc:621092]	protein_coding	5.9175	10.504	3.56185	8.30798	77.6232	65.0386	19.1643	14.4312	12.6848	6.57869	10.6379	13.0662	54.1915	38.3386	4.06489	12.669	43.6391	37.9709	73.283	76.5886	28.2014	19.0272	95.1585	85.9206
ENSRNOG00000001489	Tbp	1	+	57491643	57508449	TATA box binding protein [Source:RGD Symbol;Acc:67398]	protein_coding	6.83815	4.5716	6.39351	6.50955	6.65245	3.32533	9.90779	4.79324	6.57439	5.8819	8.11443	4.6378	2.94608	4.62343	3.80561	4.44029	13.7773	18.821	5.50972	3.16487	4.78468	7.01777	0	9.67116
ENSRNOG00000001490	Pdcd2	1	-	57512968	57518458	programmed cell death 2 [Source:RGD Symbol;Acc:61887]	protein_coding	0.663955	4.13941	7.23647	4.30524	11.6937	5.40562	4.74617	6.89469	4.27415	9.23839	6.75856	2.8536	5.47025	8.69454	2.77498	1.99635	5.57657	6.55434	14.166	11.619	14.6389	0	3.02242	9.30734
ENSRNOG00000001492	Slc8a2	1	+	78025995	78060111	solute carrier family 8 member A2 [Source:RGD Symbol;Acc:620194]	protein_coding	10.0087	10.6204	13.921	10.0551	8.63089	5.30584	5.92522	5.28676	8.47837	5.09328	9.06056	9.90249	10.9284	10.799	4.83139	5.63305	1.64079	2.04189	1.59677	1.57407	4.33972	3.76838	6.30487	5.63934
ENSRNOG00000001493	Kptn	1	+	78015722	78023676	kaptin [Source:MGI Symbol;Acc:MGI:1890380]	protein_coding	4.68601	5.93036	11.4812	11.8265	7.45443	5.29628	8.15981	6.65593	5.37474	3.40408	6.14008	6.35555	30.3297	33.4682	2.20554	2.62186	2.68062	8.2763	5.96476	6.36976	2.22974	1.57245	7.437	4.19407
ENSRNOG00000001494	Napa	1	+	77994203	78012845	NSF attachment protein alpha [Source:RGD Symbol;Acc:620855]	protein_coding	8.02772	6.84137	10.4581	13.3945	1.71529	2.99584	8.50846	8.12302	8.13318	8.83321	7.51064	8.5866	7.12718	11.0325	105.775	108.062	6.98076	1.71879	9.16287	9.15314	1.31738	4.94972	10.7614	31.029
ENSRNOG00000001499	Mia	1	-	83991578	83993270	MIA SH3 domain containing [Source:RGD Symbol;Acc:620883]	protein_coding	9.71706	3.67321	7.28439	9.11289	9.14446	11.3671	6.21456	0	7.51071	4.98153	8.19437	11.233	17.9311	13.2304	14.3438	9.54198	1.34058	9.84226	23.3587	23.1673	12.2763	7.11835	0	8.37843
ENSRNOG00000001500	Rab4b	1	-	83979298	83990588	RAB4B, member RAS oncogene family [Source:RGD Symbol;Acc:620931]	protein_coding	2.99421	2.14827	3.95149	5.96418	10.2671	2.66897	2.03308	1.03609	5.1938	6.73325	6.94773	5.91766	6.3735	10.0894	2.4036	3.42373	2.46774	6.69525	3.81995	5.16651	1.47686	2.43241	17.4657	11.6537
ENSRNOG00000001501	Snrpa	1	-	83999671	84008293	small nuclear ribonucleoprotein polypeptide A [Source:RGD Symbol;Acc:1307416]	protein_coding	2.92212	8.30765	5.5272	12.5783	7.86348	11.884	1.95357	3.25285	7.29124	5.54803	5.75353	7.35749	8.96675	5.91139	5.34556	6.43376	10.4661	9.73706	3.34243	8.38962	24.2894	71.3451	16.1946	6.20876
ENSRNOG00000001506	Tmem35a	X	+	105134498	105145345	transmembrane protein 35A [Source:RGD Symbol;Acc:1303093]	protein_coding	8.68055	4.05811	6.43783	7.13151	4.18983	5.23225	1.20169	10.5188	5.18216	5.50455	5.41775	5.28047	3.13555	5.8471	4.96216	2.82697	3.1527	2.42472	2.67926	6.03867	1.61596	5.15704	3.12007	8.53653
ENSRNOG00000001512	AABR07029675.1	10	-	44658634	44659707		protein_coding	9.42912	8.54397	11.1827	10.1321	3.25424	4.51964	6.01358	7.3136	8.70393	5.86254	11.857	9.61877	6.13415	13.0432	3.17545	5.52045	0.907748	1.85726	1.42779	2.88553	15.221	7.61875	2.92235	0
ENSRNOG00000001514	Cdca7	3	+	59153280	59163913	cell division cycle associated 7 [Source:RGD Symbol;Acc:1309363]	protein_coding	6.68102	2.58263	10.5575	9.13677	5.77431	5.15166	4.3381	6.53085	7.82304	4.79244	8.42826	7.11242	10.308	6.50145	3.64513	5.71844	7.04758	12.607	3.00912	5.93902	0.766779	3.87462	2.33873	0
ENSRNOG00000001515	Map3k20	3	+	58965552	59067369	mitogen-activated protein kinase kinase kinase 20 [Source:RGD Symbol;Acc:1561394]	protein_coding	4.99843	6.68295	8.43708	10.6694	18.3037	20.6001	4.83855	3.0086	5.52043	4.70784	5.48078	7.87714	1.87897	3.8316	5.22105	3.41896	3.52207	6.42883	2.06832	4.42616	1.42149	5.41589	1.11274	1.87659
ENSRNOG00000001516	Rapgef4	3	+	58632476	58924038	Rap guanine nucleotide exchange factor 4 [Source:RGD Symbol;Acc:621886]	protein_coding	6.84283	4.4166	7.51198	8.53309	6.39278	4.25892	14.4602	6.59562	4.80945	5.87707	6.88546	7.50065	7.52847	3.77388	4.93562	3.00708	1.47819	3.03174	1.54276	3.06857	1.24355	1.3676	0.474893	1.22624
ENSRNOG00000001517	Pdk1	3	+	58530870	58558027	pyruvate dehydrogenase kinase 1 [Source:RGD Symbol;Acc:69427]	protein_coding	4.13061	4.60985	7.08775	4.50177	4.95922	5.8278	3.83406	6.23195	28.0762	19.1872	10.0305	8.87664	4.63699	7.5354	3.55022	2.25704	24.6472	21.9643	10.1434	13.5244	9.74012	21.0282	4.24373	1.50535
ENSRNOG00000001518	Itga6	3	+	58443101	58515124	integrin subunit alpha 6 [Source:RGD Symbol;Acc:621633]	protein_coding	21.5864	20.5488	8.92148	10.1495	4.73686	5.38297	5.38392	5.63142	38.3414	34.3131	11.7334	10.0424	6.70699	6.45561	8.57825	7.58496	95.8108	114.761	26.4458	24.6051	9.1392	7.72452	22.7518	12.0589
ENSRNOG00000001519	Dlx2	3	-	58180088	58181971	distal-less homeobox 2 [Source:RGD Symbol;Acc:1304853]	protein_coding	1.13523	6.10636	4.73038	5.44412	7.83239	1.90505	8.16156	7.23162	3.2754	0.859304	8.07546	2.12743	4.01638	4.02679	5.2156	3.17014	1.74079	2.10366	1.82631	0	0	6.59996	0	8.57866
ENSRNOG00000001520	Dlx1	3	+	58164931	58169521	distal-less homeobox 1 [Source:RGD Symbol;Acc:1309593]	protein_coding	3.90699	8.38928	5.48355	4.62809	6.74644	5.7809	4.39448	2.81487	3.03266	2.0718	8.03621	5.57873	5.25559	5.99149	4.27575	1.79356	1.5368	0.411276	3.46324	1.42287	1.98726	3.35423	0	3.44069
ENSRNOG00000001524	Hat1	3	+	58022238	58070068	histone acetyltransferase 1 [Source:RGD Symbol;Acc:1305716]	protein_coding	7.87172	7.79558	8.10437	11.0797	10.0706	9.09045	6.66484	5.76417	8.16131	12.6525	11.2946	10.5958	6.07689	11.4196	4.26222	5.23413	20.1335	26.2109	10.9953	12.693	18.9785	17.3602	8.25225	2.96883
ENSRNOG00000001525	Igsf11	11	-	64286694	64421248	immunoglobulin superfamily, member 11 [Source:RGD Symbol;Acc:1308758]	protein_coding	2.59222	1.5632	8.1255	9.32202	3.65348	5.85322	6.70584	8.48186	3.55071	5.08216	8.19587	6.70916	9.99944	8.49963	18.716	16.9213	2.4849	2.56793	17.7075	19.7458	8.89266	8.38761	19.9631	14.2185
ENSRNOG00000001527	Cd80	11	-	64827635	64855353	Cd80 molecule [Source:RGD Symbol;Acc:2314]	protein_coding	3.39904	3.35862	6.80526	8.10831	9.18273	4.24329	8.59867	7.78391	5.43988	4.01747	5.83278	6.62701	5.69804	6.16181	4.85198	6.10536	2.58678	3.24484	4.00889	3.23218	7.27121	2.46746	1.30743	8.07242
ENSRNOG00000001528	Gap43	11	+	58624198	58717914	growth associated protein 43 [Source:RGD Symbol;Acc:62071]	protein_coding	1.82068	3.81881	3.95877	4.52164	6.14887	6.87762	4.94346	3.53255	3.68658	3.52242	11.7395	5.75055	3.97376	4.32231	4.43872	6.38786	2.62603	0.777653	2.4932	5.80417	0	1.16435	2.48329	0
ENSRNOG00000001531	Chac2	14	-	115383910	115391652	ChaC cation transport regulator 2 [Source:RGD Symbol;Acc:1309120]	protein_coding	4.20069	1.90327	1.29814	4.77057	5.36025	1.714	5.03353	0.592574	3.15107	2.00174	3.63692	6.04931	0.405572	2.5135	1.15782	0.931183	0.13983	1.35856	1.30393	3.1918	4.61711	0	1.29024	0
ENSRNOG00000001544	Cyyr1	11	-	24967937	25078740	cysteine and tyrosine rich 1 [Source:RGD Symbol;Acc:1359578]	protein_coding	5.49054	4.63101	10.3271	6.89489	5.01906	5.40468	4.40621	5.86299	5.17833	4.27039	7.01156	11.1762	5.57467	6.62794	4.08551	2.47859	2.83204	6.10551	4.08209	2.96506	6.66847	2.76193	5.5295	1.24916
ENSRNOG00000001547	Agps	3	+	62648447	62749153	alkylglycerone phosphate synthase [Source:RGD Symbol;Acc:620364]	protein_coding	3.37553	3.7831	6.89845	8.33619	4.39682	3.93415	5.27494	1.74881	3.40803	1.43671	6.93292	5.58706	6.26315	4.86032	6.13043	3.43451	4.90219	2.14761	1.96211	1.17585	0.200054	4.71798	0	0.901582
ENSRNOG00000001548	Nfe2l2	3	-	62497571	62524996	nuclear factor, erythroid 2-like 2 [Source:RGD Symbol;Acc:620360]	protein_coding	70.1647	69.9871	11.6572	10.5851	7.39403	10.335	8.63033	6.64935	60.922	71.6488	9.0778	7.62813	5.34886	4.95559	6.45596	7.20615	171.527	163.211	42.3519	33.5301	22.4132	27.2608	4.9244	3.75263
ENSRNOG00000001551	Atp5pf	11	-	24286787	24294179	ATP synthase peripheral stalk subunit F6 [Source:RGD Symbol;Acc:621376]	protein_coding	5.59622	1.6038	7.28039	9.56208	4.87602	1.17622	5.58502	18.8686	24.0429	15.7131	20.9134	22.9071	14.292	7.31952	1704.62	1772.94	59.3482	53.4424	145.322	144.529	54.8854	64.3137	287.283	306.951
ENSRNOG00000001554	RGD1563888	11	-	17076980	17130120	similar to DNA segment, Chr 16, ERATO Doi 472, expressed [Source:RGD Symbol;Acc:1563888]	protein_coding	3.3875	0.51025	5.83793	5.97202	1.79402	3.96949	5.96484	6.94635	2.24411	3.81882	6.91028	5.18166	7.28697	3.10308	1.48251	1.3308	7.19777	6.83831	14.0975	13.3341	2.97415	4.41635	20.8826	34.7337
ENSRNOG00000001555	Btg3	11	-	16873646	16889201	BTG anti-proliferation factor 3 [Source:RGD Symbol;Acc:2226]	protein_coding	3.59164	6.06913	7.27903	6.64671	5.47963	9.47868	8.43697	7.58597	6.93797	12.9121	4.49121	5.20375	8.63171	9.15783	2.58287	3.77413	16.7782	21.9681	16.8536	18.9467	5.7436	4.50146	6.74372	0
ENSRNOG00000001557	Cxadr	11	+	16826399	16873562	CXADR, Ig-like cell adhesion molecule [Source:RGD Symbol;Acc:619794]	protein_coding	6.19567	6.20749	5.55514	4.65085	4.81421	3.69643	6.75921	3.77571	3.5308	3.18102	7.95828	4.76711	3.20443	7.16825	3.71822	4.90798	2.85695	3.92095	2.06166	0.419266	4.00343	2.03207	1.89689	4.67482
ENSRNOG00000001559	Mtx2	3	+	61756148	61818998	metaxin 2 [Source:RGD Symbol;Acc:1306473]	protein_coding	3.55265	5.48961	14.5486	10.1656	2.36484	5.66938	6.22962	3.95189	6.19054	5.01523	12.4589	6.18656	6.22735	6.68344	2.50803	4.37062	36.7542	36.9568	46.0854	40.2968	14.7164	0	69.6494	82.2255
ENSRNOG00000001566	AABR07033579.1	11	-	28869988	28870155		protein_coding	0	0	3.82249	0	0	0	4.58965	15.5274	3.03099	1.84739	18.067	4.0491	0	0	0	2.89274	21.4558	3.39234	0	10.2158	0	0	0	0
ENSRNOG00000001567	Krtap14	11	-	28776761	28777603	keratin associated protein 14 [Source:RGD Symbol;Acc:1564302]	protein_coding	9.1883	7.58591	3.86123	1.50823	4.69828	1.43742	6.28491	0.807994	5.45501	2.67505	2.50864	5.37959	2.21548	8.08763	0	0.970422	0	3.97182	0.669896	0	0	0	0	4.42345
ENSRNOG00000001570	LOC100363136	11	-	28672429	28672956	hypothetical protein LOC100363136 [Source:RGD Symbol;Acc:2324754]	protein_coding	6.36352	2.50652	3.11025	14.7909	8.62356	2.40296	4.45332	1.3312	3.98859	4.4273	3.75315	3.77043	2.74037	3.91323	3.13597	0	0.309404	11.7495	10.0044	2.60038	5.61132	7.2363	4.30326	0
ENSRNOG00000001571	Cldn8	11	-	28525643	28527890	claudin 8 [Source:RGD Symbol;Acc:1308575]	protein_coding	2.78203	2.79183	6.1124	7.70285	2.42356	2.24173	6.55094	6.0148	3.66479	3.70121	6.20788	6.35122	5.92518	4.16896	0.958263	1.9997	2.82012	0.689257	2.1179	2.34491	0	0	5.39627	0
ENSRNOG00000001572	Hoxd1	3	+	61685619	61687758	homeo box D1 [Source:RGD Symbol;Acc:1309179]	protein_coding	2.43262	4.33351	4.53246	2.56399	1.97265	4.78308	1.3433	2.95785	1.66437	3.71849	2.50038	1.45958	4.03182	2.02153	1.27393	1.22159	1.78542	0.88238	2.36903	4.11043	2.22919	3.00245	1.67299	2.21643
ENSRNOG00000001573	Usp25	11	+	15436269	15558646	ubiquitin specific peptidase 25 [Source:RGD Symbol;Acc:1309003]	protein_coding	3.28398	5.11608	3.33769	2.07877	2.55431	2.98459	2.95194	6.00588	3.13947	2.51545	4.18804	3.04845	3.98152	2.87133	1.07449	1.79566	1.54339	0.71669	1.93089	2.51907	1.6758	1.38055	0.66294	1.75185
ENSRNOG00000001575	Grik1	11	-	27811957	27971359	glutamate ionotropic receptor kainate type subunit 1 [Source:RGD Symbol;Acc:2732]	protein_coding	5.08031	3.63776	8.76981	10.1043	7.02489	3.67402	6.61502	4.77792	4.45963	3.24798	8.2615	8.68202	4.63332	10.0256	3.51836	4.90661	2.88783	4.84984	1.95777	3.96553	4.65292	4.57603	2.50274	4.49029
ENSRNOG00000001577	Hoxd3	3	+	61658245	61670282	homeo box D3 [Source:RGD Symbol;Acc:1588601]	protein_coding	5.68532	8.19543	9.64325	8.65189	6.01808	7.1984	8.88198	4.5765	5.22299	6.9562	7.43857	5.869	6.68012	7.33494	3.51906	2.02732	3.76418	0	1.33398	1.73867	1.6261	0.802818	0	5.15185
ENSRNOG00000001578	Hoxd4	3	+	61634005	61651056	homeo box D4 [Source:RGD Symbol;Acc:1309690]	protein_coding	2.89507	5.58405	8.83474	8.87646	6.48881	4.55444	3.73074	2.68604	2.4073	3.01871	5.90507	5.41901	4.20182	4.00216	5.12759	4.03782	1.62887	2.3438	2.55967	0.545852	2.24291	1.10407	0.821661	4.29665
ENSRNOG00000001580	Hoxd9	3	+	61620192	61622359	homeo box D9 [Source:RGD Symbol;Acc:1582908]	protein_coding	3.72358	2.04676	3.01545	5.6365	2.3072	8.07644	5.6572	4.22124	1.89879	4.74564	3.51794	2.16672	4.72575	1.57972	0.336608	2.46881	0.907896	1.0621	0.163109	0.211197	0	0.989529	0	0
ENSRNOG00000001581	Hoxd10	3	+	61613774	61617367	homeo box D10 [Source:RGD Symbol;Acc:1306511]	protein_coding	8.73271	9.78584	8.23171	11.7131	5.81923	5.06808	9.3684	11.499	7.1906	5.0576	6.25579	5.24482	9.25263	6.08219	3.65754	12.3019	0.361238	1.08519	1.56089	1.25665	3.54198	3.24184	0	2.79424
ENSRNOG00000001582	Bach1	11	+	27364916	27398842	BTB domain and CNC homolog 1 [Source:RGD Symbol;Acc:1306693]	protein_coding	1.47232	2.00236	1.63265	1.85668	2.28194	2.71018	2.45581	0.327402	1.37646	1.09494	1.45161	2.90398	1.83278	2.49189	1.82008	2.09224	1.75729	1.5841	0.656725	1.12313	1.25233	0	1.17644	1.15262
ENSRNOG00000001584	Map3k7cl	11	+	27208564	27251801	MAP3K7 C-terminal like [Source:RGD Symbol;Acc:1359474]	protein_coding	3.30468	3.93725	6.70307	8.87367	6.96922	8.87958	12.1509	5.09009	6.86544	5.88521	8.80048	8.14818	7.96722	7.44537	3.07917	7.08837	4.00688	3.19213	3.00497	2.08488	1.45947	9.21294	1.19508	6.94696
ENSRNOG00000001585	Nrip1	11	-	14658225	14741563	nuclear receptor interacting protein 1 [Source:RGD Symbol;Acc:1311850]	protein_coding	5.4661	3.47566	7.36311	8.41787	3.98431	3.05751	4.20995	4.47685	4.59168	5.14541	5.51975	4.39808	4.54386	4.58126	2.86604	3.34022	6.07932	6.24731	3.97607	4.11566	2.30007	4.17201	0	0.05238
ENSRNOG00000001587	Hoxd12	3	+	61597382	61598503	homeo box D12 [Source:RGD Symbol;Acc:1309797]	protein_coding	3.40243	9.535	7.94816	2.8913	2.41496	8.8581	7.00072	3.63058	4.42467	4.74364	6.61285	8.37614	6.23798	4.16162	4.53761	4.2809	4.14372	1.06539	0.923783	0	4.88041	18.046	0	0
ENSRNOG00000001588	Hoxd13	3	+	61590376	61593692	homeo box D13 [Source:RGD Symbol;Acc:1308417]	protein_coding	2.40691	2.87114	3.67413	5.17889	5.2188	4.78255	3.65572	8.49516	2.92171	4.52639	1.78	3.93299	3.76913	1.98873	1.94416	3.05981	0.432966	0	1.34712	0.310053	1.72688	1.93368	0	0
ENSRNOG00000001589	Evx2	3	-	61578229	61581598	even-skipped homeobox 2 [Source:RGD Symbol;Acc:1305594]	protein_coding	1.21114	1.66779	8.21402	6.88611	4.30679	3.31234	2.44924	5.76971	2.20786	6.93389	4.88448	4.83922	3.3289	6.92544	1.99134	7.74138	1.32806	1.96295	0	0.166521	3.12668	6.66271	0	0
ENSRNOG00000001592	Cct8	11	-	27130172	27141881	chaperonin containing TCP1 subunit 8 [Source:RGD Symbol;Acc:1305452]	protein_coding	8.98226	5.87544	10.8277	8.06887	49.7169	56.2553	12.3466	6.91652	23.0755	14.0236	9.67414	6.48024	75.6643	70.0521	76.0108	73.9133	33.099	30.4382	73.6023	78.2386	145.234	144.959	74.7632	128.25
ENSRNOG00000001593	Lnpk	3	-	61433863	61494778	lunapark, ER junction formation factor [Source:RGD Symbol;Acc:1312042]	protein_coding	5.48744	4.80764	4.6921	3.89177	4.09296	5.38238	9.58339	2.13518	3.13593	4.10594	4.45633	5.40079	2.44161	5.06966	3.16461	4.43429	0.560033	3.04431	3.52683	1.69279	2.62389	2.1314	0	0.590159
ENSRNOG00000001596	Atp5mc3	3	-	60811210	60813869	ATP synthase membrane subunit c locus 3 [Source:RGD Symbol;Acc:620052]	protein_coding	197.916	220.638	45.9963	48.0016	32.9742	40.0575	39.4858	37.4583	33.6838	40.4119	67.9981	59.8292	62.1927	88.6559	178.893	194.61	169.281	151.162	564.538	557.509	598.24	565.235	195.55	177.609
ENSRNOG00000001597	Atf2	3	-	60721135	60795951	activating transcription factor 2 [Source:RGD Symbol;Acc:621862]	protein_coding	7.6005	9.8923	7.8646	7.84117	7.52091	5.9566	7.7622	4.13225	6.24572	5.15067	9.51716	10.5138	6.19591	12.6676	3.39752	2.83051	2.7859	1.7874	1.77283	2.74866	5.33565	8.14233	0	1.9803
ENSRNOG00000001598	Usp16	11	+	27101227	27130341	ubiquitin specific peptidase 16 [Source:RGD Symbol;Acc:1307192]	protein_coding	8.58135	6.74812	7.84456	10.6025	4.71015	5.76548	58.5282	55.1828	8.08591	7.93712	7.62165	6.57838	10.33	7.35186	32.2385	33.3679	10.7188	15.8267	18.1196	12.4339	1.13532	9.87994	3.27449	6.29289
ENSRNOG00000001599	Rwdd2b	11	-	27085711	27094364	RWD domain containing 2B [Source:RGD Symbol;Acc:1305062]	protein_coding	6.40164	6.51696	11.1572	12.7767	8.1075	9.75972	10.8944	6.40159	12.0425	5.42281	5.38174	9.94578	6.50392	6.54862	5.77412	2.59227	4.86203	7.66638	8.25668	5.31736	11.8274	7.06981	1.53503	0.548987
ENSRNOG00000001601	AABR07034008.1	11	+	47793331	47793546		protein_coding	10.1523	11.9908	6.53617	8.46285	0	7.52388	16.5409	0	6.72306	0	27.0829	5.12429	0	5.4806	0	9.07464	0	0	0.744114	10.1477	0	0	0	0
ENSRNOG00000001602	Ltn1	11	-	27022986	27080701	listerin E3 ubiquitin protein ligase 1 [Source:RGD Symbol;Acc:1311238]	protein_coding	7.26695	5.95627	8.50969	10.3924	7.25953	5.73434	10.6582	9.01569	6.81162	7.93716	10.6541	8.86487	11.7498	6.3241	7.84475	8.90431	15.5644	13.3463	11.0144	11.8677	4.12575	6.2536	2.80316	5.89095
ENSRNOG00000001603	N6amt1	11	+	27004320	27016941	N-6 adenine-specific DNA methyltransferase 1 [Source:RGD Symbol;Acc:1311843]	protein_coding	2.19815	3.05998	6.25786	9.57587	6.40879	2.84274	6.52711	10.5087	5.17072	4.36238	3.78433	10.0812	11.7154	7.87432	2.17752	3.57861	4.09236	3.6891	2.22695	7.64893	7.11778	18.132	5.14665	4.15543
ENSRNOG00000001607	Adamts1	11	-	25342126	25350974	ADAM metallopeptidase with thrombospondin type 1 motif, 1 [Source:RGD Symbol;Acc:621241]	protein_coding	2.41386	3.58707	6.83067	7.61897	39.667	41.3887	7.11202	4.0743	3.98907	3.35199	8.39898	3.8965	6.325	6.54932	7.80154	4.99511	3.6374	4.11784	6.86553	8.62139	6.00608	7.62693	2.29313	4.22756
ENSRNOG00000001608	Nxpe3	11	+	47188495	47238372	neurexophilin and PC-esterase domain family, member 3 [Source:RGD Symbol;Acc:1584648]	protein_coding	12.1955	8.84796	6.93935	13.8631	4.11445	8.65418	18.8321	15.3353	4.48618	4.78333	6.37995	8.6988	6.27525	5.46856	4.78699	2.78338	3.39844	2.7043	15.5639	15.7684	2.47599	4.64038	4.30896	3.23941
ENSRNOG00000001609	Cep97	11	+	47146308	47174713	centrosomal protein 97 [Source:RGD Symbol;Acc:1307400]	protein_coding	34.428	35.4222	10.9314	11.9027	7.35847	15.8218	9.21932	6.61066	23.0859	30.0418	24.8075	23.3011	28.7343	32.707	8.93595	7.1371	14.7595	10.0574	15.3771	11.9041	23.7973	36.1644	3.41904	0.418975
ENSRNOG00000001611	Rpl24	11	-	47116886	47122095	ribosomal protein L24 [Source:RGD Symbol;Acc:621191]	protein_coding	15.837	58.5832	21.814	52.8118	20.9559	51.8697	29.8921	105.987	57.7394	59.8136	13.8393	34.9438	60.4418	102.043	19.0407	72.4754	153.737	173.888	80.7784	119.112	148.123	175.371	87.6134	63.1071
ENSRNOG00000001613	Zbtb11	11	-	47079234	47113993	zinc finger and BTB domain containing 11 [Source:RGD Symbol;Acc:1308275]	protein_coding	5.04599	8.57982	10.9025	9.68227	9.81382	10.0474	53.4587	55.5517	7.76768	8.35199	22.2692	20.3857	11.343	10.9197	5.57479	3.52485	7.85891	6.44601	16.5292	16.0092	5.12234	8.51016	2.72483	5.44835
ENSRNOG00000001616	Senp7	11	-	46880928	47027667	SUMO specific peptidase 7 [Source:RGD Symbol;Acc:1305510]	protein_coding	1.10986	4.96402	7.57638	7.87645	2.63896	5.54619	5.96995	5.82544	6.42831	7.14243	5.09536	5.92483	5.84224	4.43416	1.78744	2.34386	9.95177	4.82014	10.0672	9.96707	5.40144	4.16063	1.91526	3.49732
ENSRNOG00000001618	Ripk4	11	-	38251955	38274217	receptor-interacting serine-threonine kinase 4 [Source:RGD Symbol;Acc:1311691]	protein_coding	5.17052	9.68873	13.0818	9.52126	6.46665	5.11867	7.86657	7.49669	4.43098	5.43436	8.14901	8.38385	8.40815	6.88145	3.75656	2.70773	4.44184	1.43037	4.04	3.68413	2.20338	10.5832	3.85639	3.54702
ENSRNOG00000001620	Prdm15	11	-	38293875	38351184	PR/SET domain 15 [Source:RGD Symbol;Acc:1310055]	protein_coding	7.24051	5.6563	9.11511	10.1965	4.70194	5.62699	7.51026	9.02934	5.72961	5.03803	8.07603	8.08668	7.21457	7.53323	4.27333	4.19125	5.76828	4.29811	2.74807	2.50502	1.49629	6.00579	1.76563	3.16823
ENSRNOG00000001621	C2cd2	11	-	38357424	38420119	C2 calcium-dependent domain containing 2 [Source:RGD Symbol;Acc:735112]	protein_coding	4.54971	4.46627	10.8894	7.17953	4.40977	4.16911	3.54259	3.96857	4.54729	5.31053	8.4173	5.75076	4.47463	6.95806	2.0386	2.65063	4.2142	2.19183	2.13151	1.99541	5.34616	6.72369	0.954041	0
ENSRNOG00000001622	Impg2	11	-	46615200	46693565	interphotoreceptor matrix proteoglycan 2 [Source:RGD Symbol;Acc:708358]	protein_coding	6.8261	7.41504	11.8066	10.4348	10.4027	10.6331	3.5778	7.45672	6.83387	7.10133	10.9868	9.42687	7.69753	10.0883	3.58069	4.33527	4.73081	2.52	2.58256	2.14546	8.31975	1.11805	1.44083	1.93616
ENSRNOG00000001623	Zbtb21	11	-	38442742	38457373	zinc finger and BTB domain containing 21 [Source:RGD Symbol;Acc:1310841]	protein_coding	5.83442	4.93654	7.6502	7.03578	2.79281	4.774	5.12055	5.18142	4.46601	5.2536	4.98529	7.21403	5.65531	3.52219	3.62376	5.29474	7.25599	7.00418	4.2633	5.27567	3.67164	2.9224	0	0.607866
ENSRNOG00000001627	Abi3bp	11	-	46208075	46369577	ABI family member 3 binding protein [Source:RGD Symbol;Acc:1562717]	protein_coding	5.15001	7.44708	7.85184	9.27696	5.41647	4.16879	7.22595	8.76006	4.55681	3.99384	7.22578	7.74292	4.57064	5.44404	1.5184	2.33777	2.69919	2.94677	3.03137	1.82377	3.24192	4.04136	2.33977	0.443617
ENSRNOG00000001628	Pcp4	11	+	36851038	36912229	Purkinje cell protein 4 [Source:RGD Symbol;Acc:3271]	protein_coding	2.90864	2.12497	20.022	13.9835	15.2654	7.5067	54.4104	49.3791	5.11983	3.74228	11.3991	8.84175	16.4472	4.73248	182.532	159.72	20.6753	19.6946	374.24	352.044	185.944	279.806	310.062	151.711
ENSRNOG00000001629	Get1	11	+	36497509	36511535	guided entry of tail-anchored proteins factor 1 [Source:RGD Symbol;Acc:735104]	protein_coding	10.9269	15.3912	19.5242	10.9118	4.66329	9.09233	9.0573	12.9271	8.03791	9.06518	12.3342	11.5312	11.0622	15.5649	256.547	253.625	6.88664	4.944	40.7296	38.5186	36.5657	53.0242	84.3535	56.6891
ENSRNOG00000001632	Brwd1	11	-	36337635	36430413	bromodomain and WD repeat domain containing 1 [Source:RGD Symbol;Acc:1309030]	protein_coding	4.96477	5.71712	8.6648	6.81998	5.58455	6.19531	7.34656	7.27717	5.219	5.85789	9.18315	6.95318	7.30906	7.86824	3.20911	2.98708	3.71034	3.00008	6.25279	8.22531	9.82406	7.75797	2.7914	5.30463
ENSRNOG00000001633	Tfg	11	+	46179940	46206721	trafficking from ER to golgi regulator [Source:RGD Symbol;Acc:1309751]	protein_coding	2.56527	6.46247	7.67199	4.90541	1.88095	5.6756	4.91303	4.40089	10.1197	3.8506	4.29061	3.10828	3.45759	5.11698	3.62739	5.4521	8.32266	4.23524	6.41746	10.1997	4.20609	11.4083	7.89019	12.8711
ENSRNOG00000001640	Tomm70	11	-	45480250	45510961	translocase of outer mitochondrial membrane 70 [Source:RGD Symbol;Acc:1303049]	protein_coding	4.87915	3.96559	3.9817	7.83689	7.76778	8.89821	12.438	14.3588	3.83988	4.64555	6.66473	6.94199	7.93262	8.31697	10.9935	16.3173	1.70026	2.10938	2.72566	2.40663	1.76041	2.03918	1.12122	5.5327
ENSRNOG00000001642	Tbc1d23	11	+	45401403	45459821	TBC1 domain family, member 23 [Source:RGD Symbol;Acc:1307925]	protein_coding	7.1764	8.52906	7.43838	8.0987	5.38289	6.87453	8.08051	3.5582	6.93203	9.58088	5.51609	5.30744	7.50046	7.92797	119.801	117.762	6.52835	10.915	24.4583	21.3909	14.0612	12.161	3.12303	2.95696
ENSRNOG00000001643	Psmg1	11	-	36327800	36337256	proteasome assembly chaperone 1 [Source:RGD Symbol;Acc:1305454]	protein_coding	3.73089	4.99978	8.6422	4.50216	6.74543	7.27697	6.05267	3.20446	6.84689	3.95285	8.75883	10.2511	4.13947	3.16608	109.79	88.8221	13.6103	12.902	18.0164	21.6803	26.3215	16.0304	4.1042	7.62372
ENSRNOG00000001644	Tmem30c	11	+	45339366	45356473	transmembrane protein 30C [Source:RGD Symbol;Acc:1306090]	protein_coding	3.16322	2.66244	7.58939	9.53188	2.49801	4.84201	6.72974	8.47671	8.02695	7.71443	10.5605	8.60625	7.00737	6.23819	5.06239	4.58725	1.66088	0.862825	0.072059	3.7997	0	5.40833	6.38801	2.46317
ENSRNOG00000001645	Filip1l	11	-	45039461	45124423	filamin A interacting protein 1-like [Source:RGD Symbol;Acc:1565927]	protein_coding	4.58096	2.43334	5.1647	6.08741	5.72597	5.10729	6.18573	2.34886	3.50061	3.83893	8.51912	5.86678	6.19001	6.14802	1.97619	1.65861	2.75742	2.71181	2.01177	1.60066	4.2205	1.69573	0	2.82089
ENSRNOG00000001647	Ets2	11	+	36075709	36092495	ETS proto-oncogene 2, transcription factor [Source:RGD Symbol;Acc:1584977]	protein_coding	8.98711	7.64012	9.36478	8.06282	4.03733	7.35075	7.97648	7.82157	30.3035	25.1054	8.66697	6.59323	7.91641	8.30886	3.63565	3.79322	49.6305	50.08	8.47409	8.57516	4.57279	3.3073	1.27339	0.947333
ENSRNOG00000001652	Erg	11	-	35646116	35749594	ETS transcription factor ERG [Source:RGD Symbol;Acc:621108]	protein_coding	4.83202	4.88206	6.88709	8.43406	3.17546	4.95009	7.76694	8.05699	4.18675	5.88931	3.91777	5.82379	31.4237	38.2562	3.07432	2.71743	6.70106	2.8602	2.52704	2.51139	6.26483	6.76667	2.23542	3.22111
ENSRNOG00000001653	St3gal6	11	+	44192940	44237100	ST3 beta-galactoside alpha-2,3-sialyltransferase 6 [Source:RGD Symbol;Acc:1303279]	protein_coding	6.43021	8.73248	5.49859	9.27089	4.72765	5.45432	10.069	3.28211	30.8424	33.2462	4.93344	3.12901	4.82119	4.54025	3.9701	5.22013	77.9182	80.4037	21.8915	32.3487	11.9234	8.14769	0	0
ENSRNOG00000001654	Cpox	11	-	44039669	44049648	coproporphyrinogen oxidase [Source:RGD Symbol;Acc:1311817]	protein_coding	3.93063	6.89921	8.7864	11.7971	4.75388	6.71058	37.3885	39.332	2.98094	4.72085	6.79388	6.38114	2.7483	4.14134	11.6752	10.0598	5.72977	2.41349	48.503	43.0107	3.42702	5.42838	2.82877	2.48201
ENSRNOG00000001656	Kcnj15	11	+	35568182	35585390	potassium inwardly-rectifying channel, subfamily J, member 15 [Source:RGD Symbol;Acc:621662]	protein_coding	9.6396	5.21493	11.2393	10.2612	6.19329	5.04132	8.98542	7.57284	5.80845	7.02558	8.06532	6.93382	7.33035	6.12234	4.39329	4.49951	1.16675	0.731086	0.277713	1.87432	2.06392	11.7523	11.8823	0.17609
ENSRNOG00000001657	Cldnd1	11	-	43986386	43992598	claudin domain containing 1 [Source:RGD Symbol;Acc:1359273]	protein_coding	5.17262	6.69536	11.1117	7.4186	7.09881	5.09896	9.23267	10.9017	8.84841	7.3013	5.50817	9.14823	6.12587	8.2209	111.684	118.865	21.5181	13.1457	40.3587	43.3011	6.63518	5.01451	13.496	17.4368
ENSRNOG00000001658	Kcnj6	11	-	35024196	35099383	potassium inwardly-rectifying channel, subfamily J, member 6 [Source:RGD Symbol;Acc:2959]	protein_coding	4.60064	8.20864	11.1818	9.89839	8.6551	8.30546	8.79847	11.0036	4.04762	6.02153	7.98721	8.96735	3.69372	5.54286	4.33535	3.67653	4.17347	5.28918	1.70172	3.51575	5.59679	2.78899	0	2.97978
ENSRNOG00000001662	Dyrk1a	11	+	34865532	34956536	dual specificity tyrosine phosphorylation regulated kinase 1A [Source:RGD Symbol;Acc:2528]	protein_coding	6.33575	5.81455	7.59156	7.45666	5.44382	7.98434	11.8845	5.71418	3.4002	5.28996	5.31133	8.03852	10.345	11.2412	5.87355	3.02525	4.38226	4.83839	6.38746	2.74207	2.00924	6.70166	0.359592	0.768386
ENSRNOG00000001679	Gabrr3	11	-	43046987	43099412	gamma-aminobutyric acid type A receptor rho3 subunit [Source:RGD Symbol;Acc:621564]	protein_coding	2.90288	3.46962	8.5188	7.61247	2.92105	5.17834	11.0268	6.19873	3.6888	1.80787	10.5196	5.85053	5.65198	3.62527	2.58952	2.13699	7.73346	1.94271	0.791307	2.49263	5.78413	1.35357	5.5355	3.21069
ENSRNOG00000001680	Riox2	11	-	43006757	43022565	ribosomal oxygenase 2 [Source:RGD Symbol;Acc:708521]	protein_coding	3.46512	3.19393	6.43404	8.39603	8.21878	5.43297	6.52642	4.54966	12.2794	10.4981	5.15614	8.22205	6.2109	2.78755	1.18359	1.53324	2.95672	2.55888	2.96779	2.0502	6.59921	2.76909	3.40287	0
ENSRNOG00000001681	Vps26c	11	-	34764721	34791993	VPS26 endosomal protein sorting factor C [Source:RGD Symbol;Acc:1306879]	protein_coding	30.1929	22.5466	17.2462	12.4138	13.5116	8.66015	8.32564	5.90604	7.90306	8.84286	12.5438	12.6397	12.0838	9.68901	10.0302	2.89357	20.7328	10.1896	26.4783	14.3929	28.3928	23.8683	10.1599	0.748367
ENSRNOG00000001682	Ttc3	11	+	34598492	34738791	tetratricopeptide repeat domain 3 [Source:RGD Symbol;Acc:1308654]	protein_coding	10.6337	10.0793	7.81581	7.22307	5.78691	4.83148	5.45959	6.82728	7.82225	8.44871	8.14952	10.0744	11.9114	10.145	21.3684	18.2233	8.04129	7.46747	17.8725	13.3466	4.35762	4.33424	7.53466	4.4173
ENSRNOG00000001684	Ripply3	11	+	34557679	34565776	ripply transcriptional repressor 3 [Source:RGD Symbol;Acc:1308788]	protein_coding	6.70179	2.30894	12.8991	17.2981	8.34832	6.49719	12.8614	12.3601	6.03927	4.24307	6.49332	6.42065	4.50035	10.3839	3.25403	2.06758	2.96799	2.38464	0.064061	0.523418	2.99022	6.86215	7.49117	0.765682
ENSRNOG00000001686	Hlcs	11	-	34352287	34526931	holocarboxylase synthetase [Source:RGD Symbol;Acc:1565360]	protein_coding	8.35975	5.03419	8.73805	7.99955	4.88799	7.75912	8.99454	9.28418	4.38919	4.59293	6.45651	6.91997	12.4828	5.25346	5.40284	5.24772	2.8468	1.0704	3.26071	2.35539	3.99765	4.16214	3.3695	4.41853
ENSRNOG00000001687	Crybg3	11	+	42945084	43005097	crystallin beta-gamma domain containing 3 [Source:RGD Symbol;Acc:1305628]	protein_coding	3.44536	4.08193	6.28356	9.86422	4.8475	5.32774	8.50916	5.05634	5.69682	3.24411	6.7813	6.18669	6.57405	5.43647	1.95553	0.697799	3.40433	2.35329	1.19851	4.07974	12.4629	13.0584	1.19893	2.04843
ENSRNOG00000001689	Arl6	11	+	42858478	42884603	ADP-ribosylation factor like GTPase 6 [Source:RGD Symbol;Acc:1305535]	protein_coding	3.91092	5.75559	7.41801	7.89196	6.64723	5.77386	8.46238	8.64608	5.26193	2.10255	7.02214	8.57413	3.83225	2.96952	3.39425	6.96537	1.76041	0.929095	22.4281	24.2797	12.2288	6.83358	5.96467	2.87148
ENSRNOG00000001691	Cldn14	11	-	34132581	34142753	claudin 14 [Source:RGD Symbol;Acc:1309165]	protein_coding	6.31095	5.94735	11.2583	6.83816	6.55924	3.13607	5.87127	1.33051	7.58064	4.14813	8.2169	5.87067	7.23617	5.96828	2.84482	2.20224	2.91777	3.19889	1.98488	1.51332	18.8102	5.44433	10.7971	17.6488
ENSRNOG00000001692	Chaf1b	11	+	34101197	34121378	chromatin assembly factor 1 subunit B [Source:RGD Symbol;Acc:1307634]	protein_coding	17.6733	17.3137	13.4025	11.532	6.86434	11.4593	13.0391	12.0662	18.4994	20.3524	19.9603	20.4272	8.90466	13.8578	13.1079	12.8583	9.29349	12.7342	7.99822	7.41806	25.7069	17.4463	4.67655	7.86933
ENSRNOG00000001699	Setd4	11	-	33781870	33801999	SET domain containing 4 [Source:RGD Symbol;Acc:619899]	protein_coding	6.18207	3.38359	8.84922	8.3037	4.65877	6.3014	9.86749	7.03288	5.42252	4.59403	4.09461	5.80667	5.93723	6.4935	2.59158	3.13689	9.03537	13.8649	26.0437	34.4463	4.12737	5.77134	63.9311	78.2428
ENSRNOG00000001700	Whrn	5	-	79234950	79317206	whirlin [Source:RGD Symbol;Acc:631330]	protein_coding	6.69184	6.62217	11.7381	11.5343	8.55852	3.45065	6.40465	3.98614	6.21512	5.18698	6.82064	5.85966	7.33208	5.68303	6.06423	6.42236	12.751	11.6971	3.76535	7.75547	2.18614	1.02368	16.8943	22.2426
ENSRNOG00000001701	Cbr3	11	+	33909439	33917674	carbonyl reductase 3 [Source:RGD Symbol;Acc:1309728]	protein_coding	9.95033	6.67623	12.1554	11.247	6.45586	9.52033	5.63466	7.10787	6.31103	5.143	9.70192	4.07654	8.66869	2.32438	1.21459	1.22935	22.2403	12.0483	5.70789	4.776	5.50081	19.5893	0.534411	0
ENSRNOG00000001704	Runx1	11	-	32769165	33003021	RUNX family transcription factor 1 [Source:RGD Symbol;Acc:2283]	protein_coding	10.4509	10.5606	20.4742	8.95779	6.06786	7.18722	10.2568	10.2333	7.05911	6.95934	5.87535	6.88041	10.0543	7.95566	7.5571	6.72912	18.4524	22.8239	2.97556	6.17196	15.9253	17.3687	5.26886	3.98001
ENSRNOG00000001706	Kalrn	11	+	69484293	70025633	kalirin, RhoGEF kinase [Source:RGD Symbol;Acc:621865]	protein_coding	6.77299	7.27281	16.5512	15.5307	9.00419	6.48302	8.49164	6.66624	8.56638	6.72638	9.64435	10.564	9.34804	11.0729	5.11147	3.75418	4.30576	4.88967	3.20329	3.12411	8.04016	6.29411	2.05683	3.44524
ENSRNOG00000001707	Vwa5b2	11	-	83992076	84008946	von Willebrand factor A domain containing 5B2 [Source:RGD Symbol;Acc:1564491]	protein_coding	8.42013	6.14196	9.801	10.4944	3.3647	3.46356	3.40486	3.86332	4.74868	3.22263	5.45778	4.2387	6.30068	8.66152	3.82109	4.85819	2.17503	2.16714	2.09157	2.38708	2.75379	2.46337	1.9345	2.21985
ENSRNOG00000001708	Dvl3	11	-	84051078	84068302	dishevelled segment polarity protein 3 [Source:RGD Symbol;Acc:1308834]	protein_coding	4.29031	4.97057	10.5076	6.09722	6.23523	8.07961	3.07287	4.05351	3.92685	4.14197	5.99468	7.11091	7.12508	6.28235	5.63951	5.86048	3.70521	4.22152	4.13815	4.40909	8.0386	6.81583	2.9335	1.81684
ENSRNOG00000001709	Ap2m1	11	-	84041184	84047546	adaptor related protein complex 2 subunit mu 1 [Source:RGD Symbol;Acc:620135]	protein_coding	10.3089	5.4089	12.6474	11.234	9.41366	10.8301	11.6969	11.1745	6.65065	4.23741	14.5206	9.24587	10.1062	8.10242	9.23062	5.21495	25.6978	18.8549	40.0353	27.6683	14.8388	15.9719	10.3855	33.2421
ENSRNOG00000001710	Abcf3	11	-	84026207	84037938	ATP binding cassette subfamily F member 3 [Source:RGD Symbol;Acc:1310468]	protein_coding	8.50814	8.04883	9.22284	11.1493	6.09957	9.46898	9.04847	14.7136	15.5429	11.9221	14.8356	14.0618	22.8703	17.3527	5.21355	3.35103	18.3724	20.6427	11.5553	13.5806	16.4829	10.3207	7.25606	8.71927
ENSRNOG00000001711	Plaat1	11	-	75125952	75144903	phospholipase A and acyltransferase 1 [Source:RGD Symbol;Acc:1309485]	protein_coding	6.55269	6.56462	9.77296	6.99229	7.81045	5.5495	8.59881	8.59261	5.2398	5.7902	4.34293	7.71226	3.06199	3.97601	3.86561	2.46583	1.33517	2.44366	4.45788	4.21649	2.18121	3.78341	1.55931	4.11809
ENSRNOG00000001712	Alg3	11	+	83986230	83991706	ALG3, alpha-1,3- mannosyltransferase [Source:RGD Symbol;Acc:1306004]	protein_coding	9.07712	13.4863	8.14146	9.48562	2.38723	1.44464	5.31873	8.35778	13.1614	5.32317	10.6425	11.2673	10.7601	13.2522	4.4899	2.41109	10.6473	8.08815	0.12228	4.31695	7.88946	2.93863	5.13565	1.41184
ENSRNOG00000001714	Atp13a4	11	+	74834050	74968336	ATPase 13A4 [Source:RGD Symbol;Acc:1306927]	protein_coding	4.88375	7.1355	8.20683	10.752	5.50479	6.7452	4.4462	7.73327	3.85349	6.1726	7.43402	9.713	7.33704	7.88444	2.53729	4.08292	4.14675	1.12662	8.88172	8.13143	2.28329	3.5359	0.755115	2.37717
ENSRNOG00000001715	Ece2	11	-	83948230	83964055	endothelin-converting enzyme 2 [Source:RGD Symbol;Acc:1303039]	protein_coding	6.1015	5.36791	7.71341	7.35082	4.9585	3.90553	5.52245	5.10278	5.11322	8.31582	6.96107	6.16081	8.58838	7.38189	4.48515	3.35007	4.10953	5.46875	3.07644	1.64367	1.85906	1.03524	4.28066	0.644458
ENSRNOG00000001717	Opa1	11	-	74720254	74793803	OPA1, mitochondrial dynamin like GTPase [Source:RGD Symbol;Acc:708423]	protein_coding	3.5376	7.05769	8.10304	5.58449	6.31465	3.57076	7.67562	7.23227	11.7035	9.99984	7.81321	5.55138	6.91641	7.1171	3.42847	2.93994	3.47461	3.96879	6.03013	4.62856	1.35694	2.56446	1.1536	2.62683
ENSRNOG00000001719	Psmd2	11	-	83934087	83944763	proteasome 26S subunit, non-ATPase 2 [Source:RGD Symbol;Acc:1305752]	protein_coding	4.26333	6.25419	13.8228	10.209	5.82923	6.11411	9.03103	7.99879	8.39907	6.04866	6.22051	8.50439	7.15818	12.2281	44.8324	47.6784	8.04789	2.1562	17.4719	15.4115	8.07083	10.7714	4.23537	7.0987
ENSRNOG00000001720	Hes1	11	-	74312806	74315248	hes family bHLH transcription factor 1 [Source:RGD Symbol;Acc:62081]	protein_coding	11.142	13.8623	6.73873	8.28169	41.4021	49.5842	22.0252	14.0406	4.75405	8.20398	10.9708	8.06171	66.5773	57.645	28.2902	37.7723	23.0684	23.031	57.8321	57.376	140.563	139.756	40.9375	36.9236
ENSRNOG00000001724	Atp13a3	11	+	73936750	73963852	ATPase 13A3 [Source:RGD Symbol;Acc:1590881]	protein_coding	3.55019	2.42125	9.22097	2.61745	4.86805	5.16095	5.72087	10.75	3.6963	5.09467	6.00387	8.71291	4.24761	4.98804	0	0.45112	2.62825	0	0.373916	1.98626	2.82689	0	0	1.32496
ENSRNOG00000001726	Tmem44	11	+	73738433	73774190	transmembrane protein 44 [Source:RGD Symbol;Acc:1563737]	protein_coding	7.04584	9.22226	12.6316	9.98669	5.32888	8.10164	4.81266	5.65508	6.46138	5.86698	11.7225	8.92168	8.71973	11.1436	3.59507	7.22855	4.45045	3.78078	1.30126	1.59799	4.01608	4.79551	1.76005	3.92155
ENSRNOG00000001727	Lsg1	11	+	73693814	73723501	large 60S subunit nuclear export GTPase 1 [Source:RGD Symbol;Acc:1309089]	protein_coding	11.312	4.74202	6.8379	9.14943	9.11017	7.38625	4.33965	7.66328	4.71688	3.90996	8.76619	8.01469	7.10358	7.91456	3.31092	3.36422	5.1485	4.54169	9.43274	4.53137	8.78697	7.02197	5.05811	10.6942
ENSRNOG00000001728	Fam43a	11	-	73676601	73678984	family with sequence similarity 43, member A [Source:RGD Symbol;Acc:1304790]	protein_coding	1.29883	1.71962	2.63613	2.45404	1.76534	0.493328	1.36417	3.8723	6.72159	4.28918	11.7378	12.1052	2.44062	4.05068	13.0702	8.87601	19.4768	15.9422	15.7598	15.6631	1.7174	0.567317	7.65688	1.63735
ENSRNOG00000001729	Xxylt1	11	+	73198522	73329083	xyloside xylosyltransferase 1 [Source:RGD Symbol;Acc:1308154]	protein_coding	4.89738	5.53803	3.15582	10.7418	9.76002	14.2255	2.88147	2.66737	3.9084	4.29867	5.00046	6.28149	8.05103	6.43819	1.14588	0.140833	0.974407	1.49044	1.92699	0.553158	4.9249	16.2178	0	0.647358
ENSRNOG00000001730	Acap2	11	+	73078982	73191132	ArfGAP with coiled-coil, ankyrin repeat and PH domains 2 [Source:RGD Symbol;Acc:1562939]	protein_coding	10.0532	11.4125	7.85984	6.68591	3.596	4.9983	8.17409	8.21859	11.898	15.0648	6.7253	9.24428	8.46791	6.86277	3.95916	4.41646	8.77229	11.0785	3.52479	4.71252	5.50804	5.20223	2.08267	2.04782
ENSRNOG00000001733	Ppp1r2	11	+	73022063	73034682	protein phosphatase 1, regulatory (inhibitor) subunit 2 [Source:RGD Symbol;Acc:621099]	protein_coding	3.27267	4.59268	7.52155	5.2034	2.56531	6.36829	10.9116	4.09882	5.10222	9.12807	5.97814	5.89487	9.99748	7.19675	5.15276	1.18223	25.785	22.1903	13.0299	18.4776	5.87261	8.35056	9.78324	3.10582
ENSRNOG00000001736	Bdh1	11	-	72578533	72614176	3-hydroxybutyrate dehydrogenase 1 [Source:RGD Symbol;Acc:620131]	protein_coding	2.23323	3.07301	9.88665	9.90189	4.32984	4.51443	18.8746	15.3928	9.34911	5.85868	9.59389	6.72605	9.65817	11.9768	6.81866	5.06364	3.31668	4.39271	6.68222	6.36967	14.941	4.79292	3.02327	1.1188
ENSRNOG00000001738	Eif4g1	11	-	83908109	83926524	eukaryotic translation initiation factor 4 gamma, 1 [Source:RGD Symbol;Acc:1306144]	protein_coding	4.62633	6.69141	5.54594	7.05916	6.76112	6.57272	7.85548	6.52868	7.72019	5.38998	5.78572	3.96957	7.27118	5.14356	5.35703	4.71595	5.88725	7.04793	4.16382	3.52052	5.76973	2.59959	2.35623	3.09579
ENSRNOG00000001739	Meltf	11	-	72135668	72157522	melanotransferrin [Source:RGD Symbol;Acc:1308155]	protein_coding	8.32176	8.5977	10.8356	10.9231	6.49919	10.9797	9.90617	8.97781	8.09216	4.24809	7.96965	6.7515	4.50619	5.034	6.89425	3.64746	4.04311	3.70029	2.95605	3.54128	8.74427	8.44295	1.33048	1.65226
ENSRNOG00000001746	Ncbp2	11	-	72071839	72080928	nuclear cap binding protein subunit 2 [Source:RGD Symbol;Acc:1596188]	protein_coding	0.611575	0.843344	0	0.068893	0	0	0	0	0.324751	1.02157	0.914182	0.507831	0.585908	0.357626	0.241894	0	0	0.548791	0.566921	1.31455	0	1.29622	1.67528	1.48226
ENSRNOG00000001747	LOC100910732	11	+	71959228	72021224	serine/threonine-protein kinase PAK 2-like [Source:RGD Symbol;Acc:6497075]	protein_coding	0	0	0.327173	0	0.494374	0	0	0	0.213279	0.176288	0	0	0.259685	0	0	0	0	0	2.27348	0.280907	0	0	0	0
ENSRNOG00000001748	Polr2h	11	-	82856529	82860977	RNA polymerase II subunit H [Source:RGD Symbol;Acc:1561203]	protein_coding	0.988815	1.52474	0	0	0	0	0.512176	0	0	0	0	0.671348	0	0	0	0	0	0	1.7596	0	1.62076	0	0	0
ENSRNOG00000001750	Chrd	11	-	83858503	83867203	chordin [Source:RGD Symbol;Acc:620181]	protein_coding	6.75549	5.1792	11.4473	8.10345	3.78689	3.79194	5.45639	7.06648	4.6759	5.32903	2.29937	4.33376	7.39559	7.16991	4.14788	2.03546	2.718	2.62032	2.77501	1.41539	4.32478	7.75703	0.624757	0
ENSRNOG00000001752	Nrros	11	+	71872830	71889887	negative regulator of reactive oxygen species [Source:RGD Symbol;Acc:1310771]	protein_coding	17.6049	12.4412	7.71213	9.20497	4.86777	6.20807	10.284	14.6769	16.6279	12.328	12.9555	9.41526	8.23186	7.29639	26.0113	29.82	35.03	36.9837	4.98016	2.38633	16.2073	11.4964	7.29084	1.48202
ENSRNOG00000001754	Wdr53	11	-	71787457	71795796	WD repeat domain 53 [Source:RGD Symbol;Acc:1559546]	protein_coding	9.25033	3.69214	11.4573	8.09731	7.4725	9.17978	14.8238	7.89178	4.16442	7.04698	6.80159	10.1652	13.2545	3.60615	3.89304	5.12406	2.05882	3.77598	0.413859	4.0331	10.6127	6.7323	3.04865	0
ENSRNOG00000001756	LOC100911374	11	-	72786730	72814850	UBX domain-containing protein 7-like [Source:RGD Symbol;Acc:6493076]	protein_coding	0	0.661397	0.127995	2.57147	0	0	0	0	0	0.28161	0	0	0	0.190796	0	0.549846	0	0	0.555761	0	0	0	0	0
ENSRNOG00000001757	Tm4sf19	11	-	71606239	71619167	transmembrane 4 L six family member 19 [Source:RGD Symbol;Acc:1560486]	protein_coding	8.19713	11.1569	11.534	7.06679	6.8883	11.0066	8.43026	5.40103	8.50884	6.36444	10.2046	10.6984	12.3597	10.4677	3.94497	4.92925	4.1346	2.33013	1.77616	3.92752	11.9504	12.6887	1.51818	3.03473
ENSRNOG00000001758	Tctex1d2	11	-	71593302	71601662	Tctex1 domain containing 2 [Source:RGD Symbol;Acc:1563597]	protein_coding	1.98251	5.67907	4.11934	3.27438	0.828611	1.21085	5.68031	6.80299	3.74128	0.261743	3.25221	5.65383	13.5972	9.42192	83.3946	87.4728	6.06362	16.4651	14.7736	22.3299	59.1824	93.1652	5.8878	14.4967
ENSRNOG00000001762	Pcyt1a	11	-	71548222	71591502	phosphate cytidylyltransferase 1, choline, alpha [Source:RGD Symbol;Acc:70515]	protein_coding	5.40291	8.18376	11.9145	10.2553	10.198	16.3908	5.44696	5.70254	14.3018	16.8449	9.07197	9.86008	8.13904	3.85809	8.80292	7.02788	7.23073	5.89242	4.12986	3.90804	5.35633	3.52275	5.83928	2.45453
ENSRNOG00000001764	Vps8	11	-	83105064	83300409	VPS8 subunit of CORVET complex [Source:RGD Symbol;Acc:1309443]	protein_coding	5.16042	5.35246	11.4482	8.07433	5.52557	7.3557	5.99466	5.31091	6.43719	8.05842	7.29678	7.73389	9.05175	7.42469	4.06104	2.8643	6.52926	6.92843	3.27642	4.07246	6.69074	7.43786	1.6924	2.27044
ENSRNOG00000001765	Slc51a	11	+	71533078	71547476	solute carrier family 51, alpha subunit [Source:RGD Symbol;Acc:1311100]	protein_coding	2.88571	3.39272	8.66053	9.52923	8.22334	4.78453	4.62437	7.36818	4.44721	7.8063	8.44474	7.7128	12.8929	10.8689	5.95864	3.82499	4.47428	5.00704	3.382	1.33373	2.34052	2.29914	0	0
ENSRNOG00000001766	Tfrc	11	-	71397383	71419223	transferrin receptor [Source:RGD Symbol;Acc:70488]	protein_coding	18.89	15.5923	10.9133	4.87253	3.32088	4.2541	6.797	7.53071	22.1367	21.936	6.32313	7.43514	4.80935	7.26091	3.88399	3.093	29.3932	25.092	19.2727	16.9152	5.6947	4.91255	4.39247	9.33407
ENSRNOG00000001767	RGD1562339	11	+	83048636	83094372	RGD1562339 [Source:RGD Symbol;Acc:1562339]	protein_coding	10.7516	6.29295	13.337	13.7023	6.57722	3.71304	3.38958	0	1.52708	5.22214	10.2045	9.44466	13.807	6.35335	11.7174	6.19773	1.95575	2.9002	3.85744	0	6.52996	0	0	2.29546
ENSRNOG00000001769	Tnk2	11	-	71348717	71387992	tyrosine kinase, non-receptor, 2 [Source:RGD Symbol;Acc:1305957]	protein_coding	9.46499	6.38778	13.7115	13.3454	53.3171	44.4236	12.4194	6.9002	18.4667	14.1359	11.2011	6.22449	10.7923	14.5173	8.52062	7.07511	31.5332	24.6388	9.97996	7.85947	14.4266	9.6159	23.0697	24.2654
ENSRNOG00000001770	Ehhadh	11	+	82945104	82978364	enoyl-CoA hydratase and 3-hydroxyacyl CoA dehydrogenase [Source:RGD Symbol;Acc:621441]	protein_coding	6.08218	5.98326	6.19998	7.01685	9.47091	7.34395	8.08233	6.19461	5.24854	5.3939	9.33293	8.37055	5.01011	6.14513	3.58892	2.6877	4.93847	1.87804	1.69082	1.23815	7.23531	6.44949	1.63306	3.76925
ENSRNOG00000001773	Senp2	11	-	82630436	82664630	SUMO specific peptidase 2 [Source:RGD Symbol;Acc:708378]	protein_coding	87.1722	97.5939	12.8084	5.61833	19.9564	30.5284	17.1733	16.5763	47.4251	51.1468	55.5957	51.252	25.9468	27.8092	31.2037	26.947	6.73519	4.40648	3.36596	7.79709	54.1082	45.4631	5.02266	2.9938
ENSRNOG00000001774	Lrch3	11	-	71012061	71108184	leucine rich repeats and calponin homology domain containing 3 [Source:RGD Symbol;Acc:1306200]	protein_coding	29.4184	26.2916	7.39776	8.59692	12.2559	11.0528	7.85569	9.22862	9.82571	11.5932	10.2449	10.2719	10.6283	10.769	7.0449	10.0562	8.35876	5.90576	4.10708	2.76384	8.27559	3.39585	1.20867	2.26565
ENSRNOG00000001776	Muc20	11	+	71222600	71236223	mucin 20, cell surface associated [Source:RGD Symbol;Acc:1304865]	protein_coding	8.60882	9.05274	14.4162	15.6679	10.5347	13.6296	11.9689	12.5919	5.53019	13.2594	7.81536	11.3633	6.69859	11.5857	6.98716	2.00816	5.54828	4.92008	0.812949	0.877089	6.07474	5.82189	6.93729	6.07981
ENSRNOG00000001777	Muc4	11	-	71243334	71284939	mucin 4, cell surface associated [Source:RGD Symbol;Acc:621331]	protein_coding	12.6953	11.1769	22.6252	22.6047	11.9394	11.004	15.6408	16.1344	9.5709	12.1376	15.5306	15.0909	16.2939	15.6084	7.0217	6.25873	10.4311	14.0562	7.66304	6.64204	9.68282	12.9871	2.39728	4.65742
ENSRNOG00000001781	Lmln	11	-	70897052	70961358	leishmanolysin like peptidase [Source:RGD Symbol;Acc:1311465]	protein_coding	5.9566	6.03781	11.1576	10.3573	4.64374	3.57451	9.13221	7.40484	4.72025	5.53676	9.80182	8.21342	8.02003	10.0709	4.58406	5.38777	2.74494	3.87105	2.66707	4.37888	9.4466	5.72793	1.69577	3.3086
ENSRNOG00000001782	Osbpl11	11	-	70770507	70833577	oxysterol binding protein-like 11 [Source:RGD Symbol;Acc:1307294]	protein_coding	7.95451	6.52968	6.48193	9.09422	8.37595	7.16849	6.67171	8.61925	11.3716	12.6834	12.8466	6.9315	8.16089	8.92074	4.678	3.84619	39.6721	39.9459	7.14714	9.06622	3.88343	4.20871	5.45176	8.42673
ENSRNOG00000001783	Tra2b	11	+	82373870	82392083	transformer 2 beta homolog [Source:RGD Symbol;Acc:619886]	protein_coding	12.82	15.9938	10.9483	14.7577	7.2141	4.59863	10.324	8.85679	82.1807	84.435	11.9916	8.25788	28.8923	23.8533	7.05027	8.00169	364.488	363.784	90.9858	87.701	6.9789	13.1141	26.573	29.7426
ENSRNOG00000001785	Etv5	11	+	82194657	82252139	ETS variant transcription factor 5 [Source:RGD Symbol;Acc:1309590]	protein_coding	4.01629	4.33927	11.9805	7.76176	9.80335	8.88196	7.83409	11.4112	5.65091	3.30256	6.18313	8.92707	8.00774	8.65617	4.84394	4.99345	12.2355	11.2197	4.49116	3.47793	4.77939	5.31432	1.17598	0
ENSRNOG00000001786	Snx4	11	-	70693366	70753632	sorting nexin 4 [Source:RGD Symbol;Acc:1309763]	protein_coding	14.9797	15.1955	12.3474	9.7702	8.84684	6.95138	5.68396	9.07635	13.424	14.8107	10.9461	7.52941	10.2533	9.17203	4.99944	7.42443	17.3625	18.4199	30.6986	48.0907	11.3921	12.3708	0.500656	0.332991
ENSRNOG00000001789	Zfp148	11	-	70514750	70618347	zinc finger protein 148 [Source:RGD Symbol;Acc:62063]	protein_coding	7.24662	6.67526	7.1727	12.0307	9.00902	8.01603	3.80765	13.4273	9.2646	8.03706	15.5856	16.8408	5.54727	8.40616	4.73591	3.06649	14.4944	9.4607	11.3327	10.3676	40.1515	23.0695	2.91188	4.39698
ENSRNOG00000001792	Slc12a8	11	-	70344797	70499200	solute carrier family 12, member 8 [Source:RGD Symbol;Acc:628730]	protein_coding	12.0683	17.0722	17.1599	18.4444	9.84628	12.022	10.682	11.3	14.9465	15.405	14.9622	19.7048	13.3868	20.412	9.381	9.77223	23.1127	23.5547	10.4479	10.6392	13.3409	23.1759	1.81181	2.31805
ENSRNOG00000001793	Heg1	11	-	70236888	70322690	heart development protein with EGF-like domains 1 [Source:RGD Symbol;Acc:1564641]	protein_coding	5.84746	5.83669	10.903	10.5637	7.00375	8.4323	7.22827	7.39166	7.1112	5.59021	6.49126	8.82816	9.44155	9.97938	5.48082	5.58739	3.57815	4.53257	2.94045	1.40159	4.98988	5.36191	5.27479	4.81755
ENSRNOG00000001794	Muc13	11	-	70185757	70211701	mucin 13, cell surface associated [Source:RGD Symbol;Acc:708547]	protein_coding	1.4231	3.1551	7.98865	4.3542	6.22986	5.96208	7.69082	9.07808	4.81109	7.28504	8.25026	6.28159	4.93921	7.57929	2.76184	9.58135	2.06891	4.34777	2.25907	2.09409	1.1817	4.75873	0	4.08748
ENSRNOG00000001796	Dgkg	11	+	81972219	82163165	diacylglycerol kinase, gamma [Source:RGD Symbol;Acc:2499]	protein_coding	4.53206	7.81346	9.5243	10.6233	10.7367	5.42764	9.01932	6.7905	5.0816	7.13006	9.38661	8.89804	6.70406	5.95326	3.99177	4.07904	2.03376	2.34587	2.59113	3.88525	3.50415	2.26259	4.1432	2.22661
ENSRNOG00000001797	Umps	11	+	70034139	70044628	uridine monophosphate synthetase [Source:RGD Symbol;Acc:1311908]	protein_coding	961.498	1006.51	27.0606	25.9673	321.85	302.132	575.278	551.346	881.63	912.278	586.93	548.967	164.195	155.222	318.625	309.998	267.844	244.651	173.372	164.235	616.638	616.79	136.157	145.418
ENSRNOG00000001803	Dnajb11	11	-	81741297	81757813	DnaJ heat shock protein family (Hsp40) member B11 [Source:RGD Symbol;Acc:1307373]	protein_coding	4.1832	3.63248	6.41576	7.8871	5.2529	6.28082	6.23578	11.9728	14.7424	11.5603	7.78282	8.60386	5.8578	8.38444	20.8445	18.1076	26.6884	21.0723	16.3324	13.9702	4.33438	7.46604	0.489623	5.30742
ENSRNOG00000001804	Itpr2	4	-	180538389	180722358	inositol 1,4,5-trisphosphate receptor, type 2 [Source:RGD Symbol;Acc:69649]	protein_coding	4.88158	3.73767	8.92989	9.84472	7.7306	4.01232	5.75039	4.91199	5.91188	5.21472	6.02089	6.6063	8.1809	6.34293	3.55873	3.3943	2.57613	3.46269	3.22009	4.06306	5.09199	3.72623	4.26891	1.64328
ENSRNOG00000001806	Fetub	11	-	81648885	81660395	fetuin B [Source:RGD Symbol;Acc:69293]	protein_coding	2.66569	3.16547	10.6389	16.0127	6.15768	4.72858	3.58466	4.77855	3.91722	7.27588	8.62592	8.76112	8.11468	8.90463	2.39526	5.21413	3.5512	1.89334	1.84628	1.33588	3.92927	5.07072	0.580046	0
ENSRNOG00000001807	Sspn	4	+	180291389	180324408	sarcospan [Source:RGD Symbol;Acc:1559723]	protein_coding	4.37592	3.09425	5.82128	5.79981	4.57936	9.41756	5.07017	9.98791	2.43265	4.58633	5.50298	4.82025	5.65526	7.9586	4.47952	3.08412	8.47005	1.12147	3.044	8.66962	2.61552	6.64915	0.840242	4.10106
ENSRNOG00000001808	Ints13	4	-	180855800	180887050	integrator complex subunit 13 [Source:RGD Symbol;Acc:1592236]	protein_coding	7.3997	4.56283	9.66394	7.95756	1.44378	6.16717	1.6292	3.30802	5.16927	5.63086	8.08949	8.98978	8.37675	10.4608	4.92028	3.03151	8.48905	7.55626	9.37743	8.70563	17.3212	6.60317	3.3906	1.07453
ENSRNOG00000001809	LOC681544	11	-	81621283	81639952	similar to histidine-rich glycoprotein [Source:RGD Symbol;Acc:1594092]	protein_coding	7.46474	4.54213	11.7469	10.3718	11.8863	21.7688	12.4606	7.09455	5.01532	11.2822	13.36	9.24069	4.98183	8.21488	6.80657	8.71856	6.09662	4.51885	3.28137	5.02895	19.6377	1.75838	3.63624	0
ENSRNOG00000001811	Fgfr1op2	4	+	180887182	180908198	FGFR1 oncogene partner 2 [Source:RGD Symbol;Acc:1303233]	protein_coding	5.96167	5.75321	7.55659	6.97636	4.50533	7.4537	10.579	11.8756	8.33226	11.0417	5.17441	7.91211	9.26052	4.46118	5.88867	6.88216	5.88875	4.01201	8.51239	7.59676	9.38635	10.2483	10.8328	12.7207
ENSRNOG00000001813	Dnm1l	11	+	88830957	88880198	dynamin 1-like [Source:RGD Symbol;Acc:620416]	protein_coding	3.50543	4.15744	10.0948	7.1987	9.34527	7.33936	4.76839	7.5815	4.31587	1.59731	5.68881	4.77143	7.69086	7.32337	4.4763	3.30632	9.64959	9.01761	4.43557	1.74186	6.23684	2.57665	0.921634	3.29519
ENSRNOG00000001815	Eif4a2	11	-	81373048	81379871	eukaryotic translation initiation factor 4A2 [Source:RGD Symbol;Acc:1309225]	protein_coding	13.6326	17.436	18.5722	19.1935	12.5576	8.77045	109.106	141.924	43.802	43.3194	19.8211	14.3619	13.9878	19.088	173.734	158.602	195.739	221.45	198.399	179.772	142.305	130.948	8.97197	9.27995
ENSRNOG00000001816	Rfc4	11	+	81358592	81373043	replication factor C subunit 4 [Source:RGD Symbol;Acc:1310142]	protein_coding	1.24109	3.87619	6.12455	5.76009	4.91207	3.18134	9.66061	9.61046	3.35846	4.52974	6.04778	5.28889	12.4	12.8051	1.32654	3.58768	6.60179	7.32164	8.71008	4.45177	16.6503	21.9793	0.455753	2.32263
ENSRNOG00000001817	Tm7sf3	4	-	180913706	180951564	transmembrane 7 superfamily member 3 [Source:RGD Symbol;Acc:1306752]	protein_coding	3.79084	2.88413	10.834	6.63784	31.4865	35.9876	3.19245	2.24074	4.17974	4.35497	8.18503	4.72939	6.29645	6.48194	1.80289	3.852	15.9769	15.0402	12.3233	19.0059	9.28793	2.67589	6.35884	2.09865
ENSRNOG00000001820	Med21	4	+	180961142	180968123	mediator complex subunit 21 [Source:RGD Symbol;Acc:1309836]	protein_coding	6.30008	2.44161	10.0512	13.5627	9.19967	6.23016	9.69187	12.4571	42.8455	34.3478	12.9197	15.6391	3.38614	1.04228	6.70746	5.31478	144.078	167.443	50.7879	60.8934	63.5848	40.7108	12.7075	15.5175
ENSRNOG00000001821	Adipoq	11	-	81330293	81344488	adiponectin, C1Q and collagen domain containing [Source:RGD Symbol;Acc:628748]	protein_coding	26.6274	31.2425	11.2404	12.7603	5.21842	3.41295	1.66674	2.67653	11.1505	9.26899	6.15127	6.24586	5.36467	6.60353	4.34283	3.67925	5.29466	4.83583	3.29166	2.89533	6.74831	0.181909	1.95531	0
ENSRNOG00000001823	St6gal1	11	-	80927601	80981422	ST6 beta-galactoside alpha-2,6-sialyltransferase 1 [Source:RGD Symbol;Acc:3676]	protein_coding	4.82478	7.08498	7.6313	10.7573	5.87327	9.98169	7.08805	7.16352	7.83346	6.80837	10.2266	5.92759	5.01393	4.79603	10.8947	9.34778	7.34653	9.20515	15.3345	21.4871	0.935478	3.11491	4.776	2.85085
ENSRNOG00000001825	AABR07034767.1	11	-	88912599	88972176		protein_coding	3.93633	7.95991	7.08016	7.18359	6.29843	3.37369	3.60373	4.58404	4.96921	4.45918	4.77245	7.18402	5.19992	5.9713	4.07387	4.87547	2.9816	3.25901	2.62577	1.81385	2.28426	2.87809	1.57021	1.00831
ENSRNOG00000001827	Masp1	11	+	80736576	80803382	mannan-binding lectin serine peptidase 1 [Source:RGD Symbol;Acc:620213]	protein_coding	7.75749	6.409	11.4814	15.0114	15.9767	11.4564	8.55825	7.48946	10.3247	9.72317	13.183	9.03792	11.0117	8.74523	5.24766	6.02793	5.52039	4.20147	5.57365	4.40428	13.5938	2.88637	0	0.824844
ENSRNOG00000001828	Stk38l	4	+	181027212	181089740	serine/threonine kinase 38 like [Source:RGD Symbol;Acc:1564793]	protein_coding	6.38746	4.21549	14.2666	11.0884	3.75515	10.0145	4.08395	8.76677	6.82135	7.58791	5.55913	9.55128	5.2172	10.3806	2.46251	3.76852	12.0707	17.9196	10.7938	6.24355	7.59376	8.46042	2.32174	0
ENSRNOG00000001829	Ube2v2	11	+	89557273	89591175	ubiquitin conjugating enzyme E2 V2 [Source:RGD Symbol;Acc:727838]	protein_coding	6.36004	6.68256	8.05792	7.26591	6.94269	4.06902	6.9973	11.6716	8.34905	10.398	8.8163	8.07967	12.6405	12.6609	31.5701	35.705	4.15871	4.04453	16.4513	17.1396	10.0909	11.0927	6.35541	5.35807
ENSRNOG00000001830	Arntl2	4	+	181103774	181214994	aryl hydrocarbon receptor nuclear translocator-like 2 [Source:RGD Symbol;Acc:620230]	protein_coding	1.58862	1.86832	4.98506	4.23577	1.19482	3.04573	3.51981	0.637877	0.761172	2.99525	2.56193	1.93411	3.34052	3.05523	1.62134	1.75202	1.22541	2.28148	0.951124	2.70736	1.36434	0.759048	0	0
ENSRNOG00000001833	Mcm4	11	+	89511191	89524892	minichromosome maintenance complex component 4 [Source:RGD Symbol;Acc:3060]	protein_coding	5.58523	9.29433	8.38456	14.4983	7.38872	4.48935	6.79745	10.089	5.04671	9.22087	9.72936	6.6275	6.6276	9.43964	4.82078	1.62163	2.71463	4.04841	3.66751	6.0197	1.83707	14.3441	0	0.470221
ENSRNOG00000001834	Mzt2b	11	+	89277039	89282929	mitotic spindle organizing protein 2B [Source:RGD Symbol;Acc:1308126]	protein_coding	1.60865	9.46644	10.9955	15.8849	6.3606	1.21538	7.65313	1.09229	8.15587	8.9614	9.68126	8.77861	2.95851	6.52797	3.40639	3.39933	12.7709	8.57726	9.43948	4.019	4.99139	0.09748	2.44259	0
ENSRNOG00000001837	Sst	11	+	80358211	80359444	somatostatin [Source:RGD Symbol;Acc:3761]	protein_coding	4.80559	0.151803	17.2414	5.69093	5.67196	0.476742	7.33537	9.64574	4.19954	4.02346	1.09826	11.1221	5.6917	2.72689	6.88049	1.23543	1.56462	5.19089	2.8346	1.42388	3.30312	0	0	12.6288
ENSRNOG00000001839	Vpreb2	11	-	87157887	87158597	pre-B lymphocyte gene 2 [Source:RGD Symbol;Acc:1564601]	protein_coding	0.633471	5.29397	0	3.04547	4.00213	0.399803	2.50806	0	3.0022	1.29106	3.25498	1.58902	4.62932	2.49437	0.653477	0	0	2.94927	3.65483	0.715104	0	0	5.18412	0
ENSRNOG00000001840	Rep15	4	+	181428664	181429737	RAB15 effector protein [Source:RGD Symbol;Acc:1562899]	protein_coding	8.25924	9.10234	8.44864	8.15203	11.2153	3.59712	5.90696	0	6.01431	7.04304	4.26397	8.15521	3.07663	6.6696	5.43816	4.25346	6.04512	3.27231	0.586482	2.35135	0	7.28819	0	0
ENSRNOG00000001842	Mrps35	4	+	181434812	181465318	mitochondrial ribosomal protein S35 [Source:RGD Symbol;Acc:1306720]	protein_coding	6.95777	6.6296	6.21199	12.8847	10.2698	9.92108	4.97012	6.88026	8.1025	7.36911	9.01437	10.8445	9.74596	16.0598	2.97782	3.92498	19.822	23.1204	20.1304	20.5784	28.4129	31.3042	0	3.00112
ENSRNOG00000001843	Bcl6	11	+	80255790	80279075	BCL6, transcription repressor [Source:RGD Symbol;Acc:1309345]	protein_coding	4.81272	6.51819	5.77146	9.72095	4.85849	2.81624	4.33637	3.27776	8.60799	7.55429	4.14813	8.1854	44.5279	51.2676	6.95799	8.64101	56.5285	44.2066	12.6668	17.4787	3.21138	6.28053	1.52269	3.82858
ENSRNOG00000001844	Klhl42	4	+	181481147	181502916	kelch-like family, member 42 [Source:RGD Symbol;Acc:1560924]	protein_coding	7.99752	5.56208	10.0533	8.86857	5.73584	5.82729	9.21174	3.18309	4.97097	3.80699	6.86246	8.94369	4.5253	6.39234	4.11888	2.71118	4.86335	6.76787	2.82065	1.31552	5.53931	6.63044	2.84535	0
ENSRNOG00000001845	Top3b	11	-	88346313	88374679	DNA topoisomerase III beta [Source:RGD Symbol;Acc:1309468]	protein_coding	10.1386	3.83271	12.2603	11.636	7.60245	5.22423	11.263	6.68516	7.07071	6.76304	8.40824	9.6834	10.6608	8.51179	3.00353	3.98412	3.20146	2.87598	5.64811	3.29889	2.20959	7.27566	4.00338	6.4359
ENSRNOG00000001847	Ccdc91	4	+	181874861	182043593	coiled-coil domain containing 91 [Source:RGD Symbol;Acc:1359502]	protein_coding	6.91904	5.53156	10.6671	10.4014	6.71262	10.4715	0.931236	3.74319	4.72581	4.12207	5.95058	8.17883	7.36556	6.86253	6.92101	5.04448	4.42642	2.91362	4.76011	4.67677	7.563	2.84421	2.61675	0.928339
ENSRNOG00000001849	Mapk1	11	-	88211599	88273254	mitogen activated protein kinase 1 [Source:RGD Symbol;Acc:70500]	protein_coding	6.0526	5.69336	11.1872	11.83	7.56364	6.20722	10.3019	8.37911	11.0409	8.00851	8.52766	8.75762	7.1435	5.68924	4.9869	3.50747	2.6403	2.13895	4.48282	4.85358	2.6214	11.1021	3.27247	0
ENSRNOG00000001851	Far2	4	+	182483194	182565436	fatty acyl CoA reductase 2 [Source:RGD Symbol;Acc:1565966]	protein_coding	3.42906	3.51123	7.72838	10.335	3.87694	4.88041	7.78472	10.8974	4.45557	4.69306	8.10134	6.91145	7.03088	11.0617	4.2161	2.48336	1.74012	1.19847	2.38205	1.53827	3.9029	6.04341	1.19132	1.73894
ENSRNOG00000001852	Ergic2	4	-	182569089	182600258	ERGIC and golgi 2 [Source:RGD Symbol;Acc:1310606]	protein_coding	6.09794	7.07346	10.264	10.7868	8.30858	6.67853	5.343	5.5417	2.33231	7.1678	11.7146	8.65778	7.78446	9.89047	31.6307	19.6112	4.36897	6.37535	25.6897	22.3389	3.85672	2.93357	53.2918	24.4977
ENSRNOG00000001854	Tmtc1	4	-	182625386	182844291	transmembrane O-mannosyltransferase targeting cadherins 1 [Source:RGD Symbol;Acc:1564868]	protein_coding	4.19739	5.31438	5.51948	9.03908	6.05664	5.25836	4.61832	5.56252	4.75016	4.48466	8.42035	7.29498	2.30916	5.04009	3.37365	2.68584	3.33717	5.0151	0.896228	1.54304	2.15598	1.28185	1.18426	1.04315
ENSRNOG00000001858	Ypel1	11	-	88173890	88180542	yippee-like 1 [Source:RGD Symbol;Acc:2321291]	protein_coding	4.67688	8.05762	16.9034	13.8434	5.4465	8.28585	14.0944	2.36982	4.7809	5.70632	8.49145	12.3072	11.3685	6.21749	9.52859	5.25231	10.2592	6.12666	6.38079	4.02451	8.2574	20.1079	1.72596	15.1272
ENSRNOG00000001859	Sdf2l1	11	+	88122271	88124513	stromal cell-derived factor 2-like 1 [Source:RGD Symbol;Acc:1585844]	protein_coding	3.81682	6.84111	15.5956	14.7946	3.3587	10.732	5.5822	1.10327	43.7987	36.0737	13.0623	8.24991	11.0961	14.0569	4.71504	5.99482	60.6033	69.331	5.91179	3.22143	5.96093	5.95844	2.18975	0
ENSRNOG00000001860	Ccdc116	11	+	88095170	88098252	coiled-coil domain containing 116 [Source:RGD Symbol;Acc:1310080]	protein_coding	6.66575	8.22573	12.128	17.2855	3.44212	6.39115	11.4553	7.16127	6.21608	7.91806	7.16172	5.75113	10.0293	10.6989	3.98047	3.80858	4.49708	3.80559	0.389281	4.37427	4.15417	5.54353	4.42165	7.76119
ENSRNOG00000001861	Ydjc	11	-	88090921	88093516	YdjC chitooligosaccharide deacetylase homolog [Source:RGD Symbol;Acc:1359227]	protein_coding	3.81364	3.94852	8.62121	20.5615	6.91681	6.64827	9.15421	11.2508	5.87507	6.66091	10.6147	8.16741	7.27447	3.57444	2.78916	5.69227	2.15019	2.66871	2.73743	4.87793	8.57918	0.992335	6.68489	2.65365
ENSRNOG00000001862	Ube2l3	11	+	88047832	88088476	ubiquitin-conjugating enzyme E2L 3 [Source:RGD Symbol;Acc:1308361]	protein_coding	11.7153	9.84622	13.1748	13.5328	5.54577	4.68148	3.62708	11.1763	11.1119	8.33397	5.89402	10.5174	12.4811	11.2049	52.2492	53.0081	15.8536	19.2426	34.5887	25.0099	51.3311	20.8001	30.7748	27.7165
ENSRNOG00000001864	Tmem191c	11	-	87975527	87977368	transmembrane protein 191C [Source:RGD Symbol;Acc:1587016]	protein_coding	6.3624	4.24268	8.35897	11.7523	7.86283	5.86541	5.22389	2.98136	2.30989	3.09104	7.69083	3.45424	0.784592	4.10593	3.99654	5.24831	0.695689	1.28659	1.32854	0.356034	6.55152	3.51512	3.49518	0
ENSRNOG00000001865	Serpind1	11	-	87913806	87924816	serpin family D member 1 [Source:RGD Symbol;Acc:619854]	protein_coding	6.40661	5.43195	8.8577	9.5386	6.15087	5.32889	8.2845	8.01866	5.15598	2.45591	9.81555	5.29163	9.48741	6.06349	6.04564	3.3564	3.61401	7.68116	1.24802	3.09722	5.30881	8.96036	0	1.71299
ENSRNOG00000001867	Snap29	11	-	87827651	87858107	synaptosome associated protein 29 [Source:RGD Symbol;Acc:620225]	protein_coding	4.41081	4.71571	9.44768	7.94698	4.46626	3.31946	6.57333	4.54865	3.48341	5.57543	8.42702	6.36937	7.5143	8.52718	2.99599	2.17101	14.7204	12.7596	8.83062	8.4109	0.695553	6.4285	1.36073	2.6243
ENSRNOG00000001868	LOC100911248	11	-	87778312	87815043	crk-like protein-like [Source:RGD Symbol;Acc:6493647]	protein_coding	0.755742	0.926902	0.220939	0.907432	0.983004	1.083	0.620536	0.573299	0.508511	0.514004	0.85938	1.32519	0.697787	0.83811	1.95609	0.452727	0.807953	0.296771	0.823323	0.722847	0.761851	0.685422	0	1.26181
ENSRNOG00000001869	Rab44	20	+	6397022	6410191	RAB44, member RAS oncogene family [Source:RGD Symbol;Acc:1560150]	protein_coding	5.60183	5.05053	9.37032	12.0617	6.76606	7.45322	6.76138	6.41094	3.80697	3.21495	6.9285	2.94841	5.74122	9.92775	2.89784	3.84818	2.35917	2.14035	2.50748	1.29994	0	3.31262	0.949882	6.85675
ENSRNOG00000001870	Lztr1	11	+	87381899	87397498	leucine-zipper-like transcription regulator 1 [Source:RGD Symbol;Acc:1309100]	protein_coding	5.30639	4.80847	8.21915	9.44621	7.88347	2.98584	6.39863	5.41458	18.613	16.259	7.29934	7.86592	6.53024	5.51577	5.60491	3.92712	4.85465	1.3651	7.6396	6.96466	3.87999	12.3315	3.39112	7.1601
ENSRNOG00000001872	Lrrc74b	11	-	87418205	87434482	leucine rich repeat containing 74B [Source:RGD Symbol;Acc:2319134]	protein_coding	4.04295	2.48309	6.23166	9.25523	5.27971	7.86998	4.51511	1.31863	4.35325	5.04067	5.87008	5.57485	3.97274	5.54773	0.16216	0.871618	3.22738	1.39196	3.09745	1.02533	1.35467	0	8.96221	1.58353
ENSRNOG00000001873	P2rx6	11	+	87435185	87445219	purinergic receptor P2X 6 [Source:RGD Symbol;Acc:3243]	protein_coding	4.49994	3.09821	10.1045	9.25919	71.4533	74.5497	7.79791	2.59606	5.39549	6.38389	5.84845	5.74633	37.0026	27.1848	29.1853	29.9185	2.71561	1.59192	38.3779	42.4934	30.9229	14.0736	28.6723	24.268
ENSRNOG00000001874	Slc7a4	11	-	87446382	87449940	solute carrier family 7, member 4 [Source:RGD Symbol;Acc:1305905]	protein_coding	4.6178	2.38162	13.2605	8.20906	8.8993	5.96161	6.51817	9.03842	6.53363	5.07254	8.84537	6.4794	7.30275	7.52331	4.31144	4.46463	8.00892	8.10385	3.72925	1.61299	0	13.1627	31.9475	53.1687
ENSRNOG00000001875	Smpd4	11	+	87522971	87546687	sphingomyelin phosphodiesterase 4 [Source:RGD Symbol;Acc:1310674]	protein_coding	8.24537	5.44842	7.69847	10.012	7.9958	9.50178	10.6614	9.24354	5.8346	7.35756	10.4394	9.60136	8.08451	9.41234	22.7876	20.2621	7.13951	5.05213	5.47599	9.12493	6.84863	6.82122	6.87051	1.01766
ENSRNOG00000001876	Ccdc74a	11	+	87549059	87553336	coiled-coil domain containing 74A [Source:RGD Symbol;Acc:1588214]	protein_coding	7.68855	8.14428	7.46632	12.9859	5.3863	6.56862	9.40189	10.5403	2.88212	4.11952	8.82722	10.9739	9.11721	13.1282	2.22736	5.29283	1.15937	0.49776	6.99388	11.4253	43.8633	20.2743	65.5716	49.1493
ENSRNOG00000001877	Med15	11	-	87553868	87628502	mediator complex subunit 15 [Source:RGD Symbol;Acc:1307560]	protein_coding	8.64253	8.23837	15.5907	10.0163	9.78713	7.19383	10.8382	8.34992	6.89324	8.0247	8.80463	8.99832	10.4153	12.7627	5.54519	5.08758	22.8702	13.4438	14.1974	12.296	11.514	8.85183	12.6171	6.8117
ENSRNOG00000001878	Klhl22	11	+	87677966	87718826	kelch-like family member 22 [Source:RGD Symbol;Acc:1306288]	protein_coding	5.53231	10.7966	14.416	15.2453	9.09852	12.8563	8.95833	5.71167	8.24581	9.53306	6.43425	12.0302	12.1244	11.4776	5.85848	5.56966	8.00763	5.33413	5.71234	10.6823	5.80541	4.92928	3.50232	9.59264
ENSRNOG00000001880	Dgcr6	11	-	87076381	87081950	DiGeorge syndrome critical region gene 6 [Source:RGD Symbol;Acc:1309390]	protein_coding	2.37317	3.34369	5.41866	9.45418	5.52988	3.54269	3.64259	3.79833	4.82631	4.65391	10.2689	4.60473	5.34851	3.85349	1.27197	0.810506	0.928949	0.853707	0.590144	1.25108	7.20244	4.15649	82.6228	100.089
ENSRNOG00000001884	Ranbp1	11	+	86890585	86898818	RAN binding protein 1 [Source:RGD Symbol;Acc:1310521]	protein_coding	1.65061	5.66604	6.78004	5.23867	2.87395	3.41488	3.96227	11.8266	4.89116	4.10517	3.02261	6.17764	15.4073	21.3702	9.96441	8.03808	11.0306	9.70058	17.3885	16.7663	10.7558	13.0813	5.94863	3.31663
ENSRNOG00000001885	Trmt2a	11	-	86885626	86890390	tRNA methyltransferase 2 homolog A [Source:RGD Symbol;Acc:1310418]	protein_coding	6.26326	4.98415	5.53842	12.594	6.814	9.13893	8.12495	11.0355	9.91907	7.55288	8.69298	8.28313	10.2447	9.36918	3.96417	4.46395	11.5185	9.97279	10.7857	9.20547	11.4334	7.69099	1.55906	4.45056
ENSRNOG00000001886	Dgcr8	11	+	86852711	86885224	DGCR8 microprocessor complex subunit [Source:RGD Symbol;Acc:1306365]	protein_coding	3.9709	6.63331	9.20714	10.9409	5.48689	5.20719	42.9272	47.1131	5.04761	5.32249	8.13454	8.0334	8.41023	9.24148	7.34051	4.92565	4.95324	7.56683	6.67398	8.30627	4.38973	7.63055	0.789216	3.70496
ENSRNOG00000001888	Arvcf	11	-	86736142	86793791	ARVCF, delta catenin family member [Source:RGD Symbol;Acc:1306655]	protein_coding	4.16513	6.59	9.93072	11.1384	15.5544	14.0586	7.33986	6.71231	5.59264	4.20793	3.61036	6.68985	10.0421	11.4714	5.97567	5.26156	3.1535	4.61665	6.55994	5.51001	5.76131	2.83266	24.4173	31.8345
ENSRNOG00000001889	Comt	11	+	86715981	86735622	catechol-O-methyltransferase [Source:RGD Symbol;Acc:2379]	protein_coding	5.21204	8.99643	10.7056	5.21086	3.70718	8.05591	7.23296	2.34677	3.38482	3.0902	3.44089	6.84074	10.4061	8.1673	3.31575	4.6489	10.0147	12.1889	19.88	19.9201	13.3958	6.2416	0	4.02548
ENSRNOG00000001890	Txnrd2	11	-	86667997	86716254	thioredoxin reductase 2 [Source:RGD Symbol;Acc:61960]	protein_coding	14.6955	8.51512	17.3667	13.8715	7.59165	7.67675	3.54019	4.38281	7.95723	8.94848	7.49609	7.88071	5.07122	8.70264	4.15388	3.22157	15.3761	7.40486	7.27688	5.29024	2.99882	4.87094	3.3704	1.25021
ENSRNOG00000001891	Gnb1l	11	-	86577339	86655602	G protein subunit beta 1 like [Source:RGD Symbol;Acc:1594165]	protein_coding	10.4047	6.16558	8.15732	10.7302	4.389	6.63582	18.2148	14.5488	7.14205	6.22572	7.74469	6.82733	7.21227	10.0676	4.40323	6.3743	4.10917	3.04051	5.91199	6.04163	5.66559	8.72464	66.4123	60.6606
ENSRNOG00000001892	Tbx1	11	+	86552022	86560969	T-box transcription factor 1 [Source:RGD Symbol;Acc:1307734]	protein_coding	3.22683	2.96527	10.5574	5.89552	1.36257	1.60618	3.28006	3.60939	2.89077	5.40378	3.96966	2.66435	5.57069	10.1044	2.87323	4.14153	1.63919	1.12972	0.405128	0.78246	0.866813	0	0.934227	1.34016
ENSRNOG00000001893	LOC100362453	11	+	86421106	86422907	serine/threonine-protein phosphatase 2A catalytic subunit alpha-like [Source:RGD Symbol;Acc:2318135]	protein_coding	753.797	688.658	9.76073	16.7931	251.096	277.196	138.417	122.175	726.128	757.91	343.39	350.532	227.713	257.172	176.266	182.326	30.3528	32.9643	30.9385	15.6468	545.209	500.267	36.3307	42.343
ENSRNOG00000001908	Klhl6	11	+	84745904	84785893	kelch-like family member 6 [Source:RGD Symbol;Acc:1307521]	protein_coding	10.1087	7.58945	11.6304	12.5837	6.19331	7.32414	7.74357	8.7604	12.4432	10.7369	8.85232	9.99744	11.3001	8.65247	6.57638	3.58598	30.0521	26.9648	6.4048	4.35544	14.5768	17.5205	4.46391	2.948
ENSRNOG00000001911	Map6d1	11	+	84321078	84327307	MAP6 domain containing 1 [Source:RGD Symbol;Acc:1560102]	protein_coding	4.43356	3.05677	7.646	6.63576	5.62884	3.07929	3.97487	5.00315	3.29203	1.75628	5.30672	3.06649	3.91275	3.67295	12.0317	7.03473	3.69405	4.826	1.87011	1.17892	1.37586	3.08654	0.795666	2.35926
ENSRNOG00000001912	Tecrl	14	+	26662965	26737657	trans-2,3-enoyl-CoA reductase-like [Source:RGD Symbol;Acc:1304608]	protein_coding	0.770711	1.0647	4.46784	2.35036	1.83638	6.87623	4.2127	3.45843	1.2649	1.77228	4.6665	4.86087	5.88905	4.26408	1.71407	1.8495	0.513373	0.525929	0.609215	0.605936	0.136273	0.176854	2.48637	0
ENSRNOG00000001915	Chodl	11	+	17538063	17560296	chondrolectin [Source:RGD Symbol;Acc:1309885]	protein_coding	4.08688	3.32252	9.11819	7.01694	4.52923	4.85696	2.18592	2.85789	3.65445	5.41885	7.94493	5.6513	4.56927	1.85287	3.8371	3.073	2.64247	0.362186	0.983448	1.40616	1.47835	5.1551	1.1216	2.06304
ENSRNOG00000001916	Tmprss15	11	-	17561596	17684903	transmembrane serine protease 15 [Source:RGD Symbol;Acc:1311046]	protein_coding	6.28056	3.98207	5.60794	4.23787	3.66968	3.35728	3.27505	3.17085	2.56711	4.47719	5.27361	5.07928	4.1791	6.92818	1.36115	1.34132	2.14808	1.85391	0.529393	1.13734	2.64844	1.10491	2.44594	0.809056
ENSRNOG00000001923	Tprg1	11	-	78728128	78861716	tumor protein p63 regulated 1 [Source:RGD Symbol;Acc:1306226]	protein_coding	1.74426	3.15601	5.32346	8.03148	4.9438	4.87485	5.90789	6.45162	4.12997	3.30833	6.55215	5.11574	4.33626	5.22541	2.33096	3.50982	1.74138	2.28864	1.35787	2.0999	4.42277	7.0536	0.655546	1.99799
ENSRNOG00000001924	Tp63	11	-	78234800	78456501	tumor protein p63 [Source:RGD Symbol;Acc:620863]	protein_coding	6.10423	5.30942	10.2103	9.17958	3.51697	6.29193	8.17066	4.30222	6.11325	5.64687	7.77432	4.86971	5.23413	6.0159	4.0451	3.21442	1.99984	3.36749	2.30175	1.83746	2.57273	3.7502	1.47199	2.6419
ENSRNOG00000001926	Cldn1	11	+	77815181	77830416	claudin 1 [Source:RGD Symbol;Acc:68422]	protein_coding	5.19477	3.38278	5.83919	5.06338	3.48776	4.67059	5.80492	3.2005	5.76278	3.49075	6.0977	8.63181	4.33818	3.77549	2.07005	4.15289	3.19927	5.48519	2.45692	3.96773	2.85499	3.15484	1.72662	0
ENSRNOG00000001928	Il1rap	11	-	77463954	77593207	interleukin 1 receptor accessory protein [Source:RGD Symbol;Acc:2893]	protein_coding	5.38471	4.09857	10.0563	12.3564	5.10606	9.54063	10.713	4.79262	5.26862	7.32185	10.5156	9.37526	9.21339	11.8518	3.87435	2.5134	5.27284	4.49259	9.16884	12.1572	4.69078	6.0531	3.1983	2.72564
ENSRNOG00000001930	Ccdc50	11	-	76747865	76804510	coiled-coil domain containing 50 [Source:RGD Symbol;Acc:727841]	protein_coding	2.20032	3.98314	6.93074	10.8253	2.91505	1.31367	7.58867	7.09774	1.39193	1.6086	6.84449	7.82744	9.37746	6.68241	17.9129	13.0514	16.4571	17.5464	9.52942	9.97452	0.965449	0.807805	1.2322	1.43271
ENSRNOG00000001931	Fgf12	11	+	75905443	76168989	fibroblast growth factor 12 [Source:RGD Symbol;Acc:620163]	protein_coding	6.04296	9.61904	14.6013	9.74186	5.40247	9.93632	2.03372	15.1456	2.86843	4.01964	9.24629	9.01529	14.7841	10.1826	0.285064	6.39607	13.9018	7.98845	11.1866	13.3736	16.8206	5.01177	25.2641	2.29388
ENSRNOG00000001942	Smr3b	14	-	21490217	21709084	submaxillary gland androgen regulated protein 3B [Source:RGD Symbol;Acc:3953]	protein_coding	7.12365	1.04663	19.6386	5.58647	6.73309	5.44431	0	2.72286	2.94924	2.35179	12.0933	9.74951	21.2869	6.60698	3.53769	2.02492	9.14142	1.95049	1.95215	4.65539	0	10.2422	0	4.21422
ENSRNOG00000001943	Retnlg	11	-	54513102	54514441	resistin-like gamma [Source:RGD Symbol;Acc:727934]	protein_coding	3.17921	7.76994	1.77994	4.2823	4.48111	0	3.04462	0	2.97486	10.4456	12.056	5.67332	9.5899	9.37901	7.26934	7.66576	8.92425	0.81275	0.142215	2.36423	5.45019	0	4.64189	0
ENSRNOG00000001945	Vcsa2	14	-	21558489	21615488	variable coding sequence A2 [Source:RGD Symbol;Acc:3954]	protein_coding	1.06627	1.21824	2.30297	1.74973	0.420168	4.46839	1.92587	1.63093	1.27724	2.44387	2.37867	3.04206	5.20066	1.5647	3.02383	5.82393	0	0	2.07358	0	11.4474	5.87371	0	0
ENSRNOG00000001949	Smr3a	14	-	21703486	21707280	submaxillary gland androgen regulated protein 3A [Source:RGD Symbol;Acc:1563299]	protein_coding	0	0.704962	4.85261	5.73585	8.6121	8.17187	0	0.567249	0.523876	2.30953	0.364991	1.66927	3.62791	8.4285	2.25707	0	0	0	5.11191	5.78276	0	0	0	0
ENSRNOG00000001950	Cabs1	14	-	21746295	21748356	calcium binding protein, spermatid associated 1 [Source:RGD Symbol;Acc:620592]	protein_coding	6.92762	1.16248	3.65661	4.62613	3.87784	3.19593	6.2962	6.09915	3.05143	2.08824	6.36168	6.93189	4.012	2.27862	3.0332	5.62906	0	0	3.18424	1.95877	0	5.777	7.84862	9.57013
ENSRNOG00000001951	Csn3	14	-	21803735	21810314	casein kappa [Source:RGD Symbol;Acc:61990]	protein_coding	3.25653	2.58803	8.48098	6.81202	1.93646	10.049	0.571402	1.16471	8.81266	3.70683	5.57235	7.2526	2.60637	9.85836	13.797	2.16654	3.6404	1.29658	3.00617	1.36579	1.07781	11.8239	0	0
ENSRNOG00000001953	Bace2	11	+	37798370	37880821	beta-secretase 2 [Source:RGD Symbol;Acc:1303241]	protein_coding	2.76921	3.55947	11.8133	11.8425	5.22301	4.45644	3.88403	6.91844	5.57398	8.17683	6.89546	8.16005	5.02068	4.57904	2.36562	3.08602	9.65196	4.78888	14.3851	9.48562	4.87301	8.29535	8.57724	0
ENSRNOG00000001955	Retnla	11	-	54543731	54545230	resistin like alpha [Source:RGD Symbol;Acc:68349]	protein_coding	12.6205	7.58498	15.9733	10.5426	3.76272	4.32208	0	4.33616	4.90547	2.04142	15.5621	10.735	5.69193	6.54839	4.11888	10.0562	1.83345	2.72635	3.31631	0.974867	5.38703	2.01662	0	0
ENSRNOG00000001956	Dzip3	11	+	54404446	54472447	DAZ interacting zinc finger protein 3 [Source:RGD Symbol;Acc:1563278]	protein_coding	2.08978	3.01713	5.41165	5.18775	3.67946	5.18483	3.54663	6.0819	4.16117	4.70734	3.04543	6.5936	6.98466	8.04362	1.96798	1.773	2.60412	1.8723	2.78037	2.42837	2.88053	4.68196	3.4222	3.07385
ENSRNOG00000001957	Sult1e1	14	+	22072024	22089248	sulfotransferase family 1E member 1 [Source:RGD Symbol;Acc:3776]	protein_coding	5.81022	3.99698	4.99063	8.14374	11.3674	4.75006	8.73686	12.2286	6.14339	4.58456	3.60354	7.10422	8.37295	8.48332	2.24049	3.32506	2.86657	0.684994	4.1258	2.35557	1.37899	2.46823	2.84144	0
ENSRNOG00000001958	Ift57	11	-	53664638	53731779	intraflagellar transport 57 [Source:RGD Symbol;Acc:1305947]	protein_coding	4.01876	3.6683	8.60181	11.0223	6.91537	3.9388	5.89349	6.29913	5.83499	10.6412	9.22979	6.37721	7.78697	10.0062	4.95301	8.90392	7.4084	8.33873	23.2221	25.9978	17.7222	17.5828	2.76587	1.39503
ENSRNOG00000001959	Mx1	11	-	37891156	37914983	myxovirus (influenza virus) resistance 1 [Source:RGD Symbol;Acc:3127]	protein_coding	2.36213	6.76818	9.21718	9.7919	5.61632	3.96495	5.44878	7.4057	9.35294	7.94104	8.84173	6.0622	6.95883	9.03183	2.28247	1.94612	19.3832	16.9305	3.68226	3.53827	2.8609	6.64513	4.64102	2.04583
ENSRNOG00000001960	Sult1d1	14	+	22091777	22126021	sulfotransferase family 1D, member 1 [Source:RGD Symbol;Acc:620491]	protein_coding	3.7457	1.62477	6.32246	4.74006	8.49715	4.81025	4.02757	3.15505	3.49489	2.64536	9.50205	7.46373	3.35315	3.58169	31.4212	31.4404	1.08154	1.85862	20.7065	18.8605	5.79955	2.3131	2.99096	0.965302
ENSRNOG00000001962	Fam3b	11	-	37922292	37993207	family with sequence similarity 3, member B [Source:RGD Symbol;Acc:1311662]	protein_coding	6.78629	11.7336	5.26774	9.25996	7.81826	8.83756	4.56872	9.47704	13.496	9.79697	8.09054	10.6101	14.929	8.34698	4.36956	3.16786	5.1315	2.6743	1.23633	4.41791	4.41497	3.64146	3.07901	2.73236
ENSRNOG00000001963	Mx2	11	+	38035450	38059950	MX dynamin like GTPase 2 [Source:RGD Symbol;Acc:628821]	protein_coding	2.83551	4.5544	9.23649	9.1152	7.42465	6.0092	9.55936	7.40729	5.1452	6.48523	11.0162	7.71304	8.73053	5.66191	3.62579	3.73892	2.13227	5.17732	9.15296	9.01931	8.01275	3.99428	6.36562	1.02501
ENSRNOG00000001964	Cd47	11	-	53514595	53575175	Cd47 molecule [Source:RGD Symbol;Acc:2308]	protein_coding	6.7278	5.55116	10.1719	11.2194	5.89284	10.3504	13.7017	8.99004	20.269	18.9162	10.3638	11.7852	10.8674	10.9227	5.70911	4.02042	43.5204	56.6899	48.6844	51.8909	15.8232	37.0837	1.49885	0.475302
ENSRNOG00000001967	Sult1b1	14	+	22142364	22155231	sulfotransferase family 1B member 1 [Source:RGD Symbol;Acc:708534]	protein_coding	3.65309	3.01904	3.01285	5.94532	3.08035	3.26182	3.98492	2.45708	2.67694	2.10957	3.00644	5.33344	3.86227	7.63585	1.66178	1.78015	1.90278	1.91518	0	1.14699	0	5.59996	0	0
ENSRNOG00000001971	Bbx	11	+	53081025	53228716	BBX high mobility group box domain containing [Source:RGD Symbol;Acc:1309769]	protein_coding	1.4676	2.63109	3.80774	3.74436	4.93662	3.38828	3.8545	2.80504	2.31455	2.3434	4.32604	2.90244	2.66813	3.93427	0.654009	0.783599	5.87472	3.34197	2.23165	3.20495	1.8124	2.30409	2.49689	0.591511
ENSRNOG00000001973	Ugt2a3	14	+	22192970	22619968	UDP glucuronosyltransferase family 2 member A3 [Source:RGD Symbol;Acc:1308444]	protein_coding	11.7728	13.2375	18.5874	19.1567	22.2928	22.1832	31.3616	16.1183	12.8815	17.5102	31.3511	23.4757	20.6681	23.2947	11.1262	5.64873	4.10985	1.80654	6.2711	7.37742	8.19707	12.7008	2.06001	6.95093
ENSRNOG00000001976	Tmprss2	11	-	38063915	38103290	transmembrane serine protease 2 [Source:RGD Symbol;Acc:620766]	protein_coding	6.06764	8.14691	10.0949	11.1769	8.07539	5.97934	5.75215	5.73525	5.87118	5.49364	7.73095	7.50189	8.30899	9.72837	2.30966	4.78985	2.6103	1.86726	2.3351	2.69278	3.78566	5.1105	16.3077	17.6113
ENSRNOG00000001979	Rcan1	11	-	32539683	32550539	regulator of calcineurin 1 [Source:RGD Symbol;Acc:631338]	protein_coding	28.8001	25.4649	12.5213	13.5069	16.5025	6.3741	67.6674	77.748	22.0669	21.0507	25.316	23.5602	61.7826	60.1417	10.2055	8.88297	12.06	11.2895	20.7812	27.4632	22.4775	26.9823	24.6942	17.1744
ENSRNOG00000001980	Ugt2b35	14	+	22553650	22591461	UDP glucuronosyltransferase 2 family, polypeptide B35 [Source:RGD Symbol;Acc:620895]	protein_coding	2.78068	3.0371	6.07454	7.55113	5.57444	4.88922	7.28483	7.74414	7.15429	3.72039	12.9047	11.271	8.62598	6.17558	2.50174	4.97075	3.89855	4.67001	4.72287	5.18169	3.17072	3.86662	1.50416	1.63346
ENSRNOG00000001982	Cblb	11	-	51037393	51202820	Cbl proto-oncogene B [Source:RGD Symbol;Acc:620535]	protein_coding	3.16376	4.33915	6.13985	6.79477	5.01802	6.14442	3.79697	4.63073	7.87179	8.68726	4.51217	5.30443	2.54393	4.23733	3.41235	4.15366	6.1861	6.7188	8.5625	7.90927	6.10709	7.25258	5.43012	4.08285
ENSRNOG00000001984	Kcne1	11	-	32498261	32508420	potassium voltage-gated channel subfamily E regulatory subunit 1 [Source:RGD Symbol;Acc:2956]	protein_coding	6.17787	7.34363	11.321	2.06512	0.496146	2.92426	3.81061	9.9464	3.90085	3.95641	8.4849	5.01917	17.9099	6.66104	3.46409	8.96502	0	0	1.67078	0.779542	0	2.80323	0	1.34195
ENSRNOG00000001986	Fam243a	11	-	32467001	32469566	family with sequence similarity 243 member A [Source:RGD Symbol;Acc:1560327]	protein_coding	5.32199	9.53152	9.97619	5.81897	4.96281	3.35283	8.12815	6.58533	3.69203	2.98003	7.35664	5.98799	6.26666	7.83004	5.3645	7.04381	2.66162	3.61841	4.3017	1.79824	1.81608	2.19397	0	0
ENSRNOG00000001989	Alcam	11	+	50781127	50985083	activated leukocyte cell adhesion molecule [Source:RGD Symbol;Acc:619972]	protein_coding	2.55144	2.02786	8.39241	7.69892	4.53931	4.54813	9.72651	5.14404	16.9393	21.5083	12.5062	11.8258	4.77131	6.41887	12.8335	12.2229	12.877	8.77656	22.7516	24.6273	6.39035	1.15536	1.61804	5.55056
ENSRNOG00000001990	Ugt2b10	14	+	22724070	22825444	UDP glucuronosyltransferase 2 family, polypeptide B10 [Source:RGD Symbol;Acc:1309989]	protein_coding	6.69114	10.4031	18.4642	9.73577	8.14132	9.62299	6.40405	16.2635	13.0112	10.4019	12.1033	11.7153	16.7577	12.8247	6.80167	6.03738	0.510839	4.69473	3.64581	4.64134	11.9095	10.0867	0	7.52663
ENSRNOG00000001991	Atp5po	11	-	32081574	32088002	ATP synthase peripheral stalk subunit OSCP [Source:RGD Symbol;Acc:621379]	protein_coding	17.5824	13.9387	9.28605	17.0157	177.062	158.667	12.1981	7.45744	8.00898	4.16425	21.2501	14.6724	45.9911	44.3709	95.7353	85.3615	47.64	43.3018	184.407	206.189	144.433	116.494	44.9212	49.443
ENSRNOG00000001992	Atp6v1a	11	+	61531416	61584634	ATPase H+ transporting V1 subunit A [Source:RGD Symbol;Acc:1596464]	protein_coding	5.80581	11.8286	15.0385	10.1156	3.92229	9.32542	11.3524	8.33039	4.58192	8.55465	11.566	10.9038	9.87588	13.416	4.77247	5.33509	30.9061	19.7457	23.7899	22.2903	5.38383	8.4365	3.8793	2.45794
ENSRNOG00000001996	Ythdc1	14	-	22971836	23002011	YTH domain containing 1 [Source:RGD Symbol;Acc:621706]	protein_coding	8.82495	7.46542	12.1034	6.66203	7.54424	7.48812	4.77656	8.00052	10.7006	10.7651	8.93994	7.59579	8.7578	9.96221	51.8302	54.9252	44.254	42.4363	41.9342	31.2339	21.6954	39.7703	28.059	25.0764
ENSRNOG00000002001	Itsn1	11	+	31893489	32069249	intersectin 1 [Source:RGD Symbol;Acc:2935]	protein_coding	5.28577	3.65819	7.38049	9.23596	6.94868	4.5277	8.51651	5.73141	6.28324	5.37713	6.24533	5.74437	7.48649	7.29859	3.50169	3.87315	2.98772	3.40574	2.24136	2.35801	3.09613	2.0268	2.01323	1.34956
ENSRNOG00000002002	Tmprss11b	14	-	24103954	24123253	transmembrane serine protease 11B [Source:RGD Symbol;Acc:1303278]	protein_coding	5.58138	1.74779	6.509	6.39117	1.63738	0.654661	9.9856	4.96271	6.5727	4.39706	5.76108	4.23575	4.51341	3.57997	2.57634	3.96326	0.650906	1.64514	0.240763	3.17587	5.85868	4.04246	5.54943	2.86614
ENSRNOG00000002004	Prdm8	14	-	13054771	13058172	PR/SET domain 8 [Source:RGD Symbol;Acc:1311628]	protein_coding	5.70606	5.19218	6.72326	9.31169	4.09255	7.84412	2.77342	5.26132	3.71116	3.77384	3.47283	2.61784	8.80185	10.2278	5.77241	4.21809	5.89867	6.29509	3.77112	3.31169	6.00568	1.20875	0	0
ENSRNOG00000002005	Tmprss11f	14	-	23981219	24080470	transmembrane serine protease 11F [Source:RGD Symbol;Acc:1560675]	protein_coding	3.93901	3.36162	5.52671	6.1336	8.28289	5.8199	4.46818	5.16057	4.50825	6.04113	7.57819	7.01728	6.33679	7.95104	2.67727	2.17602	3.65144	1.17376	2.17642	1.74364	4.63277	4.92594	1.50524	2.69541
ENSRNOG00000002011	Gnrhr	14	+	23480462	23498450	gonadotropin releasing hormone receptor [Source:RGD Symbol;Acc:70513]	protein_coding	6.73487	5.70776	4.66664	4.96629	5.05091	5.78546	4.50547	3.91451	5.14088	3.35836	6.99086	5.38021	5.78816	7.30886	3.1877	2.35301	0.988472	1.80384	1.34146	0.962769	4.5068	3.26777	1.55627	3.55827
ENSRNOG00000002012	Donson	11	-	31837839	31847490	downstream neighbor of SON [Source:RGD Symbol;Acc:1306823]	protein_coding	4.0378	3.13174	4.96861	2.30735	1.63745	6.91521	2.42971	4.94322	13.194	9.10957	5.02271	7.1513	6.56208	7.79474	0.752273	1.87296	75.1407	78.2412	9.16722	6.14056	6.68359	0.779572	0	1.02527
ENSRNOG00000002013	Sidt1	11	+	61321459	61417842	SID1 transmembrane family, member 1 [Source:RGD Symbol;Acc:1559616]	protein_coding	3.29455	5.04028	13.4419	14.2912	5.98938	8.07917	11.3236	9.72447	5.55387	5.77686	8.22116	8.5842	8.51843	6.9889	5.12016	4.96651	2.22186	2.94677	3.80702	2.17833	8.7037	6.03038	2.38696	3.6784
ENSRNOG00000002014	Stap1	14	-	23576085	23604834	signal transducing adaptor family member 1 [Source:RGD Symbol;Acc:1311584]	protein_coding	1.22251	3.80721	4.89105	9.11412	10.2905	8.92059	5.23131	10.1326	7.76581	4.20421	3.06463	4.84743	5.04204	3.04982	3.21012	2.36647	1.55556	4.34963	0.598611	0.63141	0.347538	3.05531	4.43684	2.1183
ENSRNOG00000002021	Son	11	+	31806618	31837763	Son DNA binding protein [Source:RGD Symbol;Acc:1309013]	protein_coding	12.9704	11.5556	9.76463	11.6484	12.8695	10.5626	8.94824	10.5551	27.5608	27.9671	12.6852	13.3292	18.2374	19.2154	74.9522	75.4547	95.8741	100.395	192.336	187.613	6.78117	7.67583	124.842	123.72
ENSRNOG00000002024	Epha5	14	+	25589762	25958227	EPH receptor A5 [Source:RGD Symbol;Acc:620831]	protein_coding	2.34411	3.27677	6.60883	5.60796	6.02581	4.75548	4.90408	5.2991	4.01635	2.77652	4.87481	4.36455	4.59205	7.37595	4.15268	1.52954	1.989	1.92415	1.48047	6.22193	6.68971	4.26092	1.94039	3.24876
ENSRNOG00000002026	Dnajc28	11	-	31770165	31772984	DnaJ heat shock protein family (Hsp40) member C28 [Source:RGD Symbol;Acc:1359589]	protein_coding	3.8787	4.77767	2.80717	3.37348	3.82264	5.05671	1.99108	1.63308	3.75363	2.00068	6.94132	6.19926	7.17817	9.19778	5.17561	3.53033	2.36415	0.677384	0.449489	1.97742	3.05997	9.99267	0	0
ENSRNOG00000002028	Tmem50b	11	-	31719443	31752243	transmembrane protein 50B [Source:RGD Symbol;Acc:1307561]	protein_coding	2.84759	6.19269	8.55924	10.1326	30.3221	34.0054	7.06103	3.95592	27.5534	28.6858	6.51681	9.74215	6.64026	9.55475	9.55676	10.3643	44.5307	38.622	19.5769	19.2071	14.9344	16.7941	17.92	24.1089
ENSRNOG00000002031	Naa11	14	+	13827636	13837671	N(alpha)-acetyltransferase 11, NatA catalytic subunit [Source:RGD Symbol;Acc:1564723]	protein_coding	4.49594	5.59077	8.51989	9.53282	7.55242	5.7703	5.05011	5.56307	5.50287	4.18721	8.58602	5.80588	4.51913	7.86532	3.04101	3.80276	1.90622	2.53716	2.19959	2.70919	1.4524	4.96343	1.27612	0
ENSRNOG00000002032	Ifngr2	11	+	31694339	31712611	interferon gamma receptor 2 [Source:RGD Symbol;Acc:1307532]	protein_coding	3.35536	5.43314	8.08569	9.68388	5.02742	2.46062	3.08296	4.68916	7.91231	3.94182	6.33929	7.19462	4.96184	4.30258	5.87375	4.14138	22.194	29.0871	1.5512	2.01216	0.593255	0.900366	7.0529	2.43968
ENSRNOG00000002035	Paqr3	14	+	14107580	14124828	progestin and adipoQ receptor family member 3 [Source:RGD Symbol;Acc:1310426]	protein_coding	3.68203	2.50273	5.19251	8.28918	5.86445	9.23516	8.09471	5.27168	6.76721	10.6448	4.79287	5.51337	6.19189	5.4806	23.6287	26.2095	9.22579	6.1412	8.94069	12.0226	3.32723	2.69478	0	0
ENSRNOG00000002036	Paxbp1	11	-	31185473	31213787	PAX3 and PAX7 binding protein 1 [Source:RGD Symbol;Acc:1584739]	protein_coding	3.17645	3.964	9.82026	7.97607	4.28343	3.78499	7.67026	10.3869	6.71175	4.71006	10.961	9.48328	11.3896	4.78286	5.30659	5.67153	27.6414	24.0112	24.6445	25.2596	4.60636	1.1099	8.32509	7.03958
ENSRNOG00000002039	Evi5	14	+	2892753	3038237	ecotropic viral integration site 5 [Source:RGD Symbol;Acc:2322879]	protein_coding	4.59262	6.21768	9.76804	8.52159	8.96684	6.80462	19.3395	18.3326	8.08356	7.19786	15.458	13.6298	8.06788	5.16519	20.3687	17.5254	5.44277	5.88152	19.6627	20.4988	10.8651	9.8747	15.7026	6.72449
ENSRNOG00000002040	Bmp2k	14	-	14129725	14192048	BMP-2 inducible kinase [Source:RGD Symbol;Acc:1564828]	protein_coding	3.09293	5.52148	9.78427	8.43787	5.15372	9.8637	3.57654	5.99186	4.03526	6.51439	7.1241	6.72232	5.0939	6.31412	20.5415	18.4421	3.91479	3.44766	5.56046	7.13318	2.86188	2.76732	5.8267	2.30446
ENSRNOG00000002041	Boc	11	+	61083757	61158838	BOC cell adhesion associated, oncogene regulated [Source:RGD Symbol;Acc:1304550]	protein_coding	6.21011	5.95738	8.23955	10.4107	6.02493	5.56759	6.30913	9.96081	6.18041	4.97565	8.99268	7.14719	10.7949	7.67654	5.31046	7.05499	4.03243	2.44162	9.50386	9.59674	4.12408	6.55783	2.11677	2.37099
ENSRNOG00000002042	Gfi1	14	+	3058993	3068371	growth factor independent 1 transcriptional repressor [Source:RGD Symbol;Acc:2680]	protein_coding	6.27895	3.92236	5.17085	5.52622	5.35373	5.94977	5.77643	1.84163	3.74762	4.29442	6.50462	3.50486	3.82261	6.14975	1.28288	2.30074	1.64573	0.673044	1.67952	1.06706	3.95703	1.3831	0	1.51235
ENSRNOG00000002044	Gtpbp8	11	+	60907015	60916842	GTP-binding protein 8 (putative) [Source:RGD Symbol;Acc:1310025]	protein_coding	1.56991	3.47953	10.8264	0.781161	3.57563	15.1475	5.28478	11.682	3.74096	5.53774	10.3417	8.72817	1.13402	7.18101	3.18793	2.88116	10.9792	6.58027	13.5429	22.3544	26.3867	0	4.11121	11.4945
ENSRNOG00000002045	Anxa3	14	-	14364008	14426437	annexin A3 [Source:RGD Symbol;Acc:2119]	protein_coding	34.9721	29.2713	12.3392	9.44279	9.84201	13.4717	11.4404	7.465	136.824	126.481	14.2624	10.3272	15.6349	15.5893	5.11465	4.42741	260.432	282.85	9.11656	4.66473	16.4321	15.0674	15.9942	7.45849
ENSRNOG00000002046	Cd200r1l	11	-	60804311	60819249	CD200 receptor 1-like [Source:RGD Symbol;Acc:1563387]	protein_coding	3.21853	5.62285	14.2343	9.90405	1.91108	7.09269	1.62111	4.64289	3.18981	3.5789	9.16615	7.63898	9.508	9.90568	2.96967	3.11488	0	2.35265	3.45913	1.43475	8.69405	4.69613	0	1.77684
ENSRNOG00000002050	Igfbp7	14	+	33010300	33070190	insulin-like growth factor binding protein 7 [Source:RGD Symbol;Acc:1306201]	protein_coding	0.209949	1.83569	24.8706	16.9646	4.43358	3.02709	13.3516	10.4532	15.8506	18.5981	17.0361	19.8146	5.45601	1.78078	5.15989	10.4223	23.1069	31.9639	137.434	140.734	2.68865	0	0	0
ENSRNOG00000002051	Synj1	11	-	31104787	31180642	synaptojanin 1 [Source:RGD Symbol;Acc:69434]	protein_coding	11.0318	9.64348	8.80337	8.04164	8.01391	7.54207	8.2405	9.53936	12.8317	12.1476	7.23842	7.15292	6.77032	7.50892	6.01807	5.64254	44.8415	39.84	16.4955	13.6627	19.8202	6.94273	7.19596	6.45263
ENSRNOG00000002052	Ccdc80	11	-	60645086	60679555	coiled-coil domain containing 80 [Source:RGD Symbol;Acc:69421]	protein_coding	3.7584	4.48623	8.18302	9.93669	6.40156	6.87296	4.14309	5.34615	5.54568	5.17779	8.47684	8.97291	7.73707	8.04086	2.34703	4.79276	3.14688	1.86197	8.8373	7.57164	7.48454	5.01713	1.7023	1.74385
ENSRNOG00000002053	Fras1	14	-	14439082	14689554	Fraser extracellular matrix complex subunit 1 [Source:RGD Symbol;Acc:1306516]	protein_coding	4.84847	4.28956	10.5432	9.87326	5.88175	7.54656	6.4585	8.79588	5.60202	6.36015	6.72205	7.52808	7.52284	7.54796	3.75812	3.02382	3.37759	3.49212	2.80934	2.38042	3.1662	3.41129	1.90773	0.627252
ENSRNOG00000002054	Glmn	14	+	3204390	3247695	glomulin, FKBP associated protein [Source:RGD Symbol;Acc:1588600]	protein_coding	2.68761	2.13368	6.16108	6.90427	2.95468	2.30036	5.23229	6.59727	7.70323	7.84907	7.71088	7.55192	9.60656	5.49738	1.82418	3.51046	19.635	22.3432	14.2242	23.7467	0.981275	6.77779	3.43968	0.931741
ENSRNOG00000002055	Noa1	14	+	33108024	33124171	nitric oxide associated 1 [Source:RGD Symbol;Acc:1359460]	protein_coding	4.02645	4.8846	6.85163	9.54479	13.3958	23.0347	9.44223	8.0777	6.15138	8.19671	4.8339	9.32596	6.81623	7.17409	15.5867	19.9848	0.741542	1.48535	5.68281	7.87321	6.59892	3.8049	2.23317	0.512897
ENSRNOG00000002057	Slc10a6	14	+	7618022	7682377	solute carrier family 10 member 6 [Source:RGD Symbol;Acc:727800]	protein_coding	8.31654	5.29512	5.51875	8.30137	8.48073	1.72273	2.08519	2.53257	4.69369	5.8262	12.7503	8.56005	2.89045	5.41166	2.25743	3.30391	35.2034	26.2693	1.47923	2.15881	10.1797	10.3289	0	0
ENSRNOG00000002061	Ptpn13	14	-	7688551	7863664	protein tyrosine phosphatase, non-receptor type 13 [Source:RGD Symbol;Acc:1563360]	protein_coding	7.28213	8.251	8.02351	10.097	5.1335	6.47837	6.2706	6.4764	6.43704	8.10075	7.02463	7.3312	14.8111	11.9302	9.7739	10.1885	12.0109	14.0775	5.23671	4.4991	4.22239	9.16709	0.448205	1.99371
ENSRNOG00000002069	Slc35a5	11	+	60613882	60634851	solute carrier family 35, member A5 [Source:RGD Symbol;Acc:1564361]	protein_coding	8.76401	1.3373	19.4228	15.2303	13.5794	10.5253	56.3936	41.5502	23.8176	22.9305	26.5901	21.1548	14.0017	23.2174	36.5959	27.817	8.735	6.45317	16.8432	16.1005	28.2984	37.9764	10.8168	3.55875
ENSRNOG00000002070	Mrpl1	14	-	14951495	15008150	mitochondrial ribosomal protein L1 [Source:RGD Symbol;Acc:1306850]	protein_coding	0.178058	0.195611	0.900933	1.36556	0.615576	2.96032	0	0	0.407773	0.368841	1.18905	0.616298	0.480735	0	0	0.678623	0	0	0.657472	2.26183	0	1.88861	0	5.50082
ENSRNOG00000002072	Eva1c	11	+	31002451	31075809	eva-1 homolog C [Source:RGD Symbol;Acc:1307569]	protein_coding	3.76271	5.75381	8.54614	9.92842	8.30044	6.59949	4.17621	4.61589	4.0544	5.34587	4.6903	7.2915	12.2816	8.04438	1.68461	2.76615	2.84507	3.41749	7.68199	6.87655	23.3448	38.7474	0	6.58887
ENSRNOG00000002073	Brdt	14	-	3405995	3462629	bromodomain testis associated [Source:RGD Symbol;Acc:1306678]	protein_coding	4.38388	6.25476	8.09247	8.38813	6.34387	6.87078	8.4841	5.41432	5.52512	3.26783	8.22097	4.25072	3.27542	4.07296	2.40781	3.54739	3.93437	2.39605	2.10988	1.99284	6.06921	2.79139	2.16741	0.40685
ENSRNOG00000002074	Rest	14	-	33134511	33164141	RE1-silencing transcription factor [Source:RGD Symbol;Acc:621069]	protein_coding	3.73911	5.0368	8.26078	8.18393	6.51742	6.6286	2.56576	8.27494	4.35013	3.18335	4.5293	5.85093	7.13607	6.86109	5.19718	2.50058	1.44175	1.51215	0.731516	1.46529	3.79231	6.48332	1.15805	1.68693
ENSRNOG00000002075	Cnot6l	14	+	15059387	15146586	CCR4-NOT transcription complex, subunit 6-like [Source:RGD Symbol;Acc:1309128]	protein_coding	3.3029	3.58223	8.05977	6.58754	5.59884	5.52938	8.98753	5.16538	3.98745	2.98026	6.49962	5.27625	5.82911	4.25642	2.61994	3.94379	6.83029	8.13559	2.42869	3.80719	2.25924	4.47246	1.51697	0
ENSRNOG00000002079	Mapk10	14	+	8080275	8368254	mitogen activated protein kinase 10 [Source:RGD Symbol;Acc:3663]	protein_coding	9.79017	5.90356	12.6413	18.0358	7.04432	10.2604	9.0449	9.6934	5.63576	4.75787	11.3671	11.1675	11.5044	5.87399	5.22597	2.33148	2.41712	9.43129	9.83821	8.0868	30.2816	15.6636	11.1926	1.22474
ENSRNOG00000002080	Urb1	11	-	30916730	30977483	URB1 ribosome biogenesis homolog [Source:RGD Symbol;Acc:1304621]	protein_coding	6.16445	7.22158	12.9398	10.1206	6.06651	8.28875	8.03247	7.80912	9.31959	8.25877	9.2067	9.40915	8.63723	9.53932	5.08734	7.25307	5.41015	5.3181	7.9015	6.22306	11.4645	11.4843	2.23887	4.28317
ENSRNOG00000002085	Thegl	14	-	33389513	33430956	theg spermatid protein-like [Source:RGD Symbol;Acc:1562571]	protein_coding	7.83886	8.56694	11.4666	9.97303	8.25184	7.90766	6.07298	2.04581	7.85457	7.01055	6.20869	10.4634	4.44228	7.57601	4.69956	7.51351	4.69928	3.26066	1.60206	2.84444	5.17733	0	2.72179	5.45171
ENSRNOG00000002089	Ccng2	14	-	16267573	16276068	cyclin G2 [Source:RGD Symbol;Acc:1305002]	protein_coding	41.2724	39.8722	8.40166	4.77372	7.09171	7.09904	7.83818	6.84438	28.3681	29.7515	7.77801	6.98031	7.80329	8.79203	5.48407	3.94822	109.522	124.762	21.4019	26.5599	2.59085	6.73916	2.50919	1.90622
ENSRNOG00000002091	Gtf3c3	9	-	60969061	61033580	general transcription factor IIIC subunit 3 [Source:RGD Symbol;Acc:1309185]	protein_coding	5.73148	4.39537	12.3277	13.0038	37.7326	41.1837	5.89963	5.11301	5.04317	5.61936	8.6015	10.2541	11.2418	9.85219	2.4089	5.54223	6.25335	5.3383	4.11539	4.84725	2.45684	9.20613	7.16238	1.01768
ENSRNOG00000002092	Hunk	11	+	30550141	30663465	hormonally upregulated Neu-associated kinase [Source:RGD Symbol;Acc:1565091]	protein_coding	4.6685	9.13917	5.79571	9.97542	3.50122	5.30355	6.2213	2.78022	3.25901	3.5326	5.53956	6.12944	6.82924	6.61505	4.91962	3.73454	0.697734	0.534157	0.785773	2.18089	0.562213	4.83143	4.47943	0
ENSRNOG00000002093	Tgfbr3	14	+	3506339	3682545	transforming growth factor beta receptor 3 [Source:RGD Symbol;Acc:61821]	protein_coding	4.91831	2.74691	9.62099	7.99475	7.13412	6.81777	8.33266	6.6348	5.19507	5.25106	6.65767	6.03471	5.44834	6.62205	11.6719	15.307	1.8281	3.60124	6.52861	4.92467	3.25352	4.67608	1.2168	2.38451
ENSRNOG00000002094	Atg3	11	-	60585171	60613718	autophagy related 3 [Source:RGD Symbol;Acc:708464]	protein_coding	4.73421	2.92901	15.278	14.2184	10.1193	17.9168	12.1993	14.4693	15.4466	11.6655	20.202	14.5972	6.73457	3.67317	7.36272	4.89597	76.3825	46.1743	64.4983	88.4913	1.47618	11.9471	14.1197	13.6603
ENSRNOG00000002097	Rasl11b	14	-	36550340	36554580	RAS-like family 11 member B [Source:RGD Symbol;Acc:1303099]	protein_coding	1.98233	4.78374	8.69026	10.7828	7.58568	5.2051	2.75	3.65663	3.76504	4.93368	8.34092	4.5574	8.24858	4.94897	5.04367	4.66118	1.58239	4.48075	6.40832	9.67355	43.4804	20.103	3.71465	0.606078
ENSRNOG00000002100	LOC108348180	14	-	33447591	33560503	signal recognition particle subunit SRP72-like [Source:RGD Symbol;Acc:11405956]	protein_coding	3.28355	2.25391	5.22995	7.47751	3.91353	3.07754	7.82404	4.48797	7.32854	9.76308	8.31149	5.38001	5.10918	3.25049	1.94027	2.13084	1.64003	1.93234	3.27879	3.12676	1.12099	4.45045	1.6216	0.954726
ENSRNOG00000002101	Paics	14	-	33563886	33580566	phosphoribosylaminoimidazole carboxylase and phosphoribosylaminoimidazolesuccinocarboxamide synthase [Source:RGD Symbol;Acc:620066]	protein_coding	6.32551	9.95774	1.73222	3.54653	0.831284	0.228641	2.38668	2.21	2.57073	1.27597	3.05081	2.92119	8.82707	9.93689	4.46702	4.79423	2.20169	4.3134	6.16657	7.1603	0	0	4.87264	1.07702
ENSRNOG00000002104	Scaf4	11	-	30371713	30428073	SR-related CTD-associated factor 4 [Source:RGD Symbol;Acc:727896]	protein_coding	6.57127	8.52214	7.28408	9.67957	6.67006	10.6347	8.25774	11.3593	7.04408	8.09968	9.70562	6.96406	8.19974	13.9004	4.75865	5.68879	5.38218	3.47431	5.89027	4.65976	8.54121	7.01191	2.19664	11.4101
ENSRNOG00000002105	Cdc7	14	-	3826659	3846891	cell division cycle 7 [Source:RGD Symbol;Acc:1308351]	protein_coding	6.3884	10.5326	8.02625	9.86529	21.6437	15.7781	9.07895	7.73053	9.91033	6.60343	7.17946	6.83268	6.3868	5.50878	4.92092	7.37773	3.54636	3.34175	4.81461	6.3997	20.4006	7.20986	2.72624	3.93226
ENSRNOG00000002106	Usp46	14	+	36687134	36755360	ubiquitin specific peptidase 46 [Source:RGD Symbol;Acc:1564808]	protein_coding	7.1814	4.17492	13.3083	15.2771	7.37308	6.2395	7.91336	9.85804	6.06066	6.3189	10.9892	10.3524	13.2982	12.9379	4.74219	5.04659	5.79897	2.70727	7.47618	7.03491	12.6392	17.2723	2.16275	0.579103
ENSRNOG00000002110	Fam114a1l1	9	-	120099333	120101098	family with sequence similarity 114, member A1-like 1 [Source:RGD Symbol;Acc:1309701]	protein_coding	1.68407	7.30374	7.7085	8.7573	7.23493	1.30772	15.8132	5.57616	4.79675	3.43632	6.17919	7.05533	3.11166	2.98547	6.02206	11.3606	3.35707	5.15671	1.57428	2.83497	2.14979	1.01475	0	2.76598
ENSRNOG00000002112	Zfp644	14	+	4125380	4200328	zinc finger protein 644 [Source:RGD Symbol;Acc:1306805]	protein_coding	8.66464	6.76301	6.53617	7.15138	4.31214	6.45847	8.30454	6.74413	4.83336	6.81306	6.06635	9.02279	9.52542	8.24084	4.84895	4.8969	9.19349	7.69461	7.9583	10.3342	5.90806	17.0738	7.06472	7.75209
ENSRNOG00000002115	Sod1	11	+	30363280	30368862	superoxide dismutase 1 [Source:RGD Symbol;Acc:3731]	protein_coding	22.3095	26.1322	28.5235	14.0845	3.31837	8.88812	23.217	42.7698	32.2087	46.0076	122.161	111.119	169.68	137.207	184.898	146.084	130.959	143.519	566.061	544.201	581.87	534.474	231.856	279.334
ENSRNOG00000002116	Rplp2	1	+	213991620	213993609	ribosomal protein lateral stalk subunit P2 [Source:RGD Symbol;Acc:621775]	protein_coding	8.72195	0	2.93001	0.637099	138.364	108.577	5.55021	2.97758	60.3991	54.9242	19.1818	18.1117	95.5999	88.6976	55.6523	36.4602	121.207	132.772	42.1046	73.5819	228.63	266.368	460.079	469.161
ENSRNOG00000002117	Barhl2	14	+	4362717	4367605	BarH-like homeobox 2 [Source:RGD Symbol;Acc:620726]	protein_coding	6.03184	1.55256	10.2772	12.3916	3.45807	5.57023	3.9025	3.4124	3.4164	4.74687	4.41117	1.92038	7.04884	3.66308	4.84792	2.01586	0.538769	2.166	1.1325	0.538923	2.75887	5.68216	1.05812	0
ENSRNOG00000002120	Spata18	14	-	37081427	37108341	spermatogenesis associated 18 [Source:RGD Symbol;Acc:735208]	protein_coding	1.33909	2.57134	10.6589	8.21323	3.38678	5.08941	4.97587	6.23753	6.64188	5.14942	10.0248	6.78268	5.51602	6.8501	2.62982	4.05753	0.806124	2.21107	2.12351	2.88158	2.58159	7.83863	3.67726	3.52224
ENSRNOG00000002121	Lrrc8d	14	-	5086054	5101177	leucine rich repeat containing 8 VRAC subunit D [Source:RGD Symbol;Acc:1309601]	protein_coding	5.29776	7.91878	13.2395	6.09281	5.92963	5.12628	9.67864	6.5786	6.9435	8.56054	6.3844	7.62417	11.287	7.59415	3.44113	2.96791	4.04614	5.41045	8.65493	10.1452	2.93226	4.52726	0	0
ENSRNOG00000002122	Lrrc8c	14	-	5283647	5378726	leucine rich repeat containing 8 VRAC subunit C [Source:RGD Symbol;Acc:1306585]	protein_coding	8.57204	4.57981	15.0266	7.15322	4.69962	4.96352	8.1509	7.82459	6.53189	6.27601	4.68998	7.0154	6.52955	7.58309	4.41693	4.60152	7.06224	5.04789	3.08351	4.59042	4.15442	9.46214	1.09152	3.2038
ENSRNOG00000002125	Ccni	14	+	16341536	16364326	cyclin I [Source:RGD Symbol;Acc:1309209]	protein_coding	2.37492	2.6613	11.6653	9.91502	9.53769	5.83894	6.00223	6.61403	10.3888	10.1969	5.78725	8.10514	16.6586	8.89905	4.8159	4.31366	23.5792	28.345	31.9939	33.3631	29.4589	24.8812	28.1224	11.9117
ENSRNOG00000002126	Ncam2	11	+	20471764	20705063	neural cell adhesion molecule 2 [Source:RGD Symbol;Acc:1303131]	protein_coding	3.90184	2.01189	9.29676	5.98915	8.09478	8.18003	8.1793	3.61829	1.96492	3.12249	5.79242	7.97949	4.59063	8.07842	3.1737	3.57785	1.79334	3.72305	4.79447	6.79296	2.36638	1.89076	4.19541	1.92251
ENSRNOG00000002128	Ppat	14	+	33580541	33614919	phosphoribosyl pyrophosphate amidotransferase [Source:RGD Symbol;Acc:620237]	protein_coding	3.06763	3.45202	8.24592	4.42669	3.16723	3.72995	3.7585	3.44712	4.62588	5.95716	5.35261	6.35729	7.27197	7.59499	26.6003	29.0814	3.38239	4.9555	9.04	14.7631	7.08634	14.908	2.2757	1.91809
ENSRNOG00000002129	Lrrc8b	14	-	5418741	5428757	leucine rich repeat containing 8 VRAC subunit B [Source:RGD Symbol;Acc:1563429]	protein_coding	6.82521	5.71299	13.5181	9.18359	17.7573	17.3173	4.84165	8.10314	8.13492	6.48978	8.5765	5.80915	12.1988	16.3595	4.99364	2.27183	8.365	4.58451	6.04282	6.12993	2.57315	8.07851	8.66522	6.02864
ENSRNOG00000002130	AABR07014241.1	14	-	5857946	5859581		protein_coding	4.3075	1.60439	9.1281	0.978696	5.42127	4.08904	9.64455	6.67825	3.429	5.95137	6.97521	0.819243	0.691625	0	0	0	0.214757	0.763013	4.68446	2.70542	0	9.64547	0	3.48637
ENSRNOG00000002134	Gbp6	14	+	5928737	5945321	guanylate binding protein family member 6 [Source:RGD Symbol;Acc:1561523]	protein_coding	8.40203	7.90001	3.56309	6.37594	3.65076	3.76867	13.3577	5.90819	3.05481	5.0474	5.65854	5.75131	10.2979	5.78901	3.0107	0.890203	2.69362	1.97306	2.46993	4.08441	5.50676	4.72695	3.54405	4.49943
ENSRNOG00000002135	Sgcb	14	+	37113210	37128737	sarcoglycan, beta [Source:RGD Symbol;Acc:1594202]	protein_coding	7.31042	5.18388	23.0375	13.1141	8.29666	10.4818	7.90064	5.68102	7.45217	6.41401	15.3368	14.3618	13.5634	14.2141	34.9793	35.3787	2.76013	2.66895	51.1045	56.1331	35.2215	30.815	15.5964	16.8247
ENSRNOG00000002137	Aasdh	14	+	33624390	33647180	aminoadipate-semialdehyde dehydrogenase [Source:RGD Symbol;Acc:1311135]	protein_coding	4.45197	3.60156	8.75699	7.41775	56.8985	42.992	6.38272	7.91585	4.5177	5.1947	8.52923	9.28428	4.45456	7.50676	2.95062	1.97951	8.55313	5.13606	11.1707	14.944	9.99774	10.8404	2.08891	3.85916
ENSRNOG00000002139	Cracd	14	-	33649637	33677031	capping protein inhibiting regulator of actin dynamics [Source:RGD Symbol;Acc:1311575]	protein_coding	3.67712	4.38528	7.57207	5.49174	4.91062	3.99267	5.59809	4.80544	4.6585	3.19498	5.28346	4.7741	3.7927	5.22902	2.94918	2.33546	1.25154	0.844707	3.94072	3.18751	3.10292	3.30137	0.849793	1.28104
ENSRNOG00000002141	Cd200	11	+	60371684	60403196	Cd200 molecule [Source:RGD Symbol;Acc:3104]	protein_coding	13.881	9.0272	11.629	16.4938	2.81297	7.0854	14.4965	15.1084	4.36032	4.78732	10.8467	8.16619	18.5876	12.0442	77.016	86.6189	1.15433	1.65068	44.029	43.2137	3.23456	1.7231	15.5461	2.46631
ENSRNOG00000002142	Cds1	14	-	9396512	9456990	CDP-diacylglycerol synthase 1 [Source:RGD Symbol;Acc:621185]	protein_coding	2.81823	4.31508	10.6221	11.7018	5.25568	3.31092	3.38742	5.9968	3.38234	4.32136	5.71694	8.15417	10.4517	7.08143	3.78887	4.77273	3.11061	0.815831	1.12346	1.63121	4.76397	6.34407	0.99596	0.221165
ENSRNOG00000002144	Exoc1	14	-	34132221	34177515	exocyst complex component 1 [Source:RGD Symbol;Acc:1304939]	protein_coding	6.04781	6.50389	11.0291	9.24719	9.25862	11.6863	13.2173	11.1866	12.0639	12.3922	12.6785	11.2727	9.71195	8.19326	3.52651	3.29351	8.57973	9.67985	18.8367	20.3408	13.229	17.8975	6.86745	7.79244
ENSRNOG00000002145	Tmprss7	11	+	60102121	60138059	transmembrane serine protease 7 [Source:RGD Symbol;Acc:1304655]	protein_coding	5.28132	3.6516	12.0492	9.35171	7.47436	7.32375	7.30572	8.88902	10.2594	6.63272	12.7805	13.3644	9.63819	12.6941	2.75882	2.07942	6.50691	5.29514	10.3337	11.8701	6.03455	3.40635	1.10741	0.127984
ENSRNOG00000002146	Pkd2	14	-	6602004	6645257	polycystin 2, transient receptor potential cation channel [Source:RGD Symbol;Acc:1559992]	protein_coding	2.72298	3.33564	6.10568	7.3658	3.1549	1.65892	4.32781	7.26256	5.14933	4.47307	6.39888	4.55228	4.78503	3.23571	3.8769	4.06069	5.27746	2.86734	6.0159	6.01449	3.90086	6.85862	0.682734	2.17124
ENSRNOG00000002149	Nkx6-1	14	+	9555264	9562189	NK6 homeobox 1 [Source:RGD Symbol;Acc:69318]	protein_coding	3.00685	3.21317	5.86638	5.3795	2.17933	3.30328	0.786475	3.74147	3.52674	3.08078	2.14743	1.799	3.92043	3.06696	1.83703	3.57465	0.347716	0.968182	0.197392	0.280813	0	1.75744	4.1591	2.37546
ENSRNOG00000002152	Dcun1d4	14	-	37210721	37294472	defective in cullin neddylation 1 domain containing 4 [Source:RGD Symbol;Acc:1310422]	protein_coding	6.97127	6.29413	11.4504	9.76745	8.46185	5.70086	9.94035	7.29082	11.2355	13.9942	9.79156	10.2012	13.2802	10.71	6.09695	5.15456	16.9465	22.2238	44.7126	43.7171	13.1851	7.02991	37.1683	38.6906
ENSRNOG00000002153	Cep135	14	-	34051003	34115273	centrosomal protein 135 [Source:RGD Symbol;Acc:1310726]	protein_coding	3.65775	3.18122	4.89462	6.7281	4.56213	3.48688	7.20141	3.49784	2.98697	5.6286	4.20317	4.06571	4.41976	4.01363	3.23591	2.85826	5.11462	4.76808	2.69976	3.44662	2.7632	4.76122	1.99667	1.61146
ENSRNOG00000002154	Mepe	14	-	6782012	6793558	matrix extracellular phosphoglycoprotein [Source:RGD Symbol;Acc:71036]	protein_coding	7.55391	3.99832	10.2202	9.00331	6.89079	9.49971	3.64571	0.161994	6.39923	5.38408	3.98005	9.39603	7.15772	4.83485	1.79688	3.33041	1.09537	0.896765	2.4988	1.53698	0.791642	1.80809	0	2.37553
ENSRNOG00000002158	Ibsp	14	-	6801204	6813945	integrin-binding sialoprotein [Source:RGD Symbol;Acc:2855]	protein_coding	2.98928	5.22328	14.7318	6.16108	3.94765	3.98497	8.71019	6.23618	4.30771	3.16999	6.77746	5.58362	8.29185	4.41288	2.57163	1.95568	1.85947	3.15593	5.23759	2.7643	4.08079	5.76383	0	2.0677
ENSRNOG00000002159	Gpat3	14	-	10343282	10395047	glycerol-3-phosphate acyltransferase 3 [Source:RGD Symbol;Acc:1565703]	protein_coding	4.17778	4.63374	9.82356	6.75883	7.06848	6.6976	13.6831	10.2844	3.24122	4.53444	7.28769	8.66489	5.85475	6.36526	1.48242	5.29615	2.74385	2.36256	4.92266	5.64202	2.0613	8.07586	2.84281	1.67416
ENSRNOG00000002161	Tlr6	14	+	45024351	45046446	toll-like receptor 6 [Source:RGD Symbol;Acc:1303030]	protein_coding	4.79792	5.69885	7.64698	13.2599	8.2394	8.39315	6.79281	10.3488	4.8935	3.8163	6.60096	6.52349	6.09714	5.06567	3.84311	3.92888	8.4402	6.88713	2.37766	1.62787	5.62529	1.83358	0	1.91782
ENSRNOG00000002163	Klf3	14	-	45142769	45165207	Kruppel like factor 3 [Source:RGD Symbol;Acc:1593290]	protein_coding	10.6024	9.05502	8.0457	10.834	12.3895	12.9637	6.85048	6.53125	9.64656	14.427	6.7903	5.08704	6.97358	5.56302	6.69825	5.87783	45.7453	44.6191	12.5617	13.7442	6.66945	11.0278	3.2858	6.40607
ENSRNOG00000002164	Nmu	14	+	34354503	34381828	neuromedin U [Source:RGD Symbol;Acc:68388]	protein_coding	2.55894	4.98716	9.9912	6.4675	1.17007	5.2553	4.00044	0.491266	5.93576	3.78671	4.51272	2.32873	2.8191	6.06892	6.04452	5.05086	0.558246	3.4714	14.7869	19.9121	0	0	4.1611	0
ENSRNOG00000002165	Abraxas1	14	+	10424674	10439003	abraxas 1, BRCA1 A complex subunit [Source:RGD Symbol;Acc:1305287]	protein_coding	2.4164	4.80479	7.22937	4.09884	6.31462	6.65434	2.52539	5.79189	5.50993	6.3795	4.36424	7.71303	2.94006	7.9573	6.11704	1.69841	9.5222	12.662	12.9539	9.25742	63.7674	32.3497	0	3.03333
ENSRNOG00000002167	Dmp1	14	-	6889856	6900733	dentin matrix acidic phosphoprotein 1 [Source:RGD Symbol;Acc:2508]	protein_coding	4.25664	5.42781	6.69274	7.21891	3.07223	1.01528	4.82046	4.42907	2.23166	3.91139	6.84476	4.40474	10.8099	9.79225	2.21972	3.3823	4.9255	5.05614	2.55156	3.39506	1.00021	1.76259	0	0
ENSRNOG00000002168	Dspp	14	-	6926976	6933070	dentin sialophosphoprotein [Source:RGD Symbol;Acc:2525]	protein_coding	11.4476	7.92904	12.1379	14.4898	3.61031	8.23484	6.99875	6.45029	4.42606	8.25602	7.77478	6.43626	8.99686	10.4227	6.36702	4.79024	3.54826	2.94857	1.03169	1.62252	10.8577	5.84231	5.63213	1.02209
ENSRNOG00000002169	Pdcl2	14	+	34389991	34404883	phosducin-like 2 [Source:RGD Symbol;Acc:1559712]	protein_coding	2.19604	2.83616	4.9566	5.14684	8.28075	3.37584	5.91656	5.03203	4.33943	0.9951	3.10097	5.06024	3.83392	7.16284	2.44845	2.50303	2.36411	0	16.7064	18.0888	53.1431	36.2541	244.141	226.398
ENSRNOG00000002171	Phldb2	11	+	57265732	57481589	pleckstrin homology-like domain, family B, member 2 [Source:RGD Symbol;Acc:1591402]	protein_coding	4.56486	2.86621	8.37802	4.64552	7.57791	8.54246	5.71437	5.53802	4.31722	4.28376	7.411	6.29074	9.57712	5.71003	1.76328	3.69407	4.6655	3.98967	2.56746	2.32717	1.68849	4.72464	2.81812	7.21283
ENSRNOG00000002174	Cwh43	14	-	37315406	37361798	cell wall biogenesis 43 C-terminal homolog [Source:RGD Symbol;Acc:1310958]	protein_coding	6.40928	4.29056	7.86034	9.67294	10.6034	5.3849	3.4552	9.40189	3.78879	5.51342	7.96195	8.84899	6.92721	6.4547	5.17193	4.64682	4.11473	4.89969	2.55639	1.15954	1.99463	4.6078	2.35794	3.27312
ENSRNOG00000002175	Clock	14	+	34446616	34502218	clock circadian regulator [Source:RGD Symbol;Acc:620271]	protein_coding	4.82428	5.45784	12.2587	13.6313	7.85188	8.22495	8.71526	10.2226	8.96041	9.53943	15.0752	14.6971	11.4898	10.4007	7.89459	4.00258	5.15231	6.30771	13.4383	12.502	6.50222	5.23405	5.58763	11.4757
ENSRNOG00000002176	Nectin3	11	-	57897879	57993548	nectin cell adhesion molecule 3 [Source:RGD Symbol;Acc:1309516]	protein_coding	4.51237	3.84715	8.76068	7.29225	9.39665	12.2005	4.75854	6.44595	5.98953	5.78914	4.58062	7.56618	8.21574	11.4353	2.97924	4.34302	4.19649	6.77428	4.73045	5.83015	0.995597	2.96634	0	4.70921
ENSRNOG00000002177	Gnpda2	14	-	62628111	62646110	glucosamine-6-phosphate deaminase 2 [Source:RGD Symbol;Acc:1305521]	protein_coding	1.93305	0.495335	3.3635	4.10489	1.02601	1.48355	4.50307	3.75828	3.14726	2.66427	3.13604	4.03488	3.48068	5.54382	1.40543	1.21241	7.05741	0	3.5865	2.86142	9.96928	4.74247	0	2.2156
ENSRNOG00000002178	Mrps18c	14	-	10440691	10446909	mitochondrial ribosomal protein S18C [Source:RGD Symbol;Acc:1307997]	protein_coding	3.57152	2.02571	9.71942	8.27197	1.6369	3.97364	8.53075	10.2467	1.43369	6.58302	8.49575	5.75295	14.7775	9.82308	3.27882	7.2036	53.389	52.2479	76.603	68.1349	0	0	25.3484	21.4025
ENSRNOG00000002180	Tbc1d1	14	-	45598743	45797887	TBC1 domain family member 1 [Source:RGD Symbol;Acc:1304562]	protein_coding	4.0422	4.46112	9.99034	8.75173	9.00788	8.37667	6.04107	3.88693	10.8167	7.86978	8.46364	5.41826	5.58036	8.67934	2.79238	2.96538	26.0804	20.2142	8.20082	8.4722	3.3142	6.56555	1.78926	0.037464
ENSRNOG00000002181	Helq	14	+	10446993	10491190	helicase, POLQ-like [Source:RGD Symbol;Acc:1560216]	protein_coding	4.75695	2.42698	5.03661	7.13951	4.49754	4.03249	4.23599	5.79465	5.76588	3.51961	5.08718	5.1412	5.71517	6.77416	6.27746	4.19657	1.68297	3.56595	0.547499	2.39976	2.24249	3.67523	0.722573	1.61408
ENSRNOG00000002182	Septin11	14	-	16369544	16452998	septin 11 [Source:RGD Symbol;Acc:1307405]	protein_coding	7.64706	8.76545	11.2312	12.2808	13.5472	12.1812	9.47535	10.4467	8.40574	11.9529	13.268	12.2977	11.8223	11.7407	3.97278	3.86729	10.3811	8.24496	2.17019	4.09825	6.57856	8.66737	1.80198	0.574349
ENSRNOG00000002185	Pgm2	14	-	45829446	45863877	phosphoglucomutase 2 [Source:RGD Symbol;Acc:1306061]	protein_coding	3.399	3.21294	3.96273	5.71019	7.81786	8.09173	6.40364	5.05127	3.59679	5.3013	9.06475	6.44374	4.61367	5.82332	1.50978	2.92905	4.87142	5.87732	9.7064	7.45214	0	1.43898	3.48848	1.38949
ENSRNOG00000002186	Nudt9	14	-	7036820	7054548	nudix hydrolase 9 [Source:RGD Symbol;Acc:1359522]	protein_coding	4.64161	5.43691	8.91392	13.4734	10.9259	3.24925	4.63646	7.56344	7.52529	7.02295	6.92726	6.34834	5.7939	6.26748	42.0848	37.6899	21.1778	26.3801	13.1506	16.4321	33.3357	43.2785	2.43283	7.6551
ENSRNOG00000002187	Ropn1	11	-	69326719	69355854	rhophilin associated tail protein 1 [Source:RGD Symbol;Acc:1310675]	protein_coding	2.93504	1.36173	5.45552	6.66999	6.05817	10.9634	16.7193	3.76963	4.84941	5.8704	5.8467	13.3157	7.22091	11.2499	1.60028	2.54115	0.822951	0.357425	2.68896	0.876461	2.42303	1.20872	2.93448	3.73364
ENSRNOG00000002188	Hpse	14	+	10534423	10575224	heparanase [Source:RGD Symbol;Acc:61969]	protein_coding	4.20244	3.79691	7.94462	6.12015	7.89694	7.65538	3.31863	7.02532	5.34235	3.99368	9.833	5.77677	7.40598	8.5038	3.3197	1.40787	4.88969	2.39974	2.18552	1.30823	1.53698	3.90058	3.31699	0.203414
ENSRNOG00000002191	LOC498368	14	-	46050750	46054022	similar to RIKEN cDNA 0610040J01 [Source:RGD Symbol;Acc:1561612]	protein_coding	6.24701	4.38532	5.8856	11.0879	3.09966	5.27746	6.7396	4.25151	6.73291	11.7949	6.7747	6.75732	4.91786	6.46953	2.03946	5.96554	23.1857	21.7929	3.09156	2.48699	7.47594	3.50324	2.39849	3.55408
ENSRNOG00000002192	Rell1	14	+	45982244	46041866	RELT-like 1 [Source:RGD Symbol;Acc:1307468]	protein_coding	7.06207	7.61162	19.4877	14.2617	10.1656	12.8275	62.502	49.3382	5.45357	8.39317	6.16602	9.24157	6.49101	10.4119	7.85841	6.30222	6.34439	9.73091	13.0743	7.17109	8.71576	1.19191	2.49937	3.67687
ENSRNOG00000002194	Coq2	14	+	10581136	10600566	coenzyme Q2, polyprenyltransferase [Source:RGD Symbol;Acc:1306722]	protein_coding	3.49225	3.44938	6.88671	14.5447	5.33862	10.7079	5.86756	3.95355	8.13775	4.37812	4.09055	7.30557	4.7351	5.1072	3.64345	3.51396	1.91092	4.84688	4.24863	4.79591	2.33888	6.87286	0.97578	2.28383
ENSRNOG00000002196	Ociad2	14	+	37435654	37444775	OCIA domain containing 2 [Source:RGD Symbol;Acc:2319541]	protein_coding	3.57688	5.58746	12.4658	11.9287	8.36779	7.75788	1.09887	6.38611	1.88912	4.30223	5.34998	1.84397	6.63389	6.1726	6.844	3.80439	0.798462	1.97886	1.11892	1.21351	17.5201	0	0	7.21388
ENSRNOG00000002199	Tmem165	14	-	34503038	34528262	transmembrane protein 165 [Source:RGD Symbol;Acc:1306983]	protein_coding	2.31895	4.61709	7.53266	7.06636	7.88572	3.53537	7.17319	5.64663	5.24658	3.3123	7.07046	7.69465	6.55966	5.75595	1.74354	3.25545	7.23584	10.6104	16.264	17.3237	9.30223	3.74988	2.20236	0
ENSRNOG00000002202	Sowahb	14	+	16491573	16493876	sosondowah ankyrin repeat domain family member B [Source:RGD Symbol;Acc:1311994]	protein_coding	5.81485	7.38433	8.30213	4.90175	4.00233	1.24367	4.61237	10.0546	4.8322	5.1188	5.85394	6.10845	6.97482	5.20705	4.65162	4.17991	0.681603	1.25225	1.34054	0.253265	0.504029	8.67316	5.64955	0
ENSRNOG00000002203	Lin54	14	+	10786399	10828106	lin-54 DREAM MuvB core complex component [Source:RGD Symbol;Acc:1311361]	protein_coding	4.60537	3.78464	8.79563	8.7681	4.62592	7.07001	5.68099	3.15663	3.67113	6.03438	7.12983	7.53666	6.69362	9.31359	14.4462	11.7944	8.38336	8.0876	8.34544	8.66516	4.94206	7.37263	10.1033	7.532
ENSRNOG00000002204	Ccdc158	14	+	16924960	16974514	coiled-coil domain containing 158 [Source:RGD Symbol;Acc:1308523]	protein_coding	4.43879	2.856	7.15442	6.4032	3.48616	4.25148	5.76215	5.66574	4.22116	4.57013	4.91212	5.70047	4.63812	4.86625	1.44554	3.05447	1.51547	2.35459	1.19031	2.50133	2.11395	2.64377	0	4.47243
ENSRNOG00000002205	Ociad1	14	-	37458029	37475418	OCIA domain containing 1 [Source:RGD Symbol;Acc:1359549]	protein_coding	3.51887	2.84947	8.42963	6.95823	29.3234	30.4046	3.83979	4.62828	23.3039	16.9005	9.34246	10.2011	3.39522	7.26139	6.95444	6.62455	4.29251	10.2393	66.8039	53.2737	16.5671	13.5575	86.4059	91.3526
ENSRNOG00000002207	Guf1	14	+	62609484	62628862	GUF1 homolog, GTPase [Source:RGD Symbol;Acc:1310774]	protein_coding	3.14506	3.48596	5.42113	6.00091	3.17258	3.84352	5.67621	3.57525	5.19259	5.97442	5.60082	7.08566	4.71939	4.61734	6.36403	7.74433	4.68385	4.03854	11.4607	12.4982	2.10974	4.80108	12.0547	9.47623
ENSRNOG00000002208	Shroom3	14	-	16622760	16903242	shroom family member 3 [Source:RGD Symbol;Acc:1310470]	protein_coding	3.90352	4.83486	6.78004	7.6068	5.0377	4.94344	5.53057	5.31844	3.34684	3.07511	4.09597	5.81036	6.81764	5.16444	3.58745	4.18177	3.76137	1.9753	1.62775	2.53388	5.26057	7.2383	2.79927	1.5472
ENSRNOG00000002210	Hsd17b11	14	+	7073445	7104566	hydroxysteroid (17-beta) dehydrogenase 11 [Source:RGD Symbol;Acc:1303235]	protein_coding	3.07028	6.07132	7.58077	10.7781	3.45206	5.46888	7.55285	5.01865	5.79351	3.04901	11.0385	7.08367	6.03541	7.50575	34.8451	41.8068	9.2272	4.69267	32.9563	20.608	6.07115	3.11819	18.0473	25.0218
ENSRNOG00000002212	Hsd17b13	14	+	7113544	7128218	hydroxysteroid (17-beta) dehydrogenase 13 [Source:RGD Symbol;Acc:1359553]	protein_coding	8.55534	3.93806	6.2968	4.16537	3.92552	6.43543	7.28699	3.30741	2.81123	5.35351	1.27275	5.42258	4.11817	12.4402	1.69265	1.24586	17.187	11.6169	4.85312	5.17579	4.59162	10.0368	1.60337	2.38748
ENSRNOG00000002214	Klhl8	14	+	7169519	7215025	kelch-like family member 8 [Source:RGD Symbol;Acc:1304685]	protein_coding	6.39084	5.99384	15.8809	13.8809	7.24502	9.3122	7.89809	8.21719	8.22653	7.96681	10.5804	12.386	6.34734	12.1942	3.55844	3.98356	9.75881	4.38317	12.242	9.26497	10.0795	9.76636	1.05086	4.1271
ENSRNOG00000002215	Mylk	11	-	69013050	69223158	myosin light chain kinase [Source:RGD Symbol;Acc:1310915]	protein_coding	5.86923	5.83087	8.91761	7.71736	5.26579	7.95881	5.87404	5.85576	8.13648	8.3915	8.52384	8.46633	10.1145	10.3085	2.81982	3.69503	3.85144	4.60998	3.12418	5.03986	6.89184	4.48225	1.49161	0.449744
ENSRNOG00000002216	Srd5a3	14	-	34556220	34570356	steroid 5 alpha-reductase 3 [Source:RGD Symbol;Acc:1308828]	protein_coding	6.68805	5.35145	16.3107	11.658	9.42479	12.7986	3.45964	7.50995	12.241	13.8476	8.45239	13.9263	11.2784	11.3359	2.11278	3.72287	9.40777	9.61389	11.7665	11.3761	5.48754	5.27009	2.133	0
ENSRNOG00000002217	Plac8	14	+	10692764	10714524	placenta associated 8 [Source:RGD Symbol;Acc:1308102]	protein_coding	0	0.331482	0.173883	5.10494	1.13017	0	6.96771	2.21437	11.9212	11.2114	2.00297	3.25598	0	1.14397	0.443917	0.436475	35.1419	42.5524	0	3.53888	0	0	0	0
ENSRNOG00000002218	Stbd1	14	-	16976356	16979760	starch binding domain 1 [Source:RGD Symbol;Acc:1311800]	protein_coding	2.52453	3.76295	9.97924	7.12528	3.32527	5.77089	4.28515	3.56871	6.92067	2.58603	7.58944	4.61266	5.03799	2.88065	5.63177	3.42759	0	1.96863	2.68327	4.14763	1.47881	5.69366	0	5.24583
ENSRNOG00000002224	Yipf7	14	-	62567745	62595854	Yip1 domain family, member 7 [Source:RGD Symbol;Acc:1310766]	protein_coding	3.37315	3.36844	5.85772	3.3996	3.1371	4.02072	1.18352	1.02325	1.74652	3.51457	3.35696	3.06749	12.9985	2.78867	2.67743	1.41418	2.34171	3.19382	2.30703	1.65962	9.91793	0	0	0.886994
ENSRNOG00000002225	Scarb2	14	+	17064353	17115963	scavenger receptor class B, member 2 [Source:RGD Symbol;Acc:621882]	protein_coding	10.7273	8.54471	12.5843	11.5479	5.61851	7.05149	7.94733	7.31029	8.28727	6.70959	7.89428	13.2543	12.1506	12.588	7.01324	6.48049	4.9629	5.85637	8.68805	11.7768	13.9934	7.46041	1.62405	0.77229
ENSRNOG00000002227	Kit	14	-	35072108	35149610	KIT proto-oncogene receptor tyrosine kinase [Source:RGD Symbol;Acc:620568]	protein_coding	6.03905	5.96012	10.1132	13.4035	5.77623	7.18489	6.19812	5.88989	5.53719	6.33562	8.68261	8.10427	9.44117	5.66322	3.19974	2.2655	2.82658	3.12542	2.88995	1.01209	3.54632	6.10961	1.66082	1.15428
ENSRNOG00000002229	Adcy5	11	-	68695839	68842320	adenylate cyclase 5 [Source:RGD Symbol;Acc:71014]	protein_coding	6.77441	5.96275	7.25009	12.8371	7.14769	7.98764	9.51687	5.25008	4.65395	4.42974	9.33954	6.00096	5.08223	10.1623	4.12992	4.72203	2.83268	2.1029	4.61362	8.45438	2.76278	3.45442	17.1709	19.6531
ENSRNOG00000002232	Aff1	14	-	7226586	7384876	AF4/FMR2 family, member 1 [Source:RGD Symbol;Acc:1307940]	protein_coding	5.68245	6.5764	11.7712	12.1059	6.13244	5.44992	7.88313	7.73283	5.21924	4.65366	5.39323	6.25934	6.18863	7.47616	4.71462	6.26856	3.93995	1.69308	2.15244	1.54026	2.67095	2.12959	3.02052	2.37254
ENSRNOG00000002238	Sema5b	11	-	68306659	68349238	semaphorin 5B [Source:RGD Symbol;Acc:1308914]	protein_coding	6.89427	6.78356	8.00466	9.53265	3.74396	4.09359	6.40887	5.3467	6.17906	6.27094	6.03094	8.34202	8.22635	8.75859	1.77978	3.18105	4.64911	2.42754	1.39719	2.18768	4.77953	7.46507	2.13882	1.96975
ENSRNOG00000002240	Slc49a4	11	+	68198709	68272758	solute carrier family 49 member 4 [Source:RGD Symbol;Acc:1310939]	protein_coding	32.8152	20.5042	9.27266	9.20559	4.25204	7.16265	4.92432	11.5612	6.30065	6.07689	8.77605	9.89574	6.47668	9.23373	8.43251	7.40672	24.8365	25.0562	27.4105	33.7455	28.4917	15.8847	26.6395	23.6152
ENSRNOG00000002241	Hspbap1	11	-	68141342	68197834	HSPB1 associated protein 1 [Source:RGD Symbol;Acc:620870]	protein_coding	5.3501	3.83446	6.24284	8.50483	4.53817	3.46033	8.43951	5.01203	5.39814	5.89799	8.47124	7.87613	7.76574	7.56686	2.86289	3.8609	7.23313	6.38215	4.83159	0.992985	4.40409	4.81234	0	11.5227
ENSRNOG00000002244	Pdgfra	14	-	35527927	35581031	platelet derived growth factor receptor alpha [Source:RGD Symbol;Acc:3284]	protein_coding	5.10896	4.35126	8.95153	8.69646	5.4954	4.99946	5.9641	8.04465	5.43617	4.27377	6.04167	5.88214	6.08786	9.19517	4.28012	4.25873	3.17777	2.63565	4.80865	7.6866	4.88888	4.71833	3.07719	2.36011
ENSRNOG00000002246	Slc30a9	14	-	42465807	42520020	solute carrier family 30 member 9 [Source:RGD Symbol;Acc:1593180]	protein_coding	2.35696	2.52241	6.90485	6.21901	4.04076	2.76136	8.19746	9.21865	4.91692	4.23041	6.11886	7.54551	5.17517	6.14263	2.22825	1.71917	4.01945	6.46931	0.573454	1.99909	3.90513	0.743917	0	0.526832
ENSRNOG00000002247	Nup54	14	+	17123360	17141767	nucleoporin 54 [Source:RGD Symbol;Acc:619926]	protein_coding	5.62186	5.39723	13.8123	6.84353	8.22446	3.49909	4.51337	10.282	4.20075	6.40502	6.06351	7.07327	7.56933	9.63454	15.3025	7.954	5.74488	5.70044	8.28545	4.78945	4.00718	4.70766	2.78683	3.46068
ENSRNOG00000002248	Fryl	14	+	37551940	37756149	FRY like transcription coactivator [Source:RGD Symbol;Acc:1311309]	protein_coding	5.21516	5.238	8.71597	10.8059	6.42114	6.01978	8.59156	9.84271	5.7935	5.36203	7.35555	8.58813	8.47782	7.23219	4.59476	4.65987	3.07131	2.53581	3.79888	5.59484	6.34192	5.03148	2.69164	2.34751
ENSRNOG00000002251	Sec31a	14	+	10854682	10909612	SEC31 homolog A, COPII coat complex component [Source:RGD Symbol;Acc:620233]	protein_coding	5.80059	7.82378	10.0501	8.67653	11.4565	10.7909	6.09464	7.67574	6.00973	6.72148	5.66916	9.55077	17.0948	12.9003	9.55175	8.17109	14.3223	10.135	8.64475	7.6236	6.65093	13.5463	10.5527	25.5736
ENSRNOG00000002253	Wdr5b	11	-	67645965	67647818	WD repeat domain 5B [Source:RGD Symbol;Acc:1308567]	protein_coding	3.80474	5.62979	4.6483	5.59363	4.27255	7.76609	12.5426	9.20032	4.95222	4.75311	5.8264	4.53972	8.56257	4.82435	2.58819	2.10792	3.01866	1.58501	5.15003	4.5971	1.49366	6.10953	0	4.94006
ENSRNOG00000002254	Tmem33	14	-	42535701	42560174	transmembrane protein 33 [Source:RGD Symbol;Acc:708371]	protein_coding	4.83233	3.50483	7.65907	5.75245	6.81754	4.14477	9.12759	6.5233	7.25295	7.42072	6.69763	9.95355	6.31147	7.09148	6.22905	2.90937	4.75174	5.26886	10.0567	9.25058	4.76415	8.33504	4.35932	1.04738
ENSRNOG00000002255	Fam162a	11	+	67618625	67646253	family with sequence similarity 162, member A [Source:RGD Symbol;Acc:1590883]	protein_coding	8.55293	8.02009	17.4641	18.0152	10.3579	8.13885	11.6248	12.4149	6.12011	4.37107	16.4044	11.5715	13.6674	15.8461	82.5673	91.4084	13.6418	14.7162	25.8921	36.4022	11.9161	27.4243	43.6075	47.2734
ENSRNOG00000002256	Art3	14	-	17143040	17225389	ADP-ribosyltransferase 3 [Source:RGD Symbol;Acc:628833]	protein_coding	3.61654	7.87265	9.09581	9.72349	5.23032	5.95196	13.9006	8.75751	4.56665	3.14417	4.5672	7.38503	5.20801	6.27737	3.15084	4.69329	5.73546	3.59812	9.38706	6.54392	7.73135	7.41464	0.322545	0.885554
ENSRNOG00000002258	Tmem150c	14	+	11095163	11166428	transmembrane protein 150C [Source:RGD Symbol;Acc:1306105]	protein_coding	4.3222	7.40511	8.17624	11.7861	3.69989	2.43654	3.29854	3.43468	6.81265	7.1251	6.26741	7.77023	6.83317	7.62247	5.09576	6.21129	13.598	12.4228	1.97455	1.20575	5.82847	8.26304	0.794492	3.96488
ENSRNOG00000002262	Enoph1	14	-	11172362	11198194	enolase-phosphatase 1 [Source:RGD Symbol;Acc:1309016]	protein_coding	4.20648	2.52203	16.5835	15.8458	7.91424	8.12503	12.3904	22.6919	8.16462	5.04358	13.636	10.4407	7.02572	7.41359	24.9233	26.426	16.3906	15.3042	77.8886	72.4812	8.51644	3.44735	76.3362	59.7976
ENSRNOG00000002265	Casr	11	+	67188630	67258771	calcium-sensing receptor [Source:RGD Symbol;Acc:2277]	protein_coding	5.08304	7.97584	13.4312	14.0284	6.43593	7.02762	7.73488	7.82201	4.61482	4.0978	8.53189	8.75083	9.24386	8.6912	3.26368	6.58339	4.30067	4.54899	2.5591	1.97844	2.99069	2.94377	2.00343	3.66983
ENSRNOG00000002266	Gsx2	14	-	35650985	35652709	GS homeobox 2 [Source:RGD Symbol;Acc:1308047]	protein_coding	6.09196	3.2132	7.5518	7.10838	2.39797	0	5.24719	1.78218	6.0288	3.17267	3.13641	9.07131	5.61024	6.51507	0.620386	2.38589	1.09014	5.20089	0.434815	1.2107	2.69665	0	0	0
ENSRNOG00000002267	Chic2	14	+	35683442	35717922	cysteine-rich hydrophobic domain 2 [Source:RGD Symbol;Acc:1309278]	protein_coding	2.50574	2.7433	5.09947	4.64475	3.76749	2.38683	5.58077	10.0438	3.4337	5.39814	2.78395	2.19412	4.30939	7.40609	2.96198	6.11366	36.1465	35.4295	40.9006	25.4286	3.1057	2.41294	2.00833	0.977623
ENSRNOG00000002270	Hnrnpdl	14	+	11198896	11202669	heterogeneous nuclear ribonucleoprotein D-like [Source:RGD Symbol;Acc:1309950]	protein_coding	13.1296	13.2389	6.48411	13.1719	9.61582	7.45374	8.47239	14.7453	24.4893	16.1406	10.1225	4.91543	10.7409	7.98082	10.8731	9.98564	14.3596	21.9681	23.6777	23.6872	7.20318	6.22907	3.83973	1.87393
ENSRNOG00000002271	Slain2	14	-	37802365	37871051	SLAIN motif family, member 2 [Source:RGD Symbol;Acc:1311593]	protein_coding	3.02719	4.45214	9.44409	7.17	3.57558	6.31408	6.81682	6.0997	4.26907	3.2707	5.95584	6.21364	5.59034	5.72312	3.52912	3.35416	6.71408	7.52638	6.59537	8.78366	7.3152	8.78297	1.89297	1.37004
ENSRNOG00000002272	Lnx1	14	+	36047144	36149740	ligand of numb-protein X 1 [Source:RGD Symbol;Acc:1308159]	protein_coding	7.54617	6.2724	15.5812	12.7809	5.81394	12.8028	14.6189	10.178	7.42147	5.11825	10.0952	11.7918	6.69738	7.944	2.6671	2.37832	4.35943	2.48745	5.02981	4.18865	6.72011	2.28443	2.2154	2.17288
ENSRNOG00000002273	Naaa	14	+	17283124	17302366	N-acylethanolamine acid amidase [Source:RGD Symbol;Acc:1307267]	protein_coding	6.16115	6.78441	10.738	10.1591	9.36279	6.51474	7.14174	6.35567	20.7458	18.3428	9.54302	9.9534	8.56989	10.0857	7.16007	7.4527	28.2489	26.1599	8.04078	5.26012	12.8758	22.4549	0.256345	0.524804
ENSRNOG00000002275	Fip1l1	14	-	36150399	36208373	factor interacting with PAPOLA and CPSF1 [Source:RGD Symbol;Acc:1309336]	protein_coding	7.94457	3.86652	7.0675	5.35764	5.53218	3.97606	3.28041	5.02403	3.16942	2.42207	5.39748	5.99414	3.34861	3.55656	2.44237	2.67679	2.36437	3.83051	5.95143	5.62029	24.4466	19.9557	9.56529	13.1426
ENSRNOG00000002276	LOC103690175	X	-	158698356	158739838	PHD finger protein 6 [Source:RGD Symbol;Acc:9471618]	protein_coding	0.348737	1.39767	1.97901	0.766881	0.229591	0.54291	0.948169	0.528707	0.761367	1.25211	0.643789	0.549407	0.920089	0.303362	1.42823	2.37506	0.887148	0.76312	1.65435	1.77884	0.395017	0	0	0
ENSRNOG00000002278	Tec	14	+	37918652	38027925	tec protein tyrosine kinase [Source:RGD Symbol;Acc:620973]	protein_coding	5.57574	6.69377	9.80246	6.32557	4.73157	8.15159	5.69857	7.89328	10.3542	10.5365	7.15483	7.25977	8.58607	6.53519	2.63936	3.00426	14.6538	18.2206	1.98393	2.67137	8.99286	6.26251	0.949516	0.706389
ENSRNOG00000002280	Sh3bgrl	X	+	80213332	80309936	SH3 domain binding glutamate-rich protein like [Source:RGD Symbol;Acc:1560520]	protein_coding	3.59127	2.44881	7.22419	3.10907	1.0078	2.93869	7.90214	10.2971	3.87851	2.7997	4.48199	1.1687	5.07089	3.95821	0	0	0	2.60377	3.98837	0.157719	0	12.556	0	0
ENSRNOG00000002285	Fam122b	X	+	157854272	157879928	family with sequence similarity 122B [Source:RGD Symbol;Acc:1560129]	protein_coding	0.476194	0.743926	0.392322	0.909789	0.825938	0.787111	1.11034	0.844776	0.322912	0.458608	0.591243	0.403691	0.173727	0.354266	0.507134	0.258667	0	0.518508	0.239013	0.43206	0.905106	0	1.45951	1.70327
ENSRNOG00000002289	Ildr1	11	-	67004042	67037115	immunoglobulin-like domain containing receptor 1 [Source:RGD Symbol;Acc:1307792]	protein_coding	4.75521	6.05081	9.73892	6.68653	5.85875	8.54137	8.92309	11.1999	4.06616	3.72043	8.31226	6.85291	4.45949	5.60013	4.0773	3.9746	3.98219	1.31632	0.961441	1.58832	4.66012	1.43387	0	2.94164
ENSRNOG00000002291	Brwd3	X	-	79824782	79909678	bromodomain and WD repeat domain containing 3 [Source:RGD Symbol;Acc:1559445]	protein_coding	3.51694	4.15835	6.0172	5.79425	3.9786	3.99336	6.09696	7.22736	2.97337	4.07474	5.21504	4.56804	5.1214	4.67418	2.42422	3.37224	2.12238	2.8337	0.913348	1.09906	0.460183	2.28105	2.61941	1.5902
ENSRNOG00000002292	Hnrnpd	14	+	11256268	11274578	heterogeneous nuclear ribonucleoprotein D [Source:RGD Symbol;Acc:620365]	protein_coding	95.0654	101.5	5.93734	9.12658	3.72056	6.07547	6.62834	6.75169	15.9141	9.76336	4.1101	2.22002	9.31711	7.49231	3.72443	6.606	48.8619	69.132	49.6564	44.5565	19.3023	20.9536	3.5339	6.60619
ENSRNOG00000002294	Snx29	10	-	3840622	4249739	sorting nexin 29 [Source:RGD Symbol;Acc:1596162]	protein_coding	4.80163	6.7929	7.73761	10.5828	6.62391	3.7091	3.94012	5.89822	5.03875	4.28019	7.15858	6.97386	5.2697	4.77596	6.25595	2.50868	1.31506	2.28622	1.5105	2.07172	4.1271	2.25586	0.77256	2.74409
ENSRNOG00000002301	Uso1	14	-	17371453	17436897	USO1 vesicle transport factor [Source:RGD Symbol;Acc:621604]	protein_coding	5.5466	4.73139	8.50637	7.76553	6.12229	4.77541	4.55475	4.91304	10.2358	10.4745	7.95635	6.57295	14.8402	14.9537	5.58433	3.55375	11.4635	14.5026	28.718	25.6198	9.7113	6.02814	7.5068	10.4015
ENSRNOG00000002302	Corin	14	+	38247791	38473648	corin, serine peptidase [Source:RGD Symbol;Acc:727887]	protein_coding	5.47868	6.88179	12.3558	13.2922	5.85926	8.52155	7.31103	7.38488	3.93923	5.67471	7.52098	6.71215	7.97172	6.09547	4.60098	4.92905	3.37254	3.37976	2.5715	2.84059	3.87466	8.53509	1.20474	1.87018
ENSRNOG00000002303	Kcnj12	10	+	47281786	47341411	potassium inwardly-rectifying channel, subfamily J, member 12 [Source:RGD Symbol;Acc:621660]	protein_coding	6.89626	7.56911	17.4883	17.9505	6.095	2.78423	11.6543	10.3397	5.23411	3.414	11.7853	6.48309	6.27615	1.32282	6.94446	2.31368	2.61392	1.67476	1.59294	0.228021	4.65507	11.8148	3.30869	0
ENSRNOG00000002304	Tnfrsf13b	10	+	47412582	47420951	TNF receptor superfamily member 13B [Source:RGD Symbol;Acc:1595998]	protein_coding	9.42414	3.03979	13.8763	10.2017	8.99764	5.33166	2.61601	6.54084	4.24129	7.80525	6.15165	5.24215	7.71687	7.26362	6.54628	6.76593	2.16416	1.61475	0.092671	0.771495	8.17865	2.32176	0	0.726888
ENSRNOG00000002305	Slc15a2	11	+	66932614	66961713	solute carrier family 15 member 2 [Source:RGD Symbol;Acc:61972]	protein_coding	5.2437	4.81411	10.5191	8.75966	5.08034	5.49122	4.42436	4.50391	4.92872	4.9856	7.04204	9.30812	8.61781	7.3093	2.54262	2.04113	9.05287	6.54392	15.5713	12.8894	7.98413	3.56897	2.15286	0.970885
ENSRNOG00000002309	Hlx	13	-	102637769	102643223	H2.0-like homeobox [Source:RGD Symbol;Acc:1311961]	protein_coding	4.49457	3.52143	6.22464	10.2219	1.11366	5.65349	4.02027	4.73463	3.93306	5.72491	4.73819	4.16867	6.7027	4.86939	5.39019	7.22824	21.1696	15.678	1.99612	1.8153	13.352	10.7022	0	1.66504
ENSRNOG00000002312	Atp10d	14	-	38477330	38575785	ATPase phospholipid transporting 10D (putative) [Source:RGD Symbol;Acc:1588541]	protein_coding	3.53468	5.41834	11.9361	9.02886	6.4405	6.26924	6.62284	5.68775	6.407	3.60207	6.73564	6.80061	6.18665	8.89354	3.50124	3.70439	2.98282	4.38646	1.17174	2.06578	2.16502	4.03859	2.81316	1.55339
ENSRNOG00000002318	Limch1	14	-	42762587	43072843	LIM and calponin homology domains 1 [Source:RGD Symbol;Acc:1305269]	protein_coding	4.64094	7.77171	8.41044	6.83554	5.13931	4.66642	3.9282	7.46806	4.34423	5.03431	6.28298	6.29157	8.37733	9.22666	4.16409	2.91489	2.38206	2.32585	6.01821	4.28156	9.66336	12.3063	5.28317	1.55287
ENSRNOG00000002319	Tsn	13	-	34238717	34253910	translin [Source:RGD Symbol;Acc:621107]	protein_coding	8.6129	5.44123	10.4112	6.51657	4.70426	6.43796	48.3396	52.8941	7.753	8.61063	15.9155	13.3986	32.1006	24.1131	6.88999	4.30874	13.8721	22.212	62.597	67.3893	95.0639	78.4446	26.6786	31.3388
ENSRNOG00000002320	Commd8	14	+	38612408	38622580	COMM domain containing 8 [Source:RGD Symbol;Acc:1305402]	protein_coding	11.6047	2.56991	9.06044	11.9525	7.93861	2.65236	10.6736	13.7017	6.55449	6.59389	7.33507	11.5935	5.29773	5.10044	8.70501	4.71115	9.8429	8.89632	34.7208	50.9384	38.3396	18.3108	10.3233	20.5464
ENSRNOG00000002322	RGD1310587	13	-	102780877	102790639	RIKEN cDNA C130074G19 gene [Source:MGI Symbol;Acc:MGI:2444831]	protein_coding	6.92405	6.5067	8.33685	10.5565	6.51484	6.89778	9.41541	6.77298	6.60358	9.71983	7.56389	9.4445	11.5982	9.34075	4.13702	1.20782	2.94617	5.37256	1.23341	2.71442	1.75864	10.7353	6.20886	4.86374
ENSRNOG00000002323	RGD1566265	X	-	78870964	78911601	similar to RIKEN cDNA 2610002M06 [Source:RGD Symbol;Acc:1566265]	protein_coding	1.96746	4.15852	5.54935	7.93204	5.59341	4.65898	4.14378	4.88981	2.46183	2.6263	10.769	5.01466	5.61179	5.1992	2.49751	3.73628	12.6614	23.4561	9.72537	11.6815	16.1381	27.4879	0	3.12795
ENSRNOG00000002327	Gabrb1	14	-	38643385	39112600	gamma-aminobutyric acid type A receptor beta 1 subunit [Source:RGD Symbol;Acc:2649]	protein_coding	5.96165	7.08083	8.55964	8.24123	6.15354	6.89103	7.5431	11.2153	3.82216	3.13886	6.70069	7.94384	7.5525	7.13104	6.87336	6.01798	2.70333	2.03743	6.11907	2.574	1.19818	1.58878	2.70933	18.897
ENSRNOG00000002331	Aldh3a1	10	+	47490153	47499876	aldehyde dehydrogenase 3 family, member A1 [Source:RGD Symbol;Acc:2088]	protein_coding	2.62837	3.7112	7.37419	11.6179	4.85194	6.00843	12.0814	5.20596	8.07802	5.78507	6.66657	6.89847	6.4378	4.13784	2.90745	3.70291	1.39346	1.42397	3.9198	1.20139	0.374114	5.1365	3.87085	5.01893
ENSRNOG00000002332	Mospd1	X	+	157759624	157773108	motile sperm domain containing 1 [Source:RGD Symbol;Acc:1359486]	protein_coding	6.07649	3.01164	8.96433	5.43386	12.8094	4.78523	8.93043	10.7112	0.842117	2.98286	9.0646	8.0516	3.33269	2.42444	0.051325	3.29917	4.96614	1.98811	7.70015	4.89594	6.8644	5.53002	12.057	0
ENSRNOG00000002333	Olr982	7	-	4215898	4216833	olfactory receptor 982 [Source:RGD Symbol;Acc:1332643]	protein_coding	1.67418	4.0264	1.01604	5.59302	6.04034	7.41726	12.7319	1.05286	1.48767	3.00188	4.5269	3.04665	3.23422	2.78714	0.902106	0	5.75968	3.92602	3.24873	1.28352	0	7.568	8.43446	3.58788
ENSRNOG00000002336	Gabra4	14	+	39154529	39231695	gamma-aminobutyric acid type A receptor alpha4 subunit [Source:RGD Symbol;Acc:621670]	protein_coding	1.98284	3.8688	5.9804	5.08171	4.85358	2.50016	3.91647	5.39811	3.51668	2.84744	5.1291	4.55463	2.65659	4.92994	2.1149	2.05012	1.17704	1.57584	5.01052	4.00476	2.78967	7.29191	1.4815	0
ENSRNOG00000002338	Dgke	10	-	76386471	76407989	diacylglycerol kinase epsilon [Source:RGD Symbol;Acc:1560914]	protein_coding	10.0122	6.45195	6.99454	9.31066	5.33261	9.05251	8.21285	4.59064	10.5816	7.74841	14.9398	10.2057	12.6135	14.0989	6.9067	8.66437	5.9113	0.909576	3.12405	2.64324	25.19	33.9896	0	1.07318
ENSRNOG00000002339	Mark1	13	-	102808253	102942863	microtubule affinity regulating kinase 1 [Source:RGD Symbol;Acc:619882]	protein_coding	5.64621	4.27449	6.30896	11.1714	4.09613	8.47699	5.98502	5.04474	5.17085	5.21735	8.08319	8.66416	6.73073	5.88516	3.7039	4.2617	4.45302	2.76317	4.54739	4.50296	6.49764	3.67683	0.802117	1.38901
ENSRNOG00000002340	LOC100361079	1	-	89258553	89258935	ribosomal protein L36-like [Source:RGD Symbol;Acc:2320881]	protein_coding	4.16222	5.57919	1.6664	3.67351	3.97133	15.9025	7.05477	11.3834	7.56247	10.973	13.4569	1.90258	2.54005	20.0594	1.95749	4.47755	1.39138	10.2666	1.73474	4.36953	24.7647	29.2927	0	0
ENSRNOG00000002341	Trim25	10	+	76343847	76362145	tripartite motif-containing 25 [Source:RGD Symbol;Acc:1594396]	protein_coding	8.97834	5.78378	7.89015	8.30922	6.05177	4.95407	7.62799	10.0397	4.91189	4.46471	5.94221	10.2581	9.21158	5.82074	4.45239	3.40067	6.74922	5.14603	2.11577	1.41283	6.0459	3.32145	0.22159	3.10117
ENSRNOG00000002342	Aldh3a2	10	-	47525493	47546345	aldehyde dehydrogenase 3 family, member A2 [Source:RGD Symbol;Acc:61866]	protein_coding	5.23352	4.5933	13.7701	17.9665	3.69064	7.92585	8.85577	9.096	8.76053	8.33694	10.1115	10.9352	7.68985	6.81672	4.61282	7.19224	23.8728	35.0372	23.9704	31.5957	10.8224	9.60868	11.416	16.6426
ENSRNOG00000002343	Uchl1	14	-	43133218	43143973	ubiquitin C-terminal hydrolase L1 [Source:RGD Symbol;Acc:3928]	protein_coding	2.38828	4.73242	7.56513	10.525	18.6519	7.61022	13.3313	2.72411	6.35149	3.96578	7.60715	6.00322	8.63187	11.0539	4.3318	5.04707	4.11583	3.96703	27.8769	26.9098	24.6693	24.5011	10.7678	6.39449
ENSRNOG00000002345	Rasgef1b	14	+	11988671	12027381	RasGEF domain family, member 1B [Source:RGD Symbol;Acc:1562220]	protein_coding	6.59467	8.69929	11.6721	12.8442	4.09277	6.90633	6.31279	3.97255	4.20953	3.55474	14.9045	6.07376	4.83118	10.7321	2.62231	4.08456	4.30399	5.39575	3.16373	3.00101	4.47607	1.86638	1.06285	2.96835
ENSRNOG00000002346	Tbx22	X	+	78769419	78782542	T-box transcription factor 22 [Source:RGD Symbol;Acc:1589764]	protein_coding	2.364	2.26513	5.29229	2.69161	4.76922	2.53095	5.69243	4.73834	2.10839	2.34879	1.69854	4.02848	2.54493	3.93666	3.04755	2.1408	0.957764	1.56395	0.956133	1.37602	2.00649	1.01611	0.924253	0.814115
ENSRNOG00000002347	Rgl1	13	-	69909096	70174565	ral guanine nucleotide dissociation stimulator,-like 1 [Source:RGD Symbol;Acc:1308947]	protein_coding	5.39883	5.73024	10.5081	7.76816	7.15335	6.10124	6.19238	5.89836	7.8952	8.62449	6.18898	6.26812	13.9859	10.5792	6.33996	6.55026	3.9284	6.0993	8.09436	8.20461	8.7604	9.33008	1.67244	1.1045
ENSRNOG00000002349	Gabra2	14	+	39661968	39798302	gamma-aminobutyric acid type A receptor alpha2 subunit [Source:RGD Symbol;Acc:61856]	protein_coding	3.03475	4.02672	4.9377	6.33198	2.74695	3.53118	3.41271	1.84747	2.57326	3.70424	5.11928	6.12832	3.6862	6.84081	1.64197	1.12071	4.29849	3.59298	1.70861	2.87288	3.018	1.49676	2.38478	0
ENSRNOG00000002350	Eaf2	11	+	66878658	66923092	ELL associated factor 2 [Source:RGD Symbol;Acc:628879]	protein_coding	5.21591	4.54859	16.2386	7.82727	10.7499	9.56179	5.99983	4.89621	5.12801	6.32008	5.89949	6.37412	4.69985	7.7679	0.554394	1.61335	2.98482	8.29086	2.91171	2.50273	2.5688	4.59686	0	0
ENSRNOG00000002352	Tsen15	13	-	69765091	69781019	tRNA splicing endonuclease subunit 15 [Source:RGD Symbol;Acc:1308584]	protein_coding	8.69473	6.54668	19.0255	13.9251	3.14773	4.41478	6.54978	5.89849	13.7245	9.98537	10.067	14.1121	6.24339	2.26907	7.98371	3.56915	1.84199	2.91131	22.394	21.2229	28.8583	19.9713	0	20.4532
ENSRNOG00000002353	Rab3gap2	13	+	103157806	103228423	RAB3 GTPase activating non-catalytic protein subunit 2 [Source:RGD Symbol;Acc:1311518]	protein_coding	6.0765	5.34535	10.8557	9.9697	6.15774	6.23831	9.86144	6.55681	4.18055	3.72499	6.59401	5.15504	5.47002	4.4391	3.00505	2.78306	6.83112	7.90919	2.80812	4.00728	4.36702	4.66783	0	3.91684
ENSRNOG00000002358	Scpep1	10	-	76230373	76263866	serine carboxypeptidase 1 [Source:RGD Symbol;Acc:620067]	protein_coding	7.89435	7.66481	6.79636	8.2212	7.30655	8.05423	6.88448	3.12346	22.0417	23.1595	8.43729	6.6875	6.54088	9.77591	8.59123	4.76699	53.0802	58.3765	13.4027	16.9461	10.9447	20.2101	3.60081	1.33048
ENSRNOG00000002360	Gabrg1	14	+	39964588	40049354	gamma-aminobutyric acid type A receptor gamma 1 subunit [Source:RGD Symbol;Acc:621732]	protein_coding	4.52428	2.13396	4.60016	6.16056	4.20526	3.60703	4.28082	5.68594	3.19211	2.58511	3.94591	4.6862	8.36836	6.12111	5.61041	4.16875	1.12557	2.57355	3.05107	3.2126	1.15712	4.97351	9.71078	13.747
ENSRNOG00000002361	Prkg2	14	+	12218553	12315229	protein kinase cGMP-dependent 2 [Source:RGD Symbol;Acc:3401]	protein_coding	3.92718	3.00857	6.60825	5.20881	6.40374	5.84683	6.5001	6.09012	2.95908	3.58211	3.50143	6.2097	3.87098	4.0903	3.87756	3.34509	2.06076	1.74307	2.00948	2.73318	3.58078	3.98816	0.211269	0.847
ENSRNOG00000002364	Rnf112	10	-	47719014	47725172	ring finger protein 112 [Source:RGD Symbol;Acc:3986]	protein_coding	6.87727	7.6325	6.83016	7.61463	7.07327	5.98393	7.71184	6.31275	2.95161	4.71507	6.53633	5.93597	4.86715	8.21926	2.89036	3.1336	4.14375	1.62698	2.89256	4.43462	4.86518	6.25514	3.87293	2.45702
ENSRNOG00000002365	Itm2a	X	-	78490866	78496847	integral membrane protein 2A [Source:RGD Symbol;Acc:1559423]	protein_coding	4.43447	10.4035	8.3941	11.0523	3.28769	16.9072	1.75593	23.6746	8.14945	14.2958	14.1744	8.42267	9.12937	11.1549	0.528585	10.9569	3.24751	2.32238	42.6781	45.0139	23.454	26.1085	4.81083	3.62321
ENSRNOG00000002368	Iars2	13	-	103231387	103264906	isoleucyl-tRNA synthetase 2, mitochondrial [Source:RGD Symbol;Acc:1311857]	protein_coding	3.23299	5.34066	8.01124	6.59787	4.25668	7.4796	7.14616	7.71382	5.23058	5.29329	7.1237	7.15414	6.49232	9.33166	4.54606	5.04451	3.32988	3.46354	5.08633	3.65691	5.69322	4.30903	3.41739	4.48057
ENSRNOG00000002369	Rgs8	13	+	71086745	71141075	regulator of G-protein signaling 8 [Source:RGD Symbol;Acc:3571]	protein_coding	7.78229	8.39946	13.324	15.8702	7.40472	6.0485	9.7067	6.14079	8.36898	7.05291	9.4875	7.83905	8.66281	7.49985	6.49927	7.48553	2.67568	2.4058	2.04944	1.70583	1.52299	1.54168	3.15946	2.38844
ENSRNOG00000002372	Sgcd	10	-	32062946	32471454	sarcoglycan, delta [Source:RGD Symbol;Acc:1306638]	protein_coding	3.13335	2.38358	4.42424	6.56649	3.67776	3.4088	4.89604	4.09622	4.41905	3.34423	7.87767	4.67737	7.76713	6.37107	1.48744	0.846716	1.79001	3.71629	2.87648	4.08582	1.48792	0.912167	4.48621	0
ENSRNOG00000002373	Akap1	10	-	76151038	76166276	A-kinase anchoring protein 1 [Source:RGD Symbol;Acc:620826]	protein_coding	8.51321	8.69022	13.4869	10.3025	6.14147	5.69338	6.69982	3.38895	5.65678	4.23018	7.62825	7.76507	6.92387	4.80408	5.49229	3.75818	5.9104	5.02912	6.03192	4.39131	0.669617	3.82588	0.975645	1.0739
ENSRNOG00000002376	Clasp1	13	+	34365147	34584651	cytoplasmic linker associated protein 1 [Source:RGD Symbol;Acc:1310970]	protein_coding	7.10133	12.749	13.063	13.9714	8.63899	7.8681	13.544	12.1195	7.76189	9.86098	14.7926	12.3458	8.13163	10.604	6.16829	7.0334	5.65094	8.62842	3.82359	6.02387	6.00604	5.34483	2.59856	3.38255
ENSRNOG00000002378	Bpnt1	13	+	103268068	103292854	3'(2'), 5'-bisphosphate nucleotidase 1 [Source:RGD Symbol;Acc:621833]	protein_coding	6.23225	5.14913	7.16784	3.33837	5.8663	4.3583	21.4709	17.3114	4.69611	4.49427	7.29681	6.88337	5.13601	4.62443	3.1783	3.83224	6.26877	7.85344	14.6357	8.42879	9.76259	5.34938	8.64092	4.41563
ENSRNOG00000002381	Bmp3	14	-	12359363	12387102	bone morphogenetic protein 3 [Source:RGD Symbol;Acc:2212]	protein_coding	5.77239	5.04237	8.86258	9.61616	4.84136	1.75441	4.68669	6.73142	4.32684	4.89741	6.94768	7.68276	4.89478	7.45014	3.6926	4.27874	2.79945	3.25	1.9045	1.85581	3.76118	7.20856	5.21735	1.59897
ENSRNOG00000002385	Prg4	13	-	67672878	67688477	proteoglycan 4 [Source:RGD Symbol;Acc:1308976]	protein_coding	2.14962	2.97709	4.13978	4.66685	3.08704	3.1463	6.55497	8.42536	3.1867	1.34849	4.18118	5.11342	7.38766	9.21526	3.45375	3.80937	5.99833	4.20392	2.05942	0.642408	0.322749	0.49927	0.072592	0
ENSRNOG00000002387	Tceal1	X	+	107370431	107372338	transcription elongation factor A like 1 [Source:RGD Symbol;Acc:1549724]	protein_coding	27.621	21.4765	3.17197	12.2317	6.23238	5.13475	11.0186	6.2145	3.89623	0.71495	10.6584	10.3927	9.05015	10.7416	22.0657	15.5986	5.03624	9.33255	21.2276	23.4645	13.2891	4.51116	9.61943	1.8033
ENSRNOG00000002388	Trim41	10	-	34155515	34166599	tripartite motif-containing 41 [Source:RGD Symbol;Acc:1308885]	protein_coding	5.90121	4.10944	8.85018	6.39729	15.1657	17.3953	5.40338	6.3975	5.07365	5.60684	9.18453	8.25829	5.5286	9.06508	12.2681	12.9366	9.43058	13.0118	9.14518	6.44055	10.4913	12.731	8.57909	9.6419
ENSRNOG00000002389	Morf4l2	X	-	107394486	107405564	mortality factor 4 like 2 [Source:RGD Symbol;Acc:1359471]	protein_coding	108.855	123.198	22.7845	12.1759	5.43844	6.76932	14.032	20.3765	30.9859	37.5362	12.8888	15.4833	24.1541	25.4247	39.1078	38.5305	114.638	126.004	110.666	137.813	67.3967	69.0728	42.7788	44.7107
ENSRNOG00000002391	Glra4	X	-	107422357	107442878	glycine receptor, alpha 4 [Source:RGD Symbol;Acc:1564103]	protein_coding	5.01393	3.19749	16.2416	6.91425	4.88908	9.09123	7.89509	1.26872	5.12763	7.87006	8.98239	10.4847	7.43159	7.4856	3.4153	2.83056	3.64576	8.39574	2.15501	2.54777	18.4806	18.0973	4.17997	3.18177
ENSRNOG00000002393	Eprs	13	+	103300932	103371577	glutamyl-prolyl-tRNA synthetase [Source:RGD Symbol;Acc:1310952]	protein_coding	4.14612	3.82493	8.31234	10.7588	6.00397	9.85151	4.91036	8.7026	4.65889	5.52139	8.02213	8.33634	5.94827	6.77246	10.2247	11.2317	8.23902	10.2917	13.5658	15.5795	3.97489	4.15169	13.9933	14.603
ENSRNOG00000002394	Tpr	13	+	67611708	67672827	translocated promoter region, nuclear basket protein [Source:RGD Symbol;Acc:1310664]	protein_coding	4.08873	4.32903	7.31835	8.7368	5.49329	5.28317	6.84721	5.61534	6.6093	6.15469	6.35597	5.15237	5.48537	5.07358	18.3963	20.48	8.11797	8.64029	7.36123	7.87492	13.0053	8.16441	3.72724	3.42444
ENSRNOG00000002396	Serpinb8	13	+	27889345	27914006	serpin family B member 8 [Source:RGD Symbol;Acc:1309833]	protein_coding	7.12217	10.154	9.56836	5.22768	8.28449	4.6424	4.79853	4.67161	6.3543	7.09706	9.76528	11.7434	8.01328	12.3994	5.98432	5.4793	6.54769	4.40199	3.139	1.09266	8.9793	6.07646	2.18505	11.4251
ENSRNOG00000002397	Slc30a10	13	+	103396314	103410363	solute carrier family 30, member 10 [Source:RGD Symbol;Acc:1305098]	protein_coding	4.424	3.31046	8.18087	7.83048	8.08038	8.19071	10.7624	5.11257	4.89501	3.98098	8.91569	7.56246	4.47677	6.31191	4.13443	1.84425	3.02736	2.56288	8.01721	8.45338	5.26762	7.83806	2.92728	0
ENSRNOG00000002403	Niban1	13	+	68949665	69101588	niban apoptosis regulator 1 [Source:RGD Symbol;Acc:71088]	protein_coding	4.3693	4.49459	7.99066	9.79892	2.61271	5.52401	7.3708	6.61194	6.01747	3.82404	5.2328	6.84606	3.87013	9.29372	2.89982	3.03235	2.71059	2.72244	2.18041	1.9062	4.50102	0.247386	3.19503	0
ENSRNOG00000002407	Pdxdc1	10	-	3232794	3321412	pyridoxal-dependent decarboxylase domain containing 1 [Source:RGD Symbol;Acc:1562597]	protein_coding	2.47576	7.35679	5.0101	3.94865	12.4739	1.12156	2.61767	3.7175	1.91587	1.65368	7.36953	2.25993	2.87691	1.29164	2.41941	1.42105	0.708653	3.17524	2.78164	3.13361	1.30376	3.97262	0	4.54647
ENSRNOG00000002408	Rbm47	14	+	43810119	43837662	RNA binding motif protein 47 [Source:RGD Symbol;Acc:1359713]	protein_coding	12.6097	12.2847	17.331	20.3727	11.4667	5.94497	13.2427	9.71303	11.2186	10.3573	13.0367	11.8133	13.0046	10.0049	7.02003	11.9456	6.87284	9.79387	2.9059	2.22586	14.7232	5.69065	1.98795	4.13994
ENSRNOG00000002413	Gpc4	X	-	139354155	139464798	glypican 4 [Source:RGD Symbol;Acc:1359399]	protein_coding	4.754	3.3929	11.0025	7.06753	5.86524	8.50261	8.4244	4.39734	6.42639	7.02795	5.9828	6.44156	4.28995	6.05557	4.91473	4.33165	2.20027	1.24142	5.24781	2.87702	6.40024	6.65852	8.35914	4.04401
ENSRNOG00000002414	Tfcp2l1	13	+	34610684	34670124	transcription factor CP2-like 1 [Source:RGD Symbol;Acc:1305456]	protein_coding	6.28343	7.92844	11.6911	10.2872	8.91485	4.8753	5.93788	11.6469	7.94655	3.94618	5.96165	8.62466	5.44115	7.4645	2.05609	3.61993	3.24722	2.52643	1.88402	4.13347	4.10248	8.16652	1.66552	0.623807
ENSRNOG00000002417	Serpinb10	13	+	27465930	27483799	serpin family B member 10 [Source:RGD Symbol;Acc:628853]	protein_coding	5.59083	0.867265	3.99944	4.37347	6.01906	10.5377	10.811	8.80837	5.65208	5.81802	5.14205	3.14307	3.83977	2.91269	1.98117	2.07269	0	0.544641	3.22244	2.51927	1.55127	1.72827	0	0
ENSRNOG00000002418	Tgfb2	13	-	105039853	105141030	transforming growth factor, beta 2 [Source:RGD Symbol;Acc:70491]	protein_coding	3.62663	4.93499	9.26261	10.4958	6.12104	8.31339	9.65557	5.74554	8.13589	6.46959	5.63267	7.82887	5.39476	5.77513	7.34473	7.01521	2.88334	2.00637	3.88618	4.26408	4.43511	3.17993	0.865313	1.63159
ENSRNOG00000002419	Plp1	X	+	107496072	107511348	proteolipid protein 1 [Source:RGD Symbol;Acc:3354]	protein_coding	6.72234	6.19073	839.912	839.111	35.3707	37.0706	4401.99	4301.35	7.34733	5.74626	1016.14	1008.61	25.867	24.4655	8758.95	8735.5	13.9652	12.6926	8733.4	8889.04	117.81	111.414	2694.69	2917.8
ENSRNOG00000002420	Zc3h7a	10	+	4536180	4575646	zinc finger CCCH type containing 7 A [Source:RGD Symbol;Acc:1311225]	protein_coding	5.38709	6.76251	10.0836	7.30242	4.5103	5.33484	12.472	12.7472	19.1484	19.6951	4.87083	5.80034	8.21398	6.8404	4.22719	2.53892	47.1022	50.4881	18.049	20.8718	6.70963	9.50278	2.91261	2.57753
ENSRNOG00000002423	AABR07029651.1	10	-	42894567	42928461		protein_coding	1.08547	3.68428	7.96106	8.47626	3.20884	4.88023	7.58337	6.88382	2.24428	3.05078	4.74179	4.49913	6.31443	2.46627	4.53626	3.42616	2.30468	1.01318	1.309	0.987253	7.07691	2.20906	0.847232	0
ENSRNOG00000002425	Pctp	10	-	77491454	77512032	phosphatidylcholine transfer protein [Source:RGD Symbol;Acc:3276]	protein_coding	4.91189	2.71962	11.8362	8.50444	13.011	17.3143	9.62045	8.08484	6.25536	5.13849	9.0786	9.86653	7.03827	10.3297	3.9342	2.36487	13.1224	8.05991	2.58875	9.30351	5.72867	1.82459	2.16847	0
ENSRNOG00000002428	Lpar4	X	+	78042859	78056347	lysophosphatidic acid receptor 4 [Source:RGD Symbol;Acc:1563686]	protein_coding	3.62948	3.74063	5.34756	3.9888	4.83918	7.98405	3.93519	5.77293	3.13043	2.70644	4.89787	4.27628	5.21086	4.59366	3.60637	1.64965	0.693634	0.660411	2.71202	2.46531	1.60627	1.53619	3.14843	0.789452
ENSRNOG00000002429	Rtl3	X	-	77954484	77956352	retrotransposon Gag like 3 [Source:RGD Symbol;Acc:1564805]	protein_coding	1.99102	1.91505	4.09831	3.01105	7.75843	3.27175	1.48939	1.34862	2.49993	3.44398	3.74894	2.46095	1.60897	6.38256	0.36974	0	0.504594	0	0.753901	2.98734	1.57705	0	3.29564	0
ENSRNOG00000002433	G3bp2	14	+	17492081	17520792	G3BP stress granule assembly factor 2 [Source:RGD Symbol;Acc:1309571]	protein_coding	1.96243	5.27764	9.9066	12.1692	8.39042	6.7921	7.15202	8.29736	7.98769	8.33559	10.977	10.2664	13.698	10.9465	4.46065	5.63465	9.62567	5.81583	5.16492	5.50472	11.2459	5.14061	2.16468	2.97685
ENSRNOG00000002434	Tmem100	10	+	77537340	77543192	transmembrane protein 100 [Source:RGD Symbol;Acc:1560541]	protein_coding	0.192142	2.5256	6.52798	5.24424	7.10802	4.35025	0.09297	7.60947	6.54318	4.05619	4.63731	10.1779	7.51626	6.69372	3.25734	5.36981	2.15173	1.94343	6.76498	15.8769	6.49497	2.03454	0.386203	3.49908
ENSRNOG00000002436	Mmd	10	+	77755216	77783779	monocyte to macrophage differentiation-associated [Source:RGD Symbol;Acc:1592079]	protein_coding	3.39157	4.09851	7.4544	12.6708	6.99785	5.73656	6.76309	8.14645	3.27422	4.22257	9.19197	8.57655	4.63206	5.49706	2.94692	0.527512	2.09489	3.03738	1.20504	4.36426	5.98551	1.91652	0.101186	0.572997
ENSRNOG00000002440	Ralb	13	-	35494721	35511020	RAS like proto-oncogene B [Source:RGD Symbol;Acc:619852]	protein_coding	3.70801	4.03343	4.63573	7.0933	2.94858	2.60768	1.63724	3.53693	4.52805	1.63083	6.22118	5.38535	3.95336	4.27333	1.1911	3.96927	6.48184	8.66726	1.05386	2.95737	3.55413	0	3.98933	0
ENSRNOG00000002443	Mfap3	10	+	42933077	42945564	microfibril associated protein 3 [Source:RGD Symbol;Acc:1359463]	protein_coding	13.8009	7.82111	10.1391	8.34798	7.10173	8.18415	14.5825	10.0562	9.04654	8.19269	14.7926	11.3842	14.1309	15.8169	5.95864	6.36099	17.665	9.05308	15.1093	17.4756	28.564	17.5812	0	4.9389
ENSRNOG00000002449	Maged2	5	-	33174542	33182715	MAGE family member D2 [Source:RGD Symbol;Acc:70899]	protein_coding	27.7531	30.3081	10.2	9.43002	7.8888	8.23832	7.54773	12.8369	3.36167	3.33913	11.1643	7.44411	3.23065	6.44207	4.12468	6.47406	8.6439	14.8908	34.7618	34.8287	20.6005	16.9111	0.244407	0.93909
ENSRNOG00000002450	Rrp15	13	-	105155441	105179095	ribosomal RNA processing 15 homolog [Source:RGD Symbol;Acc:1306106]	protein_coding	8.53282	4.32944	0.912615	3.98747	4.03585	6.31855	4.65977	4.01774	7.3735	4.73848	6.56363	7.22347	5.53605	1.52257	1.80899	4.18289	1.12687	3.3327	7.41864	8.78405	1.35582	1.53957	0	3.36844
ENSRNOG00000002451	Fndc3c1	X	-	77416959	77570825	fibronectin type III domain containing 3C1 [Source:RGD Symbol;Acc:1563846]	protein_coding	281.628	331.038	25.253	26.1238	101.952	118.568	286.843	232.496	278.052	289.486	23.8792	26.7009	107.016	105.288	509.618	472.908	321.995	921.859	33.6989	33.1748	138.721	122.452	152.924	152.356
ENSRNOG00000002452	Txndc11	10	+	4578469	4635953	thioredoxin domain containing 11 [Source:RGD Symbol;Acc:1307538]	protein_coding	9.84246	8.81861	7.87152	10.8449	16.3771	12.6321	4.36485	4.53105	6.41658	8.06258	8.71795	10.5649	11.6324	8.98832	5.3376	4.73172	11.0542	13.5736	10.2239	10.0948	4.69101	8.11124	0.763317	1.09076
ENSRNOG00000002454	Rnf2	13	-	68830620	68858809	ring finger protein 2 [Source:RGD Symbol;Acc:1305491]	protein_coding	9.98745	16.82	16.4236	16.4948	10.5094	5.30844	10.6224	18.3804	28.9025	25.3571	17.5911	21.9813	18.2365	12.9317	49.9549	44.303	38.9588	34.3214	17.3852	17.3832	29.1255	24.0723	4.55876	0
ENSRNOG00000002456	Hlf	10	-	77840568	77918191	HLF transcription factor, PAR bZIP family member [Source:RGD Symbol;Acc:1582828]	protein_coding	4.49912	5.02416	5.01806	8.76914	1.68193	13.5173	12.0962	1.69729	6.79621	8.60379	8.90499	11.495	5.09623	3.24022	5.67274	4.96196	3.80996	4.43908	2.75904	2.63954	7.41064	3.78863	0.954099	0
ENSRNOG00000002459	Fbxo40	11	+	66713888	66731198	F-box protein 40 [Source:RGD Symbol;Acc:1309781]	protein_coding	7.78508	5.54416	8.75799	6.85386	5.58329	7.0126	11.6178	7.54932	4.70271	5.4332	5.60105	5.87293	6.87367	7.23809	2.88206	5.60626	1.42679	4.72173	2.43778	0.994854	2.36098	1.24239	1.00202	5.85043
ENSRNOG00000002460	Serpinb2	13	+	27449934	27463010	serpin family B member 2 [Source:RGD Symbol;Acc:621823]	protein_coding	3.08129	3.94835	4.6725	6.34932	4.30419	4.46763	6.37485	2.81876	7.01149	6.30755	7.20626	6.15032	5.94077	7.53723	2.72845	2.31979	2.95154	2.5028	1.61242	0	0	0	0	0
ENSRNOG00000002461	Nid1	17	-	90553394	90627101	nidogen 1 [Source:RGD Symbol;Acc:3178]	protein_coding	6.59093	4.08932	7.44308	12.7531	5.69772	5.2618	5.88746	8.96771	4.48957	4.59308	7.10926	8.42082	5.33437	4.73434	5.47691	5.26785	4.2869	2.70007	4.91951	5.351	5.33461	5.26553	2.99691	0.382645
ENSRNOG00000002462	B9d1	10	+	49020454	49028069	B9 domain containing 1 [Source:RGD Symbol;Acc:1305522]	protein_coding	0	0	0	0.6113	0	0	0	0	0	0	0	0	0	0.91651	0	0	0	0	0.892206	0.616385	0	0	0	0
ENSRNOG00000002468	Tnr	13	+	77485113	77678437	tenascin R [Source:RGD Symbol;Acc:3886]	protein_coding	12.5537	11.1	17.115	29.8369	6.9508	13.7941	26.5491	10.7463	8.59057	7.06162	17.1828	16.7977	23.0018	12.8137	4.12648	10.1308	6.70595	7.34542	23.2443	28.2708	13.6875	9.60383	4.80471	5.04962
ENSRNOG00000002469	Trim7	10	+	34185898	34199279	tripartite motif-containing 7 [Source:RGD Symbol;Acc:1307328]	protein_coding	5.0803	2.5798	15.2276	13.6036	5.87719	5.99338	5.43811	6.63638	4.84302	3.76477	7.45332	8.19786	2.96876	2.1808	4.57295	5.70359	3.29323	5.24342	1.73988	1.6953	4.2441	7.01387	6.4561	1.36559
ENSRNOG00000002470	Ifi47	10	+	34277993	34285623	interferon gamma inducible protein 47 [Source:RGD Symbol;Acc:708470]	protein_coding	6.97583	3.12555	7.30872	11.5314	4.80776	2.93255	8.5142	0.641869	8.31434	6.14207	7.10989	7.80743	4.67914	3.31351	6.69483	7.47513	23.4472	19.0674	3.44462	2.47011	1.20759	7.19003	2.91808	0.69819
ENSRNOG00000002471	Polq	11	-	66585881	66695353	DNA polymerase theta [Source:RGD Symbol;Acc:1309795]	protein_coding	4.4994	4.56767	8.95456	7.46492	5.35823	6.18079	5.39153	6.23658	6.73695	4.80214	8.31416	7.89511	6.1791	8.02326	4.2382	4.89856	4.09191	3.10719	1.51814	3.26867	3.15332	3.0969	1.9262	1.84133
ENSRNOG00000002473	Odr4	13	-	67583621	67609469	odr-4 GPCR localization factor homolog [Source:RGD Symbol;Acc:1307830]	protein_coding	2.8781	7.03526	3.0383	4.2621	3.07739	4.59812	4.90774	3.52602	5.25278	3.65301	5.78743	4.7211	7.24587	9.9132	1.09714	2.25996	2.39574	3.52486	2.47907	1.10914	1.47332	0	0	0
ENSRNOG00000002474	Tom1l1	10	-	78173847	78219793	target of myb1 like 1 membrane trafficking protein [Source:RGD Symbol;Acc:1562626]	protein_coding	3.6221	8.28928	6.14715	5.06696	5.861	4.24711	7.19365	7.83979	6.2998	6.13105	8.37361	7.08762	6.84749	8.53629	6.55961	17.4685	12.4044	8.77337	20.0114	16.4463	3.20151	3.74648	3.3091	1.56787
ENSRNOG00000002478	Insig2	13	-	37266312	37287458	insulin induced gene 2 [Source:RGD Symbol;Acc:631417]	protein_coding	8.44764	5.2636	7.90475	7.48789	4.40544	10.9112	6.02422	6.4345	7.18094	3.45164	13.1954	11.1031	10.3188	7.86419	7.42314	4.07845	41.4463	31.5221	6.2859	8.05058	2.40376	3.90665	4.95469	8.25184
ENSRNOG00000002480	Gpr137b	17	+	90670872	90746804	G protein-coupled receptor 137B [Source:RGD Symbol;Acc:1307342]	protein_coding	5.81742	6.97288	5.69367	9.29094	3.2055	4.71336	6.4831	7.47828	6.65076	5.66693	7.70693	8.52061	11.243	6.83144	3.17626	3.44262	4.47071	8.49956	5.82981	3.14227	2.73472	6.58621	0	5.68225
ENSRNOG00000002484	Chrna9	14	-	43883458	43890171	cholinergic receptor nicotinic alpha 9 subunit [Source:RGD Symbol;Acc:621534]	protein_coding	6.68346	11.2418	12.0223	12.8924	4.61755	6.40584	3.84292	1.31748	3.85191	2.93638	7.73163	5.88761	5.02695	8.13122	6.01464	1.89133	3.70669	4.25893	1.67217	2.86573	5.02722	8.79993	0	3.6477
[truncated: 24,551 more rows]
