# Supplementary material for: Transcriptome-scale spatial gene expression in rat arcuate nucleus during puberty
Source: Cell Biosci. 2022 Jan 21;12:8. doi: 10.1186/s13578-022-00745-2 (PMC8781439; doi:10.1186/s13578-022-00745-2)
Supplement: Supplementary file 7 — Additional file 7: Table S6. Gene list of three expression modules by pseudotime analysis. [file 13578_2022_745_MOESM7_ESM.xlsx]

## Sheet: Sheet1
Gene	Gene_Module
Sash1	1
Adgb	1
Sf3b5	2
Plagl1	2
AABR07000398.1	1
Cited2	3
Abracl	3
Ccdc28a	3
Hebp2	2
Slc35d3	2
Map7	2
Ccn2	2
Moxd1	3
Rps12	2
Sgk1	2
Tpd52l1	3
Echdc1	1
Kiaa0408L	3
AC094217.1	2
Pdcd6	2
Slc12a7	2
Slc6a3	2
Med10	3
Ube2ql1	3
Nsun2	3
Adcy2	1
RGD1308544	3
Akap12	3
Armt1	3
AABR07001432.1	3
Zdhhc14	3
Dynlt1	1
Fndc1	2
T2	1
Mpc1	1
Rnaset2	1
Rps6ka2	3
Fam120b	3
Lix1	1
Ppp2r1a	3
Rps9	2
Mboat7l1	3
Tsen34l1	2
Prkcg	3
Ube2m	3
Rps5	2
Hiatl3	3
Usp29	3
Galp	2
Shisa7	3
Ube2s	3
Rpl28	2
Cox6b2	3
Syt5	3
Rdh13	2
Ttyh1	1
LOC103689961	3
Napa	3
Meis3	2
Tmem160	3
Ap2s1	3
Slc1a5	3
Strn4	3
Calm3	3
Mypop	3
Apoc4	2
Apoc1	1
Apoe	1
Bcam	2
Ceacam16	2
Zfp61	3
Cadm4	1
Zfp428	3
Zfp575	3
Lypd3	3
Rabac1	2
Atp1a3	3
Grik5	3
Pou2f2	2
Dedd2	3
Tmem145	3
Megf8	3
Bckdha	1
Tmem91	3
B9d2	3
Axl	1
Numbl	3
Sptbn4	3
Pld3	3
Ttc9b	3
Fcgbp	3
Samd4b	1
Paf1	2
Rps16	1
Sirt2	1
Hnrnpl	3
Ech1	2
Spint2	3
Ppp1r14a	1
Dpf1	3
LOC108348111	3
Aplp1	3
Prodh2	3
Cox6b1	3
Tmem147	3
Gapdhs	3
Mag	1
Usf2	1
Fxyd7	3
Fxyd1	1
Lgi4	1
Fxyd3	2
Scn1b	3
Gramd1a	3
Gpi	3
Chst8	3
Clip3	3
Lrp3	3
Rhpn2	1
Dpy19l3	1
Tshz3	3
Uri1	3
Lrrc4b	3
Josd2	1
Emc10	3
Myh14	1
Akt1s1	1
Ptov1	2
Fcgrt	1
Rps11	2
Rpl13a	2
Ppfia3	3
Lin7b	3
Snrnp70	1
LOC100360087	1
Ca11	3
Dbp	3
Rpl18	2
Emp3	2
Ccdc114	2
Kcnc1	3
Gtf2h1	3
Ldha	3
Tsg101	2
Ptpn5	3
Htatip2	3
Slc6a5	3
Nell1	3
Slc17a6	3
Svip	1
Gabra5	3
LOC100912195	3
Ube3a	1
Ndn	3
Apba2	3
Tjp1	1
Selenos	1
Synm	2
Nr2f2	3
AABR07004232.2	3
Rgma	1
AC126641.1	3
Akap13	1
Acan	3
Mfge8	1
Rlbp1	1
Ap3s2	2
Idh2	1
Cib1	1
Furin	2
Nmb	2
Rps17	2
Cpeb1	2
Btbd1	2
Hdgfl3	3
Sh3gl3	3
Arnt2	1
F8a1	3
Prss23	2
Thrsp	1
Pak1	3
Capn5	3
Map6	3
Serpinh1	1
Rps3	2
Spcs2	2
Pgm2l1	3
Ucp2	2
Rab6a	3
Plekhb1	2
Relt	3
Pde2a	3
Il18bp	2
Rhog	2
AABR07004912.2	3
LOC100134871	2
LOC689064	2
Hbb	1
Cckbr	3
Cavin3	1
Apbb1	3
Arfip2	3
Timm10b	2
Tpp1	1
Dchs1	1
Mrpl17	3
Olfml1	1
Cyb5r2	2
Rpl27a	2
St5	1
LOC499240	3
Wee1	2
Swap70	2
Ampd3	1
Eif4g2	2
Galnt18	3
Dkk3	2
Mical2	3
Spon1	1
Calca	3
Nucb2	2
RGD1311703	2
Rps15a	2
Arl6ip1	3
Syt17	2
Gprc5b	1
Crym	2
Uqcrc2	3
Vwa3a	3
Mettl9	2
Hs3st2	3
Gga2	3
Ndufab1	3
Cacng3	3
Gtf3c1	3
Spns1	3
Sult1a1	1
Coro1a	3
Ypel3	3
Aldoa	3
Tlcd3b	3
Kctd13	3
Sez6l2	3
Prrt2	3
Spn	2
Stx1b	3
Vkorc1	2
Fus	3
Cox6a2	2
Ahsp	1
Bag3	1
Fgfr2	1
Ate1	3
Tacc2	3
Plekha1	3
Htra1	1
Plpp4	3
Hmx2	2
Ptpre	3
Ebf3	2
Bnip3	2
Stk32c	3
Caly	3
Echs1	2
Scgb1c1	1
Ifitm2	1
Ifitm1	1
Ifitm3	2
LOC100911365	2
Cend1	3
AABR07006025.1	3
Rnh1	2
Hras	3
Tmem80	2
Eps8l2	2
Ctsd	2
Igf2	1
Th	2
Cd81	1
Cdkn1c	1
Nap1l4	3
Ccnd1	1
Mrpl21	3
Cpt1a	1
Gal	1
Ndufs8	3
Aldh3b1	3
AABR07006089.1	3
Ndufv1	3
Gstp1	2
Pitpnm1	3
Ppp1ca	3
Ankrd13d	3
Pc	1
Sptbn2	3
Ccs	2
Ctsf	2
Rin1	3
NEWGENE-1310680	3
LOC108348085	3
Cnih2	3
Klc2	3
Sf3b2	2
Cst6	2
Efemp2	2
Cfl1	3
Rnaseh2c	3
AC134224.1	1
AC134224.3	1
Fau	2
Pygm	1
Nrxn2	3
Prdx5	3
Trmt112	2
Kcnk4	3
Gpr137	3
Ppp1r14b	2
Stip1	3
Macrod1	3
Otub1	3
Cox8a	1
Rtn3	3
Pla2g16	1
Slc3a2	1
Gng3	3
Uqcc3	2
Ganab	2
B3gat3	3
Rom1	2
Eml3	2
Tut1	3
Eef1g	2
Ahnak	1
Fth1	2
Fads1	1
Dagla	3
Ppp1r32	3
Tmem132a	3
Tmem109	3
Prpf19	3
Tle4	2
Psat1	1
Rfk	2
Anxa1	2
Aldh1a1	2
Klf9	1
Tmem252	2
Kank1	1
Jak2	3
Rln1	2
Atad1	2
Stambpl1	3
Acta2	2
Lipa	3
LOC103694905	1
LOC100910717	3
Rbp4	2
Opalin	1
Pgam1	3
Morn4	3
Golga7b	3
Crtac1	3
Got1	3
Chuk	2
Scd2	1
Ndufb8	3
Lzts2	1
Dpcd	3
Nolc1	3
As3mt	2
Ina	3
LOC103693430	3
Neurl1	3
Gsto1	3
Sorcs3	3
Add3	1
Mxi1	2
Rbm20	3
Adra2a	2
Tcf7l2	1
AABR07007068.1	2
Hspa12a	3
Glrx	3
Nr2f1	3
Cox7c	3
Edil3	3
Atp6ap1l	1
Rps23	2
Serinc5	1
Lhfpl2	2
Scamp1	3
Ap3b1	2
Arhgef28	2
Hexb	1
Enc1	3
Tnpo1	2
Map1b	3
Cartpt	1
Erbin	1
Shisal2b	2
Plk2	3
Ankrd55	3
Gpx8	2
Isl1	2
Mrps30	3
Nnt	2
Hmgcs1	3
Zfp131	1
Ghr	2
Slc1a3	1
AABR07008439.1	2
Dnajc21	3
Sub1	3
Zfr	3
RGD1306502	3
Cdh9	2
2021-03-11	3
Ctnnd2	2
Dap	2
Cmbl	1
Cct5	3
Sema5a	3
Car2	1
Ralyl	3
Pcsk1	2
Snx16	3
Tpd52	3
Stmn2	3
Zfhx4	2
Cyp7b1	1
Armc1	3
Nlgn1	3
Nceh1	3
Cldn11	1
Ndufb5	3
Sox2	1
Anxa5	2
Ankrd50	3
Hspa4l	3
Pgrmc2	3
Slc7a11	1
Lhfpl6	1
Trpc4	2
Sertm1	2
Spart	2
Dclk1	3
Tm4sf1	2
Tm4sf4	2
Rnf13	1
Serp1	1
Igsf10	1
Gpr149	3
Ssr3	1
Mlf1	2
Lxn	1
Ppm1l	1
B3galnt1	3
Serpini1	3
Rxfp1	2
Gria2	3
Glrb	3
AABR07011996.1	2
Gucy1b1	3
Gucy1a1	1
Lrat	2
Plrg1	3
Sfrp2	2
Fbxw7	3
Rps3a	2
Ntrk1	2
Hdgf	1
Crabp2	1
Glmp	1
Paqr6	1
Sema4a	3
Syt11	3
Fdps	3
Fam189b	3
Trim46	3
Pygo2	3
Pbxip1	1
Rps27	2
Rab13	1
Slc39a1	1
Ints3	3
Ilf2	3
Snapin	2
S100a1	1
S100a13	1
S100a16	1
S100a3	2
S100a4	2
S100a6	1
S100a11	2
S100a10	1
Tdrkh	3
Sema6c	1
Mllt11	3
Cers2	2
Ensa	3
Anp32e	2
Sv2a	3
Txnip	1
Ankrd34a	3
Lix1l	1
Rbm8a	1
Rnf115	2
LOC685963	3
Notch2	1
Hmgcs2	1
Phgdh	1
Gdap2	3
Atp1a1	2
Nhlh2	2
Tspan2	1
Tshb	2
Bcas2	2
Syt6	3
Olfml3	2
Rhoc	2
Kcnd3	2
Kcna2	3
Ahcyl1	1
Gstm5	1
Gstm2	3
Gstm6	3
Gstm1	1
Ampd2	3
Gnai3	1
Amigo1	2
Celsr2	3
Taf13	2
Wdr47	3
Ntng1	3
S1pr1	1
Vcam1	1
Gpr88	3
Plppr4	3
Cnn3	1
LOC691807	1
Usp53	1
Mettl14	3
Ugt8	1
Mcub	2
Camk2d	3
Pla2g12a	3
Ostc	2
Rpl34	2
Lef1	1
Dkk2	1
Ppp3ca	3
Tspan5	1
Rap1gds1	3
Lmo4	3
Hs2st1	2
Selenof	2
Ddah1	1
LOC108349548	1
Usp33	3
Adgrl2	3
Acadm	2
Rpe65	2
AABR07059002.1	2
Dpp6	3
Smarcd3	3
Abcf2	3
Agap3	3
Tmub1	3
Slc4a2	2
Cdk5	3
Nos3	3
Kcnh2	3
Fgl2	2
Cacna2d1	3
Cyp51	1
Akap9	3
Samd9	3
Vps50	3
Calcr	2
Bet1	1
Asb4	2
Pon2	1
Dync1i1	3
AABR07059679.2	2
Dlx5	2
Tac1	3
Asns	3
Glcci1	2
Nxph1	3
Ndufa4	3
Tmem106b	3
Gpr85	3
Foxp2	1
Cttnbp2	3
Cav1	1
Capza2	3
Ptprz1	1
Fezf1	3
Cadps2	3
Ndufa5	3
Wasl	3
Gpr37	1
Tmem229a	1
Grm8	3
Calu	1
Flnc	2
Atp6v1f	3
Ahcyl2	2
Klhdc10	3
Cpa1	2
Cald1	1
LOC689574	1
Fam180a	2
Ptn	1
Tmem178b	3
Gstk1	1
Cul1	3
Zfp777	3
Rarres2	1
Tmem176b	1
LOC100912228	2
Mpp6	1
LOC100363502	3
Npvf	1
Tril	1
Chn2	3
Wipf3	3
Scrn1	3
Gars	3
Crhr2	3
Inmt	2
Ppp1r17	3
Lsm5	2
Fkbp9	1
Nap1l5	3
Snca	3
Tacstd2	3
Krcc1	1
Atoh8	2
Vamp5	2
Retsat	1
Tgoln2	2
Tmsb10	3
Suclg1	3
LRRTM1	3
Sema4f	3
Aup1	3
Mrpl53	3
Dctn1	3
Mthfd2	2
Stambp	3
Cyp26b1	2
Sfxn5	1
Cct7	3
Egr4	3
Alms1	2
Nat8f5	1
Tgfa	3
Aak1	3
Gfpt1	2
Sec61a1	1
Podxl2	3
Plxna1	3
Chchd6	3
Nup210	3
Hdac11	3
Fbln2	2
Aldh1l1	2
Fgd5	3
Trh	2
Suclg2	1
Arl6ip5	3
Cntn6	3
Cntn4	3
Crbn	3
Lrrn1	1
Itpr1	3
Arl8b	3
Camk1	3
Jagn1	3
Vhl	2
Atp2b2	3
Slc6a1	1
Syn2	3
Timp4	1
Rpl32	2
2021-03-08	2
Rassf4	3
Cxcl12	1
Hnrnpf	2
Ret	1
Lrtm2	3
Wnk1	1
Slc25a18	1
Atp6v1e1	3
Tuba8	3
Usp18	2
Slc6a13	1
LOC100911545	2
LOC100909595	3
Necap1	3
Clstn3	3
C1r	3
C1s	1
P3h3	3
Gpr162	3
Mlf2	3
Pianp	3
Chd4	1
Vamp1	3
Ltbr	1
Tnfrsf1a	2
Cd9	1
Vwf	1
Kcna6	3
Ndufa9	3
Prmt8	3
Fkbp4	3
Pzp	3
A2ml1	3
Clec2g	1
Gabarapl1	3
Ybx3	1
Fam234b	3
Mgp	1
Rerg	3
Ptpro	2
Eps8	3
Mgst1	1
Lmo3	3
Slco1c1	1
Slco1a4	1
Ldhb	1
Cmas	3
Etnk1	3
Bcat1	3
Rassf8	3
Sspn	1
Etfbkmt	2
Cacna1b	3
Nsmf	3
Tubb4b	3
Rnf208	3
Grin1	3
Uap1l1	2
Npdc1	3
Clic3	3
Ptgds	1
Edf1	3
Kcnt1	3
Camsap1	3
Gpsm1	3
Card9	3
Notch1	1
Dipk1b	3
LOC684988	2
Adamtsl2	2
Fam163b	3
Olfm1	2
Slc27a4	3
Sptan1	3
Zer1	3
Phyhd1	1
Sh3glb2	3
Ptges	2
Ass1	2
AABR07072853.5	3
Dnm1	3
Ptges2	3
Slc25a25	3
AABR07051450.1	3
Stxbp1	3
Rpl12	2
Hspa5	2
Gsn	2
Stom	2
Dab2ip	1
Ndufa8	3
Lhx2	2
Nek6	1
LOC100362149	2
Rpl35	2
Arpc5l	3
Mbd5	3
Rnd3	3
Tnfaip6	2
Rprm	3
Cd302	1
Rbms1	2
Slc4a10	3
Scn2a	3
Scn9a	2
Phospho2	3
Ssb	2
Gad1	2
Cybrd1	2
Dync1i2	2
Dlx1	2
AABR07052502.1	2
Itga6	1
Ola1	3
Chn1	3
Atp5mc3	3
Mtx2	3
Nfe2l2	1
Osbpl6	3
Plekha3	1
Ube2e3	3
Itprid2	1
Frzb	2
Zc3h15	3
Ypel4	3
Serping1	2
Aplnr	2
LOC100361457	3
C1qtnf4	3
Ndufs3	3
RGD1309540	3
Mdk	1
Creb3l1	2
Chst1	3
Syt13	3
Tp53i11	1
Tspan18	2
Cd82	1
RGD1564664	3
Hsd17b12	2
RGD1309730	1
Fjx1	1
Pamr1	1
Lmo2	2
Cd59	1
Mpped2	1
Bdnf	3
Ano3	3
Scg5	3
Disp2	3
Ivd	1
Rhov	3
Chac1	3
Chp1	3
Itpka	3
Ltk	3
Ccndbp1	3
Tp53bp1	3
Map1a	3
Ckmt1	3
Pdia3	2
Serf2	1
Hypk	2
Casc4	2
B2m	1
Gatm	1
Sema6d	1
Ctxn2	3
Eid1	1
Secisbp2l	1
Hdc	2
Blvra	3
Stard7	3
Mal	1
Tmem87b	3
Pdyn	3
Nop56	3
Idh3b	3
Ptpra	2
Mrps26	3
Oxt	2
Avp	2
Atrn	1
RGD1311739	3
AABR07053749.2	2
Smox	1
Prnp	3
Chgb	2
Tmx4	3
Plcb4	3
Lamp5	3
Snap25	3
Tasp1	3
Ndufaf5	3
Flrt3	2
Pcsk2	3
Dstn	2
Snx5	1
Polr3f	3
Sec23b	1
Dtd1	3
Rin2	1
Naa20	3
Xrn2	1
Thbd	2
Cst13	3
Cst3	1
Acss1	1
Entpd6	3
Abhd12	3
Fkbp1a	3
Snph	3
Angpt4	3
Fam110a	3
Tcf15	3
Nrsn2	3
Id1	1
Bcl2l1	2
Tspy26	3
Mapre1	1
Bpifa1	2
Bpifa5	3
Snta1	1
Raly	3
Ahcy	2
Tp53inp2	1
Ncoa6	3
Ggt7	3
Ergic3	2
LOC100910882	3
Myl9	1
Rpn2	2
Ghrh	2
Blcap	3
Nnat	1
Ctnnbl1	1
Vstm2l	3
Tgm2	1
Snhg11	1
Slc32a1	2
Lpin3	3
Ift52	3
Pkig	2
Ywhab	3
Tomm34	3
Slpi	2
Sdc4	1
Pigt	3
Wfdc10a	2
Pltp	1
Sulf2	1
Kcnb1	3
LOC100912618	3
Cebpb	2
Adnp	3
Zfp93	3
Bcas1	1
Cbln4	3
Rbm38	1
Pmepa1	1
Npepl1	2
Gnas	2
Gnas.1	1
Ctsz	2
Fam217b	3
Hrh3	3
Osbpl2	3
Lama5	2
Rps21	2
Nkain4	1
Chrna4	3
Eef1a2	3
Ppdpf	1
Stmn3	3
Samd10	3
Tcea2	3
Oprl1	3
Pcmtd2	2
Rpl7	2
Tram1	1
Arfgef1	3
Vxn	3
Adhfe1	1
Rps20	2
Penk	3
Fam110b	3
Sdcbp	3
RGD1559441	3
Pdp1	3
Necab1	1
Calb1	3
Decr1	1
Ggh	1
Tstd3	1
Fbxl4	3
Pou3f2	1
Map3k7	3
Ankrd6	3
Srsf12	3
Cnr1	3
Cga	2
AABR07047872.1	3
Ndufb6	3
Tmem215	3
Ube2r2	1
Nudt2	1
RGD1561916	3
Enho	1
AABR07048040.1	2
Cntfr	1
Dctn3	3
Il11ra1	2
Vcp	3
Tpm2	1
Tln1	1
Npr2	2
Tomm5	3
Igfbpl1	2
Anks6	3
Col15a1	3
Sec61b	2
Tex10	3
Tmeff1	3
Tmem246	3
Abca1	1
Slc44a1	1
Rad23b	3
Epb41l4b	3
Ptpn3	1
Lpar1	1
Gng10	3
Ugcg	3
Hsdl2	1
Rgs3	1
Whrn	3
Tnc	1
Trim32	3
Brinp1	3
Cdk5rap2	2
Ptprd	1
AABR07049085.1	2
Klhl9	2
Mtap	1
Elavl2	3
Fggy	3
Itgb3bp	2
Pgm1	1
Dnajc6	3
Wdr78	3
Plpp3	1
Dhcr24	3
Ssbp3	2
Mrpl37	3
Tmem59	2
Scp2	1
Shisal2a	2
Rab3b	2
Elavl4	2
Cmpk1	2
Faah	3
Uqcrh	3
Lrrc41	3
Tspan1	3
Akr1a1	3
Prdx1	2
Rps8	2
AABR07049755.1	3
Eri3	3
Slc6a9	1
B4galt2	3
Atp6v0b	3
Hyi	2
Elovl1	1
Slc2a1	1
Svbp	1
Ybx1	1
Rps27a	2
Hivep3	1
Ctps1	3
Smap2	3
Rlf	3
Ppt1	3
Mfsd2a	1
Hpcal4	3
Heyl	1
Ndufs5	3
Akirin1	3
Rragc	3
Sf3a3	3
RGD1559909	2
Rspo1	3
Dnali1	2
Meaf6	3
Eva1b	1
Ncdn	3
Dlgap3	3
LOC100912566	3
A3galt2	2
Hpca	3
Fndc5	1
Marcksl1	2
AABR07049994.1	2
Adgrb2	3
Pef1	3
Hcrtr1	3
Pum1	3
Sdc3	3
Laptm5	1
Atp5if1	3
Xkr8	3
Slc9a1	3
Hmgn2	2
Ftl1	2
Ubxn11	3
Sh3bgrl3	1
Cnksr1	3
Zfp593	3
Extl1	1
Stmn1	3
Paqr7	1
Syf2	2
Ifnlr1	3
Pnrc2	2
Fuca1	2
Pithd1	3
Rpl11	2
Id3	1
Hnrnpr	3
Ephb2	3
C1qb	1
C1qc	1
C1qa	1
Ece1	2
Hp1bp3	3
Sh2d5	3
Mul1	3
Camk2n1	1
Pla2g2c	2
Nbl1	1
Akr7a2	2
Igsf21	3
Padi2	1
Atp13a2	3
Crocc	3
Necap2	1
Szrd1	1
Efhd2	3
Fhad1	2
Pdpn	1
Dhrs3	3
Plod1	1
Nppa	2
Agtrap	1
Mtor	3
Clstn1	3
Slc25a33	1
Eno1	2
Rere	3
Slc45a1	3
Tnfrsf9	2
Vamp3	2
Acot7	3
LOC100360057	2
Nphp4	3
Ajap1	3
Tprg1l	3
Prxl2b	3
Prkcz	3
Tmem52	2
Mrpl20	3
Acap3	3
Isg15	2
Elk1	3
Syn1	3
Timp1	1
Usp11	3
Fundc1	3
Maob	2
Ddx3x	2
Med14	3
Atp6ap2	3
Mid1ip1	1
Tspan7	3
Dynlt3	3
Rbm3	3
Hdac6	3
LOC108348172.1	3
Pim2	3
Gripap1	3
Nudt11	3
Ubqln2	3
Usp51	2
Hsd17b10	1
Tspyl2	3
AABR07037520.1	3
Alas2	1
Shroom2	3
Wwc3	2
Gpm6b	1
Glra2	3
Pir	2
Ca5b	2
Ap1s2	3
S100g	2
Rbbp7	3
Rai2	2
Map7d2	3
Cnksr2	3
Ptchd1	3
Prdx4	1
Sat1	1
Nr0b1	3
AABR07038849.2	3
Maged1	3
Msn	2
AABR07039000.1	3
Efnb1	3
Pja1	3
Fam155b	3
Kif4a	3
Dlg3	3
Slc7a3	3
Foxo4	2
Nlgn3	3
Gjb1	2
Zmym3	3
Rps4x	2
Cited1	2
AABR07039229.2	3
LOC103694491	3
Rtl8a	3
Magee1	3
Magt1	1
Cox7b	3
Pgk1	3
Fndc3c1	2
Itm2a	1
Rps6ka6	3
Klhl4	3
Nap1l3	3
Pcdh19	3
Tspan6	2
Cstf2	3
Tmem35a	3
Drp2	3
Rpl36al	2
Armcx3	3
Armcx2	3
Gprasp1	3
Gprasp2	3
Bhlhb9	3
MGC109340	3
Bex2	3
Tceal8	2
Tceal5	3
Tceal9	3
Bex3	3
Morf4l2	3
Plp1	3
Rab9b	3
Prps1	3
AABR07040855.1	2
AABR07040887.1	3
Acsl4	3
Tmem164	3
Pak3	1
Capn6	2
LOC100361854	2
Amot	1
Htr2c	1
Klhl13	3
Dock11	2
Zcchc12	3
Pgrmc1	3
Slc25a5	1
LOC103692785	2
Lamp2	1
Mcts1	3
Gria3	3
Smarca1	3
Slc25a14	3
Arhgap36	2
Igsf1	1
Stk26	3
Rap2c	3
Gpc4	2
Gpc3	2
Fgf13	3
RGD1561327	3
Gabre	2
LOC100360413	2
G6pd	1
Ubl4a	3
Gdi1	3
Atp6ap1	3
Rpl10	2
Flna	1
Hcfc1	2
L1cam	3
Ssr4	2
Plxnb3	1
Slc6a8	1
Pnck	3
Atp2b3	3
Bgn	1
Zfp275	2
Hprt1	3
Slc9a6	3
Fhl1	3
Htatsf1	2
Heatr5b	3
Qpct	2
Morn2	2
Tmem178a	2
Zfp36l2	1
Prepl	3
Epas1	1
Rhoq	2
Socs5	3
Mcfd2	3
Epcam	3
Fbxo11	3
Ypel5	3
Galnt14	3
Xdh	2
Babam2	3
Ost4	1
Mapre3	3
Otof	3
Hadhb	2
Hadha	2
Rab10	1
Pomc	1
Dnajc27	3
Adcy3	3
Fkbp1b	2
Laptm4a	1
Kcns3	3
Vsnl1	3
Fam49a	3
Lratd1	3
Ntsr2	1
E2f6	2
Rock2	3
Pdia6	2
Odc1	2
Hpcal1	3
Ywhaq	3
Mboat2	1
Rps7	2
Adi1	2
Sntg2	3
Alkal2	2
Prkar2b	3
Atxn7l1	3
Efcab10	3
Meox2	2
Nova1	3
Coch	2
Rps10l1	2
Sptssa	2
Cfl2	2
Nfkbia	2
Nkx2-1	3
Sstr1	2
Lrfn5	3
LOC108351482	2
Klhdc2	3
Atl1	3
Rtn1	3
Dhrs7	1
Six6	2
Hif1a	2
Ppp2r5e	3
Mthfd1	1
Ppp1r36	2
Gpx2	2
Atp6v1d	3
Arg2	3
Zfp36l1	1
Actn1	3
Galnt16	3
Erh	2
Acot4	3
Ptgr2	1
Zfp410	2
Aldh6a1	1
Npc2	1
Pgf	3
Tmed10	1
Tmem63c	3
Ngb	3
Ahsa1	3
Nrxn3	1
Ttc8	3
Kcnk13	3
Calm1	1
Ttc7b	3
Fbln5	2
Chga	3
Ddx24	3
Ifi27	1
Ifi27l2b	2
Bcl11b	1
Cyp46a1	3
Slc25a29	3
Begain	3
Dlk1	2
Dync1h1	3
LOC103692716	3
Mok	3
Lbhd2	3
NEWGENE-619861	2
Ckb	1
Klc1	3
Tmem179	3
Cep170b	3
Jag2	3
Nudt14	3
Crip2	3
Crip1	2
Ptprn2	3
Rpl32.1	2
Atp5f1b	3
Cnpy2	2
Coq10a	3
AC128207.1	2
Rpl41	2
Gdf11	1
Cd63	1
Tle2	3
Celf5	3
Dohh	3
Pip5k1c	3
Matk	3
Eef2	1
Timm13	3
Lsm7	3
Ap3d1	3
Klf16	3
Uqcr11	3
Mbd3	2
Reep6	3
Apc2	3
Rps15	2
Gamt	1
Pwwp3a	3
Atp5f1d	3
Gpx4	2
Polr2e	2
R3hdm4	3
Plppr3	3
Ptbp1	1
Gzmm	3
Cdc34	3
Plpp2	2
Slc1a6	3
Rab11b	3
Rps28	2
Cd320	1
Timp3	1
Tcp11l2	1
LOC100910996	2
Txnrd1	2
Hsp90b1	2
Pmch	1
Ndufa12	3
Socs2	2
Nudt4	3
Btg1	2
Dcn	1
Lum	1
Dusp6	1
Nts	1
Slc6a15	3
Syt1	3
Csrp2	1
Phlda1	1
Kcnc2	1
Atxn7l3b	3
Trhde	3
Kcnmb4	3
Cct2	3
Yeats4	2
Lyz2	1
Slc35e3	2
Rassf3	2
Tafa2	3
Avpr1a	2
Agap2	3
B4galnt1	3
Arhgef25	2
Dctn2	3
Ddit3	2
Lrp1	1
Tac3	2
Uqcrb.1	3
Cpq	1
Laptm4b	1
LOC100362027	2
Rida	1
Cox6c	3
Pabpc1	1
Ywhaz	3
Azin1	1
Atp6v1c1	3
Dpys	2
Oxr1	3
Trhr	3
Sybu	3
AABR07057765.1	3
Aard	3
Mal2	3
Ccn3	3
H3f3c	2
Ndufb9	3
Sqle	3
Phf20l1	2
Ndrg1	1
AABR07058422.1	3
Them6	3
Lynx1	3
Cyp11b3	3
Ly6e	3
Ly6h	3
Rhpn1	2
Eef1d	2
Mapk15	3
LOC680875	2
Plec	1
Grina	3
Cyc1	3
Kifc2	3
Lrrc14	3
Lrrc24	3
Pvalb	2
Tst	1
Mpst	2
Sstr3	3
Cdc42ep1	1
Gga1	3
Sh3bp1	3
Pdxp	3
Lgals1	1
Kcnj4	3
Dmc1	2
Tomm22	3
Nptxr	3
Rpl3	1
AC127784.5	3
Adsl	3
Mchr1	3
Slc25a17	2
Rangap1	3
Zc3h7b	1
Tef	3
Mei1	3
Srebf2	3
Naga	1
Ndufa6	3
Rrp7a	3
Cyb5r3	2
Ttll1	3
Mpped1	3
Sult4a1	3
Parvb	1
Shisal1	1
Prr5	1
RGD1304694	3
Fam118a	3
Fbln1	1
Atxn10	3
Wnt7b	1
Creld2	2
Pim3	3
Mlc1	1
Plxnb2	2
Sbf1	3
Mapk8ip2	3
Pdzrn4	3
Prickle1	3
Twf1	1
Nell2	3
Slc38a2	3
Amigo2	3
Pced1b	3
Rapgef3	1
Slc48a1	1
Col2a1	3
Cacnb3	3
Rnd1	3
Ccdc65	3
Arf3	3
Ddn	3
Tuba1b	3
Prph	1
Kcnh3	3
Faim2	3
Asic1	3
Gpd1	1
Mettl7a	1
Letmd1	3
Acvr1b	3
Krt75	3
Krt1	3
Krt79	2
Krt18	3
Spryd3	3
Map3k12	3
Npff	2
Hnrnpa1	2
Zfp385a	1
Gria4	3
Gpr83	1
Smco4	3
Chordc1	3
Pin1	3
Olfm2	3
LOC500956	3
Dnmt1	2
Icam1	1
Icam5	3
Raver1	2
Cdc37	3
Slc44a2	1
Ilf3	3
Dnm2	1
Timm29	3
Kank2	2
Plppr2	3
Cnn1	2
Elof1	2
AABR07069466.1	3
Dpy19l1	1
B3gat1	3
Ntm	1
Snx19	3
Aplp2	3
Kcnj5	3
Kirrel3	3
St3gal4	1
Esam	1
Nrgn	3
RGD1311744	3
Grik4	3
Oaf	1
Thy1	3
C1qtnf5	1
Rnf26	3
Mcam	1
Ccdc153	2
Rps25	2
Tmem25	3
Atp5mg	3
Smim35	2
Fxyd6	2
Tagln	1
Sidt2	3
Pafah1b2	3
Apoc3	2
Apoa4	2
Htr3a	3
Drd2	3
Timm8b	3
Dixdc1	3
Cryab	1
Arhgap20	3
RGD1311251	2
Tnfaip8l3	2
Cyp19a1	3
Gldn	2
Dmxl2	3
Idh3a	3
Acsbg1	1
Crabp1	2
Etfa	1
Rcn2	2
Tspan3	2
Lingo1	3
Cspg4	1
Commd4	3
Cox5a	3
Cplx3	2
Ccdc33	3
Stra6	2
Islr	2
Stoml1	3
Loxl1	2
Nptn	3
Hexa	2
Parp6	3
Rplp1	2
Calml4	2
Rpl4	2
Map2k1	3
Slc24a1	3
Hacd3	3
Cilp	1
Ppib	1
Herc1	3
Rps27l	2
Tpm1	3
Anxa2	2
Fam81a	3
Aldh1a2	2
Polr2m	3
Mns1	2
Ccpg1	2
Fam214a	1
Scg3	2
Lrrc1	2
Gsta4	1
Eef1a1	2
Cox7a2l2	3
Filip1	2
Senp6	2
Myo6	1
Mei4	3
Hmgn3	2
Elovl4	3
Tent5a	1
Tpbg	3
Pgm3	2
Rwdd2a	3
Snap91	3
Mrap2	3
Mthfs	2
Rasgrf1	3
Ctsh	1
Plscr4	2
Plod2	2
Atp1b3	2
Rbp1	2
Esyt3	3
AABR07071287.1	2
LOC102547937	3
Sox14	3
Ephb1	3
Anapc13	2
Slco2a1	1
Tf	1
Cpne4	3
Nudt16	3
Rpl29	2
Acy1	1
Abhd14a	2
Abhd14b	2
Rrp9	3
Tex264	1
Manf	2
Gnai2	2
Slc38a3	1
Sema3f	3
Camkv	3
Traip	3
Uba7	2
Dag1	1
Rhoa	2
Gpx1	2
Klhdc8b	2
Lamb2	1
Wdr6	3
Ip6k2	3
Nckipsd	3
Celsr3	3
Uqcrc1	3
Col7a1	2
Tma7	3
Map4	1
Pth1r	2
Epm2aip1	3
Arpp21	3
Gpd1l	3
Cmc1	2
Exog	3
Scn5a	3
Wdr48	3
Rpsa	2
Mobp	1
Myrip	3
Entpd3	3
Rpl14	2
Cck	1
Ss18l2	3
Hhatl	2
Pomgnt2	3
Clec3b	2
AABR07066180.1	1
AABR07066379.1	2
Tubb4a	3
Gtf2f1	3
Ndufa11	3
Safb	3
Fem1a	1
Dpp9	3
Mpnd	3
Uxs1	2
Lrfn2	3
Ccnd3	2
Mea1	3
Klhdc3	3
Cul7	3
Dlk2	3
Lrrc73	3
Rsph9	3
Mrpl14	3
Hsp90ab1	3
Pla2g7	1
Tnfrsf21	3
Tmem14a	3
LOC108348061	1
Gsta6	1
Kcnq5	3
B3gat2	1
Plekhb2	3
Cnnm4	2
Cox5b	3
Actr1b	3
RGD1310819	3
Lonrf2	1
Chst10	3
Map4k4	1
RGD1305645	2
Tpp2	3
Col3a1	1
Gls	3
Stat1	2
Tmeff2	3
Slc39a10	3
Hspd1	3
Satb2	3
Spats2l	3
Clk1	2
Ndufb3	3
Stradb	3
Tmem237	2
Sumo1	3
Nrp2	2
Rpl37	2
Fam237a	3
Cryga	3
Map2	3
Acadl	1
Lancl1	3
Atic	2
Fn1	1
Rpl37a	2
Igfbp2	1
Igfbp5	2
Tmbim1	1
Catip	3
Ctdsp1	1
Plcd4	1
Retreg2	3
Atg9a	3
Tuba4a	3
Ptprn	3
Resp18	3
Des	1
Chpf	3
Inha	3
Slc4a3	3
Epha4	3
Scg2	3
Serpine2	1
Sphkap	3
LOC102556337	3
Pid1	3
Dner	3
Sp110	2
Armc9	3
LOC100359583	2
Nppc	2
Ecel1	2
Efhd1	1
Ngef	3
Usp40	1
AABR07068285.1	2
Sh3bp4	1
Prlh	2
Ramp1	1
Ilkap	2
Ndufa10	3
Cops9	3
Dusp28	2
2021-09-02	1
Bok	3
Thap4	3
RGD1560925	2
Pam	3
RGD1562136	3
Pja2	3
Vapa	3
Rab31	1
Twsg1	2
Ndufv2	3
Mtcl1	3
Ptprm	3
Lama1	3
Tmem200c	3
Epb41l3	3
Myl12b	3
Myl12a	1
Lpin2	3
Ppidl1	3
Adcyap1	3
Fgfrl1	1
Dgkq	3
Cplx1	3
Atp5me	3
Dipk1a	3
Rpl5	2
Evi5	1
Lrrc8d	2
Pkd2	1
Spp1	2
Sparcl1	1
Hsd17b11	1
Mapk10	3
Gpat3	2
Cops4	3
Ccni	1
Parm1	3
Slc4a4	1
Ppial4d	3
Epha5	3
Igfbp7	1
Hopx	2
Paics	2
RGD1311575	3
Nmu	2
Pdcl2	3
Pdgfra	1
Rasl11b	2
Dcun1d4	3
Ociad1	3
Uchl1	3
LOC100364457	2
Klhl5	1
AABR07015507.1	1
Kcnip4	3
Slit2	3
Lap3	1
Ldb2	3
Wdr1	2
Nsg1	3
Crmp1	3
Wfs1	3
Mrfap1	3
Sorcs2	1
Cpz	2
Adra2c	3
Lrpap1	3
Msantd1	3
Htt	3
Add1	3
Zfyve28	3
Mxd4	1
Nat8l	3
RGD1560394	3
Ywhah	3
Limk2	2
Selenom	3
Tcn2	1
Mtfp1	3
Nipsnap1	3
Ap1b1	3
Polm	2
Aebp1	2
Gck	3
Ykt6	3
Camk2b	3
Tmed4	2
Ppia	3
H2afv	1
Nacad	2
Ramp3	3
Tns3	1
Vwc2	1
Ddc	2
Grb10	3
Cobl	3
LOC100361025	3
Cnrip1	3
Ppp3r1	3
C1d	2
Rab1a	3
Lgalsl	2
Ugp2	2
Mdh1	3
Tmem17	3
B3gnt2	2
Commd1	3
Zrsr1	3
Usp34	3
Bcl11a	3
Efemp1	2
Rps27a.1	2
Acyp2	2
Erlec1	3
Tsn	2
Inhbb	2
Dbi	1
C1ql2	3
Lypd1	3
Tmem163	3
R3hdm1	3
Dars	2
Cxcr4	2
Mapkapk2	1
Slc41a1	1
Cdk18	3
[truncated: 949 more rows]
